# Supplementary material for: Genetic connectivity of wolverines in western North America
Source: Sci Rep. 2024 Nov 15;14:28248. doi: 10.1038/s41598-024-77956-9 (PMC11568290; doi:10.1038/s41598-024-77956-9)
Supplement: Supplementary file 2 — Supplementary Data 1 [file 41598_2024_77956_MOESM2_ESM.zip]

Archive with 7 entries (7 files):
- SuppData/gendist_distance_columnar_broadscale.csv
- SuppData/gendist_distance_columnar_finescale.csv
- SuppData/genetic_distance_columnar.csv
- SuppData/genetic_distance_columnar_FEMALES.csv
- SuppData/genetic_distance_columnar_MALES.csv
- SuppData/genetic_distance_columnar_NORTH.csv
- SuppData/genetic_distance_columnar_SOUTH.csv
