# Supplementary material for: Genetic connectivity of wolverines in western North America
Source: Sci Rep. 2024 Nov 15;14:28248. doi: 10.1038/s41598-024-77956-9 (PMC11568290; doi:10.1038/s41598-024-77956-9)
Supplement: Supplementary file 2 — Supplementary Data 1 [file 41598_2024_77956_MOESM2_ESM.zip › SuppData/gendist_distance_columnar_broadscale.csv]

	Name.i	Name.j	N.i	N.j	Geo_dist	pop1	pop2
1	RM0001	RM0002	1	2	14553.2476	NA	NA
2	RM0001	RM0003	1	3	14532.078	NA	NA
3	RM0001	RM0004	1	4	12960.99016	NA	NA
4	RM0001	RM0005	1	5	19045.54973	NA	NA
5	RM0001	RM0006	1	6	154149.1989	NA	NA
6	RM0001	RM0007	1	7	437827.902	NA	NA
7	RM0001	RM0008	1	8	4717.205983	NA	NA
8	RM0001	RM0009	1	9	162335.8191	NA	NA
9	RM0001	RM0010	1	10	179674.8828	NA	NA
10	RM0001	RM0011	1	11	167158.5064	NA	NA
11	RM0001	RM0012	1	12	14533.1193	NA	NA
12	RM0001	RM0013	1	13	19059.89043	NA	NA
13	RM0001	RM0014	1	14	377830.4813	NA	NA
14	RM0001	RM0015	1	15	166705.2535	NA	NA
15	RM0001	RM0016	1	16	371085.7602	NA	NA
16	RM0001	RM0018	1	17	179688.9643	NA	NA
17	RM0001	RM0019	1	18	169563.122	NA	NA
18	RM0001	RM0020	1	19	18595.38366	NA	NA
19	RM0001	RM0021	1	20	377741.8113	NA	NA
20	RM0001	RM0022	1	21	64008.40136	NA	NA
21	RM0001	RM0023	1	22	14220.84332	NA	NA
22	RM0001	RM0024	1	23	6898.932746	NA	NA
23	RM0001	RM0025	1	24	192648.5639	NA	NA
24	RM0001	RM0026	1	25	243134.2044	NA	NA
25	RM0001	RM0027	1	26	243134.2044	NA	NA
26	RM0001	RM0028	1	27	243134.2044	NA	NA
27	RM0001	RM0029	1	28	238491.4345	NA	NA
28	RM0001	RM0030	1	29	255274.0101	NA	NA
29	RM0001	RM0031	1	30	255459.7755	NA	NA
30	RM0001	RM0032	1	31	266860.2263	NA	NA
31	RM0001	RM0033	1	32	255459.7755	NA	NA
32	RM0001	RM0034	1	33	254435.8481	NA	NA
33	RM0001	RM0035	1	34	195257.6611	NA	NA
34	RM0001	RM0036	1	35	194648.7858	NA	NA
35	RM0001	RM0037	1	36	191079.7395	NA	NA
36	RM0001	RM0038	1	37	251374.8618	NA	NA
37	RM0001	RM0039	1	38	193206.8218	NA	NA
38	RM0001	RM0040	1	39	446472.6658	NA	NA
39	RM0001	RM0041	1	40	447785.5732	NA	NA
40	RM0001	RM0042	1	41	449005.2015	NA	NA
41	RM0001	RM0043	1	42	436433.0309	NA	NA
42	RM0001	RM0044	1	43	435864.2484	NA	NA
43	RM0001	RM0045	1	44	453659.4916	NA	NA
44	RM0001	RM0046	1	45	423608.7319	NA	NA
45	RM0001	RM0047	1	46	452248.4947	NA	NA
46	RM0001	RM0048	1	47	443679.1754	NA	NA
47	RM0001	RM0049	1	48	446169.1533	NA	NA
48	RM0001	RM0050	1	49	442849.0719	NA	NA
49	RM0001	RM0051	1	50	412820.0916	NA	NA
50	RM0001	RM0052	1	51	421333.1432	NA	NA
51	RM0001	RM0053	1	52	408873.2116	NA	NA
52	RM0001	RM0054	1	53	453551.8061	NA	NA
53	RM0001	RM0055	1	54	429784.8116	NA	NA
54	RM0001	RM0056	1	55	410499.6681	NA	NA
55	RM0001	RM0057	1	56	442937.0478	NA	NA
56	RM0001	RM0058	1	57	439951.9348	NA	NA
57	RM0001	RM0059	1	58	455907.6446	NA	NA
58	RM0001	RM0060	1	59	444545.6111	NA	NA
59	RM0001	RM0061	1	60	444563.2603	NA	NA
60	RM0001	RM0062	1	61	460667.9505	NA	NA
61	RM0001	RM0063	1	62	430726.3089	NA	NA
62	RM0001	RM0064	1	63	450860.4148	NA	NA
63	RM0001	RM0065	1	64	361208.4113	NA	NA
64	RM0001	RM0066	1	65	434432.8512	NA	NA
65	RM0001	RM0067	1	66	446802.9626	NA	NA
66	RM0001	RM0068	1	67	440154.1704	NA	NA
67	RM0001	RM0069	1	68	450691.314	NA	NA
68	RM0001	RM0070	1	69	329941.8665	NA	NA
69	RM0001	RM0071	1	70	309689.3133	NA	NA
70	RM0001	RM0072	1	71	329820.118	NA	NA
71	RM0001	RM0074	1	72	319455.1325	NA	NA
72	RM0001	RM0077	1	73	309689.3133	NA	NA
73	RM0001	RM0079	1	74	319455.1325	NA	NA
74	RM0001	RM0080	1	75	358150.3304	NA	NA
75	RM0001	RM0081	1	76	309716.5462	NA	NA
76	RM0001	RM0082	1	77	332823.9804	NA	NA
77	RM0001	RM0084	1	78	327427.0247	NA	NA
78	RM0001	RM0085	1	79	318992.7013	NA	NA
79	RM0001	RM0086	1	80	322495.1023	NA	NA
80	RM0001	RM0087	1	81	309586.7977	NA	NA
81	RM0001	RM0088	1	82	340387.5962	NA	NA
82	RM0001	RM0089	1	83	348523.5002	NA	NA
83	RM0001	RM0092	1	84	342690.5853	NA	NA
84	RM0001	RM0094	1	85	290072.6739	NA	NA
85	RM0001	RM0095	1	86	289505.2442	NA	NA
86	RM0001	RM0096	1	87	349448.7377	NA	NA
87	RM0001	RM0097	1	88	342471.7551	NA	NA
88	RM0001	RM0098	1	89	280617.2827	NA	NA
89	RM0001	RM0099	1	90	323760.5399	NA	NA
90	RM0001	RM0101	1	91	336761.4299	NA	NA
91	RM0001	RM0103	1	92	360347.3128	NA	NA
92	RM0001	RM0104	1	93	327727.8769	NA	NA
93	RM0001	RM0106	1	94	323784.7846	NA	NA
94	RM0001	RM0108	1	95	317261.1126	NA	NA
95	RM0001	RM0109	1	96	315683.8473	NA	NA
96	RM0001	RM0110	1	97	144039.6619	NA	NA
97	RM0001	RM0111	1	98	116894.8532	NA	NA
98	RM0001	RM0112	1	99	123923.2217	NA	NA
99	RM0001	RM0115	1	100	202367.1132	NA	NA
100	RM0001	RM0116	1	101	176658.7276	NA	NA
101	RM0001	RM0119	1	102	152846.8201	NA	NA
102	RM0001	RM0120	1	103	180884.5645	NA	NA
103	RM0001	RM0123	1	104	194699.5384	NA	NA
104	RM0001	RM0125	1	105	194699.5384	NA	NA
105	RM0001	RM0126	1	106	196870.2543	NA	NA
106	RM0001	RM0127	1	107	448377.9797	NA	NA
107	RM0001	RM0128	1	108	450041.5165	NA	NA
108	RM0001	RM0129	1	109	461947.2455	NA	NA
109	RM0001	RM0130	1	110	408163.8231	NA	NA
110	RM0001	RM0131	1	111	453650.49	NA	NA
111	RM0001	RM0134	1	112	432784.067	NA	NA
112	RM0001	RM0135	1	113	454432.3295	NA	NA
113	RM0001	RM0136	1	114	459756.2509	NA	NA
114	RM0001	RM0137	1	115	440554.2985	NA	NA
115	RM0001	RM0138	1	116	437732.3088	NA	NA
116	RM0001	RM0139	1	117	438978.4092	NA	NA
117	RM0001	RM0149	1	118	1010358.161	1	118
118	RM0001	RM0153	1	119	1492651.348	1	119
119	RM0001	RM0155	1	120	1492651.348	1	120
120	RM0001	RM0156	1	121	1495014.262	1	121
121	RM0001	RM0164	1	122	1336057.738	1	122
122	RM0001	RM0168	1	123	1502558.76	1	123
123	RM0001	RM0170	1	124	1516000.941	1	124
124	RM0001	RM0172	1	125	1516000.941	1	125
125	RM0001	RM0173	1	126	1367888.509	1	126
126	RM0001	RM0175	1	127	1334791.394	1	127
127	RM0001	RM0179	1	128	1344696.299	1	128
128	RM0001	RM0180	1	129	1653809.574	1	129
129	RM0001	RM0181	1	130	1440388.763	1	130
130	RM0001	RM0186	1	131	1475683.034	1	131
131	RM0001	RM0189	1	132	1475683.034	1	132
132	RM0001	RM0190	1	133	1511568.274	1	133
133	RM0001	RM0192	1	134	1511568.274	1	134
134	RM0001	RM0193	1	135	1402431.117	1	135
135	RM0001	RM0197	1	136	1329972.16	1	136
136	RM0001	RM0198	1	137	1329972.16	1	137
137	RM0001	RM0199	1	138	1349426.633	1	138
138	RM0001	RM0200	1	139	1349426.633	1	139
139	RM0001	RM0201	1	140	993831.0815	1	140
140	RM0001	RM0203	1	141	1522366.428	1	141
141	RM0001	RM0204	1	142	1508887.589	1	142
142	RM0001	RM0205	1	143	1508887.589	1	143
143	RM0001	RM0206	1	144	1442164.339	1	144
144	RM0001	RM0207	1	145	570949.0325	1	145
145	RM0001	RM0209	1	146	1473045.453	1	146
146	RM0001	RM0210	1	147	1442164.339	1	147
147	RM0001	RM0211	1	148	1486560.057	1	148
148	RM0001	RM0212	1	149	1486560.057	1	149
149	RM0001	RM0214	1	150	1573246.742	1	150
150	RM0001	RM0215	1	151	1508887.589	1	151
151	RM0001	RM0216	1	152	1329972.16	1	152
152	RM0001	RM0217	1	153	1389203.695	1	153
153	RM0001	RM0218	1	154	510824.6599	NA	NA
154	RM0001	RM0221	1	155	1471104.74	1	155
155	RM0001	RM0222	1	156	532930.1871	NA	NA
156	RM0001	RM0223	1	157	532930.1871	NA	NA
157	RM0001	RM0224	1	158	1373613.402	1	158
158	RM0001	RM0227	1	159	1364654.841	1	159
159	RM0001	RM0239	1	160	718882.8395	1	160
160	RM0001	RM0240	1	161	1211372.15	1	161
161	RM0001	RM0244	1	162	1335253.632	1	162
162	RM0001	RM0245	1	163	1950897.713	1	163
163	RM0001	RM0246	1	164	1242656.453	1	164
164	RM0001	RM0250	1	165	1763167.076	1	165
165	RM0001	RM0253	1	166	1032677.201	1	166
166	RM0001	RM0260	1	167	1640083.474	1	167
167	RM0001	RM0262	1	168	1322384.863	1	168
168	RM0001	RM0263	1	169	1433715.407	1	169
169	RM0001	RM0270	1	170	1278462.13	1	170
170	RM0001	RM0274	1	171	952230.5165	1	171
171	RM0001	RM0275	1	172	1490977.609	1	172
172	RM0001	RM0276	1	173	1205849.259	1	173
173	RM0001	RM0278	1	174	875969.141	1	174
174	RM0001	RM0280	1	175	1322213.411	1	175
175	RM0001	RM0282	1	176	1398618.257	1	176
176	RM0001	RM0283	1	177	1162899.648	1	177
177	RM0001	RM0284	1	178	2007514.484	1	178
178	RM0001	RM0286	1	179	1182006.723	1	179
179	RM0001	RM0289	1	180	1558249.329	1	180
180	RM0001	RM0290	1	181	555911.8972	1	181
181	RM0001	RM0291	1	182	931566.1767	1	182
182	RM0001	RM0293	1	183	973028.2269	1	183
183	RM0001	RM0294	1	184	1340689.002	1	184
184	RM0001	RM0295	1	185	1669609.6	1	185
185	RM0001	RM0297	1	186	1400056.945	1	186
186	RM0001	RM0298	1	187	970823.6045	1	187
187	RM0001	RM0299	1	188	1105996.044	1	188
188	RM0001	RM0301	1	189	1116954.039	1	189
189	RM0001	RM0302	1	190	1220991.906	1	190
190	RM0001	RM0303	1	191	1392060.926	1	191
191	RM0001	RM0304	1	192	1006106.286	1	192
192	RM0001	RM0305	1	193	1384619.035	1	193
193	RM0001	RM0307	1	194	1519308.27	1	194
194	RM0001	RM0308	1	195	1425434.362	1	195
195	RM0001	RM0309	1	196	1173035.971	1	196
196	RM0001	RM0310	1	197	1001670.058	1	197
197	RM0001	RM0311	1	198	746773.3243	1	198
198	RM0001	RM0314	1	199	1588479.317	1	199
199	RM0001	RM0317	1	200	1631678.949	1	200
200	RM0001	RM0318	1	201	1340689.002	1	201
201	RM0001	RM0320	1	202	1486326.247	1	202
202	RM0001	RM0321	1	203	1859993.144	1	203
203	RM0001	RM0324	1	204	1649761.824	1	204
204	RM0001	RM0325	1	205	1588479.317	1	205
205	RM0001	RM0326	1	206	1322213.411	1	206
206	RM0001	RM0327	1	207	1105996.044	1	207
207	RM0001	RM0328	1	208	1631678.949	1	208
208	RM0001	RM0329	1	209	1340689.002	1	209
209	RM0001	RM0330	1	210	1387998.089	1	210
210	RM0001	RM0331	1	211	1486326.247	1	211
211	RM0001	RM0332	1	212	1859993.144	1	212
212	RM0001	RM0333	1	213	1640083.474	1	213
213	RM0001	RM0343	1	214	1386924.635	1	214
214	RM0001	RM0344	1	215	1387492.012	1	215
215	RM0001	RM0348	1	216	1041815.564	1	216
216	RM0001	RM0349	1	217	1041815.564	1	217
217	RM0001	RM0350	1	218	1237039.916	1	218
218	RM0001	RM0351	1	219	1112974.348	1	219
219	RM0001	RM0352	1	220	1205968.917	1	220
220	RM0001	RM0353	1	221	1226289.511	1	221
221	RM0001	RM0354	1	222	1279510.264	1	222
222	RM0001	RM0355	1	223	1484108.565	1	223
223	RM0001	RM0356	1	224	1713217.906	1	224
224	RM0001	RM0357	1	225	1713217.906	1	225
225	RM0001	RM0358	1	226	1713217.906	1	226
226	RM0001	RM0359	1	227	1713217.906	1	227
227	RM0001	RM0360	1	228	1755539.97	1	228
228	RM0001	RM0363	1	229	985042.4506	1	229
229	RM0001	RM0364	1	230	1072847.222	1	230
230	RM0001	RM0365	1	231	1058835.559	1	231
231	RM0001	RM0366	1	232	1050085.328	1	232
232	RM0001	RM0367	1	233	1127320.274	1	233
233	RM0001	RM0368	1	234	1137002.688	1	234
234	RM0001	RM0369	1	235	1537071.814	1	235
235	RM0001	RM0370	1	236	1537071.814	1	236
236	RM0001	RM0371	1	237	1537071.814	1	237
237	RM0001	RM0372	1	238	1631678.949	1	238
238	RM0001	RM0373	1	239	1631678.949	1	239
239	RM0001	RM0375	1	240	1631678.949	1	240
240	RM0001	RM0377	1	241	1483417.768	1	241
241	RM0001	RM0378	1	242	1419072.226	1	242
242	RM0001	RM0379	1	243	1369245.887	1	243
243	RM0001	RM0380	1	244	1340689.002	1	244
244	RM0001	RM0381	1	245	1340689.002	1	245
245	RM0001	RM0382	1	246	1398618.257	1	246
246	RM0001	RM0383	1	247	1393012.737	1	247
247	RM0001	RM0384	1	248	1229596.303	1	248
248	RM0001	RM0385	1	249	1152988.046	1	249
249	RM0001	RM0387	1	250	1160375.371	1	250
250	RM0001	RM0388	1	251	1018875.016	1	251
251	RM0001	RM0391	1	252	663340.6277	1	252
252	RM0001	RM0392	1	253	790520.3512	1	253
253	RM0001	RM0396	1	254	967182.3945	1	254
254	RM0001	RM0397	1	255	806418.6996	1	255
255	RM0001	RM0399	1	256	1345311.219	1	256
256	RM0001	RM0400	1	257	1633989.812	1	257
257	RM0001	RM0401	1	258	1806245.491	1	258
258	RM0001	RM0405	1	259	1205518.28	1	259
259	RM0001	RM0406	1	260	1698777.626	1	260
260	RM0001	RM0407	1	261	1425434.362	1	261
261	RM0001	RM0410	1	262	1081052.505	1	262
262	RM0001	RM0411	1	263	1536700.306	1	263
263	RM0001	RM0413	1	264	1653431.581	1	264
264	RM0001	RM0414	1	265	1653431.581	1	265
265	RM0001	RM0416	1	266	1588143.626	1	266
266	RM0001	RM0417	1	267	1302181.107	1	267
267	RM0001	RM0418	1	268	1194251.039	1	268
268	RM0001	RM0419	1	269	1199105.373	1	269
269	RM0001	RM0420	1	270	646485.5549	1	270
270	RM0001	RM0421	1	271	726486.523	1	271
271	RM0001	RM0423	1	272	1097776.075	1	272
272	RM0001	RM0424	1	273	1588479.317	1	273
273	RM0001	RM0425	1	274	1503873.034	1	274
274	RM0001	RM0426	1	275	1322213.411	1	275
275	RM0001	RM0427	1	276	1162264.221	1	276
276	RM0001	RM0428	1	277	1612570.341	1	277
277	RM0001	RM0429	1	278	1205849.259	1	278
278	RM0001	RM0430	1	279	878504.8356	1	279
279	RM0001	RM0431	1	280	1631678.949	1	280
280	RM0001	RM0432	1	281	1345311.219	1	281
281	RM0001	RM0433	1	282	1131863.985	1	282
282	RM0001	RM0434	1	283	1131863.985	1	283
283	RM0001	RM0435	1	284	1537071.814	1	284
284	RM0001	RM0436	1	285	1537071.814	1	285
285	RM0001	RM0437	1	286	854359.0899	1	286
286	RM0001	RM0438	1	287	854359.0899	1	287
287	RM0001	RM0439	1	288	91646.22921	NA	NA
288	RM0001	RM0440	1	289	617511.5234	1	289
289	RM0001	RM0441	1	290	617511.5234	1	290
290	RM0001	RM0442	1	291	581034.5756	1	291
291	RM0001	RM0443	1	292	635405.7877	1	292
292	RM0001	RM0444	1	293	475842.9234	NA	NA
293	RM0001	RM0445	1	294	474273.6193	NA	NA
294	RM0001	RM0446	1	295	474472.1409	NA	NA
295	RM0001	RM0450	1	296	67337.61326	NA	NA
296	RM0001	RM0452	1	297	6766.831749	NA	NA
297	RM0001	RM0453	1	298	34440.62998	NA	NA
298	RM0001	RM0454	1	299	15012.17	NA	NA
299	RM0001	RM0457	1	300	193506.11	NA	NA
300	RM0001	RM0458	1	301	18315.57608	NA	NA
301	RM0001	RM0461	1	302	231040.8698	NA	NA
302	RM0001	RM0463	1	303	245961.7398	NA	NA
303	RM0001	RM0464	1	304	178333.2668	NA	NA
304	RM0001	RM0473	1	305	183152.2615	NA	NA
305	RM0001	RM0474	1	306	198185.195	NA	NA
306	RM0001	RM0475	1	307	232925.4695	NA	NA
307	RM0001	RM0477	1	308	201725.8722	NA	NA
308	RM0001	RM0478	1	309	17908.6446	NA	NA
309	RM0001	RM0479	1	310	66606.24035	NA	NA
310	RM0001	RM0481	1	311	186581.0099	NA	NA
311	RM0001	RM0482	1	312	181022.9791	NA	NA
312	RM0001	RM0483	1	313	181030.1904	NA	NA
313	RM0001	RM0484	1	314	185743.0236	NA	NA
314	RM0001	RM0485	1	315	199915.7818	NA	NA
315	RM0001	RM0488	1	316	213998.8736	NA	NA
316	RM0001	RM0489	1	317	224383.1004	NA	NA
317	RM0001	RM0491	1	318	199915.7818	NA	NA
318	RM0001	RM0494	1	319	1619874.235	1	319
319	RM0001	RM0495	1	320	2076924.369	1	320
320	RM0001	RM0496	1	321	2048709.898	1	321
321	RM0001	RM0497	1	322	1515958.182	1	322
322	RM0001	RM0498	1	323	1640489.483	1	323
323	RM0001	RM0499	1	324	1532000.292	1	324
324	RM0001	RM0500	1	325	1756465.622	1	325
325	RM0001	RM0501	1	326	1524607.876	1	326
326	RM0001	RM0503	1	327	1934159.435	1	327
327	RM0001	RM0504	1	328	1719714.901	1	328
328	RM0001	RM0505	1	329	1717010.017	1	329
329	RM0001	RM0506	1	330	1714385.981	1	330
330	RM0001	RM0507	1	331	1754894.953	1	331
331	RM0001	RM0508	1	332	2047287.758	1	332
332	RM0001	RM0509	1	333	2088119.459	1	333
333	RM0001	RM0510	1	334	2047747.022	1	334
334	RM0001	RM0511	1	335	1928377.104	1	335
335	RM0001	RM0512	1	336	1928377.104	1	336
336	RM0001	RM0513	1	337	1733360.921	1	337
337	RM0001	RM0514	1	338	1769464.134	1	338
338	RM0001	RM0516	1	339	1768775.867	1	339
339	RM0001	RM0517	1	340	1767684.316	1	340
340	RM0001	RM0518	1	341	1765537.314	1	341
341	RM0001	RM0519	1	342	1764122.657	1	342
342	RM0001	RM0520	1	343	1761871.659	1	343
343	RM0001	RM0521	1	344	1758871.313	1	344
344	RM0001	RM0522	1	345	1755741.817	1	345
345	RM0001	RM0523	1	346	1804998.396	1	346
346	RM0001	RM0524	1	347	1756409.99	1	347
347	RM0001	RM0525	1	348	1756790.937	1	348
348	RM0001	RM0526	1	349	1750193.223	1	349
349	RM0001	RM0527	1	350	1733360.921	1	350
350	RM0001	RM0528	1	351	1733840.094	1	351
351	RM0001	RM0529	1	352	1733840.094	1	352
352	RM0001	RM0532	1	353	1989367.3	1	353
353	RM0001	RM0533	1	354	1989367.3	1	354
354	RM0001	RM0534	1	355	1989607.441	1	355
355	RM0001	RM0535	1	356	1535504.033	1	356
356	RM0001	RM0536	1	357	1540304.306	1	357
357	RM0001	RM0537	1	358	1542194.029	1	358
358	RM0001	RM0538	1	359	1542921.07	1	359
359	RM0001	RM0539	1	360	1752821.078	1	360
360	RM0001	RM0540	1	361	1752821.078	1	361
361	RM0001	RM0541	1	362	1767749.446	1	362
362	RM0001	RM0542	1	363	1760865.804	1	363
363	RM0001	RM0543	1	364	1668597.803	1	364
364	RM0001	RM0544	1	365	1668597.803	1	365
365	RM0001	WG0001	1	366	673527.4907	1	366
366	RM0001	WG0002	1	367	700719.7814	1	367
367	RM0001	WG0003	1	368	709455.9799	1	368
368	RM0001	WG0004	1	369	688159.082	1	369
369	RM0001	WG0005	1	370	709455.9799	1	370
370	RM0001	WG0006	1	371	678720.5132	1	371
371	RM0001	WG0007	1	372	684530.1502	1	372
372	RM0001	WG0008	1	373	684530.1502	1	373
373	RM0001	WG0009	1	374	681866.3751	1	374
374	RM0001	WG0010	1	375	689028.5188	1	375
375	RM0001	WG0011	1	376	677838.5505	1	376
376	RM0001	WG0012	1	377	686884.02	1	377
377	RM0001	WG0013	1	378	685593.1286	1	378
378	RM0001	WG0014	1	379	685593.1286	1	379
379	RM0001	WG0015	1	380	709455.9799	1	380
380	RM0001	WG0016	1	381	682607.2925	1	381
381	RM0001	WG0017	1	382	689863.639	1	382
382	RM0001	WG0018	1	383	678720.5132	1	383
383	RM0001	WG0019	1	384	707236.8647	1	384
384	RM0001	WG0020	1	385	670836.095	1	385
385	RM0001	WG0021	1	386	670836.095	1	386
386	RM0001	WG0022	1	387	684530.1502	1	387
387	RM0001	WG0023	1	388	717723.8526	1	388
388	RM0001	WG0024	1	389	682805.5995	1	389
389	RM0001	WG0025	1	390	686884.02	1	390
390	RM0001	WG0026	1	391	756301.5075	1	391
391	RM0001	WG0027	1	392	670488.7625	1	392
392	RM0001	WG0028	1	393	730912.5838	1	393
393	RM0001	WG0029	1	394	693379.3337	1	394
394	RM0001	WG0030	1	395	552223.5093	NA	NA
395	RM0001	WG0031	1	396	527341.485	NA	NA
396	RM0001	WG0032	1	397	633062.1603	1	397
397	RM0001	WG0033	1	398	680518.9381	1	398
398	RM0001	WG0034	1	399	696245.6382	1	399
399	RM0001	WG0035	1	400	696245.6382	1	400
400	RM0001	WG0036	1	401	683946.0732	1	401
401	RM0001	WG0037	1	402	686471.2799	1	402
402	RM0001	WG0038	1	403	710102.0412	1	403
403	RM0001	WG0039	1	404	700272.5474	1	404
404	RM0001	WG0040	1	405	730860.5445	1	405
405	RM0001	WG0041	1	406	648562.3543	1	406
406	RM0001	WG0042	1	407	648562.3543	1	407
407	RM0001	WG0043	1	408	701722.1452	1	408
408	RM0001	WG0044	1	409	703083.2066	1	409
409	RM0001	WG0045	1	410	688649.035	1	410
410	RM0001	WG0046	1	411	706309.2547	1	411
411	RM0001	WG0047	1	412	685225.1244	1	412
412	RM0001	WG0048	1	413	708602.9434	1	413
413	RM0001	WG0050	1	414	613510.8106	1	414
414	RM0001	WG0051	1	415	637594.3667	1	415
415	RM0001	WG0052	1	416	633062.1603	1	416
416	RM0001	WG0054	1	417	716928.6466	1	417
417	RM0001	WG0055	1	418	698607.7736	1	418
418	RM0001	WG0056	1	419	659093.8963	1	419
419	RM0001	WG0057	1	420	699205.2455	1	420
420	RM0001	WG0058	1	421	702662.5553	1	421
421	RM0001	WG0059	1	422	704446.7434	1	422
422	RM0001	WG0060	1	423	745748.9848	1	423
423	RM0001	WG0061	1	424	675306.4804	1	424
424	RM0001	WG0062	1	425	699581.045	1	425
425	RM0001	WG0063	1	426	708602.9434	1	426
426	RM0001	WG0064	1	427	686471.2799	1	427
427	RM0001	WG0065	1	428	710102.0412	1	428
428	RM0001	WG0066	1	429	680518.9381	1	429
429	RM0001	WG0067	1	430	704557.6929	1	430
430	RM0001	WG0068	1	431	691733.3084	1	431
431	RM0001	WG0069	1	432	600660.7818	1	432
432	RM0001	WG0070	1	433	604973.0316	1	433
433	RM0001	WG0071	1	434	459281.6297	NA	NA
434	RM0001	WG0072	1	435	474798.1776	NA	NA
435	RM0001	WG0073	1	436	474798.1776	NA	NA
436	RM0001	WG0075	1	437	524092.3897	NA	NA
437	RM0001	WG0076	1	438	522339.9631	NA	NA
438	RM0001	WG0077	1	439	546740.6097	NA	NA
439	RM0001	WG0078	1	440	531469.8477	NA	NA
440	RM0001	WG0079	1	441	590011.4	1	441
441	RM0001	WG0080	1	442	1005753.598	1	442
442	RM0001	WG0081	1	443	1009575.184	1	443
443	RM0001	WG0082	1	444	1008218.167	1	444
444	RM0001	WG0083	1	445	1011313.62	1	445
445	RM0001	WG0084	1	446	966947.9714	1	446
446	RM0001	WG0085	1	447	964006.5163	1	447
447	RM0001	WG0086	1	448	949895.5206	1	448
448	RM0001	WG0087	1	449	953453.5179	1	449
449	RM0001	WG0088	1	450	983870.3987	1	450
450	RM0001	WG0089	1	451	958404.292	1	451
451	RM0001	WG0090	1	452	978748.9104	1	452
452	RM0001	WG0091	1	453	967887.0764	1	453
453	RM0001	WG0092	1	454	977500.4657	1	454
454	RM0001	WG0093	1	455	977500.4657	1	455
455	RM0001	WG0094	1	456	978748.9104	1	456
456	RM0001	WG0095	1	457	978953.8598	1	457
457	RM0001	WG0096	1	458	982489.3636	1	458
458	RM0001	WG0097	1	459	983870.3987	1	459
459	RM0001	WG0098	1	460	971373.8235	1	460
460	RM0001	WG0099	1	461	984230.4311	1	461
461	RM0001	WG0100	1	462	1000647.496	1	462
462	RM0001	WG0101	1	463	1006288.808	1	463
463	RM0001	WG0102	1	464	1006288.808	1	464
464	RM0001	WG0103	1	465	1010049.982	1	465
465	RM0001	WG0104	1	466	1010049.982	1	466
466	RM0001	WG0105	1	467	1007193.821	1	467
467	RM0001	WG0106	1	468	980350.1352	1	468
468	RM0001	WG0107	1	469	971373.8235	1	469
469	RM0001	WG0108	1	470	977575.5936	1	470
470	RM0001	WG0109	1	471	982113.3656	1	471
471	RM0001	WG0110	1	472	496405.9885	NA	NA
472	RM0001	WG0111	1	473	617499.6569	1	473
473	RM0001	WG0113	1	474	727543.8129	1	474
474	RM0001	WG0114	1	475	753224.9133	1	475
475	RM0001	WG0115	1	476	472233.687	NA	NA
476	RM0001	WG0116	1	477	486048.5865	NA	NA
477	RM0001	WG0117	1	478	487054.8396	NA	NA
478	RM0001	WG0119	1	479	527545.2368	NA	NA
479	RM0001	WG0120	1	480	527545.2368	NA	NA
480	RM0001	WG0121	1	481	628146.7974	1	481
481	RM0001	WG0122	1	482	720883.4322	1	482
482	RM0001	WG0123	1	483	770645.199	1	483
483	RM0001	WG0124	1	484	770645.199	1	484
484	RM0001	WG0125	1	485	530271.0377	NA	NA
485	RM0001	WG0126	1	486	675882.463	1	486
486	RM0001	WG0127	1	487	538930.1613	NA	NA
487	RM0001	WG0128	1	488	735353.8145	1	488
488	RM0001	WG0129	1	489	499893.1965	NA	NA
489	RM0001	WG0130	1	490	648967.6286	1	490
490	RM0001	WG0132	1	491	605519.5687	1	491
491	RM0001	WG0133	1	492	600711.8813	1	492
492	RM0001	WG0134	1	493	592696.2596	1	493
493	RM0001	WG0135	1	494	586096.3465	1	494
494	RM0001	WG0136	1	495	565747.6249	1	495
495	RM0001	WG0137	1	496	551646.9239	NA	NA
496	RM0001	WG0138	1	497	554632.6373	NA	NA
497	RM0001	WG0139	1	498	537283.2402	NA	NA
498	RM0001	WG0140	1	499	539534.2418	NA	NA
499	RM0001	WG0141	1	500	519757.9464	NA	NA
500	RM0001	WG0142	1	501	561390.5522	1	501
501	RM0001	WG0143	1	502	628146.7974	1	502
502	RM0001	WG0144	1	503	770730.3134	1	503
503	RM0001	WG0145	1	504	549601.9891	NA	NA
504	RM0001	WG0146	1	505	770730.3134	1	505
505	RM0001	WG0147	1	506	642581.854	1	506
506	RM0001	WG0148	1	507	553036.082	NA	NA
507	RM0001	WG0149	1	508	560267.3083	1	508
508	RM0001	WG0150	1	509	646809.1234	1	509
509	RM0001	WG0151	1	510	634722.381	1	510
510	RM0001	WG0152	1	511	482874.9285	NA	NA
511	RM0001	WG0153	1	512	471040.0469	NA	NA
512	RM0001	WG0154	1	513	471040.0469	NA	NA
513	RM0001	WG0155	1	514	634540.6348	1	514
514	RM0001	WG0156	1	515	625718.5314	1	515
515	RM0001	WG0157	1	516	596075.04	1	516
516	RM0001	WG0158	1	517	600257.5722	1	517
517	RM0001	WG0159	1	518	599397.5245	1	518
518	RM0001	WG0160	1	519	590538.0377	1	519
519	RM0001	WG0161	1	520	590538.0377	1	520
520	RM0001	WG0162	1	521	582685.2533	1	521
521	RM0001	WG0163	1	522	575898.6603	1	522
522	RM0001	WG0164	1	523	575898.6603	1	523
523	RM0001	WG0165	1	524	558548.8657	1	524
524	RM0001	WG0166	1	525	527567.7598	NA	NA
525	RM0001	WG0167	1	526	518522.8926	NA	NA
526	RM0001	WG0168	1	527	516699.4128	NA	NA
527	RM0001	WG0169	1	528	516699.4128	NA	NA
528	RM0001	WG0170	1	529	506152.6902	NA	NA
529	RM0001	WG0171	1	530	582118.6126	1	530
530	RM0001	WG0172	1	531	530243.1457	NA	NA
531	RM0001	WG0173	1	532	546423.9624	NA	NA
532	RM0001	WG0174	1	533	528432.4112	NA	NA
533	RM0001	WG0175	1	534	532559.1576	NA	NA
534	RM0001	WG0176	1	535	535004.5347	NA	NA
535	RM0001	WG0177	1	536	541201.4881	NA	NA
536	RM0001	WG0178	1	537	531543.6675	NA	NA
537	RM0001	WG0179	1	538	452574.0129	NA	NA
538	RM0001	WG0180	1	539	774795.6292	1	539
539	RM0001	WG0181	1	540	774795.6292	1	540
540	RM0001	WG0182	1	541	774795.6292	1	541
541	RM0001	WG0183	1	542	591205.1526	1	542
542	RM0001	WG0184	1	543	614351.1591	1	543
543	RM0001	WG0185	1	544	495411.3544	NA	NA
544	RM0001	WG0186	1	545	1010363.023	1	545
545	RM0001	WG0187	1	546	1010669.54	1	546
546	RM0001	WG0188	1	547	1010669.54	1	547
547	RM0001	WG0189	1	548	481083.1417	NA	NA
548	RM0001	WG0190	1	549	1495014.262	1	549
549	RM0001	WG0191	1	550	1478797.108	1	550
550	RM0001	WG0192	1	551	1478797.108	1	551
551	RM0001	WG0193	1	552	1492658.924	1	552
552	RM0001	WG0194	1	553	1495014.262	1	553
553	RM0001	WG0195	1	554	1492658.924	1	554
554	RM0001	WG0196	1	555	1495014.262	1	555
555	RM0001	WG0197	1	556	573281.5646	1	556
556	RM0001	WG0198	1	557	1428638.438	1	557
557	RM0001	WG0199	1	558	1351487.868	1	558
558	RM0001	WG0200	1	559	1333285.65	1	559
559	RM0001	WG0201	1	560	1333311.149	1	560
560	RM0001	WG0202	1	561	1345552.673	1	561
561	RM0001	WG0203	1	562	1333285.65	1	562
562	RM0001	WG0204	1	563	1344447.917	1	563
563	RM0001	WG0205	1	564	1350192.514	1	564
564	RM0001	WG0206	1	565	1367789.342	1	565
565	RM0001	WG0207	1	566	1360122.783	1	566
566	RM0001	WG0208	1	567	1367789.342	1	567
567	RM0001	WG0209	1	568	822582.325	1	568
568	RM0001	WG0210	1	569	822582.325	1	569
569	RM0001	WG0211	1	570	823755.5763	1	570
570	RM0001	WG0212	1	571	828787.2084	1	571
571	RM0001	WG0213	1	572	832024.1254	1	572
572	RM0001	WG0214	1	573	229856.2177	NA	NA
573	RM0001	WG0215	1	574	424171.2711	NA	NA
574	RM0001	WG0216	1	575	244473.6697	NA	NA
575	RM0001	WG0217	1	576	253366.1315	NA	NA
576	RM0001	WG0218	1	577	419971.0341	NA	NA
577	RM0001	WG0219	1	578	428747.5117	NA	NA
578	RM0001	WG0220	1	579	465402.696	NA	NA
579	RM0001	WG0221	1	580	480582.5322	NA	NA
580	RM0001	WG0222	1	581	490785.0874	NA	NA
581	RM0001	WG0223	1	582	497996.3332	NA	NA
582	RM0001	WG0224	1	583	477980.5962	NA	NA
583	RM0001	WG0225	1	584	480582.5322	NA	NA
584	RM0001	WG0226	1	585	477056.7159	NA	NA
585	RM0001	WG0227	1	586	1497711.332	1	586
586	RM0001	WG0228	1	587	1484462.304	1	587
587	RM0001	WG0229	1	588	1478157.658	1	588
588	RM0001	WG0230	1	589	1510703.937	1	589
589	RM0001	WG0231	1	590	1506535.528	1	590
590	RM0001	WG0232	1	591	1505469.329	1	591
591	RM0001	WG0233	1	592	1508440.519	1	592
592	RM0001	WG0234	1	593	1485295.962	1	593
593	RM0001	WG0235	1	594	1506134.893	1	594
594	RM0001	WG0236	1	595	1490938.601	1	595
595	RM0001	WG0237	1	596	1494594.087	1	596
596	RM0001	WG0238	1	597	1489722.548	1	597
597	RM0001	WG0239	1	598	1510896.219	1	598
598	RM0001	WG0240	1	599	1511707.911	1	599
599	RM0001	WG0241	1	600	1492145.753	1	600
600	RM0001	WG0242	1	601	1498031.386	1	601
601	RM0001	WG0243	1	602	1482325.122	1	602
602	RM0001	WG0244	1	603	1474833.658	1	603
603	RM0001	WG0245	1	604	1497613.011	1	604
604	RM0001	WG0246	1	605	1497711.332	1	605
605	RM0001	WG0247	1	606	1496854.301	1	606
606	RM0001	WG0248	1	607	1482328.093	1	607
607	RM0001	WG0249	1	608	1500719.7	1	608
608	RM0001	WG0250	1	609	1512416.503	1	609
609	RM0001	WG0251	1	610	1504083.853	1	610
610	RM0001	WG0252	1	611	1509439.493	1	611
611	RM0001	WG0253	1	612	1508614.733	1	612
612	RM0001	WG0254	1	613	1506134.893	1	613
613	RM0001	WG0255	1	614	1484462.304	1	614
614	RM0001	WG0256	1	615	1496881.496	1	615
615	RM0001	WG0257	1	616	1473748.071	1	616
616	RM0001	WG0258	1	617	1516551.709	1	617
617	RM0001	WG0259	1	618	1508081.656	1	618
618	RM0001	WG0260	1	619	1520819.315	1	619
619	RM0001	WG0261	1	620	1495875.121	1	620
620	RM0001	WG0262	1	621	1506191.106	1	621
621	RM0001	WG0263	1	622	1503275.514	1	622
622	RM0001	WG0264	1	623	1508851.432	1	623
623	RM0001	WG0265	1	624	1505228.774	1	624
624	RM0001	WG0266	1	625	1498266.343	1	625
625	RM0001	WG0267	1	626	1485896.007	1	626
626	RM0001	WG0268	1	627	1633389.593	1	627
627	RM0001	WG0269	1	628	1508967.314	1	628
628	RM0001	WG0270	1	629	1466696.312	1	629
629	RM0001	WG0271	1	630	1266913.234	1	630
630	RM0001	WG0272	1	631	841840.4017	1	631
631	RM0001	WG0273	1	632	841840.4017	1	632
632	RM0001	WG0274	1	633	832477.7809	1	633
633	RM0001	WG0276	1	634	828352.2224	1	634
634	RM0001	WG0277	1	635	817482.6977	1	635
635	RM0001	WG0280	1	636	800007.4073	1	636
636	RM0001	WG0281	1	637	799229.4905	1	637
637	RM0001	WG0282	1	638	790665.273	1	638
638	RM0001	WG0283	1	639	825719.8539	1	639
639	RM0001	WG0284	1	640	816424.1551	1	640
640	RM0001	WG0285	1	641	791286.2169	1	641
641	RM0001	WG0286	1	642	789320.9794	1	642
642	RM0001	WG0287	1	643	262915.7715	NA	NA
643	RM0001	WG0288	1	644	232997.4044	NA	NA
644	RM0001	WG0289	1	645	382234.733	NA	NA
645	RM0001	WG0290	1	646	188352.4754	NA	NA
646	RM0001	WG0291	1	647	420315.8519	NA	NA
647	RM0001	WG0296	1	648	14538.46606	NA	NA
648	RM0001	WG0298	1	649	207116.0148	NA	NA
649	RM0001	WG0299	1	650	65303.02549	NA	NA
650	RM0001	WG0301	1	651	193142.1789	NA	NA
651	RM0001	WG0302	1	652	138150.8667	NA	NA
652	RM0001	WG0303	1	653	483143.7444	NA	NA
653	RM0001	WG0304	1	654	427696.5531	NA	NA
654	RM0001	WG0305	1	655	153612.6243	NA	NA
655	RM0001	WG0306	1	656	140172.4237	NA	NA
656	RM0001	WG0308	1	657	487256.5398	NA	NA
657	RM0001	WG0310	1	658	216376.8352	NA	NA
658	RM0001	WG0311	1	659	159727.1656	NA	NA
659	RM0001	WG0313	1	660	262915.7715	NA	NA
660	RM0001	WG0317	1	661	470228.6484	NA	NA
661	RM0001	WG0322	1	662	363031.9586	NA	NA
662	RM0001	WG0327	1	663	636730.8316	1	663
663	RM0001	WG0328	1	664	561628.4238	1	664
664	RM0001	WG0330	1	665	381942.4982	NA	NA
665	RM0001	WG0331	1	666	374045.0282	NA	NA
666	RM0001	WG0332	1	667	369775.3081	NA	NA
667	RM0001	WG0333	1	668	377927.5545	NA	NA
668	RM0001	WG0334	1	669	399535.0603	NA	NA
669	RM0001	WG0335	1	670	345606.7362	NA	NA
670	RM0001	WG0336	1	671	343945.6083	NA	NA
671	RM0001	WG0337	1	672	337597.8989	NA	NA
672	RM0001	WG0338	1	673	341816.709	NA	NA
673	RM0001	WG0339	1	674	364222.315	NA	NA
674	RM0001	WG0340	1	675	434954.8111	NA	NA
675	RM0001	WG0341	1	676	449167.1317	NA	NA
676	RM0001	WG0342	1	677	449158.6946	NA	NA
677	RM0001	WG0343	1	678	442042.1659	NA	NA
678	RM0001	WG0345	1	679	374458.5185	NA	NA
679	RM0001	WG0346	1	680	360738.9648	NA	NA
680	RM0001	WG0347	1	681	361134.204	NA	NA
681	RM0001	WG0348	1	682	359355.4673	NA	NA
682	RM0001	WG0349	1	683	339029.8193	NA	NA
683	RM0001	WG0350	1	684	364878.0861	NA	NA
684	RM0001	WG0351	1	685	373781.056	NA	NA
685	RM0001	WG0353	1	686	449225.0064	NA	NA
686	RM0001	WG0354	1	687	445869.1316	NA	NA
687	RM0001	WG0355	1	688	344403.596	NA	NA
688	RM0001	WG0356	1	689	229083.2839	NA	NA
689	RM0001	WG0357	1	690	197009.2011	NA	NA
690	RM0001	WG0358	1	691	513110.3018	NA	NA
691	RM0001	WG0359	1	692	338803.114	NA	NA
692	RM0001	WG0360	1	693	445062.8776	NA	NA
693	RM0001	WG0361	1	694	437785.4111	NA	NA
694	RM0001	WG0362	1	695	463844.5645	NA	NA
695	RM0001	WG0364	1	696	395043.4347	NA	NA
696	RM0001	WG0365	1	697	402513.3222	NA	NA
697	RM0001	WG0366	1	698	418457.829	NA	NA
698	RM0001	WG0367	1	699	340733.1998	NA	NA
699	RM0001	WG0368	1	700	359510.5907	NA	NA
700	RM0001	WG0369	1	701	411241.7281	NA	NA
701	RM0001	WG0370	1	702	405265.7229	NA	NA
702	RM0001	WG0371	1	703	402011.3845	NA	NA
703	RM0001	WG0372	1	704	301235.858	NA	NA
704	RM0001	WG0373	1	705	401618.6399	NA	NA
705	RM0001	WG0374	1	706	457719.266	NA	NA
706	RM0001	WG0375	1	707	408926.0238	NA	NA
707	RM0001	WG0376	1	708	466991.9351	NA	NA
708	RM0001	WG0377	1	709	264504.6289	NA	NA
709	RM0001	WG0378	1	710	425573.1268	NA	NA
710	RM0001	WG0379	1	711	442355.9583	NA	NA
711	RM0001	WG0380	1	712	471185.7538	NA	NA
712	RM0001	WG0381	1	713	440738.5887	NA	NA
713	RM0001	WG0382	1	714	383141.3953	NA	NA
714	RM0001	WG0383	1	715	276995.9513	NA	NA
715	RM0001	WG0384	1	716	397340.651	NA	NA
716	RM0001	WG0385	1	717	321681.4258	NA	NA
717	RM0001	WG0386	1	718	449539.3834	NA	NA
718	RM0001	WG0387	1	719	243800.6482	NA	NA
719	RM0001	WG0388	1	720	409942.3693	NA	NA
720	RM0001	WG0389	1	721	408926.0238	NA	NA
721	RM0001	WG0390	1	722	406366.0713	NA	NA
722	RM0001	WG0391	1	723	430603.2615	NA	NA
723	RM0001	WG0392	1	724	368927.2706	NA	NA
724	RM0001	WG0393	1	725	407861.8446	NA	NA
725	RM0001	WG0394	1	726	332959.4924	NA	NA
726	RM0001	WG0395	1	727	441175.5214	NA	NA
727	RM0001	WG0396	1	728	357039.9059	NA	NA
728	RM0001	WG0397	1	729	321304.4728	NA	NA
729	RM0001	WG0398	1	730	319835.738	NA	NA
730	RM0001	WG0399	1	731	439170.9473	NA	NA
731	RM0001	WG0400	1	732	463145.1413	NA	NA
732	RM0001	WG0401	1	733	527469.9514	NA	NA
733	RM0001	WG0402	1	734	404597.0139	NA	NA
734	RM0001	WG0403	1	735	427058.3827	NA	NA
735	RM0001	WG0404	1	736	321685.8589	NA	NA
736	RM0001	WG0405	1	737	396716.3348	NA	NA
737	RM0001	WG0406	1	738	408926.0238	NA	NA
738	RM0001	WG0407	1	739	388765.8103	NA	NA
739	RM0001	WG0408	1	740	388765.8103	NA	NA
740	RM0001	WG0409	1	741	413348.5785	NA	NA
741	RM0001	WG0410	1	742	413348.5785	NA	NA
742	RM0001	WG0411	1	743	447239.9166	NA	NA
743	RM0001	WG0412	1	744	436937.7378	NA	NA
744	RM0001	WG0413	1	745	412917.4363	NA	NA
745	RM0001	WG0414	1	746	430605.5032	NA	NA
746	RM0001	WG0415	1	747	211255.6769	NA	NA
747	RM0001	WG0416	1	748	317302.2286	NA	NA
748	RM0001	WG0417	1	749	317302.2286	NA	NA
749	RM0001	WG0418	1	750	411418.4102	NA	NA
750	RM0001	WG0419	1	751	396889.7289	NA	NA
751	RM0001	WG0420	1	752	407861.8446	NA	NA
752	RM0001	WG0421	1	753	409654.673	NA	NA
753	RM0001	WG0422	1	754	400037.4936	NA	NA
754	RM0001	WG0423	1	755	320811.3029	NA	NA
755	RM0001	WG0424	1	756	317945.4778	NA	NA
756	RM0001	WG0425	1	757	312844.3152	NA	NA
757	RM0001	WG0426	1	758	463188.6436	NA	NA
758	RM0001	WG0427	1	759	445939.7446	NA	NA
759	RM0001	WG0429	1	760	235243.7477	NA	NA
760	RM0001	WG0430	1	761	457702.8197	NA	NA
761	RM0001	WG0431	1	762	460027.9927	NA	NA
762	RM0001	WG0432	1	763	418893.3143	NA	NA
763	RM0001	WG0433	1	764	459764.5685	NA	NA
764	RM0001	WG0434	1	765	463188.6436	NA	NA
765	RM0001	WG0435	1	766	412313.0471	NA	NA
766	RM0001	WG0436	1	767	278237.191	NA	NA
767	RM0001	WG0437	1	768	390527.3202	NA	NA
768	RM0001	WG0438	1	769	284368.3312	NA	NA
769	RM0001	WG0439	1	770	448867.5591	NA	NA
770	RM0001	WG0440	1	771	373447.7106	NA	NA
771	RM0001	WG0441	1	772	373447.7106	NA	NA
772	RM0001	WG0442	1	773	266972.329	NA	NA
773	RM0001	WG0443	1	774	264590.5251	NA	NA
774	RM0001	WG0444	1	775	334001.5975	NA	NA
775	RM0001	WG0445	1	776	404206.1204	NA	NA
776	RM0001	WG0446	1	777	389118.965	NA	NA
777	RM0001	WG0447	1	778	271956.7866	NA	NA
778	RM0001	WG0448	1	779	474141.0262	NA	NA
779	RM0001	WG0449	1	780	395088.2525	NA	NA
780	RM0001	WG0450	1	781	457599.9456	NA	NA
781	RM0001	WG0451	1	782	175286.48	NA	NA
782	RM0001	WG0452	1	783	277702.4135	NA	NA
783	RM0001	WG0453	1	784	418316.6156	NA	NA
784	RM0001	WG0454	1	785	402318.4278	NA	NA
785	RM0001	WG0455	1	786	395088.2525	NA	NA
786	RM0001	WG0456	1	787	401944.7775	NA	NA
787	RM0001	WG0457	1	788	177364.6224	NA	NA
788	RM0001	WG0458	1	789	399895.8139	NA	NA
789	RM0001	WG0459	1	790	316212.5311	NA	NA
790	RM0001	WG0460	1	791	351337.736	NA	NA
791	RM0001	WG0461	1	792	471337.5647	NA	NA
792	RM0001	WG0462	1	793	486247.9255	NA	NA
793	RM0001	WG0463	1	794	399895.8139	NA	NA
794	RM0001	WG0464	1	795	413666.6486	NA	NA
795	RM0001	WG0465	1	796	462575.9211	NA	NA
796	RM0001	WG0466	1	797	247300.1327	NA	NA
797	RM0001	WG0467	1	798	425506.4337	NA	NA
798	RM0001	WG0468	1	799	399132.7273	NA	NA
799	RM0001	WG0469	1	800	261594.9574	NA	NA
800	RM0001	WG0470	1	801	451926.0965	NA	NA
801	RM0001	WG0471	1	802	437081.5788	NA	NA
802	RM0001	WG0472	1	803	462575.9211	NA	NA
803	RM0001	WG0473	1	804	351337.736	NA	NA
804	RM0001	WG0474	1	805	172850.7105	NA	NA
805	RM0001	WG0475	1	806	218266.6824	NA	NA
806	RM0001	WG0476	1	807	174897.113	NA	NA
807	RM0001	WG0477	1	808	313834.9006	NA	NA
808	RM0001	WG0478	1	809	248116.2808	NA	NA
809	RM0001	WG0479	1	810	320938.965	NA	NA
810	RM0001	WG0480	1	811	460968.6009	NA	NA
811	RM0001	WG0481	1	812	402513.3222	NA	NA
812	RM0001	WG0482	1	813	427097.0588	NA	NA
813	RM0001	WG0483	1	814	421599.6776	NA	NA
814	RM0001	WG0484	1	815	440879.2689	NA	NA
815	RM0001	WG0485	1	816	544018.3261	NA	NA
816	RM0001	WG0486	1	817	549503.0963	NA	NA
817	RM0001	WG0487	1	818	526116.8704	NA	NA
818	RM0001	WG0488	1	819	508592.7469	NA	NA
819	RM0001	WG0489	1	820	469812.1883	NA	NA
820	RM0001	WG0490	1	821	505732.2019	NA	NA
821	RM0001	WG0491	1	822	540192.6284	NA	NA
822	RM0001	WG0492	1	823	529703.3802	NA	NA
823	RM0001	WG0493	1	824	509437.8865	NA	NA
824	RM0001	WG0494	1	825	575588.7671	1	825
825	RM0001	WG0495	1	826	493730.9836	NA	NA
826	RM0001	WG0496	1	827	515837.7342	NA	NA
827	RM0001	WG0497	1	828	513747.1869	NA	NA
828	RM0001	WG0498	1	829	524916.1551	NA	NA
829	RM0001	WG0499	1	830	465887.2571	NA	NA
830	RM0001	WG0501	1	831	465887.2571	NA	NA
831	RM0001	WG0502	1	832	465887.2571	NA	NA
832	RM0001	WG0503	1	833	529451.7357	NA	NA
833	RM0001	WG0504	1	834	470710.3508	NA	NA
834	RM0001	WG0505	1	835	454693.382	NA	NA
835	RM0001	WG0506	1	836	529451.7357	NA	NA
836	RM0001	WG0507	1	837	465863.5776	NA	NA
837	RM0001	WG0508	1	838	518800.9832	NA	NA
838	RM0001	WG0509	1	839	463959.9004	NA	NA
839	RM0001	WG0510	1	840	492835.7507	NA	NA
840	RM0001	WG0511	1	841	457692.8057	NA	NA
841	RM0001	WG0512	1	842	463901.2777	NA	NA
842	RM0001	WG0513	1	843	444155.4201	NA	NA
843	RM0001	WG0514	1	844	506660.9427	NA	NA
844	RM0001	WG0515	1	845	518288.0068	NA	NA
845	RM0001	WG0516	1	846	618638.3312	1	846
846	RM0001	WG0519	1	847	734517.1443	1	847
847	RM0001	WG0520	1	848	751835.2461	1	848
848	RM0001	WG0521	1	849	732823.4789	1	849
849	RM0001	WG0522	1	850	748158.6583	1	850
850	RM0001	WG0523	1	851	746650.2085	1	851
851	RM0001	WG0524	1	852	753666.2575	1	852
852	RM0001	WG0525	1	853	709678.9709	1	853
853	RM0001	WG0526	1	854	790008.8142	1	854
854	RM0001	WG0527	1	855	789584.0483	1	855
855	RM0001	WG0528	1	856	772819.2732	1	856
856	RM0001	WG0529	1	857	826058.2442	1	857
857	RM0001	WG0530	1	858	840986.0625	1	858
858	RM0001	WG0531	1	859	804810.958	1	859
859	RM0001	WG0532	1	860	838125.084	1	860
860	RM0001	WG0533	1	861	787176.6009	1	861
861	RM0001	WG0534	1	862	779408.2813	1	862
862	RM0001	WG0535	1	863	759023.1308	1	863
863	RM0001	WG0536	1	864	807180.3784	1	864
864	RM0001	WG0538	1	865	837847.0263	1	865
865	RM0001	WG0539	1	866	782123.0108	1	866
866	RM0001	WG0540	1	867	817034.7717	1	867
867	RM0001	WG0541	1	868	789846.2917	1	868
868	RM0001	WG0542	1	869	824570.3641	1	869
869	RM0001	WG0543	1	870	840986.0625	1	870
870	RM0001	WG0544	1	871	801928.0452	1	871
871	RM0001	WG0545	1	872	792152.962	1	872
872	RM0001	WG0546	1	873	792152.962	1	873
873	RM0001	WG0547	1	874	720110.755	1	874
874	RM0001	WG0548	1	875	747214.8292	1	875
875	RM0001	WG0550	1	876	789846.2917	1	876
876	RM0001	WG0551	1	877	779408.2813	1	877
877	RM0001	WG0552	1	878	811494.2301	1	878
878	RM0001	WG0553	1	879	801928.0452	1	879
879	RM0001	WG0554	1	880	836229.0253	1	880
880	RM0001	WG0555	1	881	823732.0762	1	881
881	RM0001	WG0556	1	882	837847.0263	1	882
882	RM0002	RM0003	2	3	38.57263714	NA	NA
883	RM0002	RM0004	2	4	26530.37359	NA	NA
884	RM0002	RM0005	2	5	7651.486812	NA	NA
885	RM0002	RM0006	2	6	140378.4536	NA	NA
886	RM0002	RM0007	2	7	423704.4791	NA	NA
887	RM0002	RM0008	2	8	11169.20016	NA	NA
888	RM0002	RM0009	2	9	148180.2498	NA	NA
889	RM0002	RM0010	2	10	165768.8416	NA	NA
890	RM0002	RM0011	2	11	153691.5953	NA	NA
891	RM0002	RM0012	2	12	31.69667093	NA	NA
892	RM0002	RM0013	2	13	7625.025192	NA	NA
893	RM0002	RM0014	2	14	365040.0904	NA	NA
894	RM0002	RM0015	2	15	152779.4137	NA	NA
895	RM0002	RM0016	2	16	358336.4836	NA	NA
896	RM0002	RM0018	2	17	165782.5961	NA	NA
897	RM0002	RM0019	2	18	155689.8267	NA	NA
898	RM0002	RM0020	2	19	22962.55048	NA	NA
899	RM0002	RM0021	2	20	364952.058	NA	NA
900	RM0002	RM0022	2	21	50450.31262	NA	NA
901	RM0002	RM0023	2	22	19006.19533	NA	NA
902	RM0002	RM0024	2	23	20072.2948	NA	NA
903	RM0002	RM0025	2	24	178963.9884	NA	NA
904	RM0002	RM0026	2	25	234512.6783	NA	NA
905	RM0002	RM0027	2	26	234512.6783	NA	NA
906	RM0002	RM0028	2	27	234512.6783	NA	NA
907	RM0002	RM0029	2	28	228364.383	NA	NA
908	RM0002	RM0030	2	29	247798.3027	NA	NA
909	RM0002	RM0031	2	30	246050.6953	NA	NA
910	RM0002	RM0032	2	31	260875.0515	NA	NA
911	RM0002	RM0033	2	32	246050.6953	NA	NA
912	RM0002	RM0034	2	33	244265.1232	NA	NA
913	RM0002	RM0035	2	34	184605.5102	NA	NA
914	RM0002	RM0036	2	35	183762.7052	NA	NA
915	RM0002	RM0037	2	36	180397.7586	NA	NA
916	RM0002	RM0038	2	37	241573.7979	NA	NA
917	RM0002	RM0039	2	38	185277.4712	NA	NA
918	RM0002	RM0040	2	39	449580.1811	NA	NA
919	RM0002	RM0041	2	40	450498.424	NA	NA
920	RM0002	RM0042	2	41	452397.7544	NA	NA
921	RM0002	RM0043	2	42	439511.7239	NA	NA
922	RM0002	RM0044	2	43	438688.2514	NA	NA
923	RM0002	RM0045	2	44	456693.9692	NA	NA
924	RM0002	RM0046	2	45	426393.9736	NA	NA
925	RM0002	RM0047	2	46	454880.0087	NA	NA
926	RM0002	RM0048	2	47	446431.9906	NA	NA
927	RM0002	RM0049	2	48	449014.0161	NA	NA
928	RM0002	RM0050	2	49	446248.0654	NA	NA
929	RM0002	RM0051	2	50	414348.7616	NA	NA
930	RM0002	RM0052	2	51	423837.2412	NA	NA
931	RM0002	RM0053	2	52	410314.2556	NA	NA
932	RM0002	RM0054	2	53	456385.9109	NA	NA
933	RM0002	RM0055	2	54	432154.2957	NA	NA
934	RM0002	RM0056	2	55	412265.9759	NA	NA
935	RM0002	RM0057	2	56	445530.0157	NA	NA
936	RM0002	RM0058	2	57	442695.2438	NA	NA
937	RM0002	RM0059	2	58	458794.6237	NA	NA
938	RM0002	RM0060	2	59	447151.0759	NA	NA
939	RM0002	RM0061	2	60	447169.4407	NA	NA
940	RM0002	RM0062	2	61	463496.0264	NA	NA
941	RM0002	RM0063	2	62	433454.4527	NA	NA
942	RM0002	RM0064	2	63	453534.25	NA	NA
943	RM0002	RM0065	2	64	362062.4871	NA	NA
944	RM0002	RM0066	2	65	437210.176	NA	NA
945	RM0002	RM0067	2	66	449501.1855	NA	NA
946	RM0002	RM0068	2	67	442722.9896	NA	NA
947	RM0002	RM0069	2	68	453351.6895	NA	NA
948	RM0002	RM0070	2	69	324955.6237	NA	NA
949	RM0002	RM0071	2	70	309708.0674	NA	NA
950	RM0002	RM0072	2	71	330636.8141	NA	NA
951	RM0002	RM0074	2	72	318601.221	NA	NA
952	RM0002	RM0077	2	73	309708.0674	NA	NA
953	RM0002	RM0079	2	74	318601.221	NA	NA
954	RM0002	RM0080	2	75	359394.3737	NA	NA
955	RM0002	RM0081	2	76	309732.5676	NA	NA
956	RM0002	RM0082	2	77	332955.5492	NA	NA
957	RM0002	RM0084	2	78	322916.3981	NA	NA
958	RM0002	RM0085	2	79	314813.1679	NA	NA
959	RM0002	RM0086	2	80	319650.7595	NA	NA
960	RM0002	RM0087	2	81	309526.7324	NA	NA
961	RM0002	RM0088	2	82	341656.8987	NA	NA
962	RM0002	RM0089	2	83	349321.5321	NA	NA
963	RM0002	RM0092	2	84	338995.9915	NA	NA
964	RM0002	RM0094	2	85	288846.1146	NA	NA
965	RM0002	RM0095	2	86	288358.7033	NA	NA
966	RM0002	RM0096	2	87	350289.5396	NA	NA
967	RM0002	RM0097	2	88	338588.6504	NA	NA
968	RM0002	RM0098	2	89	279598.641	NA	NA
969	RM0002	RM0099	2	90	324453.4721	NA	NA
970	RM0002	RM0101	2	91	337162.9038	NA	NA
971	RM0002	RM0103	2	92	361529.5871	NA	NA
972	RM0002	RM0104	2	93	328640.2992	NA	NA
973	RM0002	RM0106	2	94	321606.1882	NA	NA
974	RM0002	RM0108	2	95	315002.3843	NA	NA
975	RM0002	RM0109	2	96	314153.8444	NA	NA
976	RM0002	RM0110	2	97	135747.9574	NA	NA
977	RM0002	RM0111	2	98	111464.864	NA	NA
978	RM0002	RM0112	2	99	118876.2501	NA	NA
979	RM0002	RM0115	2	100	200094.6928	NA	NA
980	RM0002	RM0116	2	101	173234.4441	NA	NA
981	RM0002	RM0119	2	102	146726.5067	NA	NA
982	RM0002	RM0120	2	103	176858.2538	NA	NA
983	RM0002	RM0123	2	104	187346.6801	NA	NA
984	RM0002	RM0125	2	105	187346.6801	NA	NA
985	RM0002	RM0126	2	106	189637.3979	NA	NA
986	RM0002	RM0127	2	107	451012.6841	NA	NA
987	RM0002	RM0128	2	108	452667.7334	NA	NA
988	RM0002	RM0129	2	109	464927.6781	NA	NA
989	RM0002	RM0130	2	110	409497.4405	NA	NA
990	RM0002	RM0131	2	111	457743.3052	NA	NA
991	RM0002	RM0134	2	112	434561.0512	NA	NA
992	RM0002	RM0135	2	113	457705.2998	NA	NA
993	RM0002	RM0136	2	114	462784.3113	NA	NA
994	RM0002	RM0137	2	115	443899.9226	NA	NA
995	RM0002	RM0138	2	116	440355.65	NA	NA
996	RM0002	RM0139	2	117	441349.8014	NA	NA
997	RM0002	RM0149	2	118	1020773.353	2	118
998	RM0002	RM0153	2	119	1502304.744	2	119
999	RM0002	RM0155	2	120	1502304.744	2	120
1000	RM0002	RM0156	2	121	1504600.887	2	121
1001	RM0002	RM0164	2	122	1345513.787	2	122
1002	RM0002	RM0168	2	123	1510613.252	2	123
1003	RM0002	RM0170	2	124	1523947.942	2	124
1004	RM0002	RM0172	2	125	1523947.942	2	125
1005	RM0002	RM0173	2	126	1374819.864	2	126
1006	RM0002	RM0175	2	127	1341484.691	2	127
1007	RM0002	RM0179	2	128	1351410.024	2	128
1008	RM0002	RM0180	2	129	1662731.308	2	129
1009	RM0002	RM0181	2	130	1449890.248	2	130
1010	RM0002	RM0186	2	131	1485425.116	2	131
1011	RM0002	RM0189	2	132	1485425.116	2	132
1012	RM0002	RM0190	2	133	1519548.979	2	133
1013	RM0002	RM0192	2	134	1519548.979	2	134
1014	RM0002	RM0193	2	135	1411910.322	2	135
1015	RM0002	RM0197	2	136	1336682.956	2	136
1016	RM0002	RM0198	2	137	1336682.956	2	137
1017	RM0002	RM0199	2	138	1356344.016	2	138
1018	RM0002	RM0200	2	139	1356344.016	2	139
1019	RM0002	RM0201	2	140	1003994.373	2	140
1020	RM0002	RM0203	2	141	1530242.996	2	141
1021	RM0002	RM0204	2	142	1516878.515	2	142
1022	RM0002	RM0205	2	143	1516878.515	2	143
1023	RM0002	RM0206	2	144	1451656.301	2	144
1024	RM0002	RM0207	2	145	576309.4013	2	145
1025	RM0002	RM0209	2	146	1482671.016	2	146
1026	RM0002	RM0210	2	147	1451656.301	2	147
1027	RM0002	RM0211	2	148	1495175.317	2	148
1028	RM0002	RM0212	2	149	1495175.317	2	149
1029	RM0002	RM0214	2	150	1580907.309	2	150
1030	RM0002	RM0215	2	151	1516878.515	2	151
1031	RM0002	RM0216	2	152	1336682.956	2	152
1032	RM0002	RM0217	2	153	1396469.741	2	153
1033	RM0002	RM0218	2	154	516264.4843	NA	NA
1034	RM0002	RM0221	2	155	1476857.682	2	155
1035	RM0002	RM0222	2	156	539514.2647	NA	NA
1036	RM0002	RM0223	2	157	539514.2647	NA	NA
1037	RM0002	RM0224	2	158	1385815.118	2	158
1038	RM0002	RM0227	2	159	1378338.089	2	159
1039	RM0002	RM0239	2	160	729905.4223	2	160
1040	RM0002	RM0240	2	161	1224651.632	2	161
1041	RM0002	RM0244	2	162	1348383.565	2	162
1042	RM0002	RM0245	2	163	1963897.936	2	163
1043	RM0002	RM0246	2	164	1256006.139	2	164
1044	RM0002	RM0250	2	165	1776166.167	2	165
1045	RM0002	RM0253	2	166	1045708.638	2	166
1046	RM0002	RM0260	2	167	1650038.6	2	167
1047	RM0002	RM0262	2	168	1333654.285	2	168
1048	RM0002	RM0263	2	169	1444114.357	2	169
1049	RM0002	RM0270	2	170	1291031.367	2	170
1050	RM0002	RM0274	2	171	963424.3102	2	171
1051	RM0002	RM0275	2	172	1502830.686	2	172
1052	RM0002	RM0276	2	173	1218171.422	2	173
1053	RM0002	RM0278	2	174	886445.091	2	174
1054	RM0002	RM0280	2	175	1334165.791	2	175
1055	RM0002	RM0282	2	176	1410344.443	2	176
1056	RM0002	RM0283	2	177	1175225.85	2	177
1057	RM0002	RM0284	2	178	2020406.114	2	178
1058	RM0002	RM0286	2	179	1194974.801	2	179
1059	RM0002	RM0289	2	180	1568882.709	2	180
1060	RM0002	RM0290	2	181	562411.179	2	181
1061	RM0002	RM0291	2	182	942501.2591	2	182
1062	RM0002	RM0293	2	183	985914.3158	2	183
1063	RM0002	RM0294	2	184	1351589.203	2	184
1064	RM0002	RM0295	2	185	1680432.101	2	185
1065	RM0002	RM0297	2	186	1412761.163	2	186
1066	RM0002	RM0298	2	187	982056.1172	2	187
1067	RM0002	RM0299	2	188	1118827.064	2	188
1068	RM0002	RM0301	2	189	1129057.848	2	189
1069	RM0002	RM0302	2	190	1234013.823	2	190
1070	RM0002	RM0303	2	191	1405160.795	2	191
1071	RM0002	RM0304	2	192	1017753.088	2	192
1072	RM0002	RM0305	2	193	1394945.508	2	193
1073	RM0002	RM0307	2	194	1530980.785	2	194
1074	RM0002	RM0308	2	195	1436128.26	2	195
1075	RM0002	RM0309	2	196	1186230.657	2	196
1076	RM0002	RM0310	2	197	1013828.664	2	197
1077	RM0002	RM0311	2	198	758194.1104	2	198
1078	RM0002	RM0314	2	199	1598580.48	2	199
1079	RM0002	RM0317	2	200	1641750.046	2	200
1080	RM0002	RM0318	2	201	1351589.203	2	201
1081	RM0002	RM0320	2	202	1498663.405	2	202
1082	RM0002	RM0321	2	203	1872810.65	2	203
1083	RM0002	RM0324	2	204	1663104.166	2	204
1084	RM0002	RM0325	2	205	1598580.48	2	205
1085	RM0002	RM0326	2	206	1334165.791	2	206
1086	RM0002	RM0327	2	207	1118827.064	2	207
1087	RM0002	RM0328	2	208	1641750.046	2	208
1088	RM0002	RM0329	2	209	1351589.203	2	209
1089	RM0002	RM0330	2	210	1401557.678	2	210
1090	RM0002	RM0331	2	211	1498663.405	2	211
1091	RM0002	RM0332	2	212	1872810.65	2	212
1092	RM0002	RM0333	2	213	1650038.6	2	213
1093	RM0002	RM0343	2	214	1399124.369	2	214
1094	RM0002	RM0344	2	215	1399528.28	2	215
1095	RM0002	RM0348	2	216	1055092.85	2	216
1096	RM0002	RM0349	2	217	1055092.85	2	217
1097	RM0002	RM0350	2	218	1250427.755	2	218
1098	RM0002	RM0351	2	219	1126089.693	2	219
1099	RM0002	RM0352	2	220	1218872.135	2	220
1100	RM0002	RM0353	2	221	1239099.722	2	221
1101	RM0002	RM0354	2	222	1293106.208	2	222
1102	RM0002	RM0355	2	223	1497539.001	2	223
1103	RM0002	RM0356	2	224	1725949.858	2	224
1104	RM0002	RM0357	2	225	1725949.858	2	225
1105	RM0002	RM0358	2	226	1725949.858	2	226
1106	RM0002	RM0359	2	227	1725949.858	2	227
1107	RM0002	RM0360	2	228	1768590.658	2	228
1108	RM0002	RM0363	2	229	996136.7962	2	229
1109	RM0002	RM0364	2	230	1084611.723	2	230
1110	RM0002	RM0365	2	231	1071338.248	2	231
1111	RM0002	RM0366	2	232	1062623.752	2	232
1112	RM0002	RM0367	2	233	1139161.246	2	233
1113	RM0002	RM0368	2	234	1149881.713	2	234
1114	RM0002	RM0369	2	235	1547392.822	2	235
1115	RM0002	RM0370	2	236	1547392.822	2	236
1116	RM0002	RM0371	2	237	1547392.822	2	237
1117	RM0002	RM0372	2	238	1641750.046	2	238
1118	RM0002	RM0373	2	239	1641750.046	2	239
1119	RM0002	RM0375	2	240	1641750.046	2	240
1120	RM0002	RM0377	2	241	1493771.952	2	241
1121	RM0002	RM0378	2	242	1429625.675	2	242
1122	RM0002	RM0379	2	243	1379382.945	2	243
1123	RM0002	RM0380	2	244	1351589.203	2	244
1124	RM0002	RM0381	2	245	1351589.203	2	245
1125	RM0002	RM0382	2	246	1410344.443	2	246
1126	RM0002	RM0383	2	247	1404808.812	2	247
1127	RM0002	RM0384	2	248	1241501.887	2	248
1128	RM0002	RM0385	2	249	1165118.142	2	249
1129	RM0002	RM0387	2	250	1171510.265	2	250
1130	RM0002	RM0388	2	251	1029823.999	2	251
1131	RM0002	RM0391	2	252	673304.1863	2	252
1132	RM0002	RM0392	2	253	801903.2143	2	253
1133	RM0002	RM0396	2	254	978077.4542	2	254
1134	RM0002	RM0397	2	255	820214.4866	2	255
1135	RM0002	RM0399	2	256	1358314.046	2	256
1136	RM0002	RM0400	2	257	1646617.764	2	257
1137	RM0002	RM0401	2	258	1818658.881	2	258
1138	RM0002	RM0405	2	259	1217347.559	2	259
1139	RM0002	RM0406	2	260	1710283.031	2	260
1140	RM0002	RM0407	2	261	1436128.26	2	261
1141	RM0002	RM0410	2	262	1093855.683	2	262
1142	RM0002	RM0411	2	263	1547176.725	2	263
1143	RM0002	RM0413	2	264	1664304.11	2	264
1144	RM0002	RM0414	2	265	1664304.11	2	265
1145	RM0002	RM0416	2	266	1599075.722	2	266
1146	RM0002	RM0417	2	267	1313106.928	2	267
1147	RM0002	RM0418	2	268	1205330.057	2	268
1148	RM0002	RM0419	2	269	1212237.415	2	269
1149	RM0002	RM0420	2	270	656395.3628	2	270
1150	RM0002	RM0421	2	271	737279.5153	2	271
1151	RM0002	RM0423	2	272	1110223.07	2	272
1152	RM0002	RM0424	2	273	1598580.48	2	273
1153	RM0002	RM0425	2	274	1514142.458	2	274
1154	RM0002	RM0426	2	275	1334165.791	2	275
1155	RM0002	RM0427	2	276	1174864.399	2	276
1156	RM0002	RM0428	2	277	1623126.394	2	277
1157	RM0002	RM0429	2	278	1218171.422	2	278
1158	RM0002	RM0430	2	279	890230.2368	2	279
1159	RM0002	RM0431	2	280	1641750.046	2	280
1160	RM0002	RM0432	2	281	1358314.046	2	281
1161	RM0002	RM0433	2	282	1144035.392	2	282
1162	RM0002	RM0434	2	283	1144035.392	2	283
1163	RM0002	RM0435	2	284	1547392.822	2	284
1164	RM0002	RM0436	2	285	1547392.822	2	285
1165	RM0002	RM0437	2	286	864699.6344	2	286
1166	RM0002	RM0438	2	287	864699.6344	2	287
1167	RM0002	RM0439	2	288	105296.453	NA	NA
1168	RM0002	RM0440	2	289	623919.6786	2	289
1169	RM0002	RM0441	2	290	623919.6786	2	290
1170	RM0002	RM0442	2	291	586678.9079	2	291
1171	RM0002	RM0443	2	292	642342.7957	2	292
1172	RM0002	RM0444	2	293	490280.8321	NA	NA
1173	RM0002	RM0445	2	294	488719.6801	NA	NA
1174	RM0002	RM0446	2	295	488914.5497	NA	NA
1175	RM0002	RM0450	2	296	53139.29534	NA	NA
1176	RM0002	RM0452	2	297	19926.29153	NA	NA
1177	RM0002	RM0453	2	298	23058.36987	NA	NA
1178	RM0002	RM0454	2	299	466.1269471	NA	NA
1179	RM0002	RM0457	2	300	179152.135	NA	NA
1180	RM0002	RM0458	2	301	29840.39292	NA	NA
1181	RM0002	RM0461	2	302	217075.6979	NA	NA
1182	RM0002	RM0463	2	303	231444.6418	NA	NA
1183	RM0002	RM0464	2	304	170237.5219	NA	NA
1184	RM0002	RM0473	2	305	173203.0833	NA	NA
1185	RM0002	RM0474	2	306	184497.4945	NA	NA
1186	RM0002	RM0475	2	307	218404.7254	NA	NA
1187	RM0002	RM0477	2	308	187321.5094	NA	NA
1188	RM0002	RM0478	2	309	17622.52008	NA	NA
1189	RM0002	RM0479	2	310	52285.95703	NA	NA
1190	RM0002	RM0481	2	311	186022.8835	NA	NA
1191	RM0002	RM0482	2	312	180379.1902	NA	NA
1192	RM0002	RM0483	2	313	180203.3134	NA	NA
1193	RM0002	RM0484	2	314	185050.4971	NA	NA
1194	RM0002	RM0485	2	315	197733.8216	NA	NA
1195	RM0002	RM0488	2	316	211983.4496	NA	NA
1196	RM0002	RM0489	2	317	219639.6234	NA	NA
1197	RM0002	RM0491	2	318	197733.8216	NA	NA
1198	RM0002	RM0494	2	319	1633618.206	2	319
1199	RM0002	RM0495	2	320	2090190.11	2	320
1200	RM0002	RM0496	2	321	2061963.342	2	321
1201	RM0002	RM0497	2	322	1529688.076	2	322
1202	RM0002	RM0498	2	323	1654184.973	2	323
1203	RM0002	RM0499	2	324	1545712.236	2	324
1204	RM0002	RM0500	2	325	1769953.48	2	325
1205	RM0002	RM0501	2	326	1538314.082	2	326
1206	RM0002	RM0503	2	327	1947476.889	2	327
1207	RM0002	RM0504	2	328	1733236.376	2	328
1208	RM0002	RM0505	2	329	1730524.208	2	329
1209	RM0002	RM0506	2	330	1727892.012	2	330
1210	RM0002	RM0507	2	331	1768385.771	2	331
1211	RM0002	RM0508	2	332	2060546.619	2	332
1212	RM0002	RM0509	2	333	2101341.314	2	333
1213	RM0002	RM0510	2	334	2061003.911	2	334
1214	RM0002	RM0511	2	335	1941720.085	2	335
1215	RM0002	RM0512	2	336	1941720.085	2	336
1216	RM0002	RM0513	2	337	1746863.457	2	337
1217	RM0002	RM0514	2	338	1782949.358	2	338
1218	RM0002	RM0516	2	339	1782235.812	2	339
1219	RM0002	RM0517	2	340	1781153.048	2	340
1220	RM0002	RM0518	2	341	1778994.302	2	341
1221	RM0002	RM0519	2	342	1777586.394	2	342
1222	RM0002	RM0520	2	343	1775341.589	2	343
1223	RM0002	RM0521	2	344	1772344.845	2	344
1224	RM0002	RM0522	2	345	1769222.257	2	345
1225	RM0002	RM0523	2	346	1818472.271	2	346
1226	RM0002	RM0524	2	347	1769903.644	2	347
1227	RM0002	RM0525	2	348	1770298.077	2	348
1228	RM0002	RM0526	2	349	1763698.777	2	349
1229	RM0002	RM0527	2	350	1746863.457	2	350
1230	RM0002	RM0528	2	351	1747354.945	2	351
1231	RM0002	RM0529	2	352	1747354.945	2	352
1232	RM0002	RM0532	2	353	2002650.894	2	353
1233	RM0002	RM0533	2	354	2002650.894	2	354
1234	RM0002	RM0534	2	355	2002900.173	2	355
1235	RM0002	RM0535	2	356	1549249.544	2	356
1236	RM0002	RM0536	2	357	1554042.908	2	357
1237	RM0002	RM0537	2	358	1555923.887	2	358
1238	RM0002	RM0538	2	359	1556636.46	2	359
1239	RM0002	RM0539	2	360	1766308.175	2	360
1240	RM0002	RM0540	2	361	1766308.175	2	361
1241	RM0002	RM0541	2	362	1781220.94	2	362
1242	RM0002	RM0542	2	363	1774343.09	2	363
1243	RM0002	RM0543	2	364	1681955.162	2	364
1244	RM0002	RM0544	2	365	1681955.162	2	365
1245	RM0002	WG0001	2	366	683720.1765	2	366
1246	RM0002	WG0002	2	367	710227.8641	2	367
1247	RM0002	WG0003	2	368	719403.1504	2	368
1248	RM0002	WG0004	2	369	698230.9883	2	369
1249	RM0002	WG0005	2	370	719403.1504	2	370
1250	RM0002	WG0006	2	371	689144.625	2	371
1251	RM0002	WG0007	2	372	693982.7124	2	372
1252	RM0002	WG0008	2	373	693982.7124	2	373
1253	RM0002	WG0009	2	374	691540.5125	2	374
1254	RM0002	WG0010	2	375	698948.769	2	375
1255	RM0002	WG0011	2	376	688075.8577	2	376
1256	RM0002	WG0012	2	377	696908.4905	2	377
1257	RM0002	WG0013	2	378	695496.9224	2	378
1258	RM0002	WG0014	2	379	695496.9224	2	379
1259	RM0002	WG0015	2	380	719403.1504	2	380
1260	RM0002	WG0016	2	381	692536.5986	2	381
1261	RM0002	WG0017	2	382	700003.8658	2	382
1262	RM0002	WG0018	2	383	689144.625	2	383
1263	RM0002	WG0019	2	384	717000.116	2	384
1264	RM0002	WG0020	2	385	680260.3791	2	385
1265	RM0002	WG0021	2	386	680260.3791	2	386
1266	RM0002	WG0022	2	387	693982.7124	2	387
1267	RM0002	WG0023	2	388	727646.9873	2	388
1268	RM0002	WG0024	2	389	692853.8177	2	389
1269	RM0002	WG0025	2	390	696908.4905	2	390
1270	RM0002	WG0026	2	391	764934.9328	2	391
1271	RM0002	WG0027	2	392	678937.1605	2	392
1272	RM0002	WG0028	2	393	739142.1851	2	393
1273	RM0002	WG0029	2	394	701868.9944	2	394
1274	RM0002	WG0030	2	395	557871.588	2	395
1275	RM0002	WG0031	2	396	534394.2766	NA	NA
1276	RM0002	WG0032	2	397	640584.4476	2	397
1277	RM0002	WG0033	2	398	688164.1722	2	398
1278	RM0002	WG0034	2	399	704808.8859	2	399
1279	RM0002	WG0035	2	400	704808.8859	2	400
1280	RM0002	WG0036	2	401	691421.0061	2	401
1281	RM0002	WG0037	2	402	694810.8578	2	402
1282	RM0002	WG0038	2	403	717992.3157	2	403
1283	RM0002	WG0039	2	404	708711.6105	2	404
1284	RM0002	WG0040	2	405	739087.6136	2	405
1285	RM0002	WG0041	2	406	655936.4663	2	406
1286	RM0002	WG0042	2	407	655936.4663	2	407
1287	RM0002	WG0043	2	408	710636.8435	2	408
1288	RM0002	WG0044	2	409	710572.1034	2	409
1289	RM0002	WG0045	2	410	696303.1868	2	410
1290	RM0002	WG0046	2	411	714614.155	2	411
1291	RM0002	WG0047	2	412	693025.1229	2	412
1292	RM0002	WG0048	2	413	716810.4132	2	413
1293	RM0002	WG0050	2	414	620078.8188	2	414
1294	RM0002	WG0051	2	415	644904.9445	2	415
1295	RM0002	WG0052	2	416	640584.4476	2	416
1296	RM0002	WG0054	2	417	724490.6044	2	417
1297	RM0002	WG0055	2	418	707425.0135	2	418
1298	RM0002	WG0056	2	419	666303.4584	2	419
1299	RM0002	WG0057	2	420	707159.5879	2	420
1300	RM0002	WG0058	2	421	710252.4722	2	421
1301	RM0002	WG0059	2	422	713049.7466	2	422
1302	RM0002	WG0060	2	423	754280.1331	2	423
1303	RM0002	WG0061	2	424	682835.0999	2	424
1304	RM0002	WG0062	2	425	707706.7445	2	425
1305	RM0002	WG0063	2	426	716810.4132	2	426
1306	RM0002	WG0064	2	427	694810.8578	2	427
1307	RM0002	WG0065	2	428	717992.3157	2	428
1308	RM0002	WG0066	2	429	688164.1722	2	429
1309	RM0002	WG0067	2	430	712848.7709	2	430
1310	RM0002	WG0068	2	431	699846.6853	2	431
1311	RM0002	WG0069	2	432	607059.0775	2	432
1312	RM0002	WG0070	2	433	611545.3289	2	433
1313	RM0002	WG0071	2	434	463160.6957	NA	NA
1314	RM0002	WG0072	2	435	479545.7573	NA	NA
1315	RM0002	WG0073	2	436	479545.7573	NA	NA
1316	RM0002	WG0075	2	437	529596.6914	NA	NA
1317	RM0002	WG0076	2	438	528593.8228	NA	NA
1318	RM0002	WG0077	2	439	552403.6239	NA	NA
1319	RM0002	WG0078	2	440	537228.9872	NA	NA
1320	RM0002	WG0079	2	441	596320.5184	2	441
1321	RM0002	WG0080	2	442	1015781.141	2	442
1322	RM0002	WG0081	2	443	1019633.73	2	443
1323	RM0002	WG0082	2	444	1018259.57	2	444
1324	RM0002	WG0083	2	445	1021132.089	2	445
1325	RM0002	WG0084	2	446	977290.5065	2	446
1326	RM0002	WG0085	2	447	974493.1007	2	447
1327	RM0002	WG0086	2	448	959748.1152	2	448
1328	RM0002	WG0087	2	449	963194.8342	2	449
1329	RM0002	WG0088	2	450	994197.5725	2	450
1330	RM0002	WG0089	2	451	968552.2472	2	451
1331	RM0002	WG0090	2	452	989016.0149	2	452
1332	RM0002	WG0091	2	453	977814.2385	2	453
1333	RM0002	WG0092	2	454	987486.5712	2	454
1334	RM0002	WG0093	2	455	987486.5712	2	455
1335	RM0002	WG0094	2	456	989016.0149	2	456
1336	RM0002	WG0095	2	457	988838.5458	2	457
1337	RM0002	WG0096	2	458	992682.0336	2	458
1338	RM0002	WG0097	2	459	994197.5725	2	459
1339	RM0002	WG0098	2	460	982089.113	2	460
1340	RM0002	WG0099	2	461	994760.2953	2	461
1341	RM0002	WG0100	2	462	1011309.613	2	462
1342	RM0002	WG0101	2	463	1016813.008	2	463
1343	RM0002	WG0102	2	464	1016813.008	2	464
1344	RM0002	WG0103	2	465	1020556.107	2	465
1345	RM0002	WG0104	2	466	1020556.107	2	466
1346	RM0002	WG0105	2	467	1017919.979	2	467
1347	RM0002	WG0106	2	468	991040.9499	2	468
1348	RM0002	WG0107	2	469	982089.113	2	469
1349	RM0002	WG0108	2	470	988286.7231	2	470
1350	RM0002	WG0109	2	471	992918.3939	2	471
1351	RM0002	WG0110	2	472	505274.8029	NA	NA
1352	RM0002	WG0111	2	473	625982.3526	2	473
1353	RM0002	WG0113	2	474	737065.6939	2	474
1354	RM0002	WG0114	2	475	762540.1162	2	475
1355	RM0002	WG0115	2	476	481836.5655	NA	NA
1356	RM0002	WG0116	2	477	495546.6927	NA	NA
1357	RM0002	WG0117	2	478	496851.8906	NA	NA
1358	RM0002	WG0119	2	479	535866.0504	NA	NA
1359	RM0002	WG0120	2	480	535866.0504	NA	NA
1360	RM0002	WG0121	2	481	637935.6661	2	481
1361	RM0002	WG0122	2	482	730537.5207	2	482
1362	RM0002	WG0123	2	483	781301.2884	2	483
1363	RM0002	WG0124	2	484	781301.2884	2	484
1364	RM0002	WG0125	2	485	540324.2755	NA	NA
1365	RM0002	WG0126	2	486	684507.2072	2	486
1366	RM0002	WG0127	2	487	548283.2801	NA	NA
1367	RM0002	WG0128	2	488	744592.6083	2	488
1368	RM0002	WG0129	2	489	508758.7126	NA	NA
1369	RM0002	WG0130	2	490	657997.0848	2	490
1370	RM0002	WG0132	2	491	614281.8761	2	491
1371	RM0002	WG0133	2	492	609669.1215	2	492
1372	RM0002	WG0134	2	493	601590.3081	2	493
1373	RM0002	WG0135	2	494	595135.5125	2	494
1374	RM0002	WG0136	2	495	574642.1312	2	495
1375	RM0002	WG0137	2	496	560434.9552	2	496
1376	RM0002	WG0138	2	497	563625.1114	2	497
1377	RM0002	WG0139	2	498	547747.6757	NA	NA
1378	RM0002	WG0140	2	499	550162.2096	NA	NA
1379	RM0002	WG0141	2	500	528559.7449	NA	NA
1380	RM0002	WG0142	2	501	569570.689	2	501
1381	RM0002	WG0143	2	502	637935.6661	2	502
1382	RM0002	WG0144	2	503	781417.6067	2	503
1383	RM0002	WG0145	2	504	558947.7342	2	504
1384	RM0002	WG0146	2	505	781417.6067	2	505
1385	RM0002	WG0147	2	506	651204.4315	2	506
1386	RM0002	WG0148	2	507	558907.6196	2	507
1387	RM0002	WG0149	2	508	566116.008	2	508
1388	RM0002	WG0150	2	509	656726.7345	2	509
1389	RM0002	WG0151	2	510	644457.1791	2	510
1390	RM0002	WG0152	2	511	487921.8011	NA	NA
1391	RM0002	WG0153	2	512	482105.6171	NA	NA
1392	RM0002	WG0154	2	513	482105.6171	NA	NA
1393	RM0002	WG0155	2	514	644573.3961	2	514
1394	RM0002	WG0156	2	515	635766.9362	2	515
1395	RM0002	WG0157	2	516	605507.1411	2	516
1396	RM0002	WG0158	2	517	609974.4891	2	517
1397	RM0002	WG0159	2	518	609440.342	2	518
1398	RM0002	WG0160	2	519	600139.2192	2	519
1399	RM0002	WG0161	2	520	600139.2192	2	520
1400	RM0002	WG0162	2	521	592353.3569	2	521
1401	RM0002	WG0163	2	522	585873.8551	2	522
1402	RM0002	WG0164	2	523	585873.8551	2	523
1403	RM0002	WG0165	2	524	568336.6618	2	524
1404	RM0002	WG0166	2	525	537334.2763	NA	NA
1405	RM0002	WG0167	2	526	527919.4288	NA	NA
1406	RM0002	WG0168	2	527	526417.179	NA	NA
1407	RM0002	WG0169	2	528	526417.179	NA	NA
1408	RM0002	WG0170	2	529	516368.6792	NA	NA
1409	RM0002	WG0171	2	530	590649.6459	2	530
1410	RM0002	WG0172	2	531	538871.4855	NA	NA
1411	RM0002	WG0173	2	532	555565.5452	2	532
1412	RM0002	WG0174	2	533	536696.9448	NA	NA
1413	RM0002	WG0175	2	534	540992.7539	NA	NA
1414	RM0002	WG0176	2	535	543632.9405	NA	NA
1415	RM0002	WG0177	2	536	549788.2933	NA	NA
1416	RM0002	WG0178	2	537	540571.7417	NA	NA
1417	RM0002	WG0179	2	538	460288.5554	NA	NA
1418	RM0002	WG0180	2	539	785376.9007	2	539
1419	RM0002	WG0181	2	540	785376.9007	2	540
1420	RM0002	WG0182	2	541	785376.9007	2	541
1421	RM0002	WG0183	2	542	601347.2487	2	542
1422	RM0002	WG0184	2	543	624461.6128	2	543
1423	RM0002	WG0185	2	544	503673.4372	NA	NA
1424	RM0002	WG0186	2	545	1020778.379	2	545
1425	RM0002	WG0187	2	546	1021065.636	2	546
1426	RM0002	WG0188	2	547	1021065.636	2	547
1427	RM0002	WG0189	2	548	485408.4317	NA	NA
1428	RM0002	WG0190	2	549	1504600.887	2	549
1429	RM0002	WG0191	2	550	1485624.298	2	550
1430	RM0002	WG0192	2	551	1485624.298	2	551
1431	RM0002	WG0193	2	552	1502312.48	2	552
1432	RM0002	WG0194	2	553	1504600.887	2	553
1433	RM0002	WG0195	2	554	1502312.48	2	554
1434	RM0002	WG0196	2	555	1504600.887	2	555
1435	RM0002	WG0197	2	556	578813.4441	2	556
1436	RM0002	WG0198	2	557	1436663.854	2	557
1437	RM0002	WG0199	2	558	1358456.037	2	558
1438	RM0002	WG0200	2	559	1339964.902	2	559
1439	RM0002	WG0201	2	560	1340275.307	2	560
1440	RM0002	WG0202	2	561	1352332.856	2	561
1441	RM0002	WG0203	2	562	1339964.902	2	562
1442	RM0002	WG0204	2	563	1351156.832	2	563
1443	RM0002	WG0205	2	564	1357054.147	2	564
1444	RM0002	WG0206	2	565	1374719.034	2	565
1445	RM0002	WG0207	2	566	1366887.066	2	566
1446	RM0002	WG0208	2	567	1374719.034	2	567
1447	RM0002	WG0209	2	568	836430.211	2	568
1448	RM0002	WG0210	2	569	836430.211	2	569
1449	RM0002	WG0211	2	570	837563.3998	2	570
1450	RM0002	WG0212	2	571	842612.232	2	571
1451	RM0002	WG0213	2	572	845851.1222	2	572
1452	RM0002	WG0214	2	573	235110.6795	NA	NA
1453	RM0002	WG0215	2	574	433641.1147	NA	NA
1454	RM0002	WG0216	2	575	249504.2598	NA	NA
1455	RM0002	WG0217	2	576	260072.6357	NA	NA
1456	RM0002	WG0218	2	577	427724.8083	NA	NA
1457	RM0002	WG0219	2	578	436401.5565	NA	NA
1458	RM0002	WG0220	2	579	469897.8282	NA	NA
1459	RM0002	WG0221	2	580	485860.1484	NA	NA
1460	RM0002	WG0222	2	581	496139.0382	NA	NA
1461	RM0002	WG0223	2	582	503435.6713	NA	NA
1462	RM0002	WG0224	2	583	483349.6688	NA	NA
1463	RM0002	WG0225	2	584	485860.1484	NA	NA
1464	RM0002	WG0226	2	585	482376.975	NA	NA
1465	RM0002	WG0227	2	586	1507195.7	2	586
1466	RM0002	WG0228	2	587	1494001.877	2	587
1467	RM0002	WG0229	2	588	1487661.634	2	588
1468	RM0002	WG0230	2	589	1519934.24	2	589
1469	RM0002	WG0231	2	590	1516100.352	2	590
1470	RM0002	WG0232	2	591	1514816.279	2	591
1471	RM0002	WG0233	2	592	1518139.863	2	592
1472	RM0002	WG0234	2	593	1494783.56	2	593
1473	RM0002	WG0235	2	594	1515703.075	2	594
1474	RM0002	WG0236	2	595	1500372.104	2	595
1475	RM0002	WG0237	2	596	1503888.386	2	596
1476	RM0002	WG0238	2	597	1499161.713	2	597
1477	RM0002	WG0239	2	598	1520228.777	2	598
1478	RM0002	WG0240	2	599	1521477.42	2	599
1479	RM0002	WG0241	2	600	1501438.903	2	600
1480	RM0002	WG0242	2	601	1507610.498	2	601
1481	RM0002	WG0243	2	602	1491787.203	2	602
1482	RM0002	WG0244	2	603	1484403.646	2	603
1483	RM0002	WG0245	2	604	1506770.872	2	604
1484	RM0002	WG0246	2	605	1507195.7	2	605
1485	RM0002	WG0247	2	606	1506251.43	2	606
1486	RM0002	WG0248	2	607	1491790.171	2	607
1487	RM0002	WG0249	2	608	1509919.633	2	608
1488	RM0002	WG0250	2	609	1521630.554	2	609
1489	RM0002	WG0251	2	610	1513641.419	2	610
1490	RM0002	WG0252	2	611	1518621.672	2	611
1491	RM0002	WG0253	2	612	1518048.604	2	612
1492	RM0002	WG0254	2	613	1515703.075	2	613
1493	RM0002	WG0255	2	614	1494001.877	2	614
1494	RM0002	WG0256	2	615	1506279.061	2	615
1495	RM0002	WG0257	2	616	1483130.464	2	616
1496	RM0002	WG0258	2	617	1525798.356	2	617
1497	RM0002	WG0259	2	618	1517315.21	2	618
1498	RM0002	WG0260	2	619	1530261.992	2	619
1499	RM0002	WG0261	2	620	1505465.38	2	620
1500	RM0002	WG0262	2	621	1515759.218	2	621
1501	RM0002	WG0263	2	622	1512396.077	2	622
1502	RM0002	WG0264	2	623	1518286.436	2	623
1503	RM0002	WG0265	2	624	1514482.977	2	624
1504	RM0002	WG0266	2	625	1507496.822	2	625
1505	RM0002	WG0267	2	626	1494507.404	2	626
1506	RM0002	WG0268	2	627	1642444.267	2	627
1507	RM0002	WG0269	2	628	1518432.841	2	628
1508	RM0002	WG0270	2	629	1475115.947	2	629
1509	RM0002	WG0271	2	630	1274926.525	2	630
1510	RM0002	WG0272	2	631	855326.2844	2	631
1511	RM0002	WG0273	2	632	855326.2844	2	632
1512	RM0002	WG0274	2	633	845909.4556	2	633
1513	RM0002	WG0276	2	634	841742.3067	2	634
1514	RM0002	WG0277	2	635	831202.1704	2	635
1515	RM0002	WG0280	2	636	813356.0904	2	636
1516	RM0002	WG0281	2	637	812728.8363	2	637
1517	RM0002	WG0282	2	638	804230.7173	2	638
1518	RM0002	WG0283	2	639	839218.8874	2	639
1519	RM0002	WG0284	2	640	829841.163	2	640
1520	RM0002	WG0285	2	641	804629.1333	2	641
1521	RM0002	WG0286	2	642	802645.5651	2	642
1522	RM0002	WG0287	2	643	254439.8766	NA	NA
1523	RM0002	WG0288	2	644	226187.556	NA	NA
1524	RM0002	WG0289	2	645	381909.4158	NA	NA
1525	RM0002	WG0290	2	646	178293.4715	NA	NA
1526	RM0002	WG0291	2	647	425124.442	NA	NA
1527	RM0002	WG0296	2	648	66.59638352	NA	NA
1528	RM0002	WG0298	2	649	194983.1027	NA	NA
1529	RM0002	WG0299	2	650	50822.9499	NA	NA
1530	RM0002	WG0301	2	651	179004.3929	NA	NA
1531	RM0002	WG0302	2	652	123608.8357	NA	NA
1532	RM0002	WG0303	2	653	469445.9235	NA	NA
1533	RM0002	WG0304	2	654	429192.6296	NA	NA
1534	RM0002	WG0305	2	655	139871.9778	NA	NA
1535	RM0002	WG0306	2	656	126895.7226	NA	NA
1536	RM0002	WG0308	2	657	475442.4305	NA	NA
1537	RM0002	WG0310	2	658	210882.1907	NA	NA
1538	RM0002	WG0311	2	659	156737.7844	NA	NA
1539	RM0002	WG0313	2	660	254439.8766	NA	NA
1540	RM0002	WG0317	2	661	463345.805	NA	NA
1541	RM0002	WG0322	2	662	360449.4197	NA	NA
1542	RM0002	WG0327	2	663	622406.6942	2	663
1543	RM0002	WG0328	2	664	547340.8104	NA	NA
1544	RM0002	WG0330	2	665	369718.4861	NA	NA
1545	RM0002	WG0331	2	666	362719.7359	NA	NA
1546	RM0002	WG0332	2	667	358522.7018	NA	NA
1547	RM0002	WG0333	2	668	365175.9688	NA	NA
1548	RM0002	WG0334	2	669	387636.2168	NA	NA
1549	RM0002	WG0335	2	670	333123.423	NA	NA
1550	RM0002	WG0336	2	671	331616.0587	NA	NA
1551	RM0002	WG0337	2	672	325243.1052	NA	NA
1552	RM0002	WG0338	2	673	329317.4232	NA	NA
1553	RM0002	WG0339	2	674	352482.9722	NA	NA
1554	RM0002	WG0340	2	675	421161.5216	NA	NA
1555	RM0002	WG0341	2	676	435058.0966	NA	NA
1556	RM0002	WG0342	2	677	435021.0065	NA	NA
1557	RM0002	WG0343	2	678	427791.8669	NA	NA
1558	RM0002	WG0345	2	679	362450.6034	NA	NA
1559	RM0002	WG0346	2	680	349656.4905	NA	NA
1560	RM0002	WG0347	2	681	350045.6749	NA	NA
1561	RM0002	WG0348	2	682	346293.9029	NA	NA
1562	RM0002	WG0349	2	683	326719.6925	NA	NA
1563	RM0002	WG0350	2	684	352476.2812	NA	NA
1564	RM0002	WG0351	2	685	361109.3705	NA	NA
1565	RM0002	WG0353	2	686	435112.6033	NA	NA
1566	RM0002	WG0354	2	687	431971.6922	NA	NA
1567	RM0002	WG0355	2	688	333401.8229	NA	NA
1568	RM0002	WG0356	2	689	221901.6943	NA	NA
1569	RM0002	WG0357	2	690	189455.3957	NA	NA
1570	RM0002	WG0358	2	691	499155.3881	NA	NA
1571	RM0002	WG0359	2	692	326446.7225	NA	NA
1572	RM0002	WG0360	2	693	430976.9233	NA	NA
1573	RM0002	WG0361	2	694	423781.7895	NA	NA
1574	RM0002	WG0362	2	695	454638.3397	NA	NA
1575	RM0002	WG0364	2	696	399384.6691	NA	NA
1576	RM0002	WG0365	2	697	401586.2333	NA	NA
1577	RM0002	WG0366	2	698	408170.8172	NA	NA
1578	RM0002	WG0367	2	699	340046.7867	NA	NA
1579	RM0002	WG0368	2	700	360240.4335	NA	NA
1580	RM0002	WG0369	2	701	399362.1007	NA	NA
1581	RM0002	WG0370	2	702	393882.7635	NA	NA
1582	RM0002	WG0371	2	703	390594.1111	NA	NA
1583	RM0002	WG0372	2	704	298033.3136	NA	NA
1584	RM0002	WG0373	2	705	402906.246	NA	NA
1585	RM0002	WG0374	2	706	448099.8163	NA	NA
1586	RM0002	WG0375	2	707	398347.4404	NA	NA
1587	RM0002	WG0376	2	708	457767.1939	NA	NA
1588	RM0002	WG0377	2	709	267544.7344	NA	NA
1589	RM0002	WG0378	2	710	430405.5317	NA	NA
1590	RM0002	WG0379	2	711	447569.996	NA	NA
1591	RM0002	WG0380	2	712	464145.9278	NA	NA
1592	RM0002	WG0381	2	713	446392.1787	NA	NA
1593	RM0002	WG0382	2	714	370763.4537	NA	NA
1594	RM0002	WG0383	2	715	270850.9721	NA	NA
1595	RM0002	WG0384	2	716	390937.1354	NA	NA
1596	RM0002	WG0385	2	717	311834.5834	NA	NA
1597	RM0002	WG0386	2	718	440129.1577	NA	NA
1598	RM0002	WG0387	2	719	240890.4686	NA	NA
1599	RM0002	WG0388	2	720	413326.8518	NA	NA
1600	RM0002	WG0389	2	721	398347.4404	NA	NA
1601	RM0002	WG0390	2	722	408530.7973	NA	NA
1602	RM0002	WG0391	2	723	434890.6163	NA	NA
1603	RM0002	WG0392	2	724	356525.7201	NA	NA
1604	RM0002	WG0393	2	725	397009.4486	NA	NA
1605	RM0002	WG0394	2	726	325867.5324	NA	NA
1606	RM0002	WG0395	2	727	446330.5461	NA	NA
1607	RM0002	WG0396	2	728	363892.4717	NA	NA
1608	RM0002	WG0397	2	729	320680.1439	NA	NA
1609	RM0002	WG0398	2	730	313136.432	NA	NA
1610	RM0002	WG0399	2	731	444815.3513	NA	NA
1611	RM0002	WG0400	2	732	455670.3298	NA	NA
1612	RM0002	WG0401	2	733	516675.4409	NA	NA
1613	RM0002	WG0402	2	734	407848.2308	NA	NA
1614	RM0002	WG0403	2	735	431365.2343	NA	NA
1615	RM0002	WG0404	2	736	322157.0103	NA	NA
1616	RM0002	WG0405	2	737	399535.8375	NA	NA
1617	RM0002	WG0406	2	738	398347.4404	NA	NA
1618	RM0002	WG0407	2	739	377283.5412	NA	NA
1619	RM0002	WG0408	2	740	377283.5412	NA	NA
1620	RM0002	WG0409	2	741	405399.6817	NA	NA
1621	RM0002	WG0410	2	742	405399.6817	NA	NA
1622	RM0002	WG0411	2	743	452236.4308	NA	NA
1623	RM0002	WG0412	2	744	441809.3203	NA	NA
1624	RM0002	WG0413	2	745	401005.7883	NA	NA
1625	RM0002	WG0414	2	746	434567.3154	NA	NA
1626	RM0002	WG0415	2	747	209105.6279	NA	NA
1627	RM0002	WG0416	2	748	315655.6853	NA	NA
1628	RM0002	WG0417	2	749	315655.6853	NA	NA
1629	RM0002	WG0418	2	750	399440.2584	NA	NA
1630	RM0002	WG0419	2	751	386100.8613	NA	NA
1631	RM0002	WG0420	2	752	397009.4486	NA	NA
1632	RM0002	WG0421	2	753	400179.3851	NA	NA
1633	RM0002	WG0422	2	754	398854.8135	NA	NA
1634	RM0002	WG0423	2	755	313890.983	NA	NA
1635	RM0002	WG0424	2	756	316818.805	NA	NA
1636	RM0002	WG0425	2	757	306010.7691	NA	NA
1637	RM0002	WG0426	2	758	456201.3325	NA	NA
1638	RM0002	WG0427	2	759	439180.3628	NA	NA
1639	RM0002	WG0429	2	760	237775.8729	NA	NA
1640	RM0002	WG0430	2	761	451702.5253	NA	NA
1641	RM0002	WG0431	2	762	452695.1078	NA	NA
1642	RM0002	WG0432	2	763	407942.5447	NA	NA
1643	RM0002	WG0433	2	764	452670.7486	NA	NA
1644	RM0002	WG0434	2	765	456201.3325	NA	NA
1645	RM0002	WG0435	2	766	402554.7531	NA	NA
1646	RM0002	WG0436	2	767	271714.762	NA	NA
1647	RM0002	WG0437	2	768	377556.5429	NA	NA
1648	RM0002	WG0438	2	769	274952.8967	NA	NA
1649	RM0002	WG0439	2	770	442067.8974	NA	NA
1650	RM0002	WG0440	2	771	361087.7354	NA	NA
1651	RM0002	WG0441	2	772	361087.7354	NA	NA
1652	RM0002	WG0442	2	773	260931.9129	NA	NA
1653	RM0002	WG0443	2	774	258159.9541	NA	NA
1654	RM0002	WG0444	2	775	329295.1762	NA	NA
1655	RM0002	WG0445	2	776	393166.3577	NA	NA
1656	RM0002	WG0446	2	777	391236.9943	NA	NA
1657	RM0002	WG0447	2	778	265862.2613	NA	NA
1658	RM0002	WG0448	2	779	467065.6571	NA	NA
1659	RM0002	WG0449	2	780	383237.1126	NA	NA
1660	RM0002	WG0450	2	781	448452.7398	NA	NA
1661	RM0002	WG0451	2	782	172125.2803	NA	NA
1662	RM0002	WG0452	2	783	264227.8322	NA	NA
1663	RM0002	WG0453	2	784	423032.3151	NA	NA
1664	RM0002	WG0454	2	785	391166.7305	NA	NA
1665	RM0002	WG0455	2	786	383237.1126	NA	NA
1666	RM0002	WG0456	2	787	390311.6176	NA	NA
1667	RM0002	WG0457	2	788	173853.2971	NA	NA
1668	RM0002	WG0458	2	789	398631.1074	NA	NA
1669	RM0002	WG0459	2	790	314621.1414	NA	NA
1670	RM0002	WG0460	2	791	338214.7572	NA	NA
1671	RM0002	WG0461	2	792	464439.2668	NA	NA
1672	RM0002	WG0462	2	793	478196.554	NA	NA
1673	RM0002	WG0463	2	794	398631.1074	NA	NA
1674	RM0002	WG0464	2	795	418174.8751	NA	NA
1675	RM0002	WG0465	2	796	450963.1802	NA	NA
1676	RM0002	WG0466	2	797	239663.45	NA	NA
1677	RM0002	WG0467	2	798	430550.0101	NA	NA
1678	RM0002	WG0468	2	799	401559.2008	NA	NA
1679	RM0002	WG0469	2	800	253113.2561	NA	NA
1680	RM0002	WG0470	2	801	446099.6806	NA	NA
1681	RM0002	WG0471	2	802	436902.1028	NA	NA
1682	RM0002	WG0472	2	803	450963.1802	NA	NA
1683	RM0002	WG0473	2	804	338214.7572	NA	NA
1684	RM0002	WG0474	2	805	169878.9604	NA	NA
1685	RM0002	WG0475	2	806	217509.7838	NA	NA
1686	RM0002	WG0476	2	807	171561.727	NA	NA
1687	RM0002	WG0477	2	808	312145.6558	NA	NA
1688	RM0002	WG0478	2	809	237588.2774	NA	NA
1689	RM0002	WG0479	2	810	313873.6064	NA	NA
1690	RM0002	WG0480	2	811	449325.9079	NA	NA
1691	RM0002	WG0481	2	812	401586.2333	NA	NA
1692	RM0002	WG0482	2	813	432152.8548	NA	NA
1693	RM0002	WG0483	2	814	420628.5729	NA	NA
1694	RM0002	WG0484	2	815	446284.7092	NA	NA
1695	RM0002	WG0485	2	816	557868.2374	2	816
1696	RM0002	WG0486	2	817	563253.9254	2	817
1697	RM0002	WG0487	2	818	540172.0257	NA	NA
1698	RM0002	WG0488	2	819	522644.5297	NA	NA
1699	RM0002	WG0489	2	820	484086.0938	NA	NA
1700	RM0002	WG0490	2	821	519701.9295	NA	NA
1701	RM0002	WG0491	2	822	553988.5047	NA	NA
1702	RM0002	WG0492	2	823	543612.6531	NA	NA
1703	RM0002	WG0493	2	824	523524.7169	NA	NA
1704	RM0002	WG0494	2	825	589325.9161	2	825
1705	RM0002	WG0495	2	826	507681.5977	NA	NA
1706	RM0002	WG0496	2	827	529871.8469	NA	NA
1707	RM0002	WG0497	2	828	527581.8004	NA	NA
1708	RM0002	WG0498	2	829	538974.0388	NA	NA
1709	RM0002	WG0499	2	830	480326.0666	NA	NA
1710	RM0002	WG0501	2	831	480326.0666	NA	NA
1711	RM0002	WG0502	2	832	480326.0666	NA	NA
1712	RM0002	WG0503	2	833	543308.4004	NA	NA
1713	RM0002	WG0504	2	834	485224.8773	NA	NA
1714	RM0002	WG0505	2	835	469217.1593	NA	NA
1715	RM0002	WG0506	2	836	543308.4004	NA	NA
1716	RM0002	WG0507	2	837	480383.3359	NA	NA
1717	RM0002	WG0508	2	838	532749.8058	NA	NA
1718	RM0002	WG0509	2	839	478458.4123	NA	NA
1719	RM0002	WG0510	2	840	507388.3491	NA	NA
1720	RM0002	WG0511	2	841	472165.1285	NA	NA
1721	RM0002	WG0512	2	842	478399.5754	NA	NA
1722	RM0002	WG0513	2	843	458287.3034	NA	NA
1723	RM0002	WG0514	2	844	520637.431	NA	NA
1724	RM0002	WG0515	2	845	532296.4375	NA	NA
1725	RM0002	WG0516	2	846	632946.6617	2	846
1726	RM0002	WG0519	2	847	748570.8605	2	847
1727	RM0002	WG0520	2	848	765722.3118	2	848
1728	RM0002	WG0521	2	849	746766.8216	2	849
1729	RM0002	WG0522	2	850	762168.7253	2	850
1730	RM0002	WG0523	2	851	760455.8844	2	851
1731	RM0002	WG0524	2	852	767468.8392	2	852
1732	RM0002	WG0525	2	853	723704.7261	2	853
1733	RM0002	WG0526	2	854	803976.2235	2	854
1734	RM0002	WG0527	2	855	803517.9076	2	855
1735	RM0002	WG0528	2	856	786765.5717	2	856
1736	RM0002	WG0529	2	857	839956.0359	2	857
1737	RM0002	WG0530	2	858	854842.0476	2	858
1738	RM0002	WG0531	2	859	818536.1498	2	859
1739	RM0002	WG0532	2	860	852135.4047	2	860
1740	RM0002	WG0533	2	861	800953.5933	2	861
1741	RM0002	WG0534	2	862	793373.1838	2	862
1742	RM0002	WG0535	2	863	772708.6115	2	863
1743	RM0002	WG0536	2	864	821073.4431	2	864
1744	RM0002	WG0538	2	865	851745.2698	2	865
1745	RM0002	WG0539	2	866	796238.1774	2	866
1746	RM0002	WG0540	2	867	831073.8912	2	867
1747	RM0002	WG0541	2	868	803814.2753	2	868
1748	RM0002	WG0542	2	869	838561.6188	2	869
1749	RM0002	WG0543	2	870	854842.0476	2	870
1750	RM0002	WG0544	2	871	815812.46	2	871
1751	RM0002	WG0545	2	872	806010.7111	2	872
1752	RM0002	WG0546	2	873	806010.7111	2	873
1753	RM0002	WG0547	2	874	734157.8785	2	874
1754	RM0002	WG0548	2	875	761173.9556	2	875
1755	RM0002	WG0550	2	876	803814.2753	2	876
1756	RM0002	WG0551	2	877	793373.1838	2	877
1757	RM0002	WG0552	2	878	825469.5903	2	878
1758	RM0002	WG0553	2	879	815812.46	2	879
1759	RM0002	WG0554	2	880	850009.8873	2	880
1760	RM0002	WG0555	2	881	837499.6286	2	881
1761	RM0002	WG0556	2	882	851745.2698	2	882
1762	RM0003	RM0004	3	4	26517.92479	NA	NA
1763	RM0003	RM0005	3	5	7631.036368	NA	NA
1764	RM0003	RM0006	3	6	140387.4878	NA	NA
1765	RM0003	RM0007	3	7	423732.9392	NA	NA
1766	RM0003	RM0008	3	8	11156.99543	NA	NA
1767	RM0003	RM0009	3	9	148192.9944	NA	NA
1768	RM0003	RM0010	3	10	165779.1354	NA	NA
1769	RM0003	RM0011	3	11	153698.3411	NA	NA
1770	RM0003	RM0012	3	12	7.824126021	NA	NA
1771	RM0003	RM0013	3	13	7604.781689	NA	NA
1772	RM0003	RM0014	3	14	365074.269	NA	NA
1773	RM0003	RM0015	3	15	152789.8491	NA	NA
1774	RM0003	RM0016	3	16	358370.7719	NA	NA
1775	RM0003	RM0018	3	17	165792.893	NA	NA
1776	RM0003	RM0019	3	18	155699.7981	NA	NA
1777	RM0003	RM0020	3	19	22976.15279	NA	NA
1778	RM0003	RM0021	3	20	364986.2384	NA	NA
1779	RM0003	RM0022	3	21	50456.50241	NA	NA
1780	RM0003	RM0023	3	22	19015.92995	NA	NA
1781	RM0003	RM0024	3	23	20059.49075	NA	NA
1782	RM0003	RM0025	3	24	178972.4563	NA	NA
1783	RM0003	RM0026	3	25	234551.2366	NA	NA
1784	RM0003	RM0027	3	26	234551.2366	NA	NA
1785	RM0003	RM0028	3	27	234551.2366	NA	NA
1786	RM0003	RM0029	3	28	228402.4324	NA	NA
1787	RM0003	RM0030	3	29	247836.7872	NA	NA
1788	RM0003	RM0031	3	30	246089.0805	NA	NA
1789	RM0003	RM0032	3	31	260912.9765	NA	NA
1790	RM0003	RM0033	3	32	246089.0805	NA	NA
1791	RM0003	RM0034	3	33	244303.1356	NA	NA
1792	RM0003	RM0035	3	34	184643.2145	NA	NA
1793	RM0003	RM0036	3	35	183800.199	NA	NA
1794	RM0003	RM0037	3	36	180435.4424	NA	NA
1795	RM0003	RM0038	3	37	241612.0209	NA	NA
1796	RM0003	RM0039	3	38	185316.0153	NA	NA
1797	RM0003	RM0040	3	39	449606.6913	NA	NA
1798	RM0003	RM0041	3	40	450525.698	NA	NA
1799	RM0003	RM0042	3	41	452423.7012	NA	NA
1800	RM0003	RM0043	3	42	439538.2805	NA	NA
1801	RM0003	RM0044	3	43	438715.3013	NA	NA
1802	RM0003	RM0045	3	44	456720.6293	NA	NA
1803	RM0003	RM0046	3	45	426421.0849	NA	NA
1804	RM0003	RM0047	3	46	454907.441	NA	NA
1805	RM0003	RM0048	3	47	446459.1845	NA	NA
1806	RM0003	RM0049	3	48	449041.0362	NA	NA
1807	RM0003	RM0050	3	49	446273.993	NA	NA
1808	RM0003	RM0051	3	50	414378.1452	NA	NA
1809	RM0003	RM0052	3	51	423864.8819	NA	NA
1810	RM0003	RM0053	3	52	410343.7854	NA	NA
1811	RM0003	RM0054	3	53	456412.9588	NA	NA
1812	RM0003	RM0055	3	54	432182.1957	NA	NA
1813	RM0003	RM0056	3	55	412294.9434	NA	NA
1814	RM0003	RM0057	3	56	445557.5118	NA	NA
1815	RM0003	RM0058	3	57	442722.4521	NA	NA
1816	RM0003	RM0059	3	58	458821.572	NA	NA
1817	RM0003	RM0060	3	59	447178.55	NA	NA
1818	RM0003	RM0061	3	60	447196.9135	NA	NA
1819	RM0003	RM0062	3	61	463523.0924	NA	NA
1820	RM0003	RM0063	3	62	433481.6805	NA	NA
1821	RM0003	RM0064	3	63	453561.6009	NA	NA
1822	RM0003	RM0065	3	64	362092.9396	NA	NA
1823	RM0003	RM0066	3	65	437237.3138	NA	NA
1824	RM0003	RM0067	3	66	449528.4863	NA	NA
1825	RM0003	RM0068	3	67	442750.5283	NA	NA
1826	RM0003	RM0069	3	68	453379.0658	NA	NA
1827	RM0003	RM0070	3	69	324992.9655	NA	NA
1828	RM0003	RM0071	3	70	309739.7536	NA	NA
1829	RM0003	RM0072	3	71	330667.2823	NA	NA
1830	RM0003	RM0074	3	72	318634.1833	NA	NA
1831	RM0003	RM0077	3	73	309739.7536	NA	NA
1832	RM0003	RM0079	3	74	318634.1833	NA	NA
1833	RM0003	RM0080	3	75	359424.1764	NA	NA
1834	RM0003	RM0081	3	76	309764.258	NA	NA
1835	RM0003	RM0082	3	77	332987.1003	NA	NA
1836	RM0003	RM0084	3	78	322953.3791	NA	NA
1837	RM0003	RM0085	3	79	314849.8685	NA	NA
1838	RM0003	RM0086	3	80	319686.1719	NA	NA
1839	RM0003	RM0087	3	81	309558.5369	NA	NA
1840	RM0003	RM0088	3	82	341686.633	NA	NA
1841	RM0003	RM0089	3	83	349352.0583	NA	NA
1842	RM0003	RM0092	3	84	339032.2772	NA	NA
1843	RM0003	RM0094	3	85	288879.5362	NA	NA
1844	RM0003	RM0095	3	86	288392.0171	NA	NA
1845	RM0003	RM0096	3	87	350319.9978	NA	NA
1846	RM0003	RM0097	3	88	338625.109	NA	NA
1847	RM0003	RM0098	3	89	279631.7662	NA	NA
1848	RM0003	RM0099	3	90	324484.1306	NA	NA
1849	RM0003	RM0101	3	91	337194.0442	NA	NA
1850	RM0003	RM0103	3	92	361559.4966	NA	NA
1851	RM0003	RM0104	3	93	328670.6079	NA	NA
1852	RM0003	RM0106	3	94	321640.8516	NA	NA
1853	RM0003	RM0108	3	95	315037.1339	NA	NA
1854	RM0003	RM0109	3	96	314187.7003	NA	NA
1855	RM0003	RM0110	3	97	135786.5229	NA	NA
1856	RM0003	RM0111	3	98	111502.1447	NA	NA
1857	RM0003	RM0112	3	99	118913.2698	NA	NA
1858	RM0003	RM0115	3	100	200129.2377	NA	NA
1859	RM0003	RM0116	3	101	173270.1912	NA	NA
1860	RM0003	RM0119	3	102	146764.3665	NA	NA
1861	RM0003	RM0120	3	103	176894.605	NA	NA
1862	RM0003	RM0123	3	104	187385.1115	NA	NA
1863	RM0003	RM0125	3	105	187385.1115	NA	NA
1864	RM0003	RM0126	3	106	189675.7969	NA	NA
1865	RM0003	RM0127	3	107	451040.1068	NA	NA
1866	RM0003	RM0128	3	108	452695.1737	NA	NA
1867	RM0003	RM0129	3	109	464954.4511	NA	NA
1868	RM0003	RM0130	3	110	409527.1523	NA	NA
1869	RM0003	RM0131	3	111	457767.8104	NA	NA
1870	RM0003	RM0134	3	112	434590.0229	NA	NA
1871	RM0003	RM0135	3	113	457731.4908	NA	NA
1872	RM0003	RM0136	3	114	462810.9896	NA	NA
1873	RM0003	RM0137	3	115	443925.9549	NA	NA
1874	RM0003	RM0138	3	116	440383.0837	NA	NA
1875	RM0003	RM0139	3	117	441377.707	NA	NA
1876	RM0003	RM0149	3	118	1020780.494	3	118
1877	RM0003	RM0153	3	119	1502314.655	3	119
1878	RM0003	RM0155	3	120	1502314.655	3	120
1879	RM0003	RM0156	3	121	1504611.026	3	121
1880	RM0003	RM0164	3	122	1345524.349	3	122
1881	RM0003	RM0168	3	123	1510628.21	3	123
1882	RM0003	RM0170	3	124	1523963.214	3	124
1883	RM0003	RM0172	3	125	1523963.214	3	125
1884	RM0003	RM0173	3	126	1374837.938	3	126
1885	RM0003	RM0175	3	127	1341503.387	3	127
1886	RM0003	RM0179	3	128	1351428.668	3	128
1887	RM0003	RM0180	3	129	1662743.639	3	129
1888	RM0003	RM0181	3	130	1449900.669	3	130
1889	RM0003	RM0186	3	131	1485434.722	3	131
1890	RM0003	RM0189	3	132	1485434.722	3	132
1891	RM0003	RM0190	3	133	1519564.153	3	133
1892	RM0003	RM0192	3	134	1519564.153	3	134
1893	RM0003	RM0193	3	135	1411920.814	3	135
1894	RM0003	RM0197	3	136	1336701.606	3	136
1895	RM0003	RM0198	3	137	1336701.606	3	137
1896	RM0003	RM0199	3	138	1356362.125	3	138
1897	RM0003	RM0200	3	139	1356362.125	3	139
1898	RM0003	RM0201	3	140	1004002.431	3	140
1899	RM0003	RM0203	3	141	1530258.472	3	141
1900	RM0003	RM0204	3	142	1516893.659	3	142
1901	RM0003	RM0205	3	143	1516893.659	3	143
1902	RM0003	RM0206	3	144	1451666.754	3	144
1903	RM0003	RM0207	3	145	576331.1742	3	145
1904	RM0003	RM0209	3	146	1482681.02	3	146
1905	RM0003	RM0210	3	147	1451666.754	3	147
1906	RM0003	RM0211	3	148	1495188.591	3	148
1907	RM0003	RM0212	3	149	1495188.591	3	149
1908	RM0003	RM0214	3	150	1580923.405	3	150
1909	RM0003	RM0215	3	151	1516893.659	3	151
1910	RM0003	RM0216	3	152	1336701.606	3	152
1911	RM0003	RM0217	3	153	1396486.916	3	153
1912	RM0003	RM0218	3	154	516286.0267	NA	NA
1913	RM0003	RM0221	3	155	1476878.75	3	155
1914	RM0003	RM0222	3	156	539533.0016	NA	NA
1915	RM0003	RM0223	3	157	539533.0016	NA	NA
1916	RM0003	RM0224	3	158	1385814.79	3	158
1917	RM0003	RM0227	3	159	1378329.058	3	159
1918	RM0003	RM0239	3	160	729910.1512	3	160
1919	RM0003	RM0240	3	161	1224645.373	3	161
1920	RM0003	RM0244	3	162	1348378.242	3	162
1921	RM0003	RM0245	3	163	1963893.413	3	163
1922	RM0003	RM0246	3	164	1255999.43	3	164
1923	RM0003	RM0250	3	165	1776161.644	3	165
1924	RM0003	RM0253	3	166	1045703.876	3	166
1925	RM0003	RM0260	3	167	1650047.477	3	167
1926	RM0003	RM0262	3	168	1333658.12	3	168
1927	RM0003	RM0263	3	169	1444121.613	3	169
1928	RM0003	RM0270	3	170	1291029.184	3	170
1929	RM0003	RM0274	3	171	963428.4059	3	171
1930	RM0003	RM0275	3	172	1502832.002	3	172
1931	RM0003	RM0276	3	173	1218170.49	3	173
1932	RM0003	RM0278	3	174	886451.9766	3	174
1933	RM0003	RM0280	3	175	1334166.638	3	175
1934	RM0003	RM0282	3	176	1410346.323	3	176
1935	RM0003	RM0283	3	177	1175224.893	3	177
1936	RM0003	RM0284	3	178	2020402.217	3	178
1937	RM0003	RM0286	3	179	1194970.424	3	179
1938	RM0003	RM0289	3	180	1568889.094	3	180
1939	RM0003	RM0290	3	181	562430.1506	3	181
1940	RM0003	RM0291	3	182	942506.3926	3	182
1941	RM0003	RM0293	3	183	985910.3829	3	183
1942	RM0003	RM0294	3	184	1351594.533	3	184
1943	RM0003	RM0295	3	185	1680437.764	3	185
1944	RM0003	RM0297	3	186	1412758.273	3	186
1945	RM0003	RM0298	3	187	982060.0572	3	187
1946	RM0003	RM0299	3	188	1118823.455	3	188
1947	RM0003	RM0301	3	189	1129057.964	3	189
1948	RM0003	RM0302	3	190	1234009.135	3	190
1949	RM0003	RM0303	3	191	1405155.657	3	191
1950	RM0003	RM0304	3	192	1017755.272	3	192
1951	RM0003	RM0305	3	193	1394953.027	3	193
1952	RM0003	RM0307	3	194	1530982.912	3	194
1953	RM0003	RM0308	3	195	1436134.402	3	195
1954	RM0003	RM0309	3	196	1186224.927	3	196
1955	RM0003	RM0310	3	197	1013828.503	3	197
1956	RM0003	RM0311	3	198	758197.2114	3	198
1957	RM0003	RM0314	3	199	1598588.834	3	199
1958	RM0003	RM0317	3	200	1641758.511	3	200
1959	RM0003	RM0318	3	201	1351594.533	3	201
1960	RM0003	RM0320	3	202	1498662.421	3	202
1961	RM0003	RM0321	3	203	1872807.164	3	203
1962	RM0003	RM0324	3	204	1663097.527	3	204
1963	RM0003	RM0325	3	205	1598588.834	3	205
1964	RM0003	RM0326	3	206	1334166.638	3	206
1965	RM0003	RM0327	3	207	1118823.455	3	207
1966	RM0003	RM0328	3	208	1641758.511	3	208
1967	RM0003	RM0329	3	209	1351594.533	3	209
1968	RM0003	RM0330	3	210	1401549.552	3	210
1969	RM0003	RM0331	3	211	1498662.421	3	211
1970	RM0003	RM0332	3	212	1872807.164	3	212
1971	RM0003	RM0333	3	213	1650047.477	3	213
1972	RM0003	RM0343	3	214	1399124.052	3	214
1973	RM0003	RM0344	3	215	1399528.742	3	215
1974	RM0003	RM0348	3	216	1055086.59	3	216
1975	RM0003	RM0349	3	217	1055086.59	3	217
1976	RM0003	RM0350	3	218	1250420.796	3	218
1977	RM0003	RM0351	3	219	1126084.441	3	219
1978	RM0003	RM0352	3	220	1218868.13	3	220
1979	RM0003	RM0353	3	221	1239096.24	3	221
1980	RM0003	RM0354	3	222	1293097.815	3	222
1981	RM0003	RM0355	3	223	1497531.771	3	223
1982	RM0003	RM0356	3	224	1725946.836	3	224
1983	RM0003	RM0357	3	225	1725946.836	3	225
1984	RM0003	RM0358	3	226	1725946.836	3	226
1985	RM0003	RM0359	3	227	1725946.836	3	227
1986	RM0003	RM0360	3	228	1768585.831	3	228
1987	RM0003	RM0363	3	229	996141.303	3	229
1988	RM0003	RM0364	3	230	1084613.397	3	230
1989	RM0003	RM0365	3	231	1071336.387	3	231
1990	RM0003	RM0366	3	232	1062621.706	3	232
1991	RM0003	RM0367	3	233	1139162.583	3	233
1992	RM0003	RM0368	3	234	1149877.839	3	234
1993	RM0003	RM0369	3	235	1547400.375	3	235
1994	RM0003	RM0370	3	236	1547400.375	3	236
1995	RM0003	RM0371	3	237	1547400.375	3	237
1996	RM0003	RM0372	3	238	1641758.511	3	238
1997	RM0003	RM0373	3	239	1641758.511	3	239
1998	RM0003	RM0375	3	240	1641758.511	3	240
1999	RM0003	RM0377	3	241	1493779.378	3	241
[truncated: 386,522 more rows]
