# Supplementary material for: Genetic connectivity of wolverines in western North America
Source: Sci Rep. 2024 Nov 15;14:28248. doi: 10.1038/s41598-024-77956-9 (PMC11568290; doi:10.1038/s41598-024-77956-9)
Supplement: Supplementary file 2 — Supplementary Data 1 [file 41598_2024_77956_MOESM2_ESM.zip › SuppData/gendist_distance_columnar_finescale.csv]

	Name.i	Name.j	N.i	N.j	Geo_dist	pop1	pop2
1	RM0001	RM0002	1	2	14553.2476	1	2
2	RM0001	RM0003	1	3	14532.078	1	3
3	RM0001	RM0004	1	4	12960.99016	1	4
4	RM0001	RM0005	1	5	19045.54973	1	5
5	RM0001	RM0006	1	6	154149.1989	1	6
6	RM0001	RM0007	1	7	437827.902	1	7
7	RM0001	RM0008	1	8	4717.205983	1	8
8	RM0001	RM0009	1	9	162335.8191	1	9
9	RM0001	RM0010	1	10	179674.8828	1	10
10	RM0001	RM0011	1	11	167158.5064	1	11
11	RM0001	RM0012	1	12	14533.1193	1	12
12	RM0001	RM0013	1	13	19059.89043	1	13
13	RM0001	RM0014	1	14	377830.4813	1	14
14	RM0001	RM0015	1	15	166705.2535	1	15
15	RM0001	RM0016	1	16	371085.7602	1	16
16	RM0001	RM0018	1	17	179688.9643	1	17
17	RM0001	RM0019	1	18	169563.122	1	18
18	RM0001	RM0020	1	19	18595.38366	1	19
19	RM0001	RM0021	1	20	377741.8113	1	20
20	RM0001	RM0022	1	21	64008.40136	1	21
21	RM0001	RM0023	1	22	14220.84332	1	22
22	RM0001	RM0024	1	23	6898.932746	1	23
23	RM0001	RM0025	1	24	192648.5639	1	24
24	RM0001	RM0026	1	25	243134.2044	1	25
25	RM0001	RM0027	1	26	243134.2044	1	26
26	RM0001	RM0028	1	27	243134.2044	1	27
27	RM0001	RM0029	1	28	238491.4345	1	28
28	RM0001	RM0030	1	29	255274.0101	1	29
29	RM0001	RM0031	1	30	255459.7755	1	30
30	RM0001	RM0032	1	31	266860.2263	1	31
31	RM0001	RM0033	1	32	255459.7755	1	32
32	RM0001	RM0034	1	33	254435.8481	1	33
33	RM0001	RM0035	1	34	195257.6611	1	34
34	RM0001	RM0036	1	35	194648.7858	1	35
35	RM0001	RM0037	1	36	191079.7395	1	36
36	RM0001	RM0038	1	37	251374.8618	1	37
37	RM0001	RM0039	1	38	193206.8218	1	38
38	RM0001	RM0040	1	39	446472.6658	1	39
39	RM0001	RM0041	1	40	447785.5732	1	40
40	RM0001	RM0042	1	41	449005.2015	1	41
41	RM0001	RM0043	1	42	436433.0309	1	42
42	RM0001	RM0044	1	43	435864.2484	1	43
43	RM0001	RM0045	1	44	453659.4916	1	44
44	RM0001	RM0046	1	45	423608.7319	1	45
45	RM0001	RM0047	1	46	452248.4947	1	46
46	RM0001	RM0048	1	47	443679.1754	1	47
47	RM0001	RM0049	1	48	446169.1533	1	48
48	RM0001	RM0050	1	49	442849.0719	1	49
49	RM0001	RM0051	1	50	412820.0916	1	50
50	RM0001	RM0052	1	51	421333.1432	1	51
51	RM0001	RM0053	1	52	408873.2116	1	52
52	RM0001	RM0054	1	53	453551.8061	1	53
53	RM0001	RM0055	1	54	429784.8116	1	54
54	RM0001	RM0056	1	55	410499.6681	1	55
55	RM0001	RM0057	1	56	442937.0478	1	56
56	RM0001	RM0058	1	57	439951.9348	1	57
57	RM0001	RM0059	1	58	455907.6446	1	58
58	RM0001	RM0060	1	59	444545.6111	1	59
59	RM0001	RM0061	1	60	444563.2603	1	60
60	RM0001	RM0062	1	61	460667.9505	1	61
61	RM0001	RM0063	1	62	430726.3089	1	62
62	RM0001	RM0064	1	63	450860.4148	1	63
63	RM0001	RM0065	1	64	361208.4113	1	64
64	RM0001	RM0066	1	65	434432.8512	1	65
65	RM0001	RM0067	1	66	446802.9626	1	66
66	RM0001	RM0068	1	67	440154.1704	1	67
67	RM0001	RM0069	1	68	450691.314	1	68
68	RM0001	RM0070	1	69	329941.8665	1	69
69	RM0001	RM0071	1	70	309689.3133	1	70
70	RM0001	RM0072	1	71	329820.118	1	71
71	RM0001	RM0074	1	72	319455.1325	1	72
72	RM0001	RM0077	1	73	309689.3133	1	73
73	RM0001	RM0079	1	74	319455.1325	1	74
74	RM0001	RM0080	1	75	358150.3304	1	75
75	RM0001	RM0081	1	76	309716.5462	1	76
76	RM0001	RM0082	1	77	332823.9804	1	77
77	RM0001	RM0084	1	78	327427.0247	1	78
78	RM0001	RM0085	1	79	318992.7013	1	79
79	RM0001	RM0086	1	80	322495.1023	1	80
80	RM0001	RM0087	1	81	309586.7977	1	81
81	RM0001	RM0088	1	82	340387.5962	1	82
82	RM0001	RM0089	1	83	348523.5002	1	83
83	RM0001	RM0092	1	84	342690.5853	1	84
84	RM0001	RM0094	1	85	290072.6739	1	85
85	RM0001	RM0095	1	86	289505.2442	1	86
86	RM0001	RM0096	1	87	349448.7377	1	87
87	RM0001	RM0097	1	88	342471.7551	1	88
88	RM0001	RM0098	1	89	280617.2827	1	89
89	RM0001	RM0099	1	90	323760.5399	1	90
90	RM0001	RM0101	1	91	336761.4299	1	91
91	RM0001	RM0103	1	92	360347.3128	1	92
92	RM0001	RM0104	1	93	327727.8769	1	93
93	RM0001	RM0106	1	94	323784.7846	1	94
94	RM0001	RM0108	1	95	317261.1126	1	95
95	RM0001	RM0109	1	96	315683.8473	1	96
96	RM0001	RM0110	1	97	144039.6619	1	97
97	RM0001	RM0111	1	98	116894.8532	1	98
98	RM0001	RM0112	1	99	123923.2217	1	99
99	RM0001	RM0115	1	100	202367.1132	1	100
100	RM0001	RM0116	1	101	176658.7276	1	101
101	RM0001	RM0119	1	102	152846.8201	1	102
102	RM0001	RM0120	1	103	180884.5645	1	103
103	RM0001	RM0123	1	104	194699.5384	1	104
104	RM0001	RM0125	1	105	194699.5384	1	105
105	RM0001	RM0126	1	106	196870.2543	1	106
106	RM0001	RM0127	1	107	448377.9797	1	107
107	RM0001	RM0128	1	108	450041.5165	1	108
108	RM0001	RM0129	1	109	461947.2455	1	109
109	RM0001	RM0130	1	110	408163.8231	1	110
110	RM0001	RM0131	1	111	453650.49	1	111
111	RM0001	RM0134	1	112	432784.067	1	112
112	RM0001	RM0135	1	113	454432.3295	1	113
113	RM0001	RM0136	1	114	459756.2509	1	114
114	RM0001	RM0137	1	115	440554.2985	1	115
115	RM0001	RM0138	1	116	437732.3088	1	116
116	RM0001	RM0139	1	117	438978.4092	1	117
117	RM0001	RM0149	1	118	1010358.161	NA	NA
118	RM0001	RM0153	1	119	1492651.348	NA	NA
119	RM0001	RM0155	1	120	1492651.348	NA	NA
120	RM0001	RM0156	1	121	1495014.262	NA	NA
121	RM0001	RM0164	1	122	1336057.738	NA	NA
122	RM0001	RM0168	1	123	1502558.76	NA	NA
123	RM0001	RM0170	1	124	1516000.941	NA	NA
124	RM0001	RM0172	1	125	1516000.941	NA	NA
125	RM0001	RM0173	1	126	1367888.509	NA	NA
126	RM0001	RM0175	1	127	1334791.394	NA	NA
127	RM0001	RM0179	1	128	1344696.299	NA	NA
128	RM0001	RM0180	1	129	1653809.574	NA	NA
129	RM0001	RM0181	1	130	1440388.763	NA	NA
130	RM0001	RM0186	1	131	1475683.034	NA	NA
131	RM0001	RM0189	1	132	1475683.034	NA	NA
132	RM0001	RM0190	1	133	1511568.274	NA	NA
133	RM0001	RM0192	1	134	1511568.274	NA	NA
134	RM0001	RM0193	1	135	1402431.117	NA	NA
135	RM0001	RM0197	1	136	1329972.16	NA	NA
136	RM0001	RM0198	1	137	1329972.16	NA	NA
137	RM0001	RM0199	1	138	1349426.633	NA	NA
138	RM0001	RM0200	1	139	1349426.633	NA	NA
139	RM0001	RM0201	1	140	993831.0815	NA	NA
140	RM0001	RM0203	1	141	1522366.428	NA	NA
141	RM0001	RM0204	1	142	1508887.589	NA	NA
142	RM0001	RM0205	1	143	1508887.589	NA	NA
143	RM0001	RM0206	1	144	1442164.339	NA	NA
144	RM0001	RM0207	1	145	570949.0325	NA	NA
145	RM0001	RM0209	1	146	1473045.453	NA	NA
146	RM0001	RM0210	1	147	1442164.339	NA	NA
147	RM0001	RM0211	1	148	1486560.057	NA	NA
148	RM0001	RM0212	1	149	1486560.057	NA	NA
149	RM0001	RM0214	1	150	1573246.742	NA	NA
150	RM0001	RM0215	1	151	1508887.589	NA	NA
151	RM0001	RM0216	1	152	1329972.16	NA	NA
152	RM0001	RM0217	1	153	1389203.695	NA	NA
153	RM0001	RM0218	1	154	510824.6599	1	154
154	RM0001	RM0221	1	155	1471104.74	NA	NA
155	RM0001	RM0222	1	156	532930.1871	1	156
156	RM0001	RM0223	1	157	532930.1871	1	157
157	RM0001	RM0224	1	158	1373613.402	NA	NA
158	RM0001	RM0227	1	159	1364654.841	NA	NA
159	RM0001	RM0239	1	160	718882.8395	NA	NA
160	RM0001	RM0240	1	161	1211372.15	NA	NA
161	RM0001	RM0244	1	162	1335253.632	NA	NA
162	RM0001	RM0245	1	163	1950897.713	NA	NA
163	RM0001	RM0246	1	164	1242656.453	NA	NA
164	RM0001	RM0250	1	165	1763167.076	NA	NA
165	RM0001	RM0253	1	166	1032677.201	NA	NA
166	RM0001	RM0260	1	167	1640083.474	NA	NA
167	RM0001	RM0262	1	168	1322384.863	NA	NA
168	RM0001	RM0263	1	169	1433715.407	NA	NA
169	RM0001	RM0270	1	170	1278462.13	NA	NA
170	RM0001	RM0274	1	171	952230.5165	NA	NA
171	RM0001	RM0275	1	172	1490977.609	NA	NA
172	RM0001	RM0276	1	173	1205849.259	NA	NA
173	RM0001	RM0278	1	174	875969.141	NA	NA
174	RM0001	RM0280	1	175	1322213.411	NA	NA
175	RM0001	RM0282	1	176	1398618.257	NA	NA
176	RM0001	RM0283	1	177	1162899.648	NA	NA
177	RM0001	RM0284	1	178	2007514.484	NA	NA
178	RM0001	RM0286	1	179	1182006.723	NA	NA
179	RM0001	RM0289	1	180	1558249.329	NA	NA
180	RM0001	RM0290	1	181	555911.8972	NA	NA
181	RM0001	RM0291	1	182	931566.1767	NA	NA
182	RM0001	RM0293	1	183	973028.2269	NA	NA
183	RM0001	RM0294	1	184	1340689.002	NA	NA
184	RM0001	RM0295	1	185	1669609.6	NA	NA
185	RM0001	RM0297	1	186	1400056.945	NA	NA
186	RM0001	RM0298	1	187	970823.6045	NA	NA
187	RM0001	RM0299	1	188	1105996.044	NA	NA
188	RM0001	RM0301	1	189	1116954.039	NA	NA
189	RM0001	RM0302	1	190	1220991.906	NA	NA
190	RM0001	RM0303	1	191	1392060.926	NA	NA
191	RM0001	RM0304	1	192	1006106.286	NA	NA
192	RM0001	RM0305	1	193	1384619.035	NA	NA
193	RM0001	RM0307	1	194	1519308.27	NA	NA
194	RM0001	RM0308	1	195	1425434.362	NA	NA
195	RM0001	RM0309	1	196	1173035.971	NA	NA
196	RM0001	RM0310	1	197	1001670.058	NA	NA
197	RM0001	RM0311	1	198	746773.3243	NA	NA
198	RM0001	RM0314	1	199	1588479.317	NA	NA
199	RM0001	RM0317	1	200	1631678.949	NA	NA
200	RM0001	RM0318	1	201	1340689.002	NA	NA
201	RM0001	RM0320	1	202	1486326.247	NA	NA
202	RM0001	RM0321	1	203	1859993.144	NA	NA
203	RM0001	RM0324	1	204	1649761.824	NA	NA
204	RM0001	RM0325	1	205	1588479.317	NA	NA
205	RM0001	RM0326	1	206	1322213.411	NA	NA
206	RM0001	RM0327	1	207	1105996.044	NA	NA
207	RM0001	RM0328	1	208	1631678.949	NA	NA
208	RM0001	RM0329	1	209	1340689.002	NA	NA
209	RM0001	RM0330	1	210	1387998.089	NA	NA
210	RM0001	RM0331	1	211	1486326.247	NA	NA
211	RM0001	RM0332	1	212	1859993.144	NA	NA
212	RM0001	RM0333	1	213	1640083.474	NA	NA
213	RM0001	RM0343	1	214	1386924.635	NA	NA
214	RM0001	RM0344	1	215	1387492.012	NA	NA
215	RM0001	RM0348	1	216	1041815.564	NA	NA
216	RM0001	RM0349	1	217	1041815.564	NA	NA
217	RM0001	RM0350	1	218	1237039.916	NA	NA
218	RM0001	RM0351	1	219	1112974.348	NA	NA
219	RM0001	RM0352	1	220	1205968.917	NA	NA
220	RM0001	RM0353	1	221	1226289.511	NA	NA
221	RM0001	RM0354	1	222	1279510.264	NA	NA
222	RM0001	RM0355	1	223	1484108.565	NA	NA
223	RM0001	RM0356	1	224	1713217.906	NA	NA
224	RM0001	RM0357	1	225	1713217.906	NA	NA
225	RM0001	RM0358	1	226	1713217.906	NA	NA
226	RM0001	RM0359	1	227	1713217.906	NA	NA
227	RM0001	RM0360	1	228	1755539.97	NA	NA
228	RM0001	RM0363	1	229	985042.4506	NA	NA
229	RM0001	RM0364	1	230	1072847.222	NA	NA
230	RM0001	RM0365	1	231	1058835.559	NA	NA
231	RM0001	RM0366	1	232	1050085.328	NA	NA
232	RM0001	RM0367	1	233	1127320.274	NA	NA
233	RM0001	RM0368	1	234	1137002.688	NA	NA
234	RM0001	RM0369	1	235	1537071.814	NA	NA
235	RM0001	RM0370	1	236	1537071.814	NA	NA
236	RM0001	RM0371	1	237	1537071.814	NA	NA
237	RM0001	RM0372	1	238	1631678.949	NA	NA
238	RM0001	RM0373	1	239	1631678.949	NA	NA
239	RM0001	RM0375	1	240	1631678.949	NA	NA
240	RM0001	RM0377	1	241	1483417.768	NA	NA
241	RM0001	RM0378	1	242	1419072.226	NA	NA
242	RM0001	RM0379	1	243	1369245.887	NA	NA
243	RM0001	RM0380	1	244	1340689.002	NA	NA
244	RM0001	RM0381	1	245	1340689.002	NA	NA
245	RM0001	RM0382	1	246	1398618.257	NA	NA
246	RM0001	RM0383	1	247	1393012.737	NA	NA
247	RM0001	RM0384	1	248	1229596.303	NA	NA
248	RM0001	RM0385	1	249	1152988.046	NA	NA
249	RM0001	RM0387	1	250	1160375.371	NA	NA
250	RM0001	RM0388	1	251	1018875.016	NA	NA
251	RM0001	RM0391	1	252	663340.6277	NA	NA
252	RM0001	RM0392	1	253	790520.3512	NA	NA
253	RM0001	RM0396	1	254	967182.3945	NA	NA
254	RM0001	RM0397	1	255	806418.6996	NA	NA
255	RM0001	RM0399	1	256	1345311.219	NA	NA
256	RM0001	RM0400	1	257	1633989.812	NA	NA
257	RM0001	RM0401	1	258	1806245.491	NA	NA
258	RM0001	RM0405	1	259	1205518.28	NA	NA
259	RM0001	RM0406	1	260	1698777.626	NA	NA
260	RM0001	RM0407	1	261	1425434.362	NA	NA
261	RM0001	RM0410	1	262	1081052.505	NA	NA
262	RM0001	RM0411	1	263	1536700.306	NA	NA
263	RM0001	RM0413	1	264	1653431.581	NA	NA
264	RM0001	RM0414	1	265	1653431.581	NA	NA
265	RM0001	RM0416	1	266	1588143.626	NA	NA
266	RM0001	RM0417	1	267	1302181.107	NA	NA
267	RM0001	RM0418	1	268	1194251.039	NA	NA
268	RM0001	RM0419	1	269	1199105.373	NA	NA
269	RM0001	RM0420	1	270	646485.5549	NA	NA
270	RM0001	RM0421	1	271	726486.523	NA	NA
271	RM0001	RM0423	1	272	1097776.075	NA	NA
272	RM0001	RM0424	1	273	1588479.317	NA	NA
273	RM0001	RM0425	1	274	1503873.034	NA	NA
274	RM0001	RM0426	1	275	1322213.411	NA	NA
275	RM0001	RM0427	1	276	1162264.221	NA	NA
276	RM0001	RM0428	1	277	1612570.341	NA	NA
277	RM0001	RM0429	1	278	1205849.259	NA	NA
278	RM0001	RM0430	1	279	878504.8356	NA	NA
279	RM0001	RM0431	1	280	1631678.949	NA	NA
280	RM0001	RM0432	1	281	1345311.219	NA	NA
281	RM0001	RM0433	1	282	1131863.985	NA	NA
282	RM0001	RM0434	1	283	1131863.985	NA	NA
283	RM0001	RM0435	1	284	1537071.814	NA	NA
284	RM0001	RM0436	1	285	1537071.814	NA	NA
285	RM0001	RM0437	1	286	854359.0899	NA	NA
286	RM0001	RM0438	1	287	854359.0899	NA	NA
287	RM0001	RM0439	1	288	91646.22921	1	288
288	RM0001	RM0440	1	289	617511.5234	NA	NA
289	RM0001	RM0441	1	290	617511.5234	NA	NA
290	RM0001	RM0442	1	291	581034.5756	NA	NA
291	RM0001	RM0443	1	292	635405.7877	NA	NA
292	RM0001	RM0444	1	293	475842.9234	1	293
293	RM0001	RM0445	1	294	474273.6193	1	294
294	RM0001	RM0446	1	295	474472.1409	1	295
295	RM0001	RM0450	1	296	67337.61326	1	296
296	RM0001	RM0452	1	297	6766.831749	1	297
297	RM0001	RM0453	1	298	34440.62998	1	298
298	RM0001	RM0454	1	299	15012.17	1	299
299	RM0001	RM0457	1	300	193506.11	1	300
300	RM0001	RM0458	1	301	18315.57608	1	301
301	RM0001	RM0461	1	302	231040.8698	1	302
302	RM0001	RM0463	1	303	245961.7398	1	303
303	RM0001	RM0464	1	304	178333.2668	1	304
304	RM0001	RM0473	1	305	183152.2615	1	305
305	RM0001	RM0474	1	306	198185.195	1	306
306	RM0001	RM0475	1	307	232925.4695	1	307
307	RM0001	RM0477	1	308	201725.8722	1	308
308	RM0001	RM0478	1	309	17908.6446	1	309
309	RM0001	RM0479	1	310	66606.24035	1	310
310	RM0001	RM0481	1	311	186581.0099	1	311
311	RM0001	RM0482	1	312	181022.9791	1	312
312	RM0001	RM0483	1	313	181030.1904	1	313
313	RM0001	RM0484	1	314	185743.0236	1	314
314	RM0001	RM0485	1	315	199915.7818	1	315
315	RM0001	RM0488	1	316	213998.8736	1	316
316	RM0001	RM0489	1	317	224383.1004	1	317
317	RM0001	RM0491	1	318	199915.7818	1	318
318	RM0001	RM0494	1	319	1619874.235	NA	NA
319	RM0001	RM0495	1	320	2076924.369	NA	NA
320	RM0001	RM0496	1	321	2048709.898	NA	NA
321	RM0001	RM0497	1	322	1515958.182	NA	NA
322	RM0001	RM0498	1	323	1640489.483	NA	NA
323	RM0001	RM0499	1	324	1532000.292	NA	NA
324	RM0001	RM0500	1	325	1756465.622	NA	NA
325	RM0001	RM0501	1	326	1524607.876	NA	NA
326	RM0001	RM0503	1	327	1934159.435	NA	NA
327	RM0001	RM0504	1	328	1719714.901	NA	NA
328	RM0001	RM0505	1	329	1717010.017	NA	NA
329	RM0001	RM0506	1	330	1714385.981	NA	NA
330	RM0001	RM0507	1	331	1754894.953	NA	NA
331	RM0001	RM0508	1	332	2047287.758	NA	NA
332	RM0001	RM0509	1	333	2088119.459	NA	NA
333	RM0001	RM0510	1	334	2047747.022	NA	NA
334	RM0001	RM0511	1	335	1928377.104	NA	NA
335	RM0001	RM0512	1	336	1928377.104	NA	NA
336	RM0001	RM0513	1	337	1733360.921	NA	NA
337	RM0001	RM0514	1	338	1769464.134	NA	NA
338	RM0001	RM0516	1	339	1768775.867	NA	NA
339	RM0001	RM0517	1	340	1767684.316	NA	NA
340	RM0001	RM0518	1	341	1765537.314	NA	NA
341	RM0001	RM0519	1	342	1764122.657	NA	NA
342	RM0001	RM0520	1	343	1761871.659	NA	NA
343	RM0001	RM0521	1	344	1758871.313	NA	NA
344	RM0001	RM0522	1	345	1755741.817	NA	NA
345	RM0001	RM0523	1	346	1804998.396	NA	NA
346	RM0001	RM0524	1	347	1756409.99	NA	NA
347	RM0001	RM0525	1	348	1756790.937	NA	NA
348	RM0001	RM0526	1	349	1750193.223	NA	NA
349	RM0001	RM0527	1	350	1733360.921	NA	NA
350	RM0001	RM0528	1	351	1733840.094	NA	NA
351	RM0001	RM0529	1	352	1733840.094	NA	NA
352	RM0001	RM0532	1	353	1989367.3	NA	NA
353	RM0001	RM0533	1	354	1989367.3	NA	NA
354	RM0001	RM0534	1	355	1989607.441	NA	NA
355	RM0001	RM0535	1	356	1535504.033	NA	NA
356	RM0001	RM0536	1	357	1540304.306	NA	NA
357	RM0001	RM0537	1	358	1542194.029	NA	NA
358	RM0001	RM0538	1	359	1542921.07	NA	NA
359	RM0001	RM0539	1	360	1752821.078	NA	NA
360	RM0001	RM0540	1	361	1752821.078	NA	NA
361	RM0001	RM0541	1	362	1767749.446	NA	NA
362	RM0001	RM0542	1	363	1760865.804	NA	NA
363	RM0001	RM0543	1	364	1668597.803	NA	NA
364	RM0001	RM0544	1	365	1668597.803	NA	NA
365	RM0001	WG0001	1	366	673527.4907	NA	NA
366	RM0001	WG0002	1	367	700719.7814	NA	NA
367	RM0001	WG0003	1	368	709455.9799	NA	NA
368	RM0001	WG0004	1	369	688159.082	NA	NA
369	RM0001	WG0005	1	370	709455.9799	NA	NA
370	RM0001	WG0006	1	371	678720.5132	NA	NA
371	RM0001	WG0007	1	372	684530.1502	NA	NA
372	RM0001	WG0008	1	373	684530.1502	NA	NA
373	RM0001	WG0009	1	374	681866.3751	NA	NA
374	RM0001	WG0010	1	375	689028.5188	NA	NA
375	RM0001	WG0011	1	376	677838.5505	NA	NA
376	RM0001	WG0012	1	377	686884.02	NA	NA
377	RM0001	WG0013	1	378	685593.1286	NA	NA
378	RM0001	WG0014	1	379	685593.1286	NA	NA
379	RM0001	WG0015	1	380	709455.9799	NA	NA
380	RM0001	WG0016	1	381	682607.2925	NA	NA
381	RM0001	WG0017	1	382	689863.639	NA	NA
382	RM0001	WG0018	1	383	678720.5132	NA	NA
383	RM0001	WG0019	1	384	707236.8647	NA	NA
384	RM0001	WG0020	1	385	670836.095	NA	NA
385	RM0001	WG0021	1	386	670836.095	NA	NA
386	RM0001	WG0022	1	387	684530.1502	NA	NA
387	RM0001	WG0023	1	388	717723.8526	NA	NA
388	RM0001	WG0024	1	389	682805.5995	NA	NA
389	RM0001	WG0025	1	390	686884.02	NA	NA
390	RM0001	WG0026	1	391	756301.5075	NA	NA
391	RM0001	WG0027	1	392	670488.7625	NA	NA
392	RM0001	WG0028	1	393	730912.5838	NA	NA
393	RM0001	WG0029	1	394	693379.3337	NA	NA
394	RM0001	WG0030	1	395	552223.5093	1	395
395	RM0001	WG0031	1	396	527341.485	1	396
396	RM0001	WG0032	1	397	633062.1603	NA	NA
397	RM0001	WG0033	1	398	680518.9381	NA	NA
398	RM0001	WG0034	1	399	696245.6382	NA	NA
399	RM0001	WG0035	1	400	696245.6382	NA	NA
400	RM0001	WG0036	1	401	683946.0732	NA	NA
401	RM0001	WG0037	1	402	686471.2799	NA	NA
402	RM0001	WG0038	1	403	710102.0412	NA	NA
403	RM0001	WG0039	1	404	700272.5474	NA	NA
404	RM0001	WG0040	1	405	730860.5445	NA	NA
405	RM0001	WG0041	1	406	648562.3543	NA	NA
406	RM0001	WG0042	1	407	648562.3543	NA	NA
407	RM0001	WG0043	1	408	701722.1452	NA	NA
408	RM0001	WG0044	1	409	703083.2066	NA	NA
409	RM0001	WG0045	1	410	688649.035	NA	NA
410	RM0001	WG0046	1	411	706309.2547	NA	NA
411	RM0001	WG0047	1	412	685225.1244	NA	NA
412	RM0001	WG0048	1	413	708602.9434	NA	NA
413	RM0001	WG0050	1	414	613510.8106	NA	NA
414	RM0001	WG0051	1	415	637594.3667	NA	NA
415	RM0001	WG0052	1	416	633062.1603	NA	NA
416	RM0001	WG0054	1	417	716928.6466	NA	NA
417	RM0001	WG0055	1	418	698607.7736	NA	NA
418	RM0001	WG0056	1	419	659093.8963	NA	NA
419	RM0001	WG0057	1	420	699205.2455	NA	NA
420	RM0001	WG0058	1	421	702662.5553	NA	NA
421	RM0001	WG0059	1	422	704446.7434	NA	NA
422	RM0001	WG0060	1	423	745748.9848	NA	NA
423	RM0001	WG0061	1	424	675306.4804	NA	NA
424	RM0001	WG0062	1	425	699581.045	NA	NA
425	RM0001	WG0063	1	426	708602.9434	NA	NA
426	RM0001	WG0064	1	427	686471.2799	NA	NA
427	RM0001	WG0065	1	428	710102.0412	NA	NA
428	RM0001	WG0066	1	429	680518.9381	NA	NA
429	RM0001	WG0067	1	430	704557.6929	NA	NA
430	RM0001	WG0068	1	431	691733.3084	NA	NA
431	RM0001	WG0069	1	432	600660.7818	NA	NA
432	RM0001	WG0070	1	433	604973.0316	NA	NA
433	RM0001	WG0071	1	434	459281.6297	1	434
434	RM0001	WG0072	1	435	474798.1776	1	435
435	RM0001	WG0073	1	436	474798.1776	1	436
436	RM0001	WG0075	1	437	524092.3897	1	437
437	RM0001	WG0076	1	438	522339.9631	1	438
438	RM0001	WG0077	1	439	546740.6097	1	439
439	RM0001	WG0078	1	440	531469.8477	1	440
440	RM0001	WG0079	1	441	590011.4	NA	NA
441	RM0001	WG0080	1	442	1005753.598	NA	NA
442	RM0001	WG0081	1	443	1009575.184	NA	NA
443	RM0001	WG0082	1	444	1008218.167	NA	NA
444	RM0001	WG0083	1	445	1011313.62	NA	NA
445	RM0001	WG0084	1	446	966947.9714	NA	NA
446	RM0001	WG0085	1	447	964006.5163	NA	NA
447	RM0001	WG0086	1	448	949895.5206	NA	NA
448	RM0001	WG0087	1	449	953453.5179	NA	NA
449	RM0001	WG0088	1	450	983870.3987	NA	NA
450	RM0001	WG0089	1	451	958404.292	NA	NA
451	RM0001	WG0090	1	452	978748.9104	NA	NA
452	RM0001	WG0091	1	453	967887.0764	NA	NA
453	RM0001	WG0092	1	454	977500.4657	NA	NA
454	RM0001	WG0093	1	455	977500.4657	NA	NA
455	RM0001	WG0094	1	456	978748.9104	NA	NA
456	RM0001	WG0095	1	457	978953.8598	NA	NA
457	RM0001	WG0096	1	458	982489.3636	NA	NA
458	RM0001	WG0097	1	459	983870.3987	NA	NA
459	RM0001	WG0098	1	460	971373.8235	NA	NA
460	RM0001	WG0099	1	461	984230.4311	NA	NA
461	RM0001	WG0100	1	462	1000647.496	NA	NA
462	RM0001	WG0101	1	463	1006288.808	NA	NA
463	RM0001	WG0102	1	464	1006288.808	NA	NA
464	RM0001	WG0103	1	465	1010049.982	NA	NA
465	RM0001	WG0104	1	466	1010049.982	NA	NA
466	RM0001	WG0105	1	467	1007193.821	NA	NA
467	RM0001	WG0106	1	468	980350.1352	NA	NA
468	RM0001	WG0107	1	469	971373.8235	NA	NA
469	RM0001	WG0108	1	470	977575.5936	NA	NA
470	RM0001	WG0109	1	471	982113.3656	NA	NA
471	RM0001	WG0110	1	472	496405.9885	1	472
472	RM0001	WG0111	1	473	617499.6569	NA	NA
473	RM0001	WG0113	1	474	727543.8129	NA	NA
474	RM0001	WG0114	1	475	753224.9133	NA	NA
475	RM0001	WG0115	1	476	472233.687	1	476
476	RM0001	WG0116	1	477	486048.5865	1	477
477	RM0001	WG0117	1	478	487054.8396	1	478
478	RM0001	WG0119	1	479	527545.2368	1	479
479	RM0001	WG0120	1	480	527545.2368	1	480
480	RM0001	WG0121	1	481	628146.7974	NA	NA
481	RM0001	WG0122	1	482	720883.4322	NA	NA
482	RM0001	WG0123	1	483	770645.199	NA	NA
483	RM0001	WG0124	1	484	770645.199	NA	NA
484	RM0001	WG0125	1	485	530271.0377	1	485
485	RM0001	WG0126	1	486	675882.463	NA	NA
486	RM0001	WG0127	1	487	538930.1613	1	487
487	RM0001	WG0128	1	488	735353.8145	NA	NA
488	RM0001	WG0129	1	489	499893.1965	1	489
489	RM0001	WG0130	1	490	648967.6286	NA	NA
490	RM0001	WG0132	1	491	605519.5687	NA	NA
491	RM0001	WG0133	1	492	600711.8813	NA	NA
492	RM0001	WG0134	1	493	592696.2596	NA	NA
493	RM0001	WG0135	1	494	586096.3465	NA	NA
494	RM0001	WG0136	1	495	565747.6249	NA	NA
495	RM0001	WG0137	1	496	551646.9239	1	496
496	RM0001	WG0138	1	497	554632.6373	1	497
497	RM0001	WG0139	1	498	537283.2402	1	498
498	RM0001	WG0140	1	499	539534.2418	1	499
499	RM0001	WG0141	1	500	519757.9464	1	500
500	RM0001	WG0142	1	501	561390.5522	NA	NA
501	RM0001	WG0143	1	502	628146.7974	NA	NA
502	RM0001	WG0144	1	503	770730.3134	NA	NA
503	RM0001	WG0145	1	504	549601.9891	1	504
504	RM0001	WG0146	1	505	770730.3134	NA	NA
505	RM0001	WG0147	1	506	642581.854	NA	NA
506	RM0001	WG0148	1	507	553036.082	1	507
507	RM0001	WG0149	1	508	560267.3083	NA	NA
508	RM0001	WG0150	1	509	646809.1234	NA	NA
509	RM0001	WG0151	1	510	634722.381	NA	NA
510	RM0001	WG0152	1	511	482874.9285	1	511
511	RM0001	WG0153	1	512	471040.0469	1	512
512	RM0001	WG0154	1	513	471040.0469	1	513
513	RM0001	WG0155	1	514	634540.6348	NA	NA
514	RM0001	WG0156	1	515	625718.5314	NA	NA
515	RM0001	WG0157	1	516	596075.04	NA	NA
516	RM0001	WG0158	1	517	600257.5722	NA	NA
517	RM0001	WG0159	1	518	599397.5245	NA	NA
518	RM0001	WG0160	1	519	590538.0377	NA	NA
519	RM0001	WG0161	1	520	590538.0377	NA	NA
520	RM0001	WG0162	1	521	582685.2533	NA	NA
521	RM0001	WG0163	1	522	575898.6603	NA	NA
522	RM0001	WG0164	1	523	575898.6603	NA	NA
523	RM0001	WG0165	1	524	558548.8657	NA	NA
524	RM0001	WG0166	1	525	527567.7598	1	525
525	RM0001	WG0167	1	526	518522.8926	1	526
526	RM0001	WG0168	1	527	516699.4128	1	527
527	RM0001	WG0169	1	528	516699.4128	1	528
528	RM0001	WG0170	1	529	506152.6902	1	529
529	RM0001	WG0171	1	530	582118.6126	NA	NA
530	RM0001	WG0172	1	531	530243.1457	1	531
531	RM0001	WG0173	1	532	546423.9624	1	532
532	RM0001	WG0174	1	533	528432.4112	1	533
533	RM0001	WG0175	1	534	532559.1576	1	534
534	RM0001	WG0176	1	535	535004.5347	1	535
535	RM0001	WG0177	1	536	541201.4881	1	536
536	RM0001	WG0178	1	537	531543.6675	1	537
537	RM0001	WG0179	1	538	452574.0129	1	538
538	RM0001	WG0180	1	539	774795.6292	NA	NA
539	RM0001	WG0181	1	540	774795.6292	NA	NA
540	RM0001	WG0182	1	541	774795.6292	NA	NA
541	RM0001	WG0183	1	542	591205.1526	NA	NA
542	RM0001	WG0184	1	543	614351.1591	NA	NA
543	RM0001	WG0185	1	544	495411.3544	1	544
544	RM0001	WG0186	1	545	1010363.023	NA	NA
545	RM0001	WG0187	1	546	1010669.54	NA	NA
546	RM0001	WG0188	1	547	1010669.54	NA	NA
547	RM0001	WG0189	1	548	481083.1417	1	548
548	RM0001	WG0190	1	549	1495014.262	NA	NA
549	RM0001	WG0191	1	550	1478797.108	NA	NA
550	RM0001	WG0192	1	551	1478797.108	NA	NA
551	RM0001	WG0193	1	552	1492658.924	NA	NA
552	RM0001	WG0194	1	553	1495014.262	NA	NA
553	RM0001	WG0195	1	554	1492658.924	NA	NA
554	RM0001	WG0196	1	555	1495014.262	NA	NA
555	RM0001	WG0197	1	556	573281.5646	NA	NA
556	RM0001	WG0198	1	557	1428638.438	NA	NA
557	RM0001	WG0199	1	558	1351487.868	NA	NA
558	RM0001	WG0200	1	559	1333285.65	NA	NA
559	RM0001	WG0201	1	560	1333311.149	NA	NA
560	RM0001	WG0202	1	561	1345552.673	NA	NA
561	RM0001	WG0203	1	562	1333285.65	NA	NA
562	RM0001	WG0204	1	563	1344447.917	NA	NA
563	RM0001	WG0205	1	564	1350192.514	NA	NA
564	RM0001	WG0206	1	565	1367789.342	NA	NA
565	RM0001	WG0207	1	566	1360122.783	NA	NA
566	RM0001	WG0208	1	567	1367789.342	NA	NA
567	RM0001	WG0209	1	568	822582.325	NA	NA
568	RM0001	WG0210	1	569	822582.325	NA	NA
569	RM0001	WG0211	1	570	823755.5763	NA	NA
570	RM0001	WG0212	1	571	828787.2084	NA	NA
571	RM0001	WG0213	1	572	832024.1254	NA	NA
572	RM0001	WG0214	1	573	229856.2177	1	573
573	RM0001	WG0215	1	574	424171.2711	1	574
574	RM0001	WG0216	1	575	244473.6697	1	575
575	RM0001	WG0217	1	576	253366.1315	1	576
576	RM0001	WG0218	1	577	419971.0341	1	577
577	RM0001	WG0219	1	578	428747.5117	1	578
578	RM0001	WG0220	1	579	465402.696	1	579
579	RM0001	WG0221	1	580	480582.5322	1	580
580	RM0001	WG0222	1	581	490785.0874	1	581
581	RM0001	WG0223	1	582	497996.3332	1	582
582	RM0001	WG0224	1	583	477980.5962	1	583
583	RM0001	WG0225	1	584	480582.5322	1	584
584	RM0001	WG0226	1	585	477056.7159	1	585
585	RM0001	WG0227	1	586	1497711.332	NA	NA
586	RM0001	WG0228	1	587	1484462.304	NA	NA
587	RM0001	WG0229	1	588	1478157.658	NA	NA
588	RM0001	WG0230	1	589	1510703.937	NA	NA
589	RM0001	WG0231	1	590	1506535.528	NA	NA
590	RM0001	WG0232	1	591	1505469.329	NA	NA
591	RM0001	WG0233	1	592	1508440.519	NA	NA
592	RM0001	WG0234	1	593	1485295.962	NA	NA
593	RM0001	WG0235	1	594	1506134.893	NA	NA
594	RM0001	WG0236	1	595	1490938.601	NA	NA
595	RM0001	WG0237	1	596	1494594.087	NA	NA
596	RM0001	WG0238	1	597	1489722.548	NA	NA
597	RM0001	WG0239	1	598	1510896.219	NA	NA
598	RM0001	WG0240	1	599	1511707.911	NA	NA
599	RM0001	WG0241	1	600	1492145.753	NA	NA
600	RM0001	WG0242	1	601	1498031.386	NA	NA
601	RM0001	WG0243	1	602	1482325.122	NA	NA
602	RM0001	WG0244	1	603	1474833.658	NA	NA
603	RM0001	WG0245	1	604	1497613.011	NA	NA
604	RM0001	WG0246	1	605	1497711.332	NA	NA
605	RM0001	WG0247	1	606	1496854.301	NA	NA
606	RM0001	WG0248	1	607	1482328.093	NA	NA
607	RM0001	WG0249	1	608	1500719.7	NA	NA
608	RM0001	WG0250	1	609	1512416.503	NA	NA
609	RM0001	WG0251	1	610	1504083.853	NA	NA
610	RM0001	WG0252	1	611	1509439.493	NA	NA
611	RM0001	WG0253	1	612	1508614.733	NA	NA
612	RM0001	WG0254	1	613	1506134.893	NA	NA
613	RM0001	WG0255	1	614	1484462.304	NA	NA
614	RM0001	WG0256	1	615	1496881.496	NA	NA
615	RM0001	WG0257	1	616	1473748.071	NA	NA
616	RM0001	WG0258	1	617	1516551.709	NA	NA
617	RM0001	WG0259	1	618	1508081.656	NA	NA
618	RM0001	WG0260	1	619	1520819.315	NA	NA
619	RM0001	WG0261	1	620	1495875.121	NA	NA
620	RM0001	WG0262	1	621	1506191.106	NA	NA
621	RM0001	WG0263	1	622	1503275.514	NA	NA
622	RM0001	WG0264	1	623	1508851.432	NA	NA
623	RM0001	WG0265	1	624	1505228.774	NA	NA
624	RM0001	WG0266	1	625	1498266.343	NA	NA
625	RM0001	WG0267	1	626	1485896.007	NA	NA
626	RM0001	WG0268	1	627	1633389.593	NA	NA
627	RM0001	WG0269	1	628	1508967.314	NA	NA
628	RM0001	WG0270	1	629	1466696.312	NA	NA
629	RM0001	WG0271	1	630	1266913.234	NA	NA
630	RM0001	WG0272	1	631	841840.4017	NA	NA
631	RM0001	WG0273	1	632	841840.4017	NA	NA
632	RM0001	WG0274	1	633	832477.7809	NA	NA
633	RM0001	WG0276	1	634	828352.2224	NA	NA
634	RM0001	WG0277	1	635	817482.6977	NA	NA
635	RM0001	WG0280	1	636	800007.4073	NA	NA
636	RM0001	WG0281	1	637	799229.4905	NA	NA
637	RM0001	WG0282	1	638	790665.273	NA	NA
638	RM0001	WG0283	1	639	825719.8539	NA	NA
639	RM0001	WG0284	1	640	816424.1551	NA	NA
640	RM0001	WG0285	1	641	791286.2169	NA	NA
641	RM0001	WG0286	1	642	789320.9794	NA	NA
642	RM0001	WG0287	1	643	262915.7715	1	643
643	RM0001	WG0288	1	644	232997.4044	1	644
644	RM0001	WG0289	1	645	382234.733	1	645
645	RM0001	WG0290	1	646	188352.4754	1	646
646	RM0001	WG0291	1	647	420315.8519	1	647
647	RM0001	WG0296	1	648	14538.46606	1	648
648	RM0001	WG0298	1	649	207116.0148	1	649
649	RM0001	WG0299	1	650	65303.02549	1	650
650	RM0001	WG0301	1	651	193142.1789	1	651
651	RM0001	WG0302	1	652	138150.8667	1	652
652	RM0001	WG0303	1	653	483143.7444	1	653
653	RM0001	WG0304	1	654	427696.5531	1	654
654	RM0001	WG0305	1	655	153612.6243	1	655
655	RM0001	WG0306	1	656	140172.4237	1	656
656	RM0001	WG0308	1	657	487256.5398	1	657
657	RM0001	WG0310	1	658	216376.8352	1	658
658	RM0001	WG0311	1	659	159727.1656	1	659
659	RM0001	WG0313	1	660	262915.7715	1	660
660	RM0001	WG0317	1	661	470228.6484	1	661
661	RM0001	WG0322	1	662	363031.9586	1	662
662	RM0001	WG0327	1	663	636730.8316	NA	NA
663	RM0001	WG0328	1	664	561628.4238	NA	NA
664	RM0001	WG0330	1	665	381942.4982	1	665
665	RM0001	WG0331	1	666	374045.0282	1	666
666	RM0001	WG0332	1	667	369775.3081	1	667
667	RM0001	WG0333	1	668	377927.5545	1	668
668	RM0001	WG0334	1	669	399535.0603	1	669
669	RM0001	WG0335	1	670	345606.7362	1	670
670	RM0001	WG0336	1	671	343945.6083	1	671
671	RM0001	WG0337	1	672	337597.8989	1	672
672	RM0001	WG0338	1	673	341816.709	1	673
673	RM0001	WG0339	1	674	364222.315	1	674
674	RM0001	WG0340	1	675	434954.8111	1	675
675	RM0001	WG0341	1	676	449167.1317	1	676
676	RM0001	WG0342	1	677	449158.6946	1	677
677	RM0001	WG0343	1	678	442042.1659	1	678
678	RM0001	WG0345	1	679	374458.5185	1	679
679	RM0001	WG0346	1	680	360738.9648	1	680
680	RM0001	WG0347	1	681	361134.204	1	681
681	RM0001	WG0348	1	682	359355.4673	1	682
682	RM0001	WG0349	1	683	339029.8193	1	683
683	RM0001	WG0350	1	684	364878.0861	1	684
684	RM0001	WG0351	1	685	373781.056	1	685
685	RM0001	WG0353	1	686	449225.0064	1	686
686	RM0001	WG0354	1	687	445869.1316	1	687
687	RM0001	WG0355	1	688	344403.596	1	688
688	RM0001	WG0356	1	689	229083.2839	1	689
689	RM0001	WG0357	1	690	197009.2011	1	690
690	RM0001	WG0358	1	691	513110.3018	1	691
691	RM0001	WG0359	1	692	338803.114	1	692
692	RM0001	WG0360	1	693	445062.8776	1	693
693	RM0001	WG0361	1	694	437785.4111	1	694
694	RM0001	WG0362	1	695	463844.5645	1	695
695	RM0001	WG0364	1	696	395043.4347	1	696
696	RM0001	WG0365	1	697	402513.3222	1	697
697	RM0001	WG0366	1	698	418457.829	1	698
698	RM0001	WG0367	1	699	340733.1998	1	699
699	RM0001	WG0368	1	700	359510.5907	1	700
700	RM0001	WG0369	1	701	411241.7281	1	701
701	RM0001	WG0370	1	702	405265.7229	1	702
702	RM0001	WG0371	1	703	402011.3845	1	703
703	RM0001	WG0372	1	704	301235.858	1	704
704	RM0001	WG0373	1	705	401618.6399	1	705
705	RM0001	WG0374	1	706	457719.266	1	706
706	RM0001	WG0375	1	707	408926.0238	1	707
707	RM0001	WG0376	1	708	466991.9351	1	708
708	RM0001	WG0377	1	709	264504.6289	1	709
709	RM0001	WG0378	1	710	425573.1268	1	710
710	RM0001	WG0379	1	711	442355.9583	1	711
711	RM0001	WG0380	1	712	471185.7538	1	712
712	RM0001	WG0381	1	713	440738.5887	1	713
713	RM0001	WG0382	1	714	383141.3953	1	714
714	RM0001	WG0383	1	715	276995.9513	1	715
715	RM0001	WG0384	1	716	397340.651	1	716
716	RM0001	WG0385	1	717	321681.4258	1	717
717	RM0001	WG0386	1	718	449539.3834	1	718
718	RM0001	WG0387	1	719	243800.6482	1	719
719	RM0001	WG0388	1	720	409942.3693	1	720
720	RM0001	WG0389	1	721	408926.0238	1	721
721	RM0001	WG0390	1	722	406366.0713	1	722
722	RM0001	WG0391	1	723	430603.2615	1	723
723	RM0001	WG0392	1	724	368927.2706	1	724
724	RM0001	WG0393	1	725	407861.8446	1	725
725	RM0001	WG0394	1	726	332959.4924	1	726
726	RM0001	WG0395	1	727	441175.5214	1	727
727	RM0001	WG0396	1	728	357039.9059	1	728
728	RM0001	WG0397	1	729	321304.4728	1	729
729	RM0001	WG0398	1	730	319835.738	1	730
730	RM0001	WG0399	1	731	439170.9473	1	731
731	RM0001	WG0400	1	732	463145.1413	1	732
732	RM0001	WG0401	1	733	527469.9514	1	733
733	RM0001	WG0402	1	734	404597.0139	1	734
734	RM0001	WG0403	1	735	427058.3827	1	735
735	RM0001	WG0404	1	736	321685.8589	1	736
736	RM0001	WG0405	1	737	396716.3348	1	737
737	RM0001	WG0406	1	738	408926.0238	1	738
738	RM0001	WG0407	1	739	388765.8103	1	739
739	RM0001	WG0408	1	740	388765.8103	1	740
740	RM0001	WG0409	1	741	413348.5785	1	741
741	RM0001	WG0410	1	742	413348.5785	1	742
742	RM0001	WG0411	1	743	447239.9166	1	743
743	RM0001	WG0412	1	744	436937.7378	1	744
744	RM0001	WG0413	1	745	412917.4363	1	745
745	RM0001	WG0414	1	746	430605.5032	1	746
746	RM0001	WG0415	1	747	211255.6769	1	747
747	RM0001	WG0416	1	748	317302.2286	1	748
748	RM0001	WG0417	1	749	317302.2286	1	749
749	RM0001	WG0418	1	750	411418.4102	1	750
750	RM0001	WG0419	1	751	396889.7289	1	751
751	RM0001	WG0420	1	752	407861.8446	1	752
752	RM0001	WG0421	1	753	409654.673	1	753
753	RM0001	WG0422	1	754	400037.4936	1	754
754	RM0001	WG0423	1	755	320811.3029	1	755
755	RM0001	WG0424	1	756	317945.4778	1	756
756	RM0001	WG0425	1	757	312844.3152	1	757
757	RM0001	WG0426	1	758	463188.6436	1	758
758	RM0001	WG0427	1	759	445939.7446	1	759
759	RM0001	WG0429	1	760	235243.7477	1	760
760	RM0001	WG0430	1	761	457702.8197	1	761
761	RM0001	WG0431	1	762	460027.9927	1	762
762	RM0001	WG0432	1	763	418893.3143	1	763
763	RM0001	WG0433	1	764	459764.5685	1	764
764	RM0001	WG0434	1	765	463188.6436	1	765
765	RM0001	WG0435	1	766	412313.0471	1	766
766	RM0001	WG0436	1	767	278237.191	1	767
767	RM0001	WG0437	1	768	390527.3202	1	768
768	RM0001	WG0438	1	769	284368.3312	1	769
769	RM0001	WG0439	1	770	448867.5591	1	770
770	RM0001	WG0440	1	771	373447.7106	1	771
771	RM0001	WG0441	1	772	373447.7106	1	772
772	RM0001	WG0442	1	773	266972.329	1	773
773	RM0001	WG0443	1	774	264590.5251	1	774
774	RM0001	WG0444	1	775	334001.5975	1	775
775	RM0001	WG0445	1	776	404206.1204	1	776
776	RM0001	WG0446	1	777	389118.965	1	777
777	RM0001	WG0447	1	778	271956.7866	1	778
778	RM0001	WG0448	1	779	474141.0262	1	779
779	RM0001	WG0449	1	780	395088.2525	1	780
780	RM0001	WG0450	1	781	457599.9456	1	781
781	RM0001	WG0451	1	782	175286.48	1	782
782	RM0001	WG0452	1	783	277702.4135	1	783
783	RM0001	WG0453	1	784	418316.6156	1	784
784	RM0001	WG0454	1	785	402318.4278	1	785
785	RM0001	WG0455	1	786	395088.2525	1	786
786	RM0001	WG0456	1	787	401944.7775	1	787
787	RM0001	WG0457	1	788	177364.6224	1	788
788	RM0001	WG0458	1	789	399895.8139	1	789
789	RM0001	WG0459	1	790	316212.5311	1	790
790	RM0001	WG0460	1	791	351337.736	1	791
791	RM0001	WG0461	1	792	471337.5647	1	792
792	RM0001	WG0462	1	793	486247.9255	1	793
793	RM0001	WG0463	1	794	399895.8139	1	794
794	RM0001	WG0464	1	795	413666.6486	1	795
795	RM0001	WG0465	1	796	462575.9211	1	796
796	RM0001	WG0466	1	797	247300.1327	1	797
797	RM0001	WG0467	1	798	425506.4337	1	798
798	RM0001	WG0468	1	799	399132.7273	1	799
799	RM0001	WG0469	1	800	261594.9574	1	800
800	RM0001	WG0470	1	801	451926.0965	1	801
801	RM0001	WG0471	1	802	437081.5788	1	802
802	RM0001	WG0472	1	803	462575.9211	1	803
803	RM0001	WG0473	1	804	351337.736	1	804
804	RM0001	WG0474	1	805	172850.7105	1	805
805	RM0001	WG0475	1	806	218266.6824	1	806
806	RM0001	WG0476	1	807	174897.113	1	807
807	RM0001	WG0477	1	808	313834.9006	1	808
808	RM0001	WG0478	1	809	248116.2808	1	809
809	RM0001	WG0479	1	810	320938.965	1	810
810	RM0001	WG0480	1	811	460968.6009	1	811
811	RM0001	WG0481	1	812	402513.3222	1	812
812	RM0001	WG0482	1	813	427097.0588	1	813
813	RM0001	WG0483	1	814	421599.6776	1	814
814	RM0001	WG0484	1	815	440879.2689	1	815
815	RM0001	WG0485	1	816	544018.3261	1	816
816	RM0001	WG0486	1	817	549503.0963	1	817
817	RM0001	WG0487	1	818	526116.8704	1	818
818	RM0001	WG0488	1	819	508592.7469	1	819
819	RM0001	WG0489	1	820	469812.1883	1	820
820	RM0001	WG0490	1	821	505732.2019	1	821
821	RM0001	WG0491	1	822	540192.6284	1	822
822	RM0001	WG0492	1	823	529703.3802	1	823
823	RM0001	WG0493	1	824	509437.8865	1	824
824	RM0001	WG0494	1	825	575588.7671	NA	NA
825	RM0001	WG0495	1	826	493730.9836	1	826
826	RM0001	WG0496	1	827	515837.7342	1	827
827	RM0001	WG0497	1	828	513747.1869	1	828
828	RM0001	WG0498	1	829	524916.1551	1	829
829	RM0001	WG0499	1	830	465887.2571	1	830
830	RM0001	WG0501	1	831	465887.2571	1	831
831	RM0001	WG0502	1	832	465887.2571	1	832
832	RM0001	WG0503	1	833	529451.7357	1	833
833	RM0001	WG0504	1	834	470710.3508	1	834
834	RM0001	WG0505	1	835	454693.382	1	835
835	RM0001	WG0506	1	836	529451.7357	1	836
836	RM0001	WG0507	1	837	465863.5776	1	837
837	RM0001	WG0508	1	838	518800.9832	1	838
838	RM0001	WG0509	1	839	463959.9004	1	839
839	RM0001	WG0510	1	840	492835.7507	1	840
840	RM0001	WG0511	1	841	457692.8057	1	841
841	RM0001	WG0512	1	842	463901.2777	1	842
842	RM0001	WG0513	1	843	444155.4201	1	843
843	RM0001	WG0514	1	844	506660.9427	1	844
844	RM0001	WG0515	1	845	518288.0068	1	845
845	RM0001	WG0516	1	846	618638.3312	NA	NA
846	RM0001	WG0519	1	847	734517.1443	NA	NA
847	RM0001	WG0520	1	848	751835.2461	NA	NA
848	RM0001	WG0521	1	849	732823.4789	NA	NA
849	RM0001	WG0522	1	850	748158.6583	NA	NA
850	RM0001	WG0523	1	851	746650.2085	NA	NA
851	RM0001	WG0524	1	852	753666.2575	NA	NA
852	RM0001	WG0525	1	853	709678.9709	NA	NA
853	RM0001	WG0526	1	854	790008.8142	NA	NA
854	RM0001	WG0527	1	855	789584.0483	NA	NA
855	RM0001	WG0528	1	856	772819.2732	NA	NA
856	RM0001	WG0529	1	857	826058.2442	NA	NA
857	RM0001	WG0530	1	858	840986.0625	NA	NA
858	RM0001	WG0531	1	859	804810.958	NA	NA
859	RM0001	WG0532	1	860	838125.084	NA	NA
860	RM0001	WG0533	1	861	787176.6009	NA	NA
861	RM0001	WG0534	1	862	779408.2813	NA	NA
862	RM0001	WG0535	1	863	759023.1308	NA	NA
863	RM0001	WG0536	1	864	807180.3784	NA	NA
864	RM0001	WG0538	1	865	837847.0263	NA	NA
865	RM0001	WG0539	1	866	782123.0108	NA	NA
866	RM0001	WG0540	1	867	817034.7717	NA	NA
867	RM0001	WG0541	1	868	789846.2917	NA	NA
868	RM0001	WG0542	1	869	824570.3641	NA	NA
869	RM0001	WG0543	1	870	840986.0625	NA	NA
870	RM0001	WG0544	1	871	801928.0452	NA	NA
871	RM0001	WG0545	1	872	792152.962	NA	NA
872	RM0001	WG0546	1	873	792152.962	NA	NA
873	RM0001	WG0547	1	874	720110.755	NA	NA
874	RM0001	WG0548	1	875	747214.8292	NA	NA
875	RM0001	WG0550	1	876	789846.2917	NA	NA
876	RM0001	WG0551	1	877	779408.2813	NA	NA
877	RM0001	WG0552	1	878	811494.2301	NA	NA
878	RM0001	WG0553	1	879	801928.0452	NA	NA
879	RM0001	WG0554	1	880	836229.0253	NA	NA
880	RM0001	WG0555	1	881	823732.0762	NA	NA
881	RM0001	WG0556	1	882	837847.0263	NA	NA
882	RM0002	RM0003	2	3	38.57263714	2	3
883	RM0002	RM0004	2	4	26530.37359	2	4
884	RM0002	RM0005	2	5	7651.486812	2	5
885	RM0002	RM0006	2	6	140378.4536	2	6
886	RM0002	RM0007	2	7	423704.4791	2	7
887	RM0002	RM0008	2	8	11169.20016	2	8
888	RM0002	RM0009	2	9	148180.2498	2	9
889	RM0002	RM0010	2	10	165768.8416	2	10
890	RM0002	RM0011	2	11	153691.5953	2	11
891	RM0002	RM0012	2	12	31.69667093	2	12
892	RM0002	RM0013	2	13	7625.025192	2	13
893	RM0002	RM0014	2	14	365040.0904	2	14
894	RM0002	RM0015	2	15	152779.4137	2	15
895	RM0002	RM0016	2	16	358336.4836	2	16
896	RM0002	RM0018	2	17	165782.5961	2	17
897	RM0002	RM0019	2	18	155689.8267	2	18
898	RM0002	RM0020	2	19	22962.55048	2	19
899	RM0002	RM0021	2	20	364952.058	2	20
900	RM0002	RM0022	2	21	50450.31262	2	21
901	RM0002	RM0023	2	22	19006.19533	2	22
902	RM0002	RM0024	2	23	20072.2948	2	23
903	RM0002	RM0025	2	24	178963.9884	2	24
904	RM0002	RM0026	2	25	234512.6783	2	25
905	RM0002	RM0027	2	26	234512.6783	2	26
906	RM0002	RM0028	2	27	234512.6783	2	27
907	RM0002	RM0029	2	28	228364.383	2	28
908	RM0002	RM0030	2	29	247798.3027	2	29
909	RM0002	RM0031	2	30	246050.6953	2	30
910	RM0002	RM0032	2	31	260875.0515	2	31
911	RM0002	RM0033	2	32	246050.6953	2	32
912	RM0002	RM0034	2	33	244265.1232	2	33
913	RM0002	RM0035	2	34	184605.5102	2	34
914	RM0002	RM0036	2	35	183762.7052	2	35
915	RM0002	RM0037	2	36	180397.7586	2	36
916	RM0002	RM0038	2	37	241573.7979	2	37
917	RM0002	RM0039	2	38	185277.4712	2	38
918	RM0002	RM0040	2	39	449580.1811	2	39
919	RM0002	RM0041	2	40	450498.424	2	40
920	RM0002	RM0042	2	41	452397.7544	2	41
921	RM0002	RM0043	2	42	439511.7239	2	42
922	RM0002	RM0044	2	43	438688.2514	2	43
923	RM0002	RM0045	2	44	456693.9692	2	44
924	RM0002	RM0046	2	45	426393.9736	2	45
925	RM0002	RM0047	2	46	454880.0087	2	46
926	RM0002	RM0048	2	47	446431.9906	2	47
927	RM0002	RM0049	2	48	449014.0161	2	48
928	RM0002	RM0050	2	49	446248.0654	2	49
929	RM0002	RM0051	2	50	414348.7616	2	50
930	RM0002	RM0052	2	51	423837.2412	2	51
931	RM0002	RM0053	2	52	410314.2556	2	52
932	RM0002	RM0054	2	53	456385.9109	2	53
933	RM0002	RM0055	2	54	432154.2957	2	54
934	RM0002	RM0056	2	55	412265.9759	2	55
935	RM0002	RM0057	2	56	445530.0157	2	56
936	RM0002	RM0058	2	57	442695.2438	2	57
937	RM0002	RM0059	2	58	458794.6237	2	58
938	RM0002	RM0060	2	59	447151.0759	2	59
939	RM0002	RM0061	2	60	447169.4407	2	60
940	RM0002	RM0062	2	61	463496.0264	2	61
941	RM0002	RM0063	2	62	433454.4527	2	62
942	RM0002	RM0064	2	63	453534.25	2	63
943	RM0002	RM0065	2	64	362062.4871	2	64
944	RM0002	RM0066	2	65	437210.176	2	65
945	RM0002	RM0067	2	66	449501.1855	2	66
946	RM0002	RM0068	2	67	442722.9896	2	67
947	RM0002	RM0069	2	68	453351.6895	2	68
948	RM0002	RM0070	2	69	324955.6237	2	69
949	RM0002	RM0071	2	70	309708.0674	2	70
950	RM0002	RM0072	2	71	330636.8141	2	71
951	RM0002	RM0074	2	72	318601.221	2	72
952	RM0002	RM0077	2	73	309708.0674	2	73
953	RM0002	RM0079	2	74	318601.221	2	74
954	RM0002	RM0080	2	75	359394.3737	2	75
955	RM0002	RM0081	2	76	309732.5676	2	76
956	RM0002	RM0082	2	77	332955.5492	2	77
957	RM0002	RM0084	2	78	322916.3981	2	78
958	RM0002	RM0085	2	79	314813.1679	2	79
959	RM0002	RM0086	2	80	319650.7595	2	80
960	RM0002	RM0087	2	81	309526.7324	2	81
961	RM0002	RM0088	2	82	341656.8987	2	82
962	RM0002	RM0089	2	83	349321.5321	2	83
963	RM0002	RM0092	2	84	338995.9915	2	84
964	RM0002	RM0094	2	85	288846.1146	2	85
965	RM0002	RM0095	2	86	288358.7033	2	86
966	RM0002	RM0096	2	87	350289.5396	2	87
967	RM0002	RM0097	2	88	338588.6504	2	88
968	RM0002	RM0098	2	89	279598.641	2	89
969	RM0002	RM0099	2	90	324453.4721	2	90
970	RM0002	RM0101	2	91	337162.9038	2	91
971	RM0002	RM0103	2	92	361529.5871	2	92
972	RM0002	RM0104	2	93	328640.2992	2	93
973	RM0002	RM0106	2	94	321606.1882	2	94
974	RM0002	RM0108	2	95	315002.3843	2	95
975	RM0002	RM0109	2	96	314153.8444	2	96
976	RM0002	RM0110	2	97	135747.9574	2	97
977	RM0002	RM0111	2	98	111464.864	2	98
978	RM0002	RM0112	2	99	118876.2501	2	99
979	RM0002	RM0115	2	100	200094.6928	2	100
980	RM0002	RM0116	2	101	173234.4441	2	101
981	RM0002	RM0119	2	102	146726.5067	2	102
982	RM0002	RM0120	2	103	176858.2538	2	103
983	RM0002	RM0123	2	104	187346.6801	2	104
984	RM0002	RM0125	2	105	187346.6801	2	105
985	RM0002	RM0126	2	106	189637.3979	2	106
986	RM0002	RM0127	2	107	451012.6841	2	107
987	RM0002	RM0128	2	108	452667.7334	2	108
988	RM0002	RM0129	2	109	464927.6781	2	109
989	RM0002	RM0130	2	110	409497.4405	2	110
990	RM0002	RM0131	2	111	457743.3052	2	111
991	RM0002	RM0134	2	112	434561.0512	2	112
992	RM0002	RM0135	2	113	457705.2998	2	113
993	RM0002	RM0136	2	114	462784.3113	2	114
994	RM0002	RM0137	2	115	443899.9226	2	115
995	RM0002	RM0138	2	116	440355.65	2	116
996	RM0002	RM0139	2	117	441349.8014	2	117
997	RM0002	RM0149	2	118	1020773.353	NA	NA
998	RM0002	RM0153	2	119	1502304.744	NA	NA
999	RM0002	RM0155	2	120	1502304.744	NA	NA
1000	RM0002	RM0156	2	121	1504600.887	NA	NA
1001	RM0002	RM0164	2	122	1345513.787	NA	NA
1002	RM0002	RM0168	2	123	1510613.252	NA	NA
1003	RM0002	RM0170	2	124	1523947.942	NA	NA
1004	RM0002	RM0172	2	125	1523947.942	NA	NA
1005	RM0002	RM0173	2	126	1374819.864	NA	NA
1006	RM0002	RM0175	2	127	1341484.691	NA	NA
1007	RM0002	RM0179	2	128	1351410.024	NA	NA
1008	RM0002	RM0180	2	129	1662731.308	NA	NA
1009	RM0002	RM0181	2	130	1449890.248	NA	NA
1010	RM0002	RM0186	2	131	1485425.116	NA	NA
1011	RM0002	RM0189	2	132	1485425.116	NA	NA
1012	RM0002	RM0190	2	133	1519548.979	NA	NA
1013	RM0002	RM0192	2	134	1519548.979	NA	NA
1014	RM0002	RM0193	2	135	1411910.322	NA	NA
1015	RM0002	RM0197	2	136	1336682.956	NA	NA
1016	RM0002	RM0198	2	137	1336682.956	NA	NA
1017	RM0002	RM0199	2	138	1356344.016	NA	NA
1018	RM0002	RM0200	2	139	1356344.016	NA	NA
1019	RM0002	RM0201	2	140	1003994.373	NA	NA
1020	RM0002	RM0203	2	141	1530242.996	NA	NA
1021	RM0002	RM0204	2	142	1516878.515	NA	NA
1022	RM0002	RM0205	2	143	1516878.515	NA	NA
1023	RM0002	RM0206	2	144	1451656.301	NA	NA
1024	RM0002	RM0207	2	145	576309.4013	NA	NA
1025	RM0002	RM0209	2	146	1482671.016	NA	NA
1026	RM0002	RM0210	2	147	1451656.301	NA	NA
1027	RM0002	RM0211	2	148	1495175.317	NA	NA
1028	RM0002	RM0212	2	149	1495175.317	NA	NA
1029	RM0002	RM0214	2	150	1580907.309	NA	NA
1030	RM0002	RM0215	2	151	1516878.515	NA	NA
1031	RM0002	RM0216	2	152	1336682.956	NA	NA
1032	RM0002	RM0217	2	153	1396469.741	NA	NA
1033	RM0002	RM0218	2	154	516264.4843	2	154
1034	RM0002	RM0221	2	155	1476857.682	NA	NA
1035	RM0002	RM0222	2	156	539514.2647	2	156
1036	RM0002	RM0223	2	157	539514.2647	2	157
1037	RM0002	RM0224	2	158	1385815.118	NA	NA
1038	RM0002	RM0227	2	159	1378338.089	NA	NA
1039	RM0002	RM0239	2	160	729905.4223	NA	NA
1040	RM0002	RM0240	2	161	1224651.632	NA	NA
1041	RM0002	RM0244	2	162	1348383.565	NA	NA
1042	RM0002	RM0245	2	163	1963897.936	NA	NA
1043	RM0002	RM0246	2	164	1256006.139	NA	NA
1044	RM0002	RM0250	2	165	1776166.167	NA	NA
1045	RM0002	RM0253	2	166	1045708.638	NA	NA
1046	RM0002	RM0260	2	167	1650038.6	NA	NA
1047	RM0002	RM0262	2	168	1333654.285	NA	NA
1048	RM0002	RM0263	2	169	1444114.357	NA	NA
1049	RM0002	RM0270	2	170	1291031.367	NA	NA
1050	RM0002	RM0274	2	171	963424.3102	NA	NA
1051	RM0002	RM0275	2	172	1502830.686	NA	NA
1052	RM0002	RM0276	2	173	1218171.422	NA	NA
1053	RM0002	RM0278	2	174	886445.091	NA	NA
1054	RM0002	RM0280	2	175	1334165.791	NA	NA
1055	RM0002	RM0282	2	176	1410344.443	NA	NA
1056	RM0002	RM0283	2	177	1175225.85	NA	NA
1057	RM0002	RM0284	2	178	2020406.114	NA	NA
1058	RM0002	RM0286	2	179	1194974.801	NA	NA
1059	RM0002	RM0289	2	180	1568882.709	NA	NA
1060	RM0002	RM0290	2	181	562411.179	NA	NA
1061	RM0002	RM0291	2	182	942501.2591	NA	NA
1062	RM0002	RM0293	2	183	985914.3158	NA	NA
1063	RM0002	RM0294	2	184	1351589.203	NA	NA
1064	RM0002	RM0295	2	185	1680432.101	NA	NA
1065	RM0002	RM0297	2	186	1412761.163	NA	NA
1066	RM0002	RM0298	2	187	982056.1172	NA	NA
1067	RM0002	RM0299	2	188	1118827.064	NA	NA
1068	RM0002	RM0301	2	189	1129057.848	NA	NA
1069	RM0002	RM0302	2	190	1234013.823	NA	NA
1070	RM0002	RM0303	2	191	1405160.795	NA	NA
1071	RM0002	RM0304	2	192	1017753.088	NA	NA
1072	RM0002	RM0305	2	193	1394945.508	NA	NA
1073	RM0002	RM0307	2	194	1530980.785	NA	NA
1074	RM0002	RM0308	2	195	1436128.26	NA	NA
1075	RM0002	RM0309	2	196	1186230.657	NA	NA
1076	RM0002	RM0310	2	197	1013828.664	NA	NA
1077	RM0002	RM0311	2	198	758194.1104	NA	NA
1078	RM0002	RM0314	2	199	1598580.48	NA	NA
1079	RM0002	RM0317	2	200	1641750.046	NA	NA
1080	RM0002	RM0318	2	201	1351589.203	NA	NA
1081	RM0002	RM0320	2	202	1498663.405	NA	NA
1082	RM0002	RM0321	2	203	1872810.65	NA	NA
1083	RM0002	RM0324	2	204	1663104.166	NA	NA
1084	RM0002	RM0325	2	205	1598580.48	NA	NA
1085	RM0002	RM0326	2	206	1334165.791	NA	NA
1086	RM0002	RM0327	2	207	1118827.064	NA	NA
1087	RM0002	RM0328	2	208	1641750.046	NA	NA
1088	RM0002	RM0329	2	209	1351589.203	NA	NA
1089	RM0002	RM0330	2	210	1401557.678	NA	NA
1090	RM0002	RM0331	2	211	1498663.405	NA	NA
1091	RM0002	RM0332	2	212	1872810.65	NA	NA
1092	RM0002	RM0333	2	213	1650038.6	NA	NA
1093	RM0002	RM0343	2	214	1399124.369	NA	NA
1094	RM0002	RM0344	2	215	1399528.28	NA	NA
1095	RM0002	RM0348	2	216	1055092.85	NA	NA
1096	RM0002	RM0349	2	217	1055092.85	NA	NA
1097	RM0002	RM0350	2	218	1250427.755	NA	NA
1098	RM0002	RM0351	2	219	1126089.693	NA	NA
1099	RM0002	RM0352	2	220	1218872.135	NA	NA
1100	RM0002	RM0353	2	221	1239099.722	NA	NA
1101	RM0002	RM0354	2	222	1293106.208	NA	NA
1102	RM0002	RM0355	2	223	1497539.001	NA	NA
1103	RM0002	RM0356	2	224	1725949.858	NA	NA
1104	RM0002	RM0357	2	225	1725949.858	NA	NA
1105	RM0002	RM0358	2	226	1725949.858	NA	NA
1106	RM0002	RM0359	2	227	1725949.858	NA	NA
1107	RM0002	RM0360	2	228	1768590.658	NA	NA
1108	RM0002	RM0363	2	229	996136.7962	NA	NA
1109	RM0002	RM0364	2	230	1084611.723	NA	NA
1110	RM0002	RM0365	2	231	1071338.248	NA	NA
1111	RM0002	RM0366	2	232	1062623.752	NA	NA
1112	RM0002	RM0367	2	233	1139161.246	NA	NA
1113	RM0002	RM0368	2	234	1149881.713	NA	NA
1114	RM0002	RM0369	2	235	1547392.822	NA	NA
1115	RM0002	RM0370	2	236	1547392.822	NA	NA
1116	RM0002	RM0371	2	237	1547392.822	NA	NA
1117	RM0002	RM0372	2	238	1641750.046	NA	NA
1118	RM0002	RM0373	2	239	1641750.046	NA	NA
1119	RM0002	RM0375	2	240	1641750.046	NA	NA
1120	RM0002	RM0377	2	241	1493771.952	NA	NA
1121	RM0002	RM0378	2	242	1429625.675	NA	NA
1122	RM0002	RM0379	2	243	1379382.945	NA	NA
1123	RM0002	RM0380	2	244	1351589.203	NA	NA
1124	RM0002	RM0381	2	245	1351589.203	NA	NA
1125	RM0002	RM0382	2	246	1410344.443	NA	NA
1126	RM0002	RM0383	2	247	1404808.812	NA	NA
1127	RM0002	RM0384	2	248	1241501.887	NA	NA
1128	RM0002	RM0385	2	249	1165118.142	NA	NA
1129	RM0002	RM0387	2	250	1171510.265	NA	NA
1130	RM0002	RM0388	2	251	1029823.999	NA	NA
1131	RM0002	RM0391	2	252	673304.1863	NA	NA
1132	RM0002	RM0392	2	253	801903.2143	NA	NA
1133	RM0002	RM0396	2	254	978077.4542	NA	NA
1134	RM0002	RM0397	2	255	820214.4866	NA	NA
1135	RM0002	RM0399	2	256	1358314.046	NA	NA
1136	RM0002	RM0400	2	257	1646617.764	NA	NA
1137	RM0002	RM0401	2	258	1818658.881	NA	NA
1138	RM0002	RM0405	2	259	1217347.559	NA	NA
1139	RM0002	RM0406	2	260	1710283.031	NA	NA
1140	RM0002	RM0407	2	261	1436128.26	NA	NA
1141	RM0002	RM0410	2	262	1093855.683	NA	NA
1142	RM0002	RM0411	2	263	1547176.725	NA	NA
1143	RM0002	RM0413	2	264	1664304.11	NA	NA
1144	RM0002	RM0414	2	265	1664304.11	NA	NA
1145	RM0002	RM0416	2	266	1599075.722	NA	NA
1146	RM0002	RM0417	2	267	1313106.928	NA	NA
1147	RM0002	RM0418	2	268	1205330.057	NA	NA
1148	RM0002	RM0419	2	269	1212237.415	NA	NA
1149	RM0002	RM0420	2	270	656395.3628	NA	NA
1150	RM0002	RM0421	2	271	737279.5153	NA	NA
1151	RM0002	RM0423	2	272	1110223.07	NA	NA
1152	RM0002	RM0424	2	273	1598580.48	NA	NA
1153	RM0002	RM0425	2	274	1514142.458	NA	NA
1154	RM0002	RM0426	2	275	1334165.791	NA	NA
1155	RM0002	RM0427	2	276	1174864.399	NA	NA
1156	RM0002	RM0428	2	277	1623126.394	NA	NA
1157	RM0002	RM0429	2	278	1218171.422	NA	NA
1158	RM0002	RM0430	2	279	890230.2368	NA	NA
1159	RM0002	RM0431	2	280	1641750.046	NA	NA
1160	RM0002	RM0432	2	281	1358314.046	NA	NA
1161	RM0002	RM0433	2	282	1144035.392	NA	NA
1162	RM0002	RM0434	2	283	1144035.392	NA	NA
1163	RM0002	RM0435	2	284	1547392.822	NA	NA
1164	RM0002	RM0436	2	285	1547392.822	NA	NA
1165	RM0002	RM0437	2	286	864699.6344	NA	NA
1166	RM0002	RM0438	2	287	864699.6344	NA	NA
1167	RM0002	RM0439	2	288	105296.453	2	288
1168	RM0002	RM0440	2	289	623919.6786	NA	NA
1169	RM0002	RM0441	2	290	623919.6786	NA	NA
1170	RM0002	RM0442	2	291	586678.9079	NA	NA
1171	RM0002	RM0443	2	292	642342.7957	NA	NA
1172	RM0002	RM0444	2	293	490280.8321	2	293
1173	RM0002	RM0445	2	294	488719.6801	2	294
1174	RM0002	RM0446	2	295	488914.5497	2	295
1175	RM0002	RM0450	2	296	53139.29534	2	296
1176	RM0002	RM0452	2	297	19926.29153	2	297
1177	RM0002	RM0453	2	298	23058.36987	2	298
1178	RM0002	RM0454	2	299	466.1269471	2	299
1179	RM0002	RM0457	2	300	179152.135	2	300
1180	RM0002	RM0458	2	301	29840.39292	2	301
1181	RM0002	RM0461	2	302	217075.6979	2	302
1182	RM0002	RM0463	2	303	231444.6418	2	303
1183	RM0002	RM0464	2	304	170237.5219	2	304
1184	RM0002	RM0473	2	305	173203.0833	2	305
1185	RM0002	RM0474	2	306	184497.4945	2	306
1186	RM0002	RM0475	2	307	218404.7254	2	307
1187	RM0002	RM0477	2	308	187321.5094	2	308
1188	RM0002	RM0478	2	309	17622.52008	2	309
1189	RM0002	RM0479	2	310	52285.95703	2	310
1190	RM0002	RM0481	2	311	186022.8835	2	311
1191	RM0002	RM0482	2	312	180379.1902	2	312
1192	RM0002	RM0483	2	313	180203.3134	2	313
1193	RM0002	RM0484	2	314	185050.4971	2	314
1194	RM0002	RM0485	2	315	197733.8216	2	315
1195	RM0002	RM0488	2	316	211983.4496	2	316
1196	RM0002	RM0489	2	317	219639.6234	2	317
1197	RM0002	RM0491	2	318	197733.8216	2	318
1198	RM0002	RM0494	2	319	1633618.206	NA	NA
1199	RM0002	RM0495	2	320	2090190.11	NA	NA
1200	RM0002	RM0496	2	321	2061963.342	NA	NA
1201	RM0002	RM0497	2	322	1529688.076	NA	NA
1202	RM0002	RM0498	2	323	1654184.973	NA	NA
1203	RM0002	RM0499	2	324	1545712.236	NA	NA
1204	RM0002	RM0500	2	325	1769953.48	NA	NA
1205	RM0002	RM0501	2	326	1538314.082	NA	NA
1206	RM0002	RM0503	2	327	1947476.889	NA	NA
1207	RM0002	RM0504	2	328	1733236.376	NA	NA
1208	RM0002	RM0505	2	329	1730524.208	NA	NA
1209	RM0002	RM0506	2	330	1727892.012	NA	NA
1210	RM0002	RM0507	2	331	1768385.771	NA	NA
1211	RM0002	RM0508	2	332	2060546.619	NA	NA
1212	RM0002	RM0509	2	333	2101341.314	NA	NA
1213	RM0002	RM0510	2	334	2061003.911	NA	NA
1214	RM0002	RM0511	2	335	1941720.085	NA	NA
1215	RM0002	RM0512	2	336	1941720.085	NA	NA
1216	RM0002	RM0513	2	337	1746863.457	NA	NA
1217	RM0002	RM0514	2	338	1782949.358	NA	NA
1218	RM0002	RM0516	2	339	1782235.812	NA	NA
1219	RM0002	RM0517	2	340	1781153.048	NA	NA
1220	RM0002	RM0518	2	341	1778994.302	NA	NA
1221	RM0002	RM0519	2	342	1777586.394	NA	NA
1222	RM0002	RM0520	2	343	1775341.589	NA	NA
1223	RM0002	RM0521	2	344	1772344.845	NA	NA
1224	RM0002	RM0522	2	345	1769222.257	NA	NA
1225	RM0002	RM0523	2	346	1818472.271	NA	NA
1226	RM0002	RM0524	2	347	1769903.644	NA	NA
1227	RM0002	RM0525	2	348	1770298.077	NA	NA
1228	RM0002	RM0526	2	349	1763698.777	NA	NA
1229	RM0002	RM0527	2	350	1746863.457	NA	NA
1230	RM0002	RM0528	2	351	1747354.945	NA	NA
1231	RM0002	RM0529	2	352	1747354.945	NA	NA
1232	RM0002	RM0532	2	353	2002650.894	NA	NA
1233	RM0002	RM0533	2	354	2002650.894	NA	NA
1234	RM0002	RM0534	2	355	2002900.173	NA	NA
1235	RM0002	RM0535	2	356	1549249.544	NA	NA
1236	RM0002	RM0536	2	357	1554042.908	NA	NA
1237	RM0002	RM0537	2	358	1555923.887	NA	NA
1238	RM0002	RM0538	2	359	1556636.46	NA	NA
1239	RM0002	RM0539	2	360	1766308.175	NA	NA
1240	RM0002	RM0540	2	361	1766308.175	NA	NA
1241	RM0002	RM0541	2	362	1781220.94	NA	NA
1242	RM0002	RM0542	2	363	1774343.09	NA	NA
1243	RM0002	RM0543	2	364	1681955.162	NA	NA
1244	RM0002	RM0544	2	365	1681955.162	NA	NA
1245	RM0002	WG0001	2	366	683720.1765	NA	NA
1246	RM0002	WG0002	2	367	710227.8641	NA	NA
1247	RM0002	WG0003	2	368	719403.1504	NA	NA
1248	RM0002	WG0004	2	369	698230.9883	NA	NA
1249	RM0002	WG0005	2	370	719403.1504	NA	NA
1250	RM0002	WG0006	2	371	689144.625	NA	NA
1251	RM0002	WG0007	2	372	693982.7124	NA	NA
1252	RM0002	WG0008	2	373	693982.7124	NA	NA
1253	RM0002	WG0009	2	374	691540.5125	NA	NA
1254	RM0002	WG0010	2	375	698948.769	NA	NA
1255	RM0002	WG0011	2	376	688075.8577	NA	NA
1256	RM0002	WG0012	2	377	696908.4905	NA	NA
1257	RM0002	WG0013	2	378	695496.9224	NA	NA
1258	RM0002	WG0014	2	379	695496.9224	NA	NA
1259	RM0002	WG0015	2	380	719403.1504	NA	NA
1260	RM0002	WG0016	2	381	692536.5986	NA	NA
1261	RM0002	WG0017	2	382	700003.8658	NA	NA
1262	RM0002	WG0018	2	383	689144.625	NA	NA
1263	RM0002	WG0019	2	384	717000.116	NA	NA
1264	RM0002	WG0020	2	385	680260.3791	NA	NA
1265	RM0002	WG0021	2	386	680260.3791	NA	NA
1266	RM0002	WG0022	2	387	693982.7124	NA	NA
1267	RM0002	WG0023	2	388	727646.9873	NA	NA
1268	RM0002	WG0024	2	389	692853.8177	NA	NA
1269	RM0002	WG0025	2	390	696908.4905	NA	NA
1270	RM0002	WG0026	2	391	764934.9328	NA	NA
1271	RM0002	WG0027	2	392	678937.1605	NA	NA
1272	RM0002	WG0028	2	393	739142.1851	NA	NA
1273	RM0002	WG0029	2	394	701868.9944	NA	NA
1274	RM0002	WG0030	2	395	557871.588	NA	NA
1275	RM0002	WG0031	2	396	534394.2766	2	396
1276	RM0002	WG0032	2	397	640584.4476	NA	NA
1277	RM0002	WG0033	2	398	688164.1722	NA	NA
1278	RM0002	WG0034	2	399	704808.8859	NA	NA
1279	RM0002	WG0035	2	400	704808.8859	NA	NA
1280	RM0002	WG0036	2	401	691421.0061	NA	NA
1281	RM0002	WG0037	2	402	694810.8578	NA	NA
1282	RM0002	WG0038	2	403	717992.3157	NA	NA
1283	RM0002	WG0039	2	404	708711.6105	NA	NA
1284	RM0002	WG0040	2	405	739087.6136	NA	NA
1285	RM0002	WG0041	2	406	655936.4663	NA	NA
1286	RM0002	WG0042	2	407	655936.4663	NA	NA
1287	RM0002	WG0043	2	408	710636.8435	NA	NA
1288	RM0002	WG0044	2	409	710572.1034	NA	NA
1289	RM0002	WG0045	2	410	696303.1868	NA	NA
1290	RM0002	WG0046	2	411	714614.155	NA	NA
1291	RM0002	WG0047	2	412	693025.1229	NA	NA
1292	RM0002	WG0048	2	413	716810.4132	NA	NA
1293	RM0002	WG0050	2	414	620078.8188	NA	NA
1294	RM0002	WG0051	2	415	644904.9445	NA	NA
1295	RM0002	WG0052	2	416	640584.4476	NA	NA
1296	RM0002	WG0054	2	417	724490.6044	NA	NA
1297	RM0002	WG0055	2	418	707425.0135	NA	NA
1298	RM0002	WG0056	2	419	666303.4584	NA	NA
1299	RM0002	WG0057	2	420	707159.5879	NA	NA
1300	RM0002	WG0058	2	421	710252.4722	NA	NA
1301	RM0002	WG0059	2	422	713049.7466	NA	NA
1302	RM0002	WG0060	2	423	754280.1331	NA	NA
1303	RM0002	WG0061	2	424	682835.0999	NA	NA
1304	RM0002	WG0062	2	425	707706.7445	NA	NA
1305	RM0002	WG0063	2	426	716810.4132	NA	NA
1306	RM0002	WG0064	2	427	694810.8578	NA	NA
1307	RM0002	WG0065	2	428	717992.3157	NA	NA
1308	RM0002	WG0066	2	429	688164.1722	NA	NA
1309	RM0002	WG0067	2	430	712848.7709	NA	NA
1310	RM0002	WG0068	2	431	699846.6853	NA	NA
1311	RM0002	WG0069	2	432	607059.0775	NA	NA
1312	RM0002	WG0070	2	433	611545.3289	NA	NA
1313	RM0002	WG0071	2	434	463160.6957	2	434
1314	RM0002	WG0072	2	435	479545.7573	2	435
1315	RM0002	WG0073	2	436	479545.7573	2	436
1316	RM0002	WG0075	2	437	529596.6914	2	437
1317	RM0002	WG0076	2	438	528593.8228	2	438
1318	RM0002	WG0077	2	439	552403.6239	2	439
1319	RM0002	WG0078	2	440	537228.9872	2	440
1320	RM0002	WG0079	2	441	596320.5184	NA	NA
1321	RM0002	WG0080	2	442	1015781.141	NA	NA
1322	RM0002	WG0081	2	443	1019633.73	NA	NA
1323	RM0002	WG0082	2	444	1018259.57	NA	NA
1324	RM0002	WG0083	2	445	1021132.089	NA	NA
1325	RM0002	WG0084	2	446	977290.5065	NA	NA
1326	RM0002	WG0085	2	447	974493.1007	NA	NA
1327	RM0002	WG0086	2	448	959748.1152	NA	NA
1328	RM0002	WG0087	2	449	963194.8342	NA	NA
1329	RM0002	WG0088	2	450	994197.5725	NA	NA
1330	RM0002	WG0089	2	451	968552.2472	NA	NA
1331	RM0002	WG0090	2	452	989016.0149	NA	NA
1332	RM0002	WG0091	2	453	977814.2385	NA	NA
1333	RM0002	WG0092	2	454	987486.5712	NA	NA
1334	RM0002	WG0093	2	455	987486.5712	NA	NA
1335	RM0002	WG0094	2	456	989016.0149	NA	NA
1336	RM0002	WG0095	2	457	988838.5458	NA	NA
1337	RM0002	WG0096	2	458	992682.0336	NA	NA
1338	RM0002	WG0097	2	459	994197.5725	NA	NA
1339	RM0002	WG0098	2	460	982089.113	NA	NA
1340	RM0002	WG0099	2	461	994760.2953	NA	NA
1341	RM0002	WG0100	2	462	1011309.613	NA	NA
1342	RM0002	WG0101	2	463	1016813.008	NA	NA
1343	RM0002	WG0102	2	464	1016813.008	NA	NA
1344	RM0002	WG0103	2	465	1020556.107	NA	NA
1345	RM0002	WG0104	2	466	1020556.107	NA	NA
1346	RM0002	WG0105	2	467	1017919.979	NA	NA
1347	RM0002	WG0106	2	468	991040.9499	NA	NA
1348	RM0002	WG0107	2	469	982089.113	NA	NA
1349	RM0002	WG0108	2	470	988286.7231	NA	NA
1350	RM0002	WG0109	2	471	992918.3939	NA	NA
1351	RM0002	WG0110	2	472	505274.8029	2	472
1352	RM0002	WG0111	2	473	625982.3526	NA	NA
1353	RM0002	WG0113	2	474	737065.6939	NA	NA
1354	RM0002	WG0114	2	475	762540.1162	NA	NA
1355	RM0002	WG0115	2	476	481836.5655	2	476
1356	RM0002	WG0116	2	477	495546.6927	2	477
1357	RM0002	WG0117	2	478	496851.8906	2	478
1358	RM0002	WG0119	2	479	535866.0504	2	479
1359	RM0002	WG0120	2	480	535866.0504	2	480
1360	RM0002	WG0121	2	481	637935.6661	NA	NA
1361	RM0002	WG0122	2	482	730537.5207	NA	NA
1362	RM0002	WG0123	2	483	781301.2884	NA	NA
1363	RM0002	WG0124	2	484	781301.2884	NA	NA
1364	RM0002	WG0125	2	485	540324.2755	2	485
1365	RM0002	WG0126	2	486	684507.2072	NA	NA
1366	RM0002	WG0127	2	487	548283.2801	2	487
1367	RM0002	WG0128	2	488	744592.6083	NA	NA
1368	RM0002	WG0129	2	489	508758.7126	2	489
1369	RM0002	WG0130	2	490	657997.0848	NA	NA
1370	RM0002	WG0132	2	491	614281.8761	NA	NA
1371	RM0002	WG0133	2	492	609669.1215	NA	NA
1372	RM0002	WG0134	2	493	601590.3081	NA	NA
1373	RM0002	WG0135	2	494	595135.5125	NA	NA
1374	RM0002	WG0136	2	495	574642.1312	NA	NA
1375	RM0002	WG0137	2	496	560434.9552	NA	NA
1376	RM0002	WG0138	2	497	563625.1114	NA	NA
1377	RM0002	WG0139	2	498	547747.6757	2	498
1378	RM0002	WG0140	2	499	550162.2096	2	499
1379	RM0002	WG0141	2	500	528559.7449	2	500
1380	RM0002	WG0142	2	501	569570.689	NA	NA
1381	RM0002	WG0143	2	502	637935.6661	NA	NA
1382	RM0002	WG0144	2	503	781417.6067	NA	NA
1383	RM0002	WG0145	2	504	558947.7342	NA	NA
1384	RM0002	WG0146	2	505	781417.6067	NA	NA
1385	RM0002	WG0147	2	506	651204.4315	NA	NA
1386	RM0002	WG0148	2	507	558907.6196	NA	NA
1387	RM0002	WG0149	2	508	566116.008	NA	NA
1388	RM0002	WG0150	2	509	656726.7345	NA	NA
1389	RM0002	WG0151	2	510	644457.1791	NA	NA
1390	RM0002	WG0152	2	511	487921.8011	2	511
1391	RM0002	WG0153	2	512	482105.6171	2	512
1392	RM0002	WG0154	2	513	482105.6171	2	513
1393	RM0002	WG0155	2	514	644573.3961	NA	NA
1394	RM0002	WG0156	2	515	635766.9362	NA	NA
1395	RM0002	WG0157	2	516	605507.1411	NA	NA
1396	RM0002	WG0158	2	517	609974.4891	NA	NA
1397	RM0002	WG0159	2	518	609440.342	NA	NA
1398	RM0002	WG0160	2	519	600139.2192	NA	NA
1399	RM0002	WG0161	2	520	600139.2192	NA	NA
1400	RM0002	WG0162	2	521	592353.3569	NA	NA
1401	RM0002	WG0163	2	522	585873.8551	NA	NA
1402	RM0002	WG0164	2	523	585873.8551	NA	NA
1403	RM0002	WG0165	2	524	568336.6618	NA	NA
1404	RM0002	WG0166	2	525	537334.2763	2	525
1405	RM0002	WG0167	2	526	527919.4288	2	526
1406	RM0002	WG0168	2	527	526417.179	2	527
1407	RM0002	WG0169	2	528	526417.179	2	528
1408	RM0002	WG0170	2	529	516368.6792	2	529
1409	RM0002	WG0171	2	530	590649.6459	NA	NA
1410	RM0002	WG0172	2	531	538871.4855	2	531
1411	RM0002	WG0173	2	532	555565.5452	NA	NA
1412	RM0002	WG0174	2	533	536696.9448	2	533
1413	RM0002	WG0175	2	534	540992.7539	2	534
1414	RM0002	WG0176	2	535	543632.9405	2	535
1415	RM0002	WG0177	2	536	549788.2933	2	536
1416	RM0002	WG0178	2	537	540571.7417	2	537
1417	RM0002	WG0179	2	538	460288.5554	2	538
1418	RM0002	WG0180	2	539	785376.9007	NA	NA
1419	RM0002	WG0181	2	540	785376.9007	NA	NA
1420	RM0002	WG0182	2	541	785376.9007	NA	NA
1421	RM0002	WG0183	2	542	601347.2487	NA	NA
1422	RM0002	WG0184	2	543	624461.6128	NA	NA
1423	RM0002	WG0185	2	544	503673.4372	2	544
1424	RM0002	WG0186	2	545	1020778.379	NA	NA
1425	RM0002	WG0187	2	546	1021065.636	NA	NA
1426	RM0002	WG0188	2	547	1021065.636	NA	NA
1427	RM0002	WG0189	2	548	485408.4317	2	548
1428	RM0002	WG0190	2	549	1504600.887	NA	NA
1429	RM0002	WG0191	2	550	1485624.298	NA	NA
1430	RM0002	WG0192	2	551	1485624.298	NA	NA
1431	RM0002	WG0193	2	552	1502312.48	NA	NA
1432	RM0002	WG0194	2	553	1504600.887	NA	NA
1433	RM0002	WG0195	2	554	1502312.48	NA	NA
1434	RM0002	WG0196	2	555	1504600.887	NA	NA
1435	RM0002	WG0197	2	556	578813.4441	NA	NA
1436	RM0002	WG0198	2	557	1436663.854	NA	NA
1437	RM0002	WG0199	2	558	1358456.037	NA	NA
1438	RM0002	WG0200	2	559	1339964.902	NA	NA
1439	RM0002	WG0201	2	560	1340275.307	NA	NA
1440	RM0002	WG0202	2	561	1352332.856	NA	NA
1441	RM0002	WG0203	2	562	1339964.902	NA	NA
1442	RM0002	WG0204	2	563	1351156.832	NA	NA
1443	RM0002	WG0205	2	564	1357054.147	NA	NA
1444	RM0002	WG0206	2	565	1374719.034	NA	NA
1445	RM0002	WG0207	2	566	1366887.066	NA	NA
1446	RM0002	WG0208	2	567	1374719.034	NA	NA
1447	RM0002	WG0209	2	568	836430.211	NA	NA
1448	RM0002	WG0210	2	569	836430.211	NA	NA
1449	RM0002	WG0211	2	570	837563.3998	NA	NA
1450	RM0002	WG0212	2	571	842612.232	NA	NA
1451	RM0002	WG0213	2	572	845851.1222	NA	NA
1452	RM0002	WG0214	2	573	235110.6795	2	573
1453	RM0002	WG0215	2	574	433641.1147	2	574
1454	RM0002	WG0216	2	575	249504.2598	2	575
1455	RM0002	WG0217	2	576	260072.6357	2	576
1456	RM0002	WG0218	2	577	427724.8083	2	577
1457	RM0002	WG0219	2	578	436401.5565	2	578
1458	RM0002	WG0220	2	579	469897.8282	2	579
1459	RM0002	WG0221	2	580	485860.1484	2	580
1460	RM0002	WG0222	2	581	496139.0382	2	581
1461	RM0002	WG0223	2	582	503435.6713	2	582
1462	RM0002	WG0224	2	583	483349.6688	2	583
1463	RM0002	WG0225	2	584	485860.1484	2	584
1464	RM0002	WG0226	2	585	482376.975	2	585
1465	RM0002	WG0227	2	586	1507195.7	NA	NA
1466	RM0002	WG0228	2	587	1494001.877	NA	NA
1467	RM0002	WG0229	2	588	1487661.634	NA	NA
1468	RM0002	WG0230	2	589	1519934.24	NA	NA
1469	RM0002	WG0231	2	590	1516100.352	NA	NA
1470	RM0002	WG0232	2	591	1514816.279	NA	NA
1471	RM0002	WG0233	2	592	1518139.863	NA	NA
1472	RM0002	WG0234	2	593	1494783.56	NA	NA
1473	RM0002	WG0235	2	594	1515703.075	NA	NA
1474	RM0002	WG0236	2	595	1500372.104	NA	NA
1475	RM0002	WG0237	2	596	1503888.386	NA	NA
1476	RM0002	WG0238	2	597	1499161.713	NA	NA
1477	RM0002	WG0239	2	598	1520228.777	NA	NA
1478	RM0002	WG0240	2	599	1521477.42	NA	NA
1479	RM0002	WG0241	2	600	1501438.903	NA	NA
1480	RM0002	WG0242	2	601	1507610.498	NA	NA
1481	RM0002	WG0243	2	602	1491787.203	NA	NA
1482	RM0002	WG0244	2	603	1484403.646	NA	NA
1483	RM0002	WG0245	2	604	1506770.872	NA	NA
1484	RM0002	WG0246	2	605	1507195.7	NA	NA
1485	RM0002	WG0247	2	606	1506251.43	NA	NA
1486	RM0002	WG0248	2	607	1491790.171	NA	NA
1487	RM0002	WG0249	2	608	1509919.633	NA	NA
1488	RM0002	WG0250	2	609	1521630.554	NA	NA
1489	RM0002	WG0251	2	610	1513641.419	NA	NA
1490	RM0002	WG0252	2	611	1518621.672	NA	NA
1491	RM0002	WG0253	2	612	1518048.604	NA	NA
1492	RM0002	WG0254	2	613	1515703.075	NA	NA
1493	RM0002	WG0255	2	614	1494001.877	NA	NA
1494	RM0002	WG0256	2	615	1506279.061	NA	NA
1495	RM0002	WG0257	2	616	1483130.464	NA	NA
1496	RM0002	WG0258	2	617	1525798.356	NA	NA
1497	RM0002	WG0259	2	618	1517315.21	NA	NA
1498	RM0002	WG0260	2	619	1530261.992	NA	NA
1499	RM0002	WG0261	2	620	1505465.38	NA	NA
1500	RM0002	WG0262	2	621	1515759.218	NA	NA
1501	RM0002	WG0263	2	622	1512396.077	NA	NA
1502	RM0002	WG0264	2	623	1518286.436	NA	NA
1503	RM0002	WG0265	2	624	1514482.977	NA	NA
1504	RM0002	WG0266	2	625	1507496.822	NA	NA
1505	RM0002	WG0267	2	626	1494507.404	NA	NA
1506	RM0002	WG0268	2	627	1642444.267	NA	NA
1507	RM0002	WG0269	2	628	1518432.841	NA	NA
1508	RM0002	WG0270	2	629	1475115.947	NA	NA
1509	RM0002	WG0271	2	630	1274926.525	NA	NA
1510	RM0002	WG0272	2	631	855326.2844	NA	NA
1511	RM0002	WG0273	2	632	855326.2844	NA	NA
1512	RM0002	WG0274	2	633	845909.4556	NA	NA
1513	RM0002	WG0276	2	634	841742.3067	NA	NA
1514	RM0002	WG0277	2	635	831202.1704	NA	NA
1515	RM0002	WG0280	2	636	813356.0904	NA	NA
1516	RM0002	WG0281	2	637	812728.8363	NA	NA
1517	RM0002	WG0282	2	638	804230.7173	NA	NA
1518	RM0002	WG0283	2	639	839218.8874	NA	NA
1519	RM0002	WG0284	2	640	829841.163	NA	NA
1520	RM0002	WG0285	2	641	804629.1333	NA	NA
1521	RM0002	WG0286	2	642	802645.5651	NA	NA
1522	RM0002	WG0287	2	643	254439.8766	2	643
1523	RM0002	WG0288	2	644	226187.556	2	644
1524	RM0002	WG0289	2	645	381909.4158	2	645
1525	RM0002	WG0290	2	646	178293.4715	2	646
1526	RM0002	WG0291	2	647	425124.442	2	647
1527	RM0002	WG0296	2	648	66.59638352	2	648
1528	RM0002	WG0298	2	649	194983.1027	2	649
1529	RM0002	WG0299	2	650	50822.9499	2	650
1530	RM0002	WG0301	2	651	179004.3929	2	651
1531	RM0002	WG0302	2	652	123608.8357	2	652
1532	RM0002	WG0303	2	653	469445.9235	2	653
1533	RM0002	WG0304	2	654	429192.6296	2	654
1534	RM0002	WG0305	2	655	139871.9778	2	655
1535	RM0002	WG0306	2	656	126895.7226	2	656
1536	RM0002	WG0308	2	657	475442.4305	2	657
1537	RM0002	WG0310	2	658	210882.1907	2	658
1538	RM0002	WG0311	2	659	156737.7844	2	659
1539	RM0002	WG0313	2	660	254439.8766	2	660
1540	RM0002	WG0317	2	661	463345.805	2	661
1541	RM0002	WG0322	2	662	360449.4197	2	662
1542	RM0002	WG0327	2	663	622406.6942	NA	NA
1543	RM0002	WG0328	2	664	547340.8104	2	664
1544	RM0002	WG0330	2	665	369718.4861	2	665
1545	RM0002	WG0331	2	666	362719.7359	2	666
1546	RM0002	WG0332	2	667	358522.7018	2	667
1547	RM0002	WG0333	2	668	365175.9688	2	668
1548	RM0002	WG0334	2	669	387636.2168	2	669
1549	RM0002	WG0335	2	670	333123.423	2	670
1550	RM0002	WG0336	2	671	331616.0587	2	671
1551	RM0002	WG0337	2	672	325243.1052	2	672
1552	RM0002	WG0338	2	673	329317.4232	2	673
1553	RM0002	WG0339	2	674	352482.9722	2	674
1554	RM0002	WG0340	2	675	421161.5216	2	675
1555	RM0002	WG0341	2	676	435058.0966	2	676
1556	RM0002	WG0342	2	677	435021.0065	2	677
1557	RM0002	WG0343	2	678	427791.8669	2	678
1558	RM0002	WG0345	2	679	362450.6034	2	679
1559	RM0002	WG0346	2	680	349656.4905	2	680
1560	RM0002	WG0347	2	681	350045.6749	2	681
1561	RM0002	WG0348	2	682	346293.9029	2	682
1562	RM0002	WG0349	2	683	326719.6925	2	683
1563	RM0002	WG0350	2	684	352476.2812	2	684
1564	RM0002	WG0351	2	685	361109.3705	2	685
1565	RM0002	WG0353	2	686	435112.6033	2	686
1566	RM0002	WG0354	2	687	431971.6922	2	687
1567	RM0002	WG0355	2	688	333401.8229	2	688
1568	RM0002	WG0356	2	689	221901.6943	2	689
1569	RM0002	WG0357	2	690	189455.3957	2	690
1570	RM0002	WG0358	2	691	499155.3881	2	691
1571	RM0002	WG0359	2	692	326446.7225	2	692
1572	RM0002	WG0360	2	693	430976.9233	2	693
1573	RM0002	WG0361	2	694	423781.7895	2	694
1574	RM0002	WG0362	2	695	454638.3397	2	695
1575	RM0002	WG0364	2	696	399384.6691	2	696
1576	RM0002	WG0365	2	697	401586.2333	2	697
1577	RM0002	WG0366	2	698	408170.8172	2	698
1578	RM0002	WG0367	2	699	340046.7867	2	699
1579	RM0002	WG0368	2	700	360240.4335	2	700
1580	RM0002	WG0369	2	701	399362.1007	2	701
1581	RM0002	WG0370	2	702	393882.7635	2	702
1582	RM0002	WG0371	2	703	390594.1111	2	703
1583	RM0002	WG0372	2	704	298033.3136	2	704
1584	RM0002	WG0373	2	705	402906.246	2	705
1585	RM0002	WG0374	2	706	448099.8163	2	706
1586	RM0002	WG0375	2	707	398347.4404	2	707
1587	RM0002	WG0376	2	708	457767.1939	2	708
1588	RM0002	WG0377	2	709	267544.7344	2	709
1589	RM0002	WG0378	2	710	430405.5317	2	710
1590	RM0002	WG0379	2	711	447569.996	2	711
1591	RM0002	WG0380	2	712	464145.9278	2	712
1592	RM0002	WG0381	2	713	446392.1787	2	713
1593	RM0002	WG0382	2	714	370763.4537	2	714
1594	RM0002	WG0383	2	715	270850.9721	2	715
1595	RM0002	WG0384	2	716	390937.1354	2	716
1596	RM0002	WG0385	2	717	311834.5834	2	717
1597	RM0002	WG0386	2	718	440129.1577	2	718
1598	RM0002	WG0387	2	719	240890.4686	2	719
1599	RM0002	WG0388	2	720	413326.8518	2	720
1600	RM0002	WG0389	2	721	398347.4404	2	721
1601	RM0002	WG0390	2	722	408530.7973	2	722
1602	RM0002	WG0391	2	723	434890.6163	2	723
1603	RM0002	WG0392	2	724	356525.7201	2	724
1604	RM0002	WG0393	2	725	397009.4486	2	725
1605	RM0002	WG0394	2	726	325867.5324	2	726
1606	RM0002	WG0395	2	727	446330.5461	2	727
1607	RM0002	WG0396	2	728	363892.4717	2	728
1608	RM0002	WG0397	2	729	320680.1439	2	729
1609	RM0002	WG0398	2	730	313136.432	2	730
1610	RM0002	WG0399	2	731	444815.3513	2	731
1611	RM0002	WG0400	2	732	455670.3298	2	732
1612	RM0002	WG0401	2	733	516675.4409	2	733
1613	RM0002	WG0402	2	734	407848.2308	2	734
1614	RM0002	WG0403	2	735	431365.2343	2	735
1615	RM0002	WG0404	2	736	322157.0103	2	736
1616	RM0002	WG0405	2	737	399535.8375	2	737
1617	RM0002	WG0406	2	738	398347.4404	2	738
1618	RM0002	WG0407	2	739	377283.5412	2	739
1619	RM0002	WG0408	2	740	377283.5412	2	740
1620	RM0002	WG0409	2	741	405399.6817	2	741
1621	RM0002	WG0410	2	742	405399.6817	2	742
1622	RM0002	WG0411	2	743	452236.4308	2	743
1623	RM0002	WG0412	2	744	441809.3203	2	744
1624	RM0002	WG0413	2	745	401005.7883	2	745
1625	RM0002	WG0414	2	746	434567.3154	2	746
1626	RM0002	WG0415	2	747	209105.6279	2	747
1627	RM0002	WG0416	2	748	315655.6853	2	748
1628	RM0002	WG0417	2	749	315655.6853	2	749
1629	RM0002	WG0418	2	750	399440.2584	2	750
1630	RM0002	WG0419	2	751	386100.8613	2	751
1631	RM0002	WG0420	2	752	397009.4486	2	752
1632	RM0002	WG0421	2	753	400179.3851	2	753
1633	RM0002	WG0422	2	754	398854.8135	2	754
1634	RM0002	WG0423	2	755	313890.983	2	755
1635	RM0002	WG0424	2	756	316818.805	2	756
1636	RM0002	WG0425	2	757	306010.7691	2	757
1637	RM0002	WG0426	2	758	456201.3325	2	758
1638	RM0002	WG0427	2	759	439180.3628	2	759
1639	RM0002	WG0429	2	760	237775.8729	2	760
1640	RM0002	WG0430	2	761	451702.5253	2	761
1641	RM0002	WG0431	2	762	452695.1078	2	762
1642	RM0002	WG0432	2	763	407942.5447	2	763
1643	RM0002	WG0433	2	764	452670.7486	2	764
1644	RM0002	WG0434	2	765	456201.3325	2	765
1645	RM0002	WG0435	2	766	402554.7531	2	766
1646	RM0002	WG0436	2	767	271714.762	2	767
1647	RM0002	WG0437	2	768	377556.5429	2	768
1648	RM0002	WG0438	2	769	274952.8967	2	769
1649	RM0002	WG0439	2	770	442067.8974	2	770
1650	RM0002	WG0440	2	771	361087.7354	2	771
1651	RM0002	WG0441	2	772	361087.7354	2	772
1652	RM0002	WG0442	2	773	260931.9129	2	773
1653	RM0002	WG0443	2	774	258159.9541	2	774
1654	RM0002	WG0444	2	775	329295.1762	2	775
1655	RM0002	WG0445	2	776	393166.3577	2	776
1656	RM0002	WG0446	2	777	391236.9943	2	777
1657	RM0002	WG0447	2	778	265862.2613	2	778
1658	RM0002	WG0448	2	779	467065.6571	2	779
1659	RM0002	WG0449	2	780	383237.1126	2	780
1660	RM0002	WG0450	2	781	448452.7398	2	781
1661	RM0002	WG0451	2	782	172125.2803	2	782
1662	RM0002	WG0452	2	783	264227.8322	2	783
1663	RM0002	WG0453	2	784	423032.3151	2	784
1664	RM0002	WG0454	2	785	391166.7305	2	785
1665	RM0002	WG0455	2	786	383237.1126	2	786
1666	RM0002	WG0456	2	787	390311.6176	2	787
1667	RM0002	WG0457	2	788	173853.2971	2	788
1668	RM0002	WG0458	2	789	398631.1074	2	789
1669	RM0002	WG0459	2	790	314621.1414	2	790
1670	RM0002	WG0460	2	791	338214.7572	2	791
1671	RM0002	WG0461	2	792	464439.2668	2	792
1672	RM0002	WG0462	2	793	478196.554	2	793
1673	RM0002	WG0463	2	794	398631.1074	2	794
1674	RM0002	WG0464	2	795	418174.8751	2	795
1675	RM0002	WG0465	2	796	450963.1802	2	796
1676	RM0002	WG0466	2	797	239663.45	2	797
1677	RM0002	WG0467	2	798	430550.0101	2	798
1678	RM0002	WG0468	2	799	401559.2008	2	799
1679	RM0002	WG0469	2	800	253113.2561	2	800
1680	RM0002	WG0470	2	801	446099.6806	2	801
1681	RM0002	WG0471	2	802	436902.1028	2	802
1682	RM0002	WG0472	2	803	450963.1802	2	803
1683	RM0002	WG0473	2	804	338214.7572	2	804
1684	RM0002	WG0474	2	805	169878.9604	2	805
1685	RM0002	WG0475	2	806	217509.7838	2	806
1686	RM0002	WG0476	2	807	171561.727	2	807
1687	RM0002	WG0477	2	808	312145.6558	2	808
1688	RM0002	WG0478	2	809	237588.2774	2	809
1689	RM0002	WG0479	2	810	313873.6064	2	810
1690	RM0002	WG0480	2	811	449325.9079	2	811
1691	RM0002	WG0481	2	812	401586.2333	2	812
1692	RM0002	WG0482	2	813	432152.8548	2	813
1693	RM0002	WG0483	2	814	420628.5729	2	814
1694	RM0002	WG0484	2	815	446284.7092	2	815
1695	RM0002	WG0485	2	816	557868.2374	NA	NA
1696	RM0002	WG0486	2	817	563253.9254	NA	NA
1697	RM0002	WG0487	2	818	540172.0257	2	818
1698	RM0002	WG0488	2	819	522644.5297	2	819
1699	RM0002	WG0489	2	820	484086.0938	2	820
1700	RM0002	WG0490	2	821	519701.9295	2	821
1701	RM0002	WG0491	2	822	553988.5047	2	822
1702	RM0002	WG0492	2	823	543612.6531	2	823
1703	RM0002	WG0493	2	824	523524.7169	2	824
1704	RM0002	WG0494	2	825	589325.9161	NA	NA
1705	RM0002	WG0495	2	826	507681.5977	2	826
1706	RM0002	WG0496	2	827	529871.8469	2	827
1707	RM0002	WG0497	2	828	527581.8004	2	828
1708	RM0002	WG0498	2	829	538974.0388	2	829
1709	RM0002	WG0499	2	830	480326.0666	2	830
1710	RM0002	WG0501	2	831	480326.0666	2	831
1711	RM0002	WG0502	2	832	480326.0666	2	832
1712	RM0002	WG0503	2	833	543308.4004	2	833
1713	RM0002	WG0504	2	834	485224.8773	2	834
1714	RM0002	WG0505	2	835	469217.1593	2	835
1715	RM0002	WG0506	2	836	543308.4004	2	836
1716	RM0002	WG0507	2	837	480383.3359	2	837
1717	RM0002	WG0508	2	838	532749.8058	2	838
1718	RM0002	WG0509	2	839	478458.4123	2	839
1719	RM0002	WG0510	2	840	507388.3491	2	840
1720	RM0002	WG0511	2	841	472165.1285	2	841
1721	RM0002	WG0512	2	842	478399.5754	2	842
1722	RM0002	WG0513	2	843	458287.3034	2	843
1723	RM0002	WG0514	2	844	520637.431	2	844
1724	RM0002	WG0515	2	845	532296.4375	2	845
1725	RM0002	WG0516	2	846	632946.6617	NA	NA
1726	RM0002	WG0519	2	847	748570.8605	NA	NA
1727	RM0002	WG0520	2	848	765722.3118	NA	NA
1728	RM0002	WG0521	2	849	746766.8216	NA	NA
1729	RM0002	WG0522	2	850	762168.7253	NA	NA
1730	RM0002	WG0523	2	851	760455.8844	NA	NA
1731	RM0002	WG0524	2	852	767468.8392	NA	NA
1732	RM0002	WG0525	2	853	723704.7261	NA	NA
1733	RM0002	WG0526	2	854	803976.2235	NA	NA
1734	RM0002	WG0527	2	855	803517.9076	NA	NA
1735	RM0002	WG0528	2	856	786765.5717	NA	NA
1736	RM0002	WG0529	2	857	839956.0359	NA	NA
1737	RM0002	WG0530	2	858	854842.0476	NA	NA
1738	RM0002	WG0531	2	859	818536.1498	NA	NA
1739	RM0002	WG0532	2	860	852135.4047	NA	NA
1740	RM0002	WG0533	2	861	800953.5933	NA	NA
1741	RM0002	WG0534	2	862	793373.1838	NA	NA
1742	RM0002	WG0535	2	863	772708.6115	NA	NA
1743	RM0002	WG0536	2	864	821073.4431	NA	NA
1744	RM0002	WG0538	2	865	851745.2698	NA	NA
1745	RM0002	WG0539	2	866	796238.1774	NA	NA
1746	RM0002	WG0540	2	867	831073.8912	NA	NA
1747	RM0002	WG0541	2	868	803814.2753	NA	NA
1748	RM0002	WG0542	2	869	838561.6188	NA	NA
1749	RM0002	WG0543	2	870	854842.0476	NA	NA
1750	RM0002	WG0544	2	871	815812.46	NA	NA
1751	RM0002	WG0545	2	872	806010.7111	NA	NA
1752	RM0002	WG0546	2	873	806010.7111	NA	NA
1753	RM0002	WG0547	2	874	734157.8785	NA	NA
1754	RM0002	WG0548	2	875	761173.9556	NA	NA
1755	RM0002	WG0550	2	876	803814.2753	NA	NA
1756	RM0002	WG0551	2	877	793373.1838	NA	NA
1757	RM0002	WG0552	2	878	825469.5903	NA	NA
1758	RM0002	WG0553	2	879	815812.46	NA	NA
1759	RM0002	WG0554	2	880	850009.8873	NA	NA
1760	RM0002	WG0555	2	881	837499.6286	NA	NA
1761	RM0002	WG0556	2	882	851745.2698	NA	NA
1762	RM0003	RM0004	3	4	26517.92479	3	4
1763	RM0003	RM0005	3	5	7631.036368	3	5
1764	RM0003	RM0006	3	6	140387.4878	3	6
1765	RM0003	RM0007	3	7	423732.9392	3	7
1766	RM0003	RM0008	3	8	11156.99543	3	8
1767	RM0003	RM0009	3	9	148192.9944	3	9
1768	RM0003	RM0010	3	10	165779.1354	3	10
1769	RM0003	RM0011	3	11	153698.3411	3	11
1770	RM0003	RM0012	3	12	7.824126021	3	12
1771	RM0003	RM0013	3	13	7604.781689	3	13
1772	RM0003	RM0014	3	14	365074.269	3	14
1773	RM0003	RM0015	3	15	152789.8491	3	15
1774	RM0003	RM0016	3	16	358370.7719	3	16
1775	RM0003	RM0018	3	17	165792.893	3	17
1776	RM0003	RM0019	3	18	155699.7981	3	18
1777	RM0003	RM0020	3	19	22976.15279	3	19
1778	RM0003	RM0021	3	20	364986.2384	3	20
1779	RM0003	RM0022	3	21	50456.50241	3	21
1780	RM0003	RM0023	3	22	19015.92995	3	22
1781	RM0003	RM0024	3	23	20059.49075	3	23
1782	RM0003	RM0025	3	24	178972.4563	3	24
1783	RM0003	RM0026	3	25	234551.2366	3	25
1784	RM0003	RM0027	3	26	234551.2366	3	26
1785	RM0003	RM0028	3	27	234551.2366	3	27
1786	RM0003	RM0029	3	28	228402.4324	3	28
1787	RM0003	RM0030	3	29	247836.7872	3	29
1788	RM0003	RM0031	3	30	246089.0805	3	30
1789	RM0003	RM0032	3	31	260912.9765	3	31
1790	RM0003	RM0033	3	32	246089.0805	3	32
1791	RM0003	RM0034	3	33	244303.1356	3	33
1792	RM0003	RM0035	3	34	184643.2145	3	34
1793	RM0003	RM0036	3	35	183800.199	3	35
1794	RM0003	RM0037	3	36	180435.4424	3	36
1795	RM0003	RM0038	3	37	241612.0209	3	37
1796	RM0003	RM0039	3	38	185316.0153	3	38
1797	RM0003	RM0040	3	39	449606.6913	3	39
1798	RM0003	RM0041	3	40	450525.698	3	40
1799	RM0003	RM0042	3	41	452423.7012	3	41
1800	RM0003	RM0043	3	42	439538.2805	3	42
1801	RM0003	RM0044	3	43	438715.3013	3	43
1802	RM0003	RM0045	3	44	456720.6293	3	44
1803	RM0003	RM0046	3	45	426421.0849	3	45
1804	RM0003	RM0047	3	46	454907.441	3	46
1805	RM0003	RM0048	3	47	446459.1845	3	47
1806	RM0003	RM0049	3	48	449041.0362	3	48
1807	RM0003	RM0050	3	49	446273.993	3	49
1808	RM0003	RM0051	3	50	414378.1452	3	50
1809	RM0003	RM0052	3	51	423864.8819	3	51
1810	RM0003	RM0053	3	52	410343.7854	3	52
1811	RM0003	RM0054	3	53	456412.9588	3	53
1812	RM0003	RM0055	3	54	432182.1957	3	54
1813	RM0003	RM0056	3	55	412294.9434	3	55
1814	RM0003	RM0057	3	56	445557.5118	3	56
1815	RM0003	RM0058	3	57	442722.4521	3	57
1816	RM0003	RM0059	3	58	458821.572	3	58
1817	RM0003	RM0060	3	59	447178.55	3	59
1818	RM0003	RM0061	3	60	447196.9135	3	60
1819	RM0003	RM0062	3	61	463523.0924	3	61
1820	RM0003	RM0063	3	62	433481.6805	3	62
1821	RM0003	RM0064	3	63	453561.6009	3	63
1822	RM0003	RM0065	3	64	362092.9396	3	64
1823	RM0003	RM0066	3	65	437237.3138	3	65
1824	RM0003	RM0067	3	66	449528.4863	3	66
1825	RM0003	RM0068	3	67	442750.5283	3	67
1826	RM0003	RM0069	3	68	453379.0658	3	68
1827	RM0003	RM0070	3	69	324992.9655	3	69
1828	RM0003	RM0071	3	70	309739.7536	3	70
1829	RM0003	RM0072	3	71	330667.2823	3	71
1830	RM0003	RM0074	3	72	318634.1833	3	72
1831	RM0003	RM0077	3	73	309739.7536	3	73
1832	RM0003	RM0079	3	74	318634.1833	3	74
1833	RM0003	RM0080	3	75	359424.1764	3	75
1834	RM0003	RM0081	3	76	309764.258	3	76
1835	RM0003	RM0082	3	77	332987.1003	3	77
1836	RM0003	RM0084	3	78	322953.3791	3	78
1837	RM0003	RM0085	3	79	314849.8685	3	79
1838	RM0003	RM0086	3	80	319686.1719	3	80
1839	RM0003	RM0087	3	81	309558.5369	3	81
1840	RM0003	RM0088	3	82	341686.633	3	82
1841	RM0003	RM0089	3	83	349352.0583	3	83
1842	RM0003	RM0092	3	84	339032.2772	3	84
1843	RM0003	RM0094	3	85	288879.5362	3	85
1844	RM0003	RM0095	3	86	288392.0171	3	86
1845	RM0003	RM0096	3	87	350319.9978	3	87
1846	RM0003	RM0097	3	88	338625.109	3	88
1847	RM0003	RM0098	3	89	279631.7662	3	89
1848	RM0003	RM0099	3	90	324484.1306	3	90
1849	RM0003	RM0101	3	91	337194.0442	3	91
1850	RM0003	RM0103	3	92	361559.4966	3	92
1851	RM0003	RM0104	3	93	328670.6079	3	93
1852	RM0003	RM0106	3	94	321640.8516	3	94
1853	RM0003	RM0108	3	95	315037.1339	3	95
1854	RM0003	RM0109	3	96	314187.7003	3	96
1855	RM0003	RM0110	3	97	135786.5229	3	97
1856	RM0003	RM0111	3	98	111502.1447	3	98
1857	RM0003	RM0112	3	99	118913.2698	3	99
1858	RM0003	RM0115	3	100	200129.2377	3	100
1859	RM0003	RM0116	3	101	173270.1912	3	101
1860	RM0003	RM0119	3	102	146764.3665	3	102
1861	RM0003	RM0120	3	103	176894.605	3	103
1862	RM0003	RM0123	3	104	187385.1115	3	104
1863	RM0003	RM0125	3	105	187385.1115	3	105
1864	RM0003	RM0126	3	106	189675.7969	3	106
1865	RM0003	RM0127	3	107	451040.1068	3	107
1866	RM0003	RM0128	3	108	452695.1737	3	108
1867	RM0003	RM0129	3	109	464954.4511	3	109
1868	RM0003	RM0130	3	110	409527.1523	3	110
1869	RM0003	RM0131	3	111	457767.8104	3	111
1870	RM0003	RM0134	3	112	434590.0229	3	112
1871	RM0003	RM0135	3	113	457731.4908	3	113
1872	RM0003	RM0136	3	114	462810.9896	3	114
1873	RM0003	RM0137	3	115	443925.9549	3	115
1874	RM0003	RM0138	3	116	440383.0837	3	116
1875	RM0003	RM0139	3	117	441377.707	3	117
1876	RM0003	RM0149	3	118	1020780.494	NA	NA
1877	RM0003	RM0153	3	119	1502314.655	NA	NA
1878	RM0003	RM0155	3	120	1502314.655	NA	NA
1879	RM0003	RM0156	3	121	1504611.026	NA	NA
1880	RM0003	RM0164	3	122	1345524.349	NA	NA
1881	RM0003	RM0168	3	123	1510628.21	NA	NA
1882	RM0003	RM0170	3	124	1523963.214	NA	NA
1883	RM0003	RM0172	3	125	1523963.214	NA	NA
1884	RM0003	RM0173	3	126	1374837.938	NA	NA
1885	RM0003	RM0175	3	127	1341503.387	NA	NA
1886	RM0003	RM0179	3	128	1351428.668	NA	NA
1887	RM0003	RM0180	3	129	1662743.639	NA	NA
1888	RM0003	RM0181	3	130	1449900.669	NA	NA
1889	RM0003	RM0186	3	131	1485434.722	NA	NA
1890	RM0003	RM0189	3	132	1485434.722	NA	NA
1891	RM0003	RM0190	3	133	1519564.153	NA	NA
1892	RM0003	RM0192	3	134	1519564.153	NA	NA
1893	RM0003	RM0193	3	135	1411920.814	NA	NA
1894	RM0003	RM0197	3	136	1336701.606	NA	NA
1895	RM0003	RM0198	3	137	1336701.606	NA	NA
1896	RM0003	RM0199	3	138	1356362.125	NA	NA
1897	RM0003	RM0200	3	139	1356362.125	NA	NA
1898	RM0003	RM0201	3	140	1004002.431	NA	NA
1899	RM0003	RM0203	3	141	1530258.472	NA	NA
1900	RM0003	RM0204	3	142	1516893.659	NA	NA
1901	RM0003	RM0205	3	143	1516893.659	NA	NA
1902	RM0003	RM0206	3	144	1451666.754	NA	NA
1903	RM0003	RM0207	3	145	576331.1742	NA	NA
1904	RM0003	RM0209	3	146	1482681.02	NA	NA
1905	RM0003	RM0210	3	147	1451666.754	NA	NA
1906	RM0003	RM0211	3	148	1495188.591	NA	NA
1907	RM0003	RM0212	3	149	1495188.591	NA	NA
1908	RM0003	RM0214	3	150	1580923.405	NA	NA
1909	RM0003	RM0215	3	151	1516893.659	NA	NA
1910	RM0003	RM0216	3	152	1336701.606	NA	NA
1911	RM0003	RM0217	3	153	1396486.916	NA	NA
1912	RM0003	RM0218	3	154	516286.0267	3	154
1913	RM0003	RM0221	3	155	1476878.75	NA	NA
1914	RM0003	RM0222	3	156	539533.0016	3	156
1915	RM0003	RM0223	3	157	539533.0016	3	157
1916	RM0003	RM0224	3	158	1385814.79	NA	NA
1917	RM0003	RM0227	3	159	1378329.058	NA	NA
1918	RM0003	RM0239	3	160	729910.1512	NA	NA
1919	RM0003	RM0240	3	161	1224645.373	NA	NA
1920	RM0003	RM0244	3	162	1348378.242	NA	NA
1921	RM0003	RM0245	3	163	1963893.413	NA	NA
1922	RM0003	RM0246	3	164	1255999.43	NA	NA
1923	RM0003	RM0250	3	165	1776161.644	NA	NA
1924	RM0003	RM0253	3	166	1045703.876	NA	NA
1925	RM0003	RM0260	3	167	1650047.477	NA	NA
1926	RM0003	RM0262	3	168	1333658.12	NA	NA
1927	RM0003	RM0263	3	169	1444121.613	NA	NA
1928	RM0003	RM0270	3	170	1291029.184	NA	NA
1929	RM0003	RM0274	3	171	963428.4059	NA	NA
1930	RM0003	RM0275	3	172	1502832.002	NA	NA
1931	RM0003	RM0276	3	173	1218170.49	NA	NA
1932	RM0003	RM0278	3	174	886451.9766	NA	NA
1933	RM0003	RM0280	3	175	1334166.638	NA	NA
1934	RM0003	RM0282	3	176	1410346.323	NA	NA
1935	RM0003	RM0283	3	177	1175224.893	NA	NA
1936	RM0003	RM0284	3	178	2020402.217	NA	NA
1937	RM0003	RM0286	3	179	1194970.424	NA	NA
1938	RM0003	RM0289	3	180	1568889.094	NA	NA
1939	RM0003	RM0290	3	181	562430.1506	NA	NA
1940	RM0003	RM0291	3	182	942506.3926	NA	NA
1941	RM0003	RM0293	3	183	985910.3829	NA	NA
1942	RM0003	RM0294	3	184	1351594.533	NA	NA
1943	RM0003	RM0295	3	185	1680437.764	NA	NA
1944	RM0003	RM0297	3	186	1412758.273	NA	NA
1945	RM0003	RM0298	3	187	982060.0572	NA	NA
1946	RM0003	RM0299	3	188	1118823.455	NA	NA
1947	RM0003	RM0301	3	189	1129057.964	NA	NA
1948	RM0003	RM0302	3	190	1234009.135	NA	NA
1949	RM0003	RM0303	3	191	1405155.657	NA	NA
1950	RM0003	RM0304	3	192	1017755.272	NA	NA
1951	RM0003	RM0305	3	193	1394953.027	NA	NA
1952	RM0003	RM0307	3	194	1530982.912	NA	NA
1953	RM0003	RM0308	3	195	1436134.402	NA	NA
1954	RM0003	RM0309	3	196	1186224.927	NA	NA
1955	RM0003	RM0310	3	197	1013828.503	NA	NA
1956	RM0003	RM0311	3	198	758197.2114	NA	NA
1957	RM0003	RM0314	3	199	1598588.834	NA	NA
1958	RM0003	RM0317	3	200	1641758.511	NA	NA
1959	RM0003	RM0318	3	201	1351594.533	NA	NA
1960	RM0003	RM0320	3	202	1498662.421	NA	NA
1961	RM0003	RM0321	3	203	1872807.164	NA	NA
1962	RM0003	RM0324	3	204	1663097.527	NA	NA
1963	RM0003	RM0325	3	205	1598588.834	NA	NA
1964	RM0003	RM0326	3	206	1334166.638	NA	NA
1965	RM0003	RM0327	3	207	1118823.455	NA	NA
1966	RM0003	RM0328	3	208	1641758.511	NA	NA
1967	RM0003	RM0329	3	209	1351594.533	NA	NA
1968	RM0003	RM0330	3	210	1401549.552	NA	NA
1969	RM0003	RM0331	3	211	1498662.421	NA	NA
1970	RM0003	RM0332	3	212	1872807.164	NA	NA
1971	RM0003	RM0333	3	213	1650047.477	NA	NA
1972	RM0003	RM0343	3	214	1399124.052	NA	NA
1973	RM0003	RM0344	3	215	1399528.742	NA	NA
1974	RM0003	RM0348	3	216	1055086.59	NA	NA
1975	RM0003	RM0349	3	217	1055086.59	NA	NA
1976	RM0003	RM0350	3	218	1250420.796	NA	NA
1977	RM0003	RM0351	3	219	1126084.441	NA	NA
1978	RM0003	RM0352	3	220	1218868.13	NA	NA
1979	RM0003	RM0353	3	221	1239096.24	NA	NA
1980	RM0003	RM0354	3	222	1293097.815	NA	NA
1981	RM0003	RM0355	3	223	1497531.771	NA	NA
1982	RM0003	RM0356	3	224	1725946.836	NA	NA
1983	RM0003	RM0357	3	225	1725946.836	NA	NA
1984	RM0003	RM0358	3	226	1725946.836	NA	NA
1985	RM0003	RM0359	3	227	1725946.836	NA	NA
1986	RM0003	RM0360	3	228	1768585.831	NA	NA
1987	RM0003	RM0363	3	229	996141.303	NA	NA
1988	RM0003	RM0364	3	230	1084613.397	NA	NA
1989	RM0003	RM0365	3	231	1071336.387	NA	NA
1990	RM0003	RM0366	3	232	1062621.706	NA	NA
1991	RM0003	RM0367	3	233	1139162.583	NA	NA
1992	RM0003	RM0368	3	234	1149877.839	NA	NA
1993	RM0003	RM0369	3	235	1547400.375	NA	NA
1994	RM0003	RM0370	3	236	1547400.375	NA	NA
1995	RM0003	RM0371	3	237	1547400.375	NA	NA
1996	RM0003	RM0372	3	238	1641758.511	NA	NA
1997	RM0003	RM0373	3	239	1641758.511	NA	NA
1998	RM0003	RM0375	3	240	1641758.511	NA	NA
1999	RM0003	RM0377	3	241	1493779.378	NA	NA
[truncated: 386,522 more rows]
