# Supplementary material for: Genetic connectivity of wolverines in western North America
Source: Sci Rep. 2024 Nov 15;14:28248. doi: 10.1038/s41598-024-77956-9 (PMC11568290; doi:10.1038/s41598-024-77956-9)
Supplement: Supplementary file 2 — Supplementary Data 1 [file 41598_2024_77956_MOESM2_ESM.zip › SuppData/genetic_distance_columnar.csv]

	Name.i	Name.j	N.i	N.j	Geo_dist	KinshipLoiselle	KinshipRitland	RelationshipQueller	RelationshipLynchr	RelationshipWangr	RelationshipLi	RoussetsA	Dps	Euclidean	PCA	X.i	Y.i	X.j	Y.j	clust10	clust20	clust30	clust40	clust50	clust60	clust70	clust80	clust90	clust100	clust10.2	clust20.2	clust30.2	clust40.2	clust50.2	clust60.2	clust70.2	clust80.2	clust90.2	clust100.2
1	RM0001	RM0002	1	2	14553.2476	0.261309	0.182941	0.584717	0.525524	0.516424	0.515509	-0.242199	0.113445378	2.34520788	0.4282395	229539.078	-651997.596	242070.062	-659398.37	1	12	18	39	46	15	30	46	66	47	1	12	18	39	46	19	30	46	87	62
2	RM0001	RM0003	1	3	14532.078	0.164487	0.097567	0.426889	0.368001	0.37409	0.401774	-0.125016	0.105042017	2.828427125	0.51252838	229539.078	-651997.596	242035.418	-659415.33	1	12	18	39	46	15	30	46	66	47	1	12	18	39	46	19	30	46	87	62
3	RM0001	RM0004	1	4	12960.99016	0.335482	0.188494	0.678775	0.624643	0.602121	0.637514	-0.289072	0.121848739	2.121320344	0.38056071	229539.078	-651997.596	223325.966	-640622.865	1	12	18	39	46	15	30	46	66	47	1	12	18	39	46	15	30	46	66	47
4	RM0001	RM0005	1	5	19045.54973	0.303607	0.142871	0.699405	0.582229	0.699973	0.772545	-0.312508	0.12605042	2	0.372471229	229539.078	-651997.596	241262.819	-667007.155	1	12	18	39	46	15	30	46	66	47	1	12	18	39	46	19	30	46	87	62
5	RM0001	RM0006	1	6	154149.1989	-0.118507	-0.055611	-0.222449	-0.129592	-0.321353	-0.326701	0.36715	0.054621849	4.301162634	0.825419438	229539.078	-651997.596	331591.387	-767528.119	1	12	18	39	46	15	30	46	66	47	1	12	4	19	43	20	17	36	73	56
6	RM0001	RM0007	1	7	437827.902	0.184669	0.095685	0.41127	0.335003	0.258054	0.229908	-0.125016	0.105042017	2.828427125	0.52836157	229539.078	-651997.596	648596.571	-778820.659	1	12	18	39	46	15	30	46	66	47	10	15	9	10	39	7	36	70	89	66
7	RM0001	RM0008	1	8	4717.205983	0.504133	0.312629	0.821817	0.801404	0.707526	0.750181	-0.359381	0.134453782	1.732050808	0.287109017	229539.078	-651997.596	234224.261	-651448.877	1	12	18	39	46	15	30	46	66	47	1	12	18	39	46	15	30	46	66	47
8	RM0001	RM0009	1	9	162335.8191	0.189464	0.080552	0.321265	0.22064	0.164934	0.194837	-0.007834	0.092436975	3.240370349	0.579213679	229539.078	-651997.596	347524.721	-763497.848	1	12	18	39	46	15	30	46	66	47	1	12	4	19	43	20	17	36	73	56
9	RM0001	RM0010	1	10	179674.8828	0.154012	0.109886	0.353717	0.321952	0.26613	0.289865	-0.10158	0.100840336	2.915475947	0.537703618	229539.078	-651997.596	352032.511	-783445.009	1	12	18	39	46	15	30	46	66	47	1	12	4	19	43	20	17	36	73	56
10	RM0001	RM0011	1	11	167158.5064	-0.081836	-0.027037	-0.0436	-0.089575	-0.12084	-0.108128	0.179658	0.075630252	3.807886553	0.739333031	229539.078	-651997.596	332730.722	-783502.162	1	12	18	39	46	15	30	46	66	47	1	12	4	19	43	20	17	36	73	56
11	RM0001	RM0012	1	12	14533.1193	-0.128096	-0.061212	-0.161612	-0.149137	-0.354906	-0.332164	0.320277	0.06302521	4.183300133	0.814022683	229539.078	-651997.596	242040.27	-659409.192	1	12	18	39	46	15	30	46	66	47	1	12	18	39	46	19	30	46	87	62
12	RM0001	RM0013	1	13	19059.89043	0.34358	0.184604	0.656611	0.595794	0.553669	0.593904	-0.265635	0.117647059	2.236067977	0.39621303	229539.078	-651997.596	241313.39	-666985.758	1	12	18	39	46	15	30	46	66	47	1	12	18	39	46	19	30	46	87	62
13	RM0001	RM0014	1	14	377830.4813	-0.015218	0.01459	0.06024	0.046425	-0.107764	-0.055542	0.156222	0.075630252	3.741657387	0.703689603	229539.078	-651997.596	606979.668	-669157.829	1	12	18	39	46	15	30	46	66	47	10	19	12	28	2	36	9	57	85	12
14	RM0001	RM0015	1	15	166705.2535	0.228381	0.137254	0.42933	0.390662	0.222362	0.279922	-0.078143	0.105042017	3	0.520078069	229539.078	-651997.596	343849.732	-773338.916	1	12	18	39	46	15	30	46	66	47	1	12	4	19	43	20	17	36	73	56
15	RM0001	RM0016	1	16	371085.7602	0.08136	0.054718	0.263555	0.208527	0.153481	0.185742	-0.054707	0.088235294	3.082207001	0.595388697	229539.078	-651997.596	600330.742	-666768.625	1	12	18	39	46	15	30	46	66	47	10	19	12	28	2	36	9	57	85	12
16	RM0001	RM0018	1	17	179688.9643	0.118499	0.087729	0.217325	0.233422	0.092054	0.133242	0.039039	0.088235294	3.391164992	0.608653117	229539.078	-651997.596	352051.605	-783446.463	1	12	18	39	46	15	30	46	66	47	1	12	4	19	43	20	17	36	73	56
17	RM0001	RM0019	1	18	169563.122	0.085763	0.015147	0.242642	0.048936	0.144193	0.204119	-0.03127	0.088235294	3.16227766	0.616432117	229539.078	-651997.596	344332.444	-776793.972	1	12	18	39	46	15	30	46	66	47	1	12	4	19	43	20	17	36	73	56
18	RM0001	RM0020	1	19	18595.38366	-0.15965	-0.066295	-0.199624	-0.185396	-0.226866	-0.236664	0.273404	0.06302521	4.062019202	0.804662873	229539.078	-651997.596	239877.112	-636540.774	1	12	18	39	46	15	30	46	66	47	1	12	18	39	46	15	30	46	66	47
19	RM0001	RM0021	1	20	377741.8113	0.057117	0.046847	0.182847	0.117436	0.158766	0.167093	-0.03127	0.088235294	3.16227766	0.614717808	229539.078	-651997.596	606892.599	-669120.569	1	12	18	39	46	15	30	46	66	47	10	19	12	28	2	36	9	57	85	12
20	RM0001	RM0022	1	21	64008.40136	0.206368	0.165035	0.531095	0.560433	0.430922	0.442515	-0.218762	0.109243697	2.449489743	0.453337828	229539.078	-651997.596	271220.799	-700574.438	1	12	18	39	46	15	30	46	66	47	1	12	18	39	46	19	22	46	87	17
21	RM0001	RM0023	1	22	14220.84332	0.050536	0.012881	0.195125	0.041833	0.12713	0.138568	-0.03127	0.084033613	3.16227766	0.63120355	229539.078	-651997.596	238273.528	-640775.218	1	12	18	39	46	15	30	46	66	47	1	12	18	39	46	15	30	46	66	47
22	RM0001	RM0024	1	23	6898.932746	0.251989	0.161548	0.525709	0.520124	0.431768	0.47699	-0.171889	0.113445378	2.645751311	0.455781486	229539.078	-651997.596	227747.846	-645335.257	1	12	18	39	46	15	30	46	66	47	1	12	18	39	46	15	30	46	66	47
23	RM0001	RM0025	1	24	192648.5639	0.109713	0.147742	0.26538	0.410398	0.221268	0.232112	-0.054707	0.096638655	3.082207001	0.552386371	229539.078	-651997.596	354111.122	-798950.905	1	12	18	39	46	15	30	46	66	47	1	12	4	19	43	20	17	36	73	56
24	RM0001	RM0026	1	25	243134.2044	-0.023976	-0.013817	0.051238	-0.046845	0.1135	0.13323	0.062476	0.084033613	3.464101615	0.673882341	229539.078	-651997.596	455424.935	-562054.164	1	12	18	39	46	15	30	46	66	47	1	11	23	32	8	50	42	23	69	21
25	RM0001	RM0027	1	26	243134.2044	0.033876	0.003119	0.111539	0.00985	0.05605	0.057647	0.039039	0.084033613	3.391164992	0.660677881	229539.078	-651997.596	455424.935	-562054.164	1	12	18	39	46	15	30	46	66	47	1	11	23	32	8	50	42	23	69	21
26	RM0001	RM0028	1	27	243134.2044	0.093861	0.021575	0.274139	0.06972	0.197542	0.190008	-0.078143	0.092436975	3	0.598228701	229539.078	-651997.596	455424.935	-562054.164	1	12	18	39	46	15	30	46	66	47	1	11	23	32	8	50	42	23	69	21
27	RM0001	RM0029	1	28	238491.4345	0.059074	0.01631	0.218811	0.058122	0.126768	0.126495	-0.054707	0.088235294	3.082207001	0.620780342	229539.078	-651997.596	460876.813	-594023.32	1	12	18	39	46	15	30	46	66	47	1	11	23	32	8	50	42	23	69	21
28	RM0001	RM0030	1	29	255274.0101	0.150025	0.058995	0.292194	0.172928	0.155791	0.128375	-0.03127	0.092436975	3.16227766	0.591594343	229539.078	-651997.596	456761.064	-535657.623	1	12	18	39	46	15	30	46	66	47	1	11	19	32	34	53	16	23	88	21
29	RM0001	RM0031	1	30	255459.7755	-0.027719	-0.023301	0.035245	-0.044758	-0.119737	-0.066101	0.156222	0.071428571	3.741657387	0.72267377	229539.078	-651997.596	472637.541	-573493.875	1	12	18	39	46	15	30	46	66	47	1	11	23	32	8	50	42	23	69	21
30	RM0001	RM0032	1	31	266860.2263	-0.014215	-0.012282	0.05429	-0.029831	-0.065647	-0.036344	0.226531	0.075630252	3.937003937	0.720697791	229539.078	-651997.596	451508.936	-503863.324	1	12	18	39	46	15	30	46	66	47	1	11	19	30	34	53	16	23	88	36
31	RM0001	RM0033	1	32	255459.7755	-0.047905	-0.025498	0.023973	-0.086641	-0.01926	0.021217	0.085912	0.075630252	3.535533906	0.705070753	229539.078	-651997.596	472637.541	-573493.875	1	12	18	39	46	15	30	46	66	47	1	11	23	32	8	50	42	23	69	21
32	RM0001	RM0034	1	33	254435.8481	-0.059986	-0.030873	0.026146	-0.052549	-0.070853	-0.042	0.179658	0.075630252	3.807886553	0.725082026	229539.078	-651997.596	476509.12	-590814.272	1	12	18	39	46	15	30	46	66	47	1	11	23	32	8	50	42	23	69	21
33	RM0001	RM0035	1	34	195257.6611	-0.12364	-0.033175	-0.039523	-0.123624	-0.054217	-0.048344	0.226531	0.075630252	3.937003937	0.747650581	229539.078	-651997.596	421268.24	-615045.158	1	12	18	39	46	15	30	46	66	47	1	11	23	32	8	50	43	80	82	83
34	RM0001	RM0036	1	35	194648.7858	-0.022732	-0.005204	0.113141	-0.021675	0.079699	0.09858	0.062476	0.084033613	3.464101615	0.670726306	229539.078	-651997.596	421477.33	-619626.973	1	12	18	39	46	15	30	46	66	47	1	11	23	32	8	50	43	80	82	83
35	RM0001	RM0037	1	36	191079.7395	-0.033154	-0.008874	0.051495	-0.033634	-0.000812	0.036007	0.109349	0.075630252	3.605551275	0.697786182	229539.078	-651997.596	417291.242	-616492.783	1	12	18	39	46	15	30	46	66	47	1	11	23	32	8	50	43	80	82	83
36	RM0001	RM0038	1	37	251374.8618	-0.021387	-0.021693	0.049447	-0.068636	-0.00979	0.001786	0.085912	0.079831933	3.535533906	0.696212773	229539.078	-651997.596	471343.723	-583296.542	1	12	18	39	46	15	30	46	66	47	1	11	23	32	8	50	42	23	69	21
37	RM0001	RM0039	1	38	193206.8218	-0.071704	-0.03903	-0.018821	-0.096608	0.006076	-0.014543	0.085912	0.079831933	3.535533906	0.710105021	229539.078	-651997.596	405222.649	-571597.603	1	12	18	39	46	15	30	46	66	47	1	11	3	32	8	50	41	80	27	6
38	RM0001	RM0040	1	39	446472.6658	-0.042425	-0.022277	-0.025014	-0.060603	-0.108808	-0.075944	0.156222	0.075630252	3.741657387	0.72539597	229539.078	-651997.596	375983.389	-230225.258	1	12	18	39	46	15	30	46	66	47	5	3	10	20	35	42	62	42	83	42
39	RM0001	RM0041	1	40	447785.5732	0.046304	0.012098	0.202212	0.040376	0.109641	0.136371	-0.007834	0.088235294	3.240370349	0.633196344	229539.078	-651997.596	388084.286	-233219.21	1	12	18	39	46	15	30	46	66	47	5	3	10	20	35	42	62	42	19	39
40	RM0001	RM0042	1	41	449005.2015	-0.056072	-0.028209	-0.01974	-0.081525	-0.132573	-0.074123	0.132785	0.071428571	3.674234614	0.729610632	229539.078	-651997.596	368191.582	-224936.53	1	12	18	39	46	15	30	46	66	47	5	3	10	20	35	42	56	42	83	10
41	RM0001	RM0043	1	42	436433.0309	0.101636	0.021577	0.219085	0.067666	0.074728	0.071827	-0.007834	0.088235294	3.240370349	0.62790787	229539.078	-651997.596	373679.128	-240054.109	1	12	18	39	46	15	30	46	66	47	5	3	10	20	35	42	62	42	19	89
42	RM0001	RM0044	1	43	435864.2484	0.012002	-0.009415	0.038077	-0.026296	-0.077359	-0.056482	0.132785	0.075630252	3.674234614	0.705365256	229539.078	-651997.596	380854.962	-243241.989	1	12	18	39	46	15	30	46	66	47	5	3	10	20	35	42	33	42	19	89
43	RM0001	RM0045	1	44	453659.4916	0.060077	0.014728	0.213142	0.052206	0.249379	0.240864	-0.03127	0.092436975	3.16227766	0.610355847	229539.078	-651997.596	380439.209	-224170.429	1	12	18	39	46	15	30	46	66	47	5	3	10	20	35	42	62	42	83	42
44	RM0001	RM0046	1	45	423608.7319	-0.037973	-0.024521	-0.018834	-0.069645	-0.157901	-0.117639	0.132785	0.071428571	3.674234614	0.729692944	229539.078	-651997.596	377869.192	-255207.305	1	12	18	39	46	15	30	46	66	47	5	3	10	20	35	42	33	42	20	89
45	RM0001	RM0047	1	46	452248.4947	0.076198	0.018162	0.275404	0.061098	0.26721	0.251043	-0.078143	0.096638655	3	0.591372835	229539.078	-651997.596	392007.655	-229939.943	1	12	18	39	46	15	30	46	66	47	5	3	10	20	35	42	62	42	19	39
46	RM0001	RM0048	1	47	443679.1754	0.029836	-0.011286	0.074883	-0.030948	-0.222207	-0.16967	0.156222	0.071428571	3.741657387	0.721839058	229539.078	-651997.596	385527.129	-236643.604	1	12	18	39	46	15	30	46	66	47	5	3	10	20	35	42	62	42	19	39
47	RM0001	RM0049	1	48	446169.1533	0.082555	0.010782	0.183678	0.031521	-0.025005	-0.028995	0.039039	0.084033613	3.391164992	0.657130949	229539.078	-651997.596	383660.928	-233293.203	1	12	18	39	46	15	30	46	66	47	5	3	10	20	35	42	62	42	19	39
48	RM0001	RM0050	1	49	442849.0719	0.130238	0.032102	0.358311	0.102535	0.2534	0.232417	-0.125016	0.096638655	2.828427125	0.569267763	229539.078	-651997.596	366190.056	-230759.171	1	12	18	39	46	15	30	46	66	47	5	3	10	20	35	42	56	42	83	10
49	RM0001	RM0051	1	50	412820.0916	0.008438	0.031344	0.144006	0.104823	0.162071	0.182596	-0.03127	0.088235294	3.16227766	0.624462743	229539.078	-651997.596	407522.936	-279516.49	1	12	18	39	46	15	30	46	66	47	5	17	10	33	35	52	2	76	72	14
50	RM0001	RM0052	1	51	421333.1432	-0.008662	-0.016134	0.086159	-0.040271	-0.047253	-0.03536	0.039039	0.079831933	3.391164992	0.686254187	229539.078	-651997.596	384857.54	-260337.293	1	12	18	39	46	15	30	46	66	47	5	3	10	33	35	42	33	76	20	89
51	RM0001	RM0053	1	52	408873.2116	0.009926	-0.004479	0.124654	-0.014879	0.10811	0.144283	0.015603	0.084033613	3.31662479	0.654560734	229539.078	-651997.596	408117.498	-284183.715	1	12	18	39	46	15	30	46	66	47	5	17	10	33	35	52	2	76	72	14
52	RM0001	RM0054	1	53	453551.8061	-0.016197	-0.01254	0.064593	-0.039685	0.12045	0.090811	0.039039	0.084033613	3.391164992	0.669616452	229539.078	-651997.596	386422.49	-226442.857	1	12	18	39	46	15	30	46	66	47	5	3	10	20	35	42	62	42	19	42
53	RM0001	RM0055	1	54	429784.8116	0.080189	0.058452	0.283817	0.190834	0.205714	0.233567	-0.054707	0.096638655	3.082207001	0.583594648	229539.078	-651997.596	391592.758	-253935.303	1	12	18	39	46	15	30	46	66	47	5	3	10	33	35	42	33	76	19	89
54	RM0001	RM0056	1	55	410499.6681	0.019785	-0.007579	0.109458	-0.022391	0.086859	0.078181	0.015603	0.079831933	3.31662479	0.662925553	229539.078	-651997.596	400435.351	-278762.494	1	12	18	39	46	15	30	46	66	47	5	3	10	33	35	52	2	76	72	14
55	RM0001	RM0057	1	56	442937.0478	-0.198376	-0.075197	-0.254776	-0.166408	-0.309641	-0.325243	0.43746	0.058823529	4.472135955	0.847655383	229539.078	-651997.596	389915.301	-239114.204	1	12	18	39	46	15	30	46	66	47	5	3	10	20	35	42	62	42	19	39
56	RM0001	RM0058	1	57	439951.9348	0.095206	0.028289	0.24811	0.086621	0.119096	0.153378	-0.007834	0.088235294	3.240370349	0.618295867	229539.078	-651997.596	384547.536	-240257.286	1	12	18	39	46	15	30	46	66	47	5	3	10	20	35	42	62	42	19	39
57	RM0001	RM0059	1	58	455907.6446	-0.00465	-0.006005	0.090023	-0.022429	0.108947	0.146914	0.039039	0.084033613	3.391164992	0.662500518	229539.078	-651997.596	385611.34	-223636.499	1	12	18	39	46	15	30	46	66	47	5	3	10	20	35	42	62	42	83	42
58	RM0001	RM0060	1	59	444545.6111	-0.038682	-0.014499	-0.026771	-0.041907	-0.145479	-0.097007	0.226531	0.067226891	3.937003937	0.742651279	229539.078	-651997.596	390110.732	-237464.673	1	12	18	39	46	15	30	46	66	47	5	3	10	20	35	42	62	42	19	39
59	RM0001	RM0061	1	60	444563.2603	0.086986	0.017301	0.128399	0.043402	0.008319	0.010424	0.132785	0.079831933	3.674234614	0.672318023	229539.078	-651997.596	390096.062	-237440.064	1	12	18	39	46	15	30	46	66	47	5	3	10	20	35	42	62	42	19	39
60	RM0001	RM0062	1	61	460667.9505	0.049904	0.013077	0.155668	0.034957	0.005939	0.034175	0.109349	0.084033613	3.605551275	0.668146631	229539.078	-651997.596	388962.326	-219794.879	1	12	18	39	46	15	30	46	66	47	5	3	10	20	35	42	62	42	83	42
61	RM0001	RM0063	1	62	430726.3089	-0.091373	-0.038884	-0.068679	-0.120372	-0.176855	-0.15532	0.203095	0.071428571	3.872983346	0.757661377	229539.078	-651997.596	381865.835	-249105.908	1	12	18	39	46	15	30	46	66	47	5	3	10	20	35	42	33	42	19	89
62	RM0001	RM0064	1	63	450860.4148	0.158269	0.037765	0.250104	0.099531	0.013238	0.016794	0.039039	0.092436975	3.391164992	0.625721414	229539.078	-651997.596	390280.501	-230764.515	1	12	18	39	46	15	30	46	66	47	5	3	10	20	35	42	62	42	19	39
63	RM0001	RM0065	1	64	361208.4113	-0.039318	-0.034158	-0.014315	-0.10009	-0.050416	-0.055214	0.085912	0.075630252	3.535533906	0.713936598	229539.078	-651997.596	401079.226	-334121.057	1	12	18	39	46	15	30	46	66	47	5	17	14	11	45	52	2	44	62	27
64	RM0001	RM0066	1	65	434432.8512	-0.005314	-0.019475	-0.009542	-0.049562	-0.09463	-0.114032	0.156222	0.071428571	3.741657387	0.723652235	229539.078	-651997.596	381715.207	-245089.341	1	12	18	39	46	15	30	46	66	47	5	3	10	20	35	42	33	42	19	89
65	RM0001	RM0067	1	66	446802.9626	-0.025815	-0.016278	-0.010848	-0.04284	-0.157068	-0.088836	0.156222	0.067226891	3.741657387	0.730149345	229539.078	-651997.596	388179.721	-234306.282	1	12	18	39	46	15	30	46	66	47	5	3	10	20	35	42	62	42	19	39
66	RM0001	RM0068	1	67	440154.1704	0.048114	-0.007079	0.113275	-0.016291	-0.009347	-0.022399	0.062476	0.079831933	3.464101615	0.676653295	229539.078	-651997.596	389643.143	-241994.691	1	12	18	39	46	15	30	46	66	47	5	3	10	20	35	42	33	42	19	39
67	RM0001	RM0069	1	68	450691.314	-0.064023	-0.020548	-0.027785	-0.056523	0.032918	-0.007487	0.156222	0.079831933	3.741657387	0.713525495	229539.078	-651997.596	390620.003	-231075.28	1	12	18	39	46	15	30	46	66	47	5	3	10	20	35	42	62	42	19	39
68	RM0001	RM0070	1	69	329941.8665	-0.010011	0.021884	0.104615	0.071661	0.013218	0.049577	0.085912	0.084033613	3.535533906	0.66896283	229539.078	-651997.596	488806.121	-447933.303	1	12	18	39	46	15	30	46	66	47	5	1	15	30	25	40	39	35	52	73
69	RM0001	RM0071	1	70	309689.3133	0.031259	-0.001016	0.144275	-0.002921	0.048267	0.041935	0.109349	0.084033613	3.605551275	0.672984768	229539.078	-651997.596	392908.633	-388904.724	1	12	18	39	46	15	30	46	66	47	5	1	15	24	11	59	32	32	4	72
70	RM0001	RM0072	1	71	329820.118	-0.057344	-0.019124	0.030845	-0.069714	0.07307	0.057141	0.085912	0.084033613	3.535533906	0.690715739	229539.078	-651997.596	387473.96	-362449.874	1	12	18	39	46	15	30	46	66	47	5	1	14	24	45	59	32	73	4	100
71	RM0001	RM0074	1	72	319455.1325	0.184473	0.071367	0.368405	0.217078	0.287314	0.367176	-0.078143	0.096638655	3	0.548681328	229539.078	-651997.596	413836.422	-391064.519	1	12	18	39	46	15	30	46	66	47	5	1	15	24	11	59	32	32	16	24
72	RM0001	RM0077	1	73	309689.3133	0.06592	0.015153	0.216757	0.047666	0.182792	0.185878	-0.007834	0.092436975	3.240370349	0.619836051	229539.078	-651997.596	392908.633	-388904.724	1	12	18	39	46	15	30	46	66	47	5	1	15	24	11	59	32	32	4	72
73	RM0001	RM0079	1	74	319455.1325	0.04941	0.0528	0.230336	0.188139	0.267135	0.292604	-0.078143	0.096638655	3	0.580892934	229539.078	-651997.596	413836.422	-391064.519	1	12	18	39	46	15	30	46	66	47	5	1	15	24	11	59	32	32	16	24
74	RM0001	RM0080	1	75	358150.3304	-0.039535	0.008693	0.004394	0.021465	0.004087	0.039132	0.062476	0.075630252	3.464101615	0.686933463	229539.078	-651997.596	391139.098	-332377.364	1	12	18	39	46	15	30	46	66	47	5	17	14	11	45	52	2	44	62	27
75	RM0001	RM0081	1	76	309716.5462	-0.060745	-0.029522	0.009966	-0.094962	0.006896	0.024722	0.109349	0.075630252	3.605551275	0.710622657	229539.078	-651997.596	392971.872	-388911.943	1	12	18	39	46	15	30	46	66	47	5	1	15	24	11	59	32	32	4	72
76	RM0001	RM0082	1	77	332823.9804	-0.01605	0.021251	0.134087	0.053632	0.084839	0.095842	0.062476	0.088235294	3.464101615	0.65640429	229539.078	-651997.596	402450.582	-367615.083	1	12	18	39	46	15	30	46	66	47	5	1	14	24	45	59	32	73	4	97
77	RM0001	RM0084	1	78	327427.0247	0.026411	0.027326	0.144017	0.091949	0.003874	0.032188	0.039039	0.084033613	3.391164992	0.654383438	229539.078	-651997.596	479761.149	-440816.698	1	12	18	39	46	15	30	46	66	47	5	1	15	30	25	40	39	35	52	73
78	RM0001	RM0085	1	79	318992.7013	-0.012947	0.024887	0.125493	0.09297	0.071033	0.09847	0.039039	0.088235294	3.391164992	0.650087501	229539.078	-651997.596	468494.443	-440676.331	1	12	18	39	46	15	30	46	66	47	5	1	15	30	25	40	39	35	52	73
79	RM0001	RM0086	1	80	322495.1023	-0.001302	-0.018179	0.085384	-0.056054	-0.071178	-0.014405	0.156222	0.075630252	3.741657387	0.708686845	229539.078	-651997.596	449922.108	-416552.462	1	12	18	39	46	15	30	46	66	47	5	1	15	24	25	40	39	8	24	16
80	RM0001	RM0087	1	81	309586.7977	-0.080267	0.009326	0.008739	0.032833	0.029094	0.032444	0.132785	0.084033613	3.674234614	0.694053776	229539.078	-651997.596	394278.96	-389881.674	1	12	18	39	46	15	30	46	66	47	5	1	15	24	11	59	32	32	4	72
81	RM0001	RM0088	1	82	340387.5962	0.096059	0.037314	0.294847	0.13675	0.181993	0.200936	-0.03127	0.096638655	3.16227766	0.594873106	229539.078	-651997.596	382914.467	-348123.106	1	12	18	39	46	15	30	46	66	47	5	17	14	24	45	59	32	44	62	27
82	RM0001	RM0089	1	83	348523.5002	0.017926	-0.004245	0.103024	-0.01324	-0.013789	0.012186	0.062476	0.079831933	3.464101615	0.678411702	229539.078	-651997.596	396462.31	-346047.821	1	12	18	39	46	15	30	46	66	47	5	17	14	11	45	59	32	44	62	27
83	RM0001	RM0092	1	84	342690.5853	0.006037	-0.010087	0.087472	-0.034008	-0.005278	-0.012	0.085912	0.079831933	3.535533906	0.687413327	229539.078	-651997.596	477922.458	-415899.028	1	12	18	39	46	15	30	46	66	47	5	1	15	30	25	40	39	35	52	43
84	RM0001	RM0094	1	85	290072.6739	-0.022215	-0.011499	0.137793	-0.040455	0.082327	0.096115	0.011488	0.079831933	3.535533906	0.672500205	229539.078	-651997.596	403439.405	-419832.068	1	12	18	39	46	15	30	46	66	47	5	1	15	24	11	59	32	8	16	58
85	RM0001	RM0095	1	86	289505.2442	0.188359	0.058284	0.365454	0.17266	0.298946	0.332754	-0.10158	0.096638655	2.915475947	0.550495256	229539.078	-651997.596	401831.97	-419342.388	1	12	18	39	46	15	30	46	66	47	5	1	15	24	11	59	32	8	16	58
86	RM0001	RM0096	1	87	349448.7377	0.001507	-0.006178	0.025749	-0.013733	0.005439	0.025061	0.156222	0.079831933	3.741657387	0.697958074	229539.078	-651997.596	395983.559	-344734.427	1	12	18	39	46	15	30	46	66	47	5	17	14	11	45	59	32	44	62	27
87	RM0001	RM0097	1	88	342471.7551	0.132998	0.039585	0.335012	0.121526	0.258325	0.2654	-0.10158	0.092436975	2.915475947	0.573271163	229539.078	-651997.596	480893.296	-419386.418	1	12	18	39	46	15	30	46	66	47	5	1	15	30	25	40	39	35	52	43
88	RM0001	RM0098	1	89	280617.2827	0.058804	0.021436	0.227009	0.076016	0.177495	0.1702	-0.054707	0.088235294	3.082207001	0.613561172	229539.078	-651997.596	394732.32	-425155.686	1	12	18	39	46	15	30	46	66	47	5	1	15	24	11	59	32	8	16	58
89	RM0001	RM0099	1	90	323760.5399	0.059147	0.004764	0.173456	0.011921	0.072013	0.108289	0.062476	0.084033613	3.464101615	0.654402187	229539.078	-651997.596	387106.984	-369166.83	1	12	18	39	46	15	30	46	66	47	5	1	14	24	45	59	32	73	4	100
90	RM0001	RM0101	1	91	336761.4299	-0.008176	-0.006608	0.102478	-0.022181	0.011745	0.049847	0.109349	0.079831933	3.605551275	0.686496919	229539.078	-651997.596	399051.096	-361009.733	1	12	18	39	46	15	30	46	66	47	5	1	14	24	45	59	32	73	4	97
91	RM0001	RM0103	1	92	360347.3128	0.015749	0.007141	0.151921	0.028624	0.202191	0.245391	-0.03127	0.084033613	3.16227766	0.630000656	229539.078	-651997.596	393461.613	-331093.267	1	12	18	39	46	15	30	46	66	47	5	17	14	11	45	52	2	44	62	27
92	RM0001	RM0104	1	93	327727.8769	0.115951	0.035957	0.365171	0.133853	0.313766	0.3024	-0.10158	0.100840336	2.915475947	0.562044038	229539.078	-651997.596	384610.466	-363279.003	1	12	18	39	46	15	30	46	66	47	5	1	14	24	45	59	32	73	4	100
93	RM0001	RM0106	1	94	323784.7846	-0.122955	-0.04534	-0.162439	-0.109462	-0.00286	-0.023044	0.179658	0.071428571	3.807886553	0.747497331	229539.078	-651997.596	439609.176	-405609.405	1	12	18	39	46	15	30	46	66	47	5	1	15	24	11	40	39	8	24	35
94	RM0001	RM0108	1	95	317261.1126	-0.030194	-0.01135	0.079199	-0.046461	0.083128	0.107083	0.039039	0.084033613	3.391164992	0.671710464	229539.078	-651997.596	436824.3	-411815.477	1	12	18	39	46	15	30	46	66	47	5	1	15	24	11	40	39	8	24	35
95	RM0001	RM0109	1	96	315683.8473	0.003545	0.006714	0.119743	0.022316	0.149451	0.126976	0.062476	0.088235294	3.464101615	0.654479391	229539.078	-651997.596	423527.805	-402950.08	1	12	18	39	46	15	30	46	66	47	5	1	15	24	11	59	32	8	16	35
96	RM0001	RM0110	1	97	144039.6619	0.239883	0.15221	0.525221	0.501163	0.446248	0.499219	-0.195326	0.105042017	2.549509757	0.459970112	229539.078	-651997.596	362818.839	-597372.24	1	12	18	39	46	15	30	46	66	47	1	11	3	32	8	50	41	80	78	91
97	RM0001	RM0111	1	98	116894.8532	-0.024738	0.005054	0.035709	0.016337	0.070299	0.03682	0.062476	0.079831933	3.464101615	0.677976185	229539.078	-651997.596	326248.089	-586333.497	1	12	18	39	46	15	30	46	66	47	1	11	3	8	29	28	41	80	78	91
98	RM0001	RM0112	1	99	123923.2217	-0.111702	-0.044702	-0.103243	-0.103862	-0.180648	-0.109797	0.226531	0.06302521	3.937003937	0.769358859	229539.078	-651997.596	329855.242	-579240.245	1	12	18	39	46	15	30	46	66	47	1	11	3	8	29	28	41	80	78	91
99	RM0001	RM0115	1	100	202367.1132	-0.031246	-0.007178	0.067864	-0.030991	0.141611	0.127283	0.015603	0.088235294	3.31662479	0.659782742	229539.078	-651997.596	363870.445	-500645.251	1	12	18	39	46	15	30	46	66	47	1	11	22	8	29	28	45	63	56	32
100	RM0001	RM0116	1	101	176658.7276	0.118397	0.034795	0.286079	0.105184	0.222538	0.265162	-0.078143	0.092436975	3	0.585377323	229539.078	-651997.596	357641.514	-530350.27	1	12	18	39	46	15	30	46	66	47	1	11	3	8	29	28	45	63	23	91
101	RM0001	RM0119	1	102	152846.8201	0.054083	0.006822	0.218245	0.023046	0.117324	0.127128	0.039039	0.088235294	3.391164992	0.641144064	229539.078	-651997.596	359069.895	-570856.251	1	12	18	39	46	15	30	46	66	47	1	11	3	8	29	28	41	80	78	91
102	RM0001	RM0120	1	103	180884.5645	0.021232	0.008032	0.07143	0.022724	0.072501	0.102032	0.085912	0.079831933	3.535533906	0.670322315	229539.078	-651997.596	365753.579	-532981.482	1	12	18	39	46	15	30	46	66	47	1	11	3	8	29	28	45	63	23	91
103	RM0001	RM0123	1	104	194699.5384	0.151325	0.111305	0.386449	0.334517	0.386885	0.361999	-0.125016	0.105042017	2.828427125	0.517947423	229539.078	-651997.596	402675.79	-562938.126	1	12	18	39	46	15	30	46	66	47	1	11	3	32	8	50	41	80	27	6
104	RM0001	RM0125	1	105	194699.5384	-0.025297	-0.008302	0.064921	-0.030222	0.09436	0.037932	0.062476	0.084033613	3.464101615	0.677099371	229539.078	-651997.596	402675.79	-562938.126	1	12	18	39	46	15	30	46	66	47	1	11	3	32	8	50	41	80	27	6
105	RM0001	RM0126	1	106	196870.2543	0.211163	0.069397	0.503484	0.226253	0.466149	0.46373	-0.195326	0.109243697	2.549509757	0.493129749	229539.078	-651997.596	403722.719	-560248.175	1	12	18	39	46	15	30	46	66	47	1	11	3	32	8	50	41	80	27	6
106	RM0001	RM0127	1	107	448377.9797	-0.147884	-0.054422	-0.167788	-0.156346	-0.179654	-0.229073	0.273404	0.067226891	4.062019202	0.791840308	229539.078	-651997.596	390580.628	-233538.002	1	12	18	39	46	15	30	46	66	47	5	3	10	20	35	42	62	42	19	39
107	RM0001	RM0128	1	108	450041.5165	0.019002	0.002252	0.090392	0.006989	-0.015544	-0.031403	0.062476	0.079831933	3.464101615	0.678949955	229539.078	-651997.596	391403.192	-232072.156	1	12	18	39	46	15	30	46	66	47	5	3	10	20	35	42	62	42	19	39
108	RM0001	RM0129	1	109	461947.2455	0.093787	0.031912	0.190711	0.097767	0.052396	0.021545	0.039039	0.088235294	3.391164992	0.638119727	229539.078	-651997.596	384731.842	-216899.373	1	12	18	39	46	15	30	46	66	47	5	3	10	20	35	42	62	42	83	42
109	RM0001	RM0130	1	110	408163.8231	0.049631	0.059405	0.174493	0.183854	0.192367	0.248424	0.039039	0.092436975	3.391164992	0.612107951	229539.078	-651997.596	410541.775	-286161.936	1	12	18	39	46	15	30	46	66	47	5	17	10	33	35	52	2	76	72	14
110	RM0001	RM0131	1	111	453650.49	-0.085673	-0.035426	-0.086169	-0.112358	-0.031077	-0.030422	0.132785	0.075630252	3.674234614	0.729244356	229539.078	-651997.596	347811.543	-214035.964	1	12	18	39	46	15	30	46	66	47	5	3	7	23	31	39	56	1	83	10
111	RM0001	RM0134	1	112	432784.067	-0.092816	-0.000667	-0.055625	-0.002042	-0.004305	0.016722	0.156222	0.079831933	3.741657387	0.712257819	229539.078	-651997.596	409065.105	-258205.196	1	12	18	39	46	15	30	46	66	47	5	3	10	33	35	42	33	76	72	76
112	RM0001	RM0135	1	113	454432.3295	-0.002693	-0.001728	0.078327	-0.005016	0.126402	0.139793	0.039039	0.084033613	3.391164992	0.660582876	229539.078	-651997.596	373443.863	-220952.175	1	12	18	39	46	15	30	46	66	47	5	3	10	20	35	42	56	42	83	42
113	RM0001	RM0136	1	114	459756.2509	0.211502	0.065593	0.390584	0.18896	0.196181	0.258615	-0.078143	0.096638655	3	0.557381757	229539.078	-651997.596	382573.389	-218458.313	1	12	18	39	46	15	30	46	66	47	5	3	10	20	35	42	62	42	83	42
114	RM0001	RM0137	1	115	440554.2985	0.084271	0.010751	0.184771	0.024589	0.034297	0.068464	0.039039	0.084033613	3.391164992	0.64941035	229539.078	-651997.596	367101.665	-233470.865	1	12	18	39	46	15	30	46	66	47	5	3	10	20	35	42	56	42	83	10
115	RM0001	RM0138	1	116	437732.3088	0.036693	0.006008	0.14466	0.018523	0.040889	0.033607	0.062476	0.084033613	3.464101615	0.663231102	229539.078	-651997.596	387240.425	-243659.673	1	12	18	39	46	15	30	46	66	47	5	3	10	20	35	42	33	42	19	89
116	RM0001	RM0139	1	117	438978.4092	-0.085159	-0.044342	-0.030119	-0.122235	-0.190773	-0.171414	0.156222	0.071428571	3.741657387	0.750098855	229539.078	-651997.596	394863.198	-245340.518	1	12	18	39	46	15	30	46	66	47	5	3	10	20	35	42	33	42	19	39
117	RM0001	RM0149	1	118	1010358.161	-0.02241	-0.020207	0.043865	-0.06504	0.082032	0.08324	0.039039	0.079831933	3.391164992	0.679881274	229539.078	-651997.596	-29301.258	324642.201	1	12	18	39	46	15	30	46	66	47	7	7	26	27	37	1	8	14	15	64
118	RM0001	RM0153	1	119	1492651.348	-0.045997	-0.04837	-0.129197	-0.097825	-0.141034	-0.106708	0.203095	0.058823529	3.872983346	0.761172867	229539.078	-651997.596	-49606.492	814319.49	1	12	18	39	46	15	30	46	66	47	6	20	8	36	22	24	67	64	80	99
119	RM0001	RM0155	1	120	1492651.348	-0.083814	-0.055674	-0.149337	-0.121799	-0.188533	-0.137685	0.226531	0.058823529	3.937003937	0.776732127	229539.078	-651997.596	-49606.492	814319.49	1	12	18	39	46	15	30	46	66	47	6	20	8	36	22	24	67	64	80	99
120	RM0001	RM0156	1	121	1495014.262	-0.129878	-5.90E-05	-0.166261	-0.000126	-0.257748	-0.243425	0.296841	0.06302521	4.123105626	0.782339368	229539.078	-651997.596	-41042.86	818326.538	1	12	18	39	46	15	30	46	66	47	6	20	8	36	22	24	67	64	80	99
121	RM0001	RM0164	1	122	1336057.738	-0.084401	-0.049532	-0.097896	-0.121422	-0.148793	-0.138091	0.203095	0.067226891	3.872983346	0.761055464	229539.078	-651997.596	3959.721	664879.1	1	12	18	39	46	15	30	46	66	47	6	20	8	36	22	37	67	68	48	7
122	RM0001	RM0168	1	123	1502558.76	-0.027013	-0.026045	0.001527	-0.059086	0.016954	-0.004308	0.179658	0.075630252	3.807886553	0.716202303	229539.078	-651997.596	155950.772	848758.076	1	12	18	39	46	15	30	46	66	47	6	20	13	16	28	14	65	3	61	18
123	RM0001	RM0170	1	124	1516000.941	0.003542	-0.019362	0.050133	-0.049589	-0.025267	0.025286	0.062476	0.075630252	3.464101615	0.690823135	229539.078	-651997.596	168665.314	862780.684	1	12	18	39	46	15	30	46	66	47	6	20	13	16	28	14	65	3	61	18
124	RM0001	RM0172	1	125	1516000.941	0.086375	0.046129	0.095809	0.102772	-0.012897	0.043887	0.109349	0.071428571	3.605551275	0.66800965	229539.078	-651997.596	168665.314	862780.684	1	12	18	39	46	15	30	46	66	47	6	20	13	16	28	14	65	3	61	18
125	RM0001	RM0173	1	126	1367888.509	-0.046238	-0.013929	-0.064089	-0.035437	-0.205829	-0.169069	0.203095	0.06302521	3.872983346	0.751438276	229539.078	-651997.596	286611.562	714699.775	1	12	18	39	46	15	30	46	66	47	6	20	13	37	49	47	18	18	12	96
126	RM0001	RM0175	1	127	1334791.394	-0.061503	-0.004661	-0.04129	-0.013385	-0.003004	0.014725	0.109349	0.071428571	3.605551275	0.708506763	229539.078	-651997.596	310124.431	680358.988	1	12	18	39	46	15	30	46	66	47	6	20	13	37	49	47	18	18	12	96
127	RM0001	RM0179	1	128	1344696.299	-0.117378	-0.057879	-0.127364	-0.106237	-0.234629	-0.225852	0.226531	0.067226891	3.937003937	0.77886636	229539.078	-651997.596	308546.536	690375.66	1	12	18	39	46	15	30	46	66	47	6	20	13	37	49	47	18	18	12	96
128	RM0001	RM0180	1	129	1653809.574	-0.064414	-0.039271	-0.028343	-0.109044	-0.131058	-0.101943	0.179658	0.071428571	3.807886553	0.743085283	229539.078	-651997.596	26707.513	989326.706	1	12	18	39	46	15	30	46	66	47	6	20	8	36	22	23	25	66	64	46
129	RM0001	RM0181	1	130	1440388.763	0.060922	0.054604	0.167194	0.111692	-0.014386	-0.031611	0.015603	0.084033613	3.31662479	0.644273201	229539.078	-651997.596	-19937.762	766621.837	1	12	18	39	46	15	30	46	66	47	6	20	8	36	22	37	67	68	48	7
130	RM0001	RM0186	1	131	1475683.034	0.046915	0.083503	0.043886	0.181704	-0.065617	-0.030058	0.109349	0.071428571	3.605551275	0.670788717	229539.078	-651997.596	-58250.002	795350.967	1	12	18	39	46	15	30	46	66	47	6	20	8	36	22	24	67	64	80	99
131	RM0001	RM0189	1	132	1475683.034	-0.135093	-0.076402	-0.239654	-0.177537	-0.338648	-0.26704	0.249968	0.054621849	4	0.815270214	229539.078	-651997.596	-58250.002	795350.967	1	12	18	39	46	15	30	46	66	47	6	20	8	36	22	24	67	64	80	99
132	RM0001	RM0190	1	133	1511568.274	-0.010203	-0.021564	0.005751	-0.050534	-0.06764	-0.05978	0.132785	0.075630252	3.674234614	0.712765743	229539.078	-651997.596	164671.114	858178.153	1	12	18	39	46	15	30	46	66	47	6	20	13	16	28	14	65	3	61	18
133	RM0001	RM0192	1	134	1511568.274	-0.059326	-0.035239	-0.05777	-0.086852	-0.093286	-0.071321	0.179658	0.071428571	3.807886553	0.738579457	229539.078	-651997.596	164671.114	858178.153	1	12	18	39	46	15	30	46	66	47	6	20	13	16	28	14	65	3	61	18
134	RM0001	RM0193	1	135	1402431.117	-0.107767	-0.069266	-0.208342	-0.148856	-0.311255	-0.279397	0.249968	0.054621849	4	0.806687751	229539.078	-651997.596	-10421.75	729751.961	1	12	18	39	46	15	30	46	66	47	6	20	8	36	22	37	67	68	48	7
135	RM0001	RM0197	1	136	1329972.16	-0.154586	-0.026211	-0.283094	-0.062186	-0.404501	-0.383418	0.320277	0.050420168	4.183300133	0.827348719	229539.078	-651997.596	308053.699	675654.994	1	12	18	39	46	15	30	46	66	47	6	20	13	37	49	47	18	18	12	96
136	RM0001	RM0198	1	137	1329972.16	0.012792	-0.004959	0.153657	-0.016016	0.12414	0.127857	0.015603	0.088235294	3.31662479	0.649582194	229539.078	-651997.596	308053.699	675654.994	1	12	18	39	46	15	30	46	66	47	6	20	13	37	49	47	18	18	12	96
137	RM0001	RM0199	1	138	1349426.633	-0.064345	-0.020235	-0.113807	-0.047907	-0.150772	-0.125526	0.226531	0.06302521	3.937003937	0.75654984	229539.078	-651997.596	287402.765	696187.863	1	12	18	39	46	15	30	46	66	47	6	20	13	37	49	47	18	18	12	96
138	RM0001	RM0200	1	139	1349426.633	-0.0981	-0.010796	-0.095325	-0.029112	-0.068813	-0.03254	0.179658	0.067226891	3.807886553	0.737382382	229539.078	-651997.596	287402.765	696187.863	1	12	18	39	46	15	30	46	66	47	6	20	13	37	49	47	18	18	12	96
139	RM0001	RM0201	1	140	993831.0815	0.017559	-0.011335	0.164478	-0.041346	0.102268	0.116044	-0.03127	0.084033613	3.16227766	0.648286378	229539.078	-651997.596	-1275.714	314658.884	1	12	18	39	46	15	30	46	66	47	7	7	26	27	44	41	26	37	17	64
140	RM0001	RM0203	1	141	1522366.428	-0.139077	-0.073656	-0.242932	-0.117912	-0.230948	-0.241164	0.343714	0.054621849	4.242640687	0.818339472	229539.078	-651997.596	177179.302	869468.143	1	12	18	39	46	15	30	46	66	47	6	20	13	16	28	14	65	3	61	18
141	RM0001	RM0204	1	142	1508887.589	-0.044672	-0.016762	-0.048703	-0.037224	-0.041519	0.025349	0.249968	0.067226891	4	0.736569481	229539.078	-651997.596	163527.15	855445.332	1	12	18	39	46	15	30	46	66	47	6	20	13	16	28	14	65	3	61	18
142	RM0001	RM0205	1	143	1508887.589	-0.027552	-0.042418	-0.043545	-0.106559	-0.282391	-0.220984	0.156222	0.06302521	3.741657387	0.756688171	229539.078	-651997.596	163527.15	855445.332	1	12	18	39	46	15	30	46	66	47	6	20	13	16	28	14	65	3	61	18
143	RM0001	RM0206	1	144	1442164.339	-0.121096	-0.05757	-0.143034	-0.110029	-0.207355	-0.161432	0.273404	0.06302521	4.062019202	0.785905709	229539.078	-651997.596	-19021.286	768585.287	1	12	18	39	46	15	30	46	66	47	6	20	8	36	22	37	67	68	48	7
144	RM0001	RM0207	1	145	570949.0325	0.09068	0.001495	0.188198	0.004279	0.031179	0.079206	0.015603	0.079831933	3.31662479	0.650269325	229539.078	-651997.596	325058.037	-89095.361	1	12	18	39	46	15	30	46	66	47	3	18	24	34	24	48	1	78	8	8
145	RM0001	RM0209	1	146	1473045.453	-0.012087	-0.018212	0.043036	-0.050911	-0.045877	-0.003815	0.085912	0.071428571	3.535533906	0.702313791	229539.078	-651997.596	-42162.828	795773.443	1	12	18	39	46	15	30	46	66	47	6	20	8	36	22	24	67	64	80	99
146	RM0001	RM0210	1	147	1442164.339	-0.095825	-0.059909	-0.105231	-0.116999	-0.195544	-0.159588	0.249968	0.06302521	4	0.777635422	229539.078	-651997.596	-19021.286	768585.287	1	12	18	39	46	15	30	46	66	47	6	20	8	36	22	37	67	68	48	7
147	RM0001	RM0211	1	148	1486560.057	0.033391	0.018447	0.111132	0.035977	0.077762	0.118809	0.039039	0.075630252	3.391164992	0.658884865	229539.078	-651997.596	86902.193	827703.564	1	12	18	39	46	15	30	46	66	47	6	20	13	16	28	23	25	3	36	46
148	RM0001	RM0212	1	149	1486560.057	-0.057026	-0.032671	-0.03894	-0.062649	-0.114779	-0.064924	0.179658	0.067226891	3.807886553	0.739170226	229539.078	-651997.596	86902.193	827703.564	1	12	18	39	46	15	30	46	66	47	6	20	13	16	28	23	25	3	36	46
149	RM0001	RM0214	1	150	1573246.742	0.02111	0.018518	0.050819	0.049387	0.113499	0.11543	0.109349	0.079831933	3.605551275	0.669040505	229539.078	-651997.596	202898.636	921023.573	1	12	18	39	46	15	30	46	66	47	6	20	13	16	28	14	65	3	61	18
150	RM0001	RM0215	1	151	1508887.589	-0.018011	-0.019096	-0.000898	-0.052828	-0.196171	-0.128748	0.132785	0.067226891	3.674234614	0.730222444	229539.078	-651997.596	163527.15	855445.332	1	12	18	39	46	15	30	46	66	47	6	20	13	16	28	14	65	3	61	18
151	RM0001	RM0216	1	152	1329972.16	0.039458	-0.003995	0.138663	-0.013287	0.121461	0.092507	0.015603	0.084033613	3.31662479	0.652273764	229539.078	-651997.596	308053.699	675654.994	1	12	18	39	46	15	30	46	66	47	6	20	13	37	49	47	18	18	12	96
152	RM0001	RM0217	1	153	1389203.695	-0.209703	-0.093584	-0.361282	-0.254385	-0.408798	-0.421273	0.390587	0.046218487	4.358898944	0.876511805	229539.078	-651997.596	250724.112	737044.556	1	12	18	39	46	15	30	46	66	47	6	20	13	37	49	47	18	18	12	96
153	RM0001	RM0218	1	154	510824.6599	0.032755	0.00423	0.191484	0.01353	0.11143	0.148982	-0.007834	0.088235294	3.240370349	0.63757866	229539.078	-651997.596	312720.525	-147990.969	1	12	18	39	46	15	30	46	66	47	5	2	24	1	24	60	53	11	68	48
154	RM0001	RM0221	1	155	1471104.74	-0.01583	-0.030879	-0.03698	-0.066272	-0.088655	-0.029121	0.179658	0.06302521	3.807886553	0.734552456	229539.078	-651997.596	422605.831	806383.145	1	12	18	39	46	15	30	46	66	47	6	20	13	37	42	55	18	16	76	55
155	RM0001	RM0222	1	156	532930.1871	-0.139248	-0.045782	-0.170799	-0.122636	-0.201525	-0.214347	0.320277	0.06302521	4.183300133	0.797904295	229539.078	-651997.596	270081.477	-120611.768	1	12	18	39	46	15	30	46	66	47	3	18	24	34	24	48	20	78	8	8
156	RM0001	RM0223	1	157	532930.1871	-0.077433	-0.038581	-0.057903	-0.124524	-0.043895	-0.049252	0.156222	0.075630252	3.741657387	0.733274623	229539.078	-651997.596	270081.477	-120611.768	1	12	18	39	46	15	30	46	66	47	3	18	24	34	24	48	20	78	8	8
157	RM0001	RM0224	1	158	1373613.402	-0.081074	-0.032433	-0.113567	-0.072771	-0.173522	-0.187942	0.179658	0.067226891	3.807886553	0.755922109	229539.078	-651997.596	-377832.094	580038.945	1	12	18	39	46	15	30	46	66	47	2	6	27	17	40	9	29	34	10	38
158	RM0001	RM0227	1	159	1364654.841	-0.040933	-0.033117	-0.037554	-0.087645	-0.211485	-0.207417	0.132785	0.067226891	3.674234614	0.744046303	229539.078	-651997.596	-636992.534	402234.731	1	12	18	39	46	15	30	46	66	47	2	6	27	3	23	12	52	25	67	81
159	RM0001	RM0239	1	160	718882.8395	-0.055974	-0.023033	0.013725	-0.04477	0.107647	0.050264	0.132785	0.084033613	3.674234614	0.696299254	229539.078	-651997.596	3910.855	30559.685	1	12	18	39	46	15	30	46	66	47	3	10	16	7	50	21	15	19	35	15
160	RM0001	RM0240	1	161	1211372.15	0.104702	0.094434	0.236211	0.239985	0.143031	0.152996	-0.03127	0.088235294	3.16227766	0.592521232	229539.078	-651997.596	-467754.745	338559.727	1	12	18	39	46	15	30	46	66	47	2	6	27	3	26	30	6	62	67	30
161	RM0001	RM0244	1	162	1335253.632	0.056162	0.028881	0.141504	0.062738	0.138383	0.175324	0.015603	0.079831933	3.31662479	0.638330853	229539.078	-651997.596	-512256.062	458246.626	1	12	18	39	46	15	30	46	66	47	2	6	27	3	26	12	6	25	67	30
162	RM0001	RM0245	1	163	1950897.713	0.05279	0.03678	0.142434	0.093772	0.123602	0.127443	0.062476	0.084033613	3.464101615	0.64290217	229539.078	-651997.596	-822330.525	991039.903	1	12	18	39	46	15	30	46	66	47	4	5	20	38	12	26	55	7	28	57
163	RM0001	RM0246	1	164	1242656.453	0.06331	0.006475	0.141853	0.018022	0.013512	0.042589	0.085912	0.079831933	3.535533906	0.668275895	229539.078	-651997.596	-497980.737	355429.81	1	12	18	39	46	15	30	46	66	47	2	6	27	3	26	30	6	62	67	30
164	RM0001	RM0250	1	165	1763167.076	-0.04289	-0.055426	-0.073739	-0.128673	-0.244387	-0.223178	0.156222	0.06302521	3.741657387	0.761692493	229539.078	-651997.596	-720589.191	833268.175	1	12	18	39	46	15	30	46	66	47	4	4	20	38	19	54	37	53	81	37
165	RM0001	RM0253	1	166	1032677.201	-0.120069	-0.060794	-0.189434	-0.145756	-0.239387	-0.267609	0.343714	0.058823529	4.242640687	0.81186163	229539.078	-651997.596	-330154.325	215853.483	1	12	18	39	46	15	30	46	66	47	2	6	27	18	9	22	57	28	60	53
166	RM0001	RM0260	1	167	1640083.474	-0.008568	-0.021111	0.046003	-0.051624	-0.03793	0.01495	0.039039	0.075630252	3.391164992	0.690191205	229539.078	-651997.596	-122914.827	949767.07	1	12	18	39	46	15	30	46	66	47	6	20	8	40	14	13	59	10	74	33
167	RM0001	RM0262	1	168	1322384.863	0.102056	0.076254	0.172377	0.177819	0.033297	0.04881	0.039039	0.079831933	3.391164992	0.632189662	229539.078	-651997.596	-222347.848	590781.52	1	12	18	39	46	15	30	46	66	47	2	6	27	6	17	38	70	59	79	31
168	RM0001	RM0263	1	169	1433715.407	-0.065935	-0.039068	-0.063377	-0.101586	0.014225	0.00749	0.109349	0.071428571	3.605551275	0.720874472	229539.078	-651997.596	-137588.561	733916.241	1	12	18	39	46	15	30	46	66	47	6	20	8	6	17	34	70	31	32	31
169	RM0001	RM0270	1	170	1278462.13	-0.032004	-0.047429	-0.031855	-0.127786	-0.110713	-0.142396	0.156222	0.071428571	3.741657387	0.739621075	229539.078	-651997.596	-390300.051	466154.841	1	12	18	39	46	15	30	46	66	47	2	6	27	17	26	31	6	62	67	30
170	RM0001	RM0274	1	171	952230.5165	-0.00528	-0.041195	0.00065	-0.081455	-0.141855	-0.177819	0.109349	0.071428571	3.605551275	0.726815058	229539.078	-651997.596	-87282.007	245982.001	1	12	18	39	46	15	30	46	66	47	7	7	26	27	15	10	5	4	3	68
171	RM0001	RM0275	1	172	1490977.609	-0.042152	-0.022593	0.027559	-0.038312	0.06729	0.076082	0.109349	0.079831933	3.605551275	0.693765168	229539.078	-651997.596	-372288.599	712120.316	1	12	18	39	46	15	30	46	66	47	2	6	27	2	40	9	29	34	10	38
172	RM0001	RM0276	1	173	1205849.259	-0.053923	-0.040514	-0.03422	-0.09596	-0.11042	-0.117632	0.132785	0.075630252	3.674234614	0.730871059	229539.078	-651997.596	-319863.67	421421.733	1	12	18	39	46	15	30	46	66	47	2	6	27	17	18	31	38	54	44	67
173	RM0001	RM0278	1	174	875969.141	-0.074322	-0.033172	-0.091361	-0.10559	0.074464	0.049625	0.109349	0.075630252	3.605551275	0.714403429	229539.078	-651997.596	673.333	193545.074	1	12	18	39	46	15	30	46	66	47	7	7	26	27	50	2	40	69	77	70
174	RM0001	RM0280	1	175	1322213.411	0.067342	-0.002324	0.199852	-0.005546	0.050248	0.115549	-0.03127	0.079831933	3.16227766	0.6428626	229539.078	-651997.596	-318106.897	551469.142	1	12	18	39	46	15	30	46	66	47	2	6	27	17	40	9	29	34	10	38
175	RM0001	RM0282	1	176	1398618.257	-0.105513	-0.062083	-0.160182	-0.137595	-0.162072	-0.188013	0.179658	0.067226891	3.807886553	0.769494384	229539.078	-651997.596	-315594.604	636009.507	1	12	18	39	46	15	30	46	66	47	2	6	27	17	40	9	29	34	10	38
176	RM0001	RM0283	1	177	1162899.648	0.055282	0.069358	0.175039	0.168579	0.109886	0.101356	-0.007834	0.084033613	3.240370349	0.621436005	229539.078	-651997.596	-300716.047	382973.463	1	12	18	39	46	15	30	46	66	47	2	6	27	18	18	31	38	54	44	67
177	RM0001	RM0284	1	178	2007514.484	-0.049373	-0.042798	-0.066698	-0.096049	-0.206835	-0.22182	0.203095	0.067226891	3.872983346	0.759882549	229539.078	-651997.596	-825083.986	1056184.068	1	12	18	39	46	15	30	46	66	47	4	5	20	38	12	26	55	7	42	57
178	RM0001	RM0286	1	179	1182006.723	-0.000124	-0.025195	0.0483	-0.058539	-0.171937	-0.134998	0.109349	0.071428571	3.605551275	0.718996912	229539.078	-651997.596	-401778.831	347290.946	1	12	18	39	46	15	30	46	66	47	2	6	27	3	26	30	6	62	67	30
179	RM0001	RM0289	1	180	1558249.329	-0.068377	-0.034523	-0.048892	-0.097562	0.010559	0.031637	0.179658	0.071428571	3.807886553	0.729215458	229539.078	-651997.596	-205011.154	844433.848	1	12	18	39	46	15	30	46	66	47	6	20	8	40	14	13	59	10	49	33
180	RM0001	RM0290	1	181	555911.8972	0.026831	0.002785	0.186604	0.011733	0.083541	0.119142	-0.007834	0.088235294	3.240370349	0.641774369	229539.078	-651997.596	275188.625	-97963.16	1	12	18	39	46	15	30	46	66	47	3	18	24	34	24	48	20	78	8	8
181	RM0001	RM0291	1	182	931566.1767	-0.124423	-0.061949	-0.192757	-0.179906	-0.241985	-0.276946	0.226531	0.06302521	3.937003937	0.79519654	229539.078	-651997.596	-56009.668	234725.278	1	12	18	39	46	15	30	46	66	47	7	7	26	27	15	10	5	4	3	68
182	RM0001	RM0293	1	183	973028.2269	0.020739	-0.01662	0.093211	-0.04353	-0.070293	-0.044513	0.109349	0.075630252	3.605551275	0.698919541	229539.078	-651997.596	-279471.108	177274.712	1	12	18	39	46	15	30	46	66	47	9	7	11	18	9	22	57	28	60	53
183	RM0001	RM0294	1	184	1340689.002	-0.040587	-0.019276	0.015473	-0.061413	0.014302	-0.002742	0.085912	0.079831933	3.535533906	0.698395837	229539.078	-651997.596	-178768.052	625003.691	1	12	18	39	46	15	30	46	66	47	2	6	8	6	17	38	70	59	79	31
184	RM0001	RM0295	1	185	1669609.6	0.008878	-0.010494	0.001476	-0.025792	-0.043338	-0.041605	0.156222	0.071428571	3.741657387	0.712224212	229539.078	-651997.596	-267251.726	941989.579	1	12	18	39	46	15	30	46	66	47	6	20	8	40	14	13	59	50	74	71
185	RM0001	RM0297	1	186	1400056.945	0.020988	-0.019566	0.046314	-0.041368	-0.191884	-0.198445	0.203095	0.071428571	3.872983346	0.733422927	229539.078	-651997.596	-472435.477	559361.63	1	12	18	39	46	15	30	46	66	47	2	6	27	2	40	9	29	34	10	38
186	RM0001	RM0298	1	187	970823.6045	0.003007	0.009853	0.06296	0.022823	0.080208	0.089179	0.062476	0.079831933	3.464101615	0.669070982	229539.078	-651997.596	-97393.452	262121.429	1	12	18	39	46	15	30	46	66	47	7	7	26	27	15	10	5	4	3	68
187	RM0001	RM0299	1	188	1105996.044	0.015948	-0.001849	0.087835	-0.00563	0.051522	0.06434	0.062476	0.079831933	3.464101615	0.672641704	229539.078	-651997.596	-341743.166	295031.362	1	12	18	39	46	15	30	46	66	47	2	6	27	18	9	44	57	28	60	53
188	RM0001	RM0301	1	189	1116954.039	0.02213	-0.006479	0.025692	-0.016534	-0.070157	-0.074242	0.156222	0.071428571	3.741657387	0.711186393	229539.078	-651997.596	-251324.818	356147.353	1	12	18	39	46	15	30	46	66	47	2	6	27	18	18	56	38	54	44	67
189	RM0001	RM0302	1	190	1220991.906	0.092022	0.010294	0.20262	0.033089	0.09846	0.087818	-0.007834	0.084033613	3.240370349	0.635118044	229539.078	-651997.596	-431197.45	374768.431	1	12	18	39	46	15	30	46	66	47	2	6	27	3	26	30	6	62	67	30
190	RM0001	RM0303	1	191	1392060.926	-0.119506	-0.066696	-0.175881	-0.15531	-0.263644	-0.247227	0.296841	0.058823529	4.123105626	0.805918248	229539.078	-651997.596	-538375.011	509097.393	1	12	18	39	46	15	30	46	66	47	2	6	27	3	26	12	6	25	67	30
191	RM0001	RM0304	1	192	1006106.286	-0.095507	-0.069518	-0.142893	-0.110977	-0.326628	-0.297585	0.226531	0.058823529	3.937003937	0.794055675	229539.078	-651997.596	-152947.589	278568.795	1	12	18	39	46	15	30	46	66	47	7	7	26	27	15	10	5	4	39	68
192	RM0001	RM0305	1	193	1384619.035	-0.129756	-0.058263	-0.213457	-0.167075	-0.111522	-0.089014	0.179658	0.067226891	3.807886553	0.769076328	229539.078	-651997.596	-115310.376	688990.37	1	12	18	39	46	15	30	46	66	47	6	20	8	6	17	34	70	31	32	31
193	RM0001	RM0307	1	194	1519308.27	0.084002	0.070405	0.103969	0.153366	0.077656	0.115154	0.085912	0.075630252	3.535533906	0.645655846	229539.078	-651997.596	-354256.972	750671.214	1	12	18	39	46	15	30	46	66	47	2	6	8	2	40	9	29	34	10	38
194	RM0001	RM0308	1	195	1425434.362	-0.134306	-0.075868	-0.224969	-0.196832	-0.285495	-0.308354	0.226531	0.058823529	3.937003937	0.808306569	229539.078	-651997.596	-175957.023	714544.036	1	12	18	39	46	15	30	46	66	47	6	20	8	6	17	34	70	31	32	31
195	RM0001	RM0309	1	196	1173035.971	0.149393	0.072323	0.344801	0.164643	0.237075	0.304607	-0.10158	0.088235294	2.915475947	0.56542908	229539.078	-651997.596	-432017.138	316690.57	1	12	18	39	46	15	30	46	66	47	2	6	27	3	26	30	6	62	67	30
196	RM0001	RM0310	1	197	1001670.058	-0.108766	-0.061154	-0.169037	-0.159655	-0.189109	-0.232981	0.273404	0.06302521	4.062019202	0.792676614	229539.078	-651997.596	-207510.02	249296.469	1	12	18	39	46	15	30	46	66	47	7	7	26	18	15	10	5	4	39	53
197	RM0001	RM0311	1	198	746773.3243	0.012422	-0.014335	0.014272	-0.032492	0.015433	0.009406	0.179658	0.075630252	3.807886553	0.706959879	229539.078	-651997.596	-35494.51	46162.554	1	12	18	39	46	15	30	46	66	47	3	10	16	7	50	2	40	19	35	15
198	RM0001	RM0314	1	199	1588479.317	-0.15625	-0.062566	-0.210625	-0.219492	-0.276118	-0.232029	0.226531	0.058823529	3.937003937	0.805210461	229539.078	-651997.596	-133178.953	894515.311	1	12	18	39	46	15	30	46	66	47	6	20	8	40	14	13	59	10	74	33
199	RM0001	RM0317	1	200	1631678.949	-0.067154	-0.029125	-0.013537	-0.06793	-0.047512	-0.049666	0.132785	0.075630252	3.674234614	0.720911867	229539.078	-651997.596	-138613.653	937606.052	1	12	18	39	46	15	30	46	66	47	6	20	8	40	14	13	59	10	74	33
200	RM0001	RM0318	1	201	1340689.002	0.020034	0.008833	0.138969	0.023474	0.107987	0.148023	0.039039	0.084033613	3.391164992	0.651657244	229539.078	-651997.596	-178768.052	625003.691	1	12	18	39	46	15	30	46	66	47	2	6	8	6	17	38	70	59	79	31
201	RM0001	RM0320	1	202	1486326.247	0.102908	-0.002055	0.172908	-0.004133	-0.048763	0.012301	0.039039	0.075630252	3.391164992	0.665342226	229539.078	-651997.596	-451025.563	669364.384	1	12	18	39	46	15	30	46	66	47	2	6	27	2	40	9	29	34	10	38
202	RM0001	RM0321	1	203	1859993.144	-0.093819	-0.060291	-0.139382	-0.110757	-0.224464	-0.237805	0.249968	0.06302521	4	0.784396001	229539.078	-651997.596	-730062.831	941344.386	1	12	18	39	46	15	30	46	66	47	4	5	20	38	19	54	37	53	81	37
203	RM0001	RM0324	1	204	1649761.824	-0.086921	-0.059582	-0.148667	-0.126185	-0.384787	-0.344702	0.296841	0.054621849	4.123105626	0.812024084	229539.078	-651997.596	-735389.163	686145.732	1	12	18	39	46	15	30	46	66	47	4	4	20	15	7	18	64	67	6	69
204	RM0001	RM0325	1	205	1588479.317	-0.172078	-0.07841	-0.255568	-0.211133	-0.298591	-0.258039	0.273404	0.054621849	4.062019202	0.823860992	229539.078	-651997.596	-133178.953	894515.311	1	12	18	39	46	15	30	46	66	47	6	20	8	40	14	13	59	10	74	33
205	RM0001	RM0326	1	206	1322213.411	0.021889	-0.017587	0.024283	-0.034828	0.009571	0.038856	0.109349	0.071428571	3.605551275	0.69711875	229539.078	-651997.596	-318106.897	551469.142	1	12	18	39	46	15	30	46	66	47	2	6	27	17	40	9	29	34	10	38
206	RM0001	RM0327	1	207	1105996.044	-0.022851	-0.016779	0.029129	-0.050399	-0.119651	-0.06958	0.109349	0.071428571	3.605551275	0.714817773	229539.078	-651997.596	-341743.166	295031.362	1	12	18	39	46	15	30	46	66	47	2	6	27	18	9	44	57	28	60	53
207	RM0001	RM0328	1	208	1631678.949	-0.067203	-0.013249	-0.082068	-0.035708	-0.130104	-0.135357	0.156222	0.067226891	3.741657387	0.738779001	229539.078	-651997.596	-138613.653	937606.052	1	12	18	39	46	15	30	46	66	47	6	20	8	40	14	13	59	10	74	33
208	RM0001	RM0329	1	209	1340689.002	-0.035188	-0.03901	-0.0912	-0.074068	-0.254433	-0.263864	0.249968	0.06302521	4	0.772403298	229539.078	-651997.596	-178768.052	625003.691	1	12	18	39	46	15	30	46	66	47	2	6	8	6	17	38	70	59	79	31
209	RM0001	RM0330	1	210	1387998.089	-0.122515	-0.073731	-0.172999	-0.15102	-0.253445	-0.237443	0.343714	0.058823529	4.242640687	0.812644468	229539.078	-651997.596	-625572.518	441310.619	1	12	18	39	46	15	30	46	66	47	2	6	27	3	23	12	52	25	67	81
210	RM0001	RM0331	1	211	1486326.247	-0.069992	-0.03523	-0.085302	-0.093374	-0.000588	0.039059	0.132785	0.071428571	3.674234614	0.724237942	229539.078	-651997.596	-451025.563	669364.384	1	12	18	39	46	15	30	46	66	47	2	6	27	2	40	9	29	34	10	38
211	RM0001	RM0332	1	212	1859993.144	-0.011039	-0.022812	0.035312	-0.038481	-0.070799	-0.093478	0.132785	0.075630252	3.674234614	0.712403663	229539.078	-651997.596	-730062.831	941344.386	1	12	18	39	46	15	30	46	66	47	4	5	20	38	19	54	37	53	81	37
212	RM0001	RM0333	1	213	1640083.474	-0.165204	-0.040005	-0.213107	-0.116036	-0.259246	-0.232373	0.249968	0.06302521	4	0.795334881	229539.078	-651997.596	-122914.827	949767.07	1	12	18	39	46	15	30	46	66	47	6	20	8	40	14	13	59	10	74	33
213	RM0001	RM0343	1	214	1386924.635	-0.026814	-0.029973	0.004097	-0.050528	-0.174188	-0.181524	0.156222	0.071428571	3.741657387	0.734322475	229539.078	-651997.596	-383440.207	592115.075	1	12	18	39	46	15	30	46	66	47	2	6	27	17	40	9	29	34	10	38
214	RM0001	RM0344	1	215	1387492.012	0.074363	0.010078	0.14871	0.026904	0.062236	0.115151	0.085912	0.079831933	3.535533906	0.65937116	229539.078	-651997.596	-358208.483	604858.358	1	12	18	39	46	15	30	46	66	47	2	6	27	17	40	9	29	34	10	38
215	RM0001	RM0348	1	216	1041815.564	0.099169	0.048719	0.284721	0.160911	0.254592	0.216746	-0.078143	0.092436975	3	0.582494977	229539.078	-651997.596	-369499.105	200371.411	1	12	18	39	46	15	30	46	66	47	9	6	27	18	9	22	57	28	60	53
216	RM0001	RM0349	1	217	1041815.564	-0.048978	-0.027842	-0.009403	-0.080254	-0.018479	0.003521	0.085912	0.075630252	3.535533906	0.707825729	229539.078	-651997.596	-369499.105	200371.411	1	12	18	39	46	15	30	46	66	47	9	6	27	18	9	22	57	28	60	53
217	RM0001	RM0350	1	218	1237039.916	-0.086949	-0.057082	-0.164446	-0.137038	-0.293183	-0.223996	0.343714	0.054621849	4.242640687	0.809372369	229539.078	-651997.596	-501355.277	346031.059	1	12	18	39	46	15	30	46	66	47	2	6	27	3	26	30	6	62	67	30
218	RM0001	RM0351	1	219	1112974.348	-0.156201	-0.050895	-0.210563	-0.156087	-0.032092	-0.045642	0.226531	0.071428571	3.937003937	0.767655226	229539.078	-651997.596	-386177.065	275151.545	1	12	18	39	46	15	30	46	66	47	2	6	27	18	9	44	57	28	60	53
219	RM0001	RM0352	1	220	1205968.917	-0.018521	-0.02196	0.082436	-0.054461	0.064004	0.024512	0.085912	0.084033613	3.535533906	0.684990854	229539.078	-651997.596	-404632.714	373764.154	1	12	18	39	46	15	30	46	66	47	2	6	27	3	26	30	6	62	67	30
220	RM0001	RM0353	1	221	1226289.511	-0.08193	-0.050505	-0.112182	-0.10426	-0.178727	-0.165273	0.226531	0.067226891	3.937003937	0.766971599	229539.078	-651997.596	-401005.048	399762.866	1	12	18	39	46	15	30	46	66	47	2	6	27	3	26	30	6	62	67	30
221	RM0001	RM0354	1	222	1279510.264	-0.071998	0.02932	-0.0864	0.07379	-0.010332	-0.034008	0.203095	0.071428571	3.872983346	0.718467537	229539.078	-651997.596	-565587.427	350459.563	1	12	18	39	46	15	30	46	66	47	2	6	27	3	26	12	6	25	67	30
222	RM0001	RM0355	1	223	1484108.565	-0.067399	-0.034375	-0.065148	-0.061297	-0.01547	-0.036765	0.156222	0.075630252	3.741657387	0.725490739	229539.078	-651997.596	-656821.884	538356.333	1	12	18	39	46	15	30	46	66	47	4	4	20	15	23	25	52	26	6	81
223	RM0001	RM0356	1	224	1713217.906	-0.048904	-0.011791	-0.101659	-0.020323	-0.18985	-0.186566	0.249968	0.06302521	4	0.759601092	229539.078	-651997.596	-635960.031	826524.262	1	12	18	39	46	15	30	46	66	47	4	4	20	38	19	54	37	53	81	37
224	RM0001	RM0357	1	225	1713217.906	-0.064952	-0.024732	0.006031	-0.094182	0.085762	0.048806	0.085912	0.079831933	3.535533906	0.698439843	229539.078	-651997.596	-635960.031	826524.262	1	12	18	39	46	15	30	46	66	47	4	4	20	38	19	54	37	53	81	37
225	RM0001	RM0358	1	226	1713217.906	-0.107299	-0.06356	-0.189055	-0.16026	-0.228707	-0.227635	0.249968	0.058823529	4	0.795492615	229539.078	-651997.596	-635960.031	826524.262	1	12	18	39	46	15	30	46	66	47	4	4	20	38	19	54	37	53	81	37
226	RM0001	RM0359	1	227	1713217.906	-0.114026	-0.047277	-0.136748	-0.12016	-0.069523	-0.073684	0.156222	0.067226891	3.741657387	0.751649228	229539.078	-651997.596	-635960.031	826524.262	1	12	18	39	46	15	30	46	66	47	4	4	20	38	19	54	37	53	81	37
227	RM0001	RM0360	1	228	1755539.97	-0.069454	-0.041477	-0.050014	-0.072703	-0.034306	-0.043581	0.156222	0.071428571	3.741657387	0.731188152	229539.078	-651997.596	-728234.168	819257.309	1	12	18	39	46	15	30	46	66	47	4	4	20	38	19	54	37	53	81	37
228	RM0001	RM0363	1	229	985042.4506	0.073091	0.026825	0.211787	0.091032	0.148407	0.125791	0.015603	0.088235294	3.31662479	0.626449004	229539.078	-651997.596	-88405.487	280322.029	1	12	18	39	46	15	30	46	66	47	7	7	26	27	15	10	5	4	3	68
229	RM0001	RM0364	1	230	1072847.222	-0.039147	-0.030811	-0.038212	-0.075693	-0.005947	-0.021974	0.156222	0.071428571	3.741657387	0.723292615	229539.078	-651997.596	-192126.959	334510.85	1	12	18	39	46	15	30	46	66	47	7	7	26	18	18	56	38	54	39	67
230	RM0001	RM0365	1	231	1058835.559	0.002074	-0.014093	0.055565	-0.038991	0.062755	0.010153	0.085912	0.079831933	3.535533906	0.685994375	229539.078	-651997.596	-274859.923	278977.371	1	12	18	39	46	15	30	46	66	47	2	6	27	18	9	44	57	28	60	53
231	RM0001	RM0366	1	232	1050085.328	0.008144	-0.019646	0.02651	-0.05081	-0.081521	-0.058682	0.179658	0.071428571	3.807886553	0.720365459	229539.078	-651997.596	-275132.874	268863.641	1	12	18	39	46	15	30	46	66	47	2	6	27	18	9	44	57	28	60	53
232	RM0001	RM0367	1	233	1127320.274	-0.089832	-0.057434	-0.187914	-0.15304	-0.124842	-0.198595	0.273404	0.06302521	4.062019202	0.785636119	229539.078	-651997.596	-223075.717	380470.732	1	12	18	39	46	15	30	46	66	47	2	6	27	18	18	56	38	54	44	67
233	RM0001	RM0368	1	234	1137002.688	-0.044085	-0.025037	-0.04928	-0.061393	-0.070657	-0.053898	0.273404	0.071428571	4.062019202	0.745209027	229539.078	-651997.596	-364715.27	317351.094	1	12	18	39	46	15	30	46	66	47	2	6	27	18	9	44	57	28	60	53
234	RM0001	RM0369	1	235	1537071.814	-0.041761	-0.017799	-0.019985	-0.057529	0.071041	0.045843	0.109349	0.079831933	3.605551275	0.698379506	229539.078	-651997.596	-153028.78	836703.716	1	12	18	39	46	15	30	46	66	47	6	20	8	40	14	13	59	10	49	33
235	RM0001	RM0370	1	236	1537071.814	-0.084772	-0.040643	-0.151787	-0.090815	-0.320837	-0.321622	0.203095	0.058823529	3.872983346	0.785151664	229539.078	-651997.596	-153028.78	836703.716	1	12	18	39	46	15	30	46	66	47	6	20	8	40	14	13	59	10	49	33
236	RM0001	RM0371	1	237	1537071.814	0.007019	-0.007622	0.053998	-0.017085	0.052489	0.072554	0.109349	0.075630252	3.605551275	0.687314964	229539.078	-651997.596	-153028.78	836703.716	1	12	18	39	46	15	30	46	66	47	6	20	8	40	14	13	59	10	49	33
237	RM0001	RM0372	1	238	1631678.949	0.081535	0.11693	0.170854	0.270014	0.175441	0.131357	0.039039	0.088235294	3.391164992	0.60440318	229539.078	-651997.596	-138613.653	937606.052	1	12	18	39	46	15	30	46	66	47	6	20	8	40	14	13	59	10	74	33
238	RM0001	RM0373	1	239	1631678.949	-0.046364	-0.042416	-0.05659	-0.090058	-0.107785	-0.019355	0.109349	0.06302521	3.605551275	0.731974382	229539.078	-651997.596	-138613.653	937606.052	1	12	18	39	46	15	30	46	66	47	6	20	8	40	14	13	59	10	74	33
239	RM0001	RM0375	1	240	1631678.949	-0.00803	-0.010523	0.041816	-0.029985	0.076277	0.040257	0.109349	0.084033613	3.605551275	0.685022779	229539.078	-651997.596	-138613.653	937606.052	1	12	18	39	46	15	30	46	66	47	6	20	8	40	14	13	59	10	74	33
240	RM0001	RM0377	1	241	1483417.768	-0.140544	-0.049723	-0.136945	-0.160405	-0.125255	-0.135523	0.203095	0.071428571	3.872983346	0.767668371	229539.078	-651997.596	-144169.341	783575.562	1	12	18	39	46	15	30	46	66	47	6	20	8	40	14	34	59	31	49	33
241	RM0001	RM0378	1	242	1419072.226	0.033093	-0.004267	0.179379	-0.010395	0.081061	0.123352	-0.007834	0.088235294	3.240370349	0.643969124	229539.078	-651997.596	-154803.679	714035.576	1	12	18	39	46	15	30	46	66	47	6	20	8	6	17	34	70	31	32	31
242	RM0001	RM0379	1	243	1369245.887	-0.030557	-0.030056	0.006701	-0.067633	-0.095292	-0.090236	0.109349	0.075630252	3.605551275	0.71668012	229539.078	-651997.596	-87007.623	680155.73	1	12	18	39	46	15	30	46	66	47	6	20	8	6	17	34	70	31	32	31
243	RM0001	RM0380	1	244	1340689.002	0.033289	-0.000885	0.107984	-0.00199	0.0296	0.076711	0.085912	0.079831933	3.535533906	0.673414344	229539.078	-651997.596	-178768.052	625003.691	1	12	18	39	46	15	30	46	66	47	2	6	8	6	17	38	70	59	79	31
244	RM0001	RM0381	1	245	1340689.002	-0.101941	-0.049544	-0.106423	-0.12751	-0.059313	-0.037619	0.132785	0.071428571	3.674234614	0.74028656	229539.078	-651997.596	-178768.052	625003.691	1	12	18	39	46	15	30	46	66	47	2	6	8	6	17	38	70	59	79	31
245	RM0001	RM0382	1	246	1398618.257	-0.01971	-0.013821	-0.051779	-0.026369	-0.1343	-0.152002	0.156222	0.071428571	3.741657387	0.729129677	229539.078	-651997.596	-315594.604	636009.507	1	12	18	39	46	15	30	46	66	47	2	6	27	17	40	9	29	34	10	38
246	RM0001	RM0383	1	247	1393012.737	-0.103287	-0.058834	-0.203532	-0.149098	-0.259861	-0.257314	0.249968	0.058823529	4	0.797491037	229539.078	-651997.596	-323879.684	626365.482	1	12	18	39	46	15	30	46	66	47	2	6	27	17	40	9	29	34	10	38
247	RM0001	RM0384	1	248	1229596.303	0.051494	0.006677	0.194251	0.023045	0.158773	0.153354	-0.007834	0.088235294	3.240370349	0.631705369	229539.078	-651997.596	-273160.814	470143.165	1	12	18	39	46	15	30	46	66	47	2	6	27	17	18	31	38	54	44	67
248	RM0001	RM0385	1	249	1152988.046	-0.039636	-0.039856	-0.020393	-0.110641	-0.074652	-0.061539	0.132785	0.071428571	3.674234614	0.727968441	229539.078	-651997.596	-270363.624	386982.059	1	12	18	39	46	15	30	46	66	47	2	6	27	18	18	56	38	54	44	67
249	RM0001	RM0387	1	250	1160375.371	-0.03034	0.033302	-0.083121	0.069164	-0.111483	-0.085315	0.203095	0.06302521	3.872983346	0.72755854	229539.078	-651997.596	-150545.516	444363.067	1	12	18	39	46	15	30	46	66	47	7	7	26	17	18	56	38	54	44	67
250	RM0001	RM0388	1	251	1018875.016	-0.053528	-0.020452	-0.019263	-0.061803	-0.034573	-0.008429	0.179658	0.071428571	3.807886553	0.725697598	229539.078	-651997.596	-84609.932	317237.514	1	12	18	39	46	15	30	46	66	47	7	7	26	27	37	1	8	14	15	68
251	RM0001	RM0391	1	252	663340.6277	0.150123	0.052856	0.27284	0.119457	0.234014	0.224666	-0.03127	0.092436975	3.16227766	0.58842467	229539.078	-651997.596	89540.774	-3598.596	1	12	18	39	46	15	30	46	66	47	3	10	16	7	47	5	15	6	26	4
252	RM0001	RM0392	1	253	790520.3512	0.035421	-0.008491	0.147077	-0.025915	0.059765	0.078311	0.015603	0.079831933	3.31662479	0.660829471	229539.078	-651997.596	-48142.321	88147.975	1	12	18	39	46	15	30	46	66	47	7	10	16	7	50	2	40	19	35	15
253	RM0001	RM0396	1	254	967182.3945	-0.070824	-0.034569	-0.068961	-0.10555	0.054099	-0.009445	0.132785	0.075630252	3.674234614	0.720638851	229539.078	-651997.596	-63248.957	269803.332	1	12	18	39	46	15	30	46	66	47	7	7	26	27	37	1	8	14	3	68
254	RM0001	RM0397	1	255	806418.6996	-0.113879	-0.036755	-0.081835	-0.114506	-0.224312	-0.144237	0.273404	0.06302521	4.062019202	0.778926971	229539.078	-651997.596	-296358.946	-40652.859	1	12	18	39	46	15	30	46	66	47	9	8	11	9	36	6	51	77	54	45
255	RM0001	RM0399	1	256	1345311.219	-0.113145	-0.047937	-0.150177	-0.148234	-0.073776	-0.094035	0.179658	0.067226891	3.807886553	0.759193603	229539.078	-651997.596	-495416.905	481272.495	1	12	18	39	46	15	30	46	66	47	2	6	27	3	26	12	6	25	67	30
256	RM0001	RM0400	1	257	1633989.812	-0.10106	-0.051829	-0.151286	-0.112967	-0.142161	-0.085199	0.203095	0.06302521	3.872983346	0.765826823	229539.078	-651997.596	-575091.84	770145.783	1	12	18	39	46	15	30	46	66	47	4	4	20	2	19	54	37	53	81	37
257	RM0001	RM0401	1	258	1806245.491	-0.025248	-0.033993	-0.067827	-0.072334	-0.086875	-0.122493	0.249968	0.067226891	4	0.750253515	229539.078	-651997.596	-614241.222	945048.921	1	12	18	39	46	15	30	46	66	47	4	5	20	38	19	54	37	53	81	37
258	RM0001	RM0405	1	259	1205518.28	0.012646	-0.007001	0.090962	-0.022029	0.124196	0.160085	0.015603	0.079831933	3.31662479	0.658597263	229539.078	-651997.596	-253207.225	452642.766	1	12	18	39	46	15	30	46	66	47	2	6	27	17	18	56	38	54	44	67
259	RM0001	RM0406	1	260	1698777.626	-0.090154	-0.015887	-0.208	-0.036108	-0.296394	-0.310024	0.249968	0.058823529	4	0.786712414	229539.078	-651997.596	-393700.783	928324.364	1	12	18	39	46	15	30	46	66	47	6	20	8	40	14	13	59	50	74	71
260	RM0001	RM0407	1	261	1425434.362	-0.023291	-0.019318	-0.001655	-0.04202	0.051301	0.039758	0.109349	0.075630252	3.605551275	0.698956956	229539.078	-651997.596	-175957.023	714544.036	1	12	18	39	46	15	30	46	66	47	6	20	8	6	17	34	70	31	32	31
261	RM0001	RM0410	1	262	1081052.505	0.097876	0.040071	0.299529	0.129673	0.214405	0.287291	-0.007834	0.092436975	3.240370349	0.595566182	229539.078	-651997.596	-325027.623	275973.466	1	12	18	39	46	15	30	46	66	47	2	6	27	18	9	44	57	28	60	53
262	RM0001	RM0411	1	263	1536700.306	0.025293	-0.000867	0.082054	-0.002141	-0.047125	0.043234	0.109349	0.071428571	3.605551275	0.691441701	229539.078	-651997.596	-175685.3	830311.762	1	12	18	39	46	15	30	46	66	47	6	20	8	40	14	13	59	10	49	33
263	RM0001	RM0413	1	264	1653431.581	0.012499	0.019809	0.00693	0.046259	-0.026357	0.008757	0.226531	0.071428571	3.937003937	0.709362496	229539.078	-651997.596	-270552.841	923992.273	1	12	18	39	46	15	30	46	66	47	6	20	8	40	14	13	59	50	74	71
264	RM0001	RM0414	1	265	1653431.581	0.140443	0.051451	0.308576	0.086815	0.23083	0.256748	-0.03127	0.092436975	3.16227766	0.588487378	229539.078	-651997.596	-270552.841	923992.273	1	12	18	39	46	15	30	46	66	47	6	20	8	40	14	13	59	50	74	71
265	RM0001	RM0416	1	266	1588143.626	0.063453	0.010425	0.146491	0.021492	0.159752	0.234045	0.039039	0.079831933	3.391164992	0.642546568	229539.078	-651997.596	-260001.37	858813.553	1	12	18	39	46	15	30	46	66	47	6	20	8	40	14	13	59	50	49	71
266	RM0001	RM0417	1	267	1302181.107	0.112169	0.015587	0.247074	0.031571	0.127927	0.180646	-0.007834	0.084033613	3.240370349	0.623519727	229539.078	-651997.596	-170222.095	587303.271	1	12	18	39	46	15	30	46	66	47	2	6	8	6	17	38	70	59	79	31
267	RM0001	RM0418	1	268	1194251.039	0.088234	0.090802	0.244351	0.245377	0.200963	0.189077	-0.03127	0.092436975	3.16227766	0.586065744	229539.078	-651997.596	-155027.773	478641.109	1	12	18	39	46	15	30	46	66	47	2	6	26	17	18	56	38	54	79	67
268	RM0001	RM0419	1	269	1199105.373	0.104576	0.040161	0.213644	0.105119	0.115803	0.158002	0.062476	0.084033613	3.464101615	0.63074021	229539.078	-651997.596	-436691.636	344993.042	1	12	18	39	46	15	30	46	66	47	2	6	27	3	26	30	6	62	67	30
269	RM0001	RM0420	1	270	646485.5549	0.196191	0.080165	0.290012	0.162582	0.237786	0.273423	0.015603	0.092436975	3.31662479	0.580486022	229539.078	-651997.596	96449.708	-19359.633	1	12	18	39	46	15	30	46	66	47	3	10	2	35	47	5	61	6	75	51
270	RM0001	RM0421	1	271	726486.523	-0.123078	-0.058162	-0.245264	-0.170787	-0.085729	-0.129154	0.249968	0.06302521	4	0.78488823	229539.078	-651997.596	18103.97	43040.434	1	12	18	39	46	15	30	46	66	47	3	10	16	7	50	21	15	19	35	15
271	RM0001	RM0423	1	272	1097776.075	-0.022239	-0.021246	0.023487	-0.054896	-0.031357	-0.025626	0.156222	0.075630252	3.741657387	0.713395218	229539.078	-651997.596	-286302.647	317032.654	1	12	18	39	46	15	30	46	66	47	2	6	27	18	9	44	57	28	60	53
272	RM0001	RM0424	1	273	1588479.317	-0.156299	-0.085083	-0.258907	-0.148772	-0.379317	-0.355765	0.343714	0.054621849	4.242640687	0.838308836	229539.078	-651997.596	-133178.953	894515.311	1	12	18	39	46	15	30	46	66	47	6	20	8	40	14	13	59	10	74	33
273	RM0001	RM0425	1	274	1503873.034	-0.073808	-0.03289	-0.071691	-0.080267	0.014977	0.03812	0.156222	0.071428571	3.741657387	0.725516874	229539.078	-651997.596	-137324.598	806441.688	1	12	18	39	46	15	30	46	66	47	6	20	8	40	14	34	59	31	49	33
274	RM0001	RM0426	1	275	1322213.411	0.089485	0.027048	0.157716	0.072834	0.084505	0.099385	0.085912	0.084033613	3.535533906	0.648002644	229539.078	-651997.596	-318106.897	551469.142	1	12	18	39	46	15	30	46	66	47	2	6	27	17	40	9	29	34	10	38
275	RM0001	RM0427	1	276	1162264.221	0.121019	0.016103	0.201306	0.037703	0.059544	0.009167	0.085912	0.088235294	3.535533906	0.648750062	229539.078	-651997.596	-337995.558	362281.733	1	12	18	39	46	15	30	46	66	47	2	6	27	18	18	31	38	62	44	67
276	RM0001	RM0428	1	277	1612570.341	0.091345	0.025549	0.201588	0.055668	0.221744	0.250864	0.039039	0.088235294	3.391164992	0.621391015	229539.078	-651997.596	-208270.75	900002.939	1	12	18	39	46	15	30	46	66	47	6	20	8	40	14	13	59	10	74	33
277	RM0001	RM0429	1	278	1205849.259	0.107682	-0.006523	0.112581	-0.011147	-0.050903	-0.016577	0.132785	0.071428571	3.674234614	0.688955587	229539.078	-651997.596	-319863.67	421421.733	1	12	18	39	46	15	30	46	66	47	2	6	27	17	18	31	38	54	44	67
278	RM0001	RM0430	1	279	878504.8356	0.076784	0.014147	0.13698	0.024339	-0.032084	-0.07341	0.085912	0.079831933	3.535533906	0.673703383	229539.078	-651997.596	-111329.39	157681.003	1	12	18	39	46	15	30	46	66	47	7	7	26	27	15	10	5	4	77	70
279	RM0001	RM0431	1	280	1631678.949	-0.145535	-0.070231	-0.170743	-0.190851	-0.251013	-0.211206	0.249968	0.06302521	4	0.798888746	229539.078	-651997.596	-138613.653	937606.052	1	12	18	39	46	15	30	46	66	47	6	20	8	40	14	13	59	10	74	33
280	RM0001	RM0432	1	281	1345311.219	-0.081812	-0.037384	-0.180572	-0.086957	-0.385974	-0.374772	0.273404	0.054621849	4.062019202	0.805424793	229539.078	-651997.596	-495416.905	481272.495	1	12	18	39	46	15	30	46	66	47	2	6	27	3	26	12	6	25	67	30
281	RM0001	RM0433	1	282	1131863.985	-0.005534	-0.024965	0.005346	-0.056501	-0.126795	-0.06419	0.156222	0.067226891	3.741657387	0.726424248	229539.078	-651997.596	-266421.132	365420.484	1	12	18	39	46	15	30	46	66	47	2	6	27	18	18	56	38	54	44	67
282	RM0001	RM0434	1	283	1131863.985	-0.056516	-0.040701	-0.053423	-0.098713	-0.100277	-0.051136	0.132785	0.067226891	3.674234614	0.734957635	229539.078	-651997.596	-266421.132	365420.484	1	12	18	39	46	15	30	46	66	47	2	6	27	18	18	56	38	54	44	67
283	RM0001	RM0435	1	284	1537071.814	0.039992	0.030072	0.173363	0.099119	0.032683	0.096363	-0.007834	0.084033613	3.240370349	0.637954335	229539.078	-651997.596	-153028.78	836703.716	1	12	18	39	46	15	30	46	66	47	6	20	8	40	14	13	59	10	49	33
284	RM0001	RM0436	1	285	1537071.814	-0.046678	-0.041262	-0.046645	-0.094244	-0.070845	-0.067759	0.179658	0.071428571	3.807886553	0.736625279	229539.078	-651997.596	-153028.78	836703.716	1	12	18	39	46	15	30	46	66	47	6	20	8	40	14	13	59	10	49	33
285	RM0001	RM0437	1	286	854359.0899	-0.028698	-0.025006	0.00845	-0.072666	0.043564	0.048593	0.109349	0.075630252	3.605551275	0.701888479	229539.078	-651997.596	17504.365	175631.992	1	12	18	39	46	15	30	46	66	47	7	7	26	27	50	2	40	69	77	70
286	RM0001	RM0438	1	287	854359.0899	-0.095116	-0.006203	-0.094731	-0.021474	0.056654	0.095961	0.156222	0.071428571	3.741657387	0.716140408	229539.078	-651997.596	17504.365	175631.992	1	12	18	39	46	15	30	46	66	47	7	7	26	27	50	2	40	69	77	70
287	RM0001	RM0439	1	288	91646.22921	0.100731	0.07879	0.224995	0.222969	0.140248	0.175395	-0.03127	0.092436975	3.16227766	0.592870035	229539.078	-651997.596	138960.249	-638051.017	1	12	18	39	46	15	30	46	66	47	1	12	18	39	46	15	30	46	66	23
288	RM0001	RM0440	1	289	617511.5234	0.168205	0.088822	0.370167	0.291999	0.308675	0.295724	-0.078143	0.100840336	3	0.541967518	229539.078	-651997.596	283853.074	-36879.338	1	12	18	39	46	15	30	46	66	47	3	18	25	34	10	43	11	22	71	84
289	RM0001	RM0441	1	290	617511.5234	-0.028771	-0.011579	0.061555	-0.041795	0.059744	0.099445	0.062476	0.079831933	3.464101615	0.680792543	229539.078	-651997.596	283853.074	-36879.338	1	12	18	39	46	15	30	46	66	47	3	18	25	34	10	43	11	22	71	84
290	RM0001	RM0442	1	291	581034.5756	0.103919	0.015362	0.235684	0.042564	0.226771	0.186927	-0.03127	0.088235294	3.16227766	0.611899139	229539.078	-651997.596	314474.998	-77204.531	1	12	18	39	46	15	30	46	66	47	3	18	24	34	24	48	1	78	8	8
291	RM0001	RM0443	1	292	635405.7877	0.119935	0.020732	0.183871	0.05885	-0.10844	-0.097881	0.062476	0.079831933	3.464101615	0.664340417	229539.078	-651997.596	259177.503	-17283.425	1	12	18	39	46	15	30	46	66	47	3	18	25	34	10	43	28	22	55	41
292	RM0001	RM0444	1	293	475842.9234	0.139799	0.041386	0.239733	0.105691	0.12057	0.13602	0.015603	0.088235294	3.31662479	0.615269485	229539.078	-651997.596	-207698.966	-464249.412	1	12	18	39	46	15	30	46	66	47	8	8	6	21	36	4	46	72	45	93
293	RM0001	RM0445	1	294	474273.6193	0.110296	0.037481	0.230013	0.10424	0.066135	0.110972	0.062476	0.088235294	3.464101615	0.631356718	229539.078	-651997.596	-205391.244	-462865.153	1	12	18	39	46	15	30	46	66	47	8	8	6	21	36	4	46	72	45	93
294	RM0001	RM0446	1	295	474472.1409	0.167345	0.058655	0.333652	0.162327	0.245728	0.277153	-0.03127	0.096638655	3.16227766	0.572824765	229539.078	-651997.596	-205966.749	-463693.355	1	12	18	39	46	15	30	46	66	47	8	8	6	21	36	4	46	72	45	93
295	RM0001	RM0450	1	296	67337.61326	0.005499	0.007105	0.013689	0.019165	-0.082796	-0.034556	0.156222	0.071428571	3.741657387	0.707871038	229539.078	-651997.596	279732.702	-696885.838	1	12	18	39	46	15	30	46	66	47	1	12	18	39	46	19	22	46	87	17
296	RM0001	RM0452	1	297	6766.831749	0.438474	0.287558	0.792235	0.830698	0.709754	0.723743	-0.359381	0.138655462	1.732050808	0.295676931	229539.078	-651997.596	227842.97	-645446.777	1	12	18	39	46	15	30	46	66	47	1	12	18	39	46	15	30	46	66	47
297	RM0001	RM0453	1	298	34440.62998	-0.067227	0.00602	-0.082064	0.018971	0.017614	0.006076	0.109349	0.075630252	3.605551275	0.703828925	229539.078	-651997.596	246351.757	-682055.72	1	12	18	39	46	15	30	46	66	47	1	12	18	39	46	19	22	46	87	62
298	RM0001	RM0454	1	299	15012.17	0.099214	0.06785	0.319096	0.260627	0.31877	0.307105	-0.054707	0.105042017	3.082207001	0.557423001	229539.078	-651997.596	242422.853	-659703.022	1	12	18	39	46	15	30	46	66	47	1	12	18	39	46	19	30	46	87	62
299	RM0001	RM0457	1	300	193506.11	0.116636	0.057079	0.31253	0.182257	0.232892	0.271379	-0.078143	0.096638655	3	0.571443046	229539.078	-651997.596	378430.597	-775593.43	1	12	18	39	46	15	30	46	66	47	1	12	4	19	43	20	17	36	73	56
300	RM0001	RM0458	1	301	18315.57608	0.124685	0.084299	0.388996	0.310057	0.417746	0.435982	-0.148453	0.105042017	2.738612788	0.516855342	229539.078	-651997.596	226513.926	-633933.577	1	12	18	39	46	15	30	46	66	47	1	12	18	39	46	15	30	46	66	47
301	RM0001	RM0461	1	302	231040.8698	0.12696	0.039857	0.35622	0.137431	0.318711	0.393529	-0.125016	0.096638655	2.828427125	0.554706625	229539.078	-651997.596	452978.4	-710774.742	1	12	18	39	46	15	30	46	66	47	1	12	29	12	43	20	43	29	18	83
302	RM0001	RM0463	1	303	245961.7398	0.173978	0.117933	0.426721	0.399755	0.326086	0.358317	-0.148453	0.100840336	2.738612788	0.509945717	229539.078	-651997.596	432281.39	-791255.387	1	12	18	39	46	15	30	46	66	47	1	12	29	19	43	20	17	20	18	56
303	RM0001	RM0464	1	304	178333.2668	0.103772	0.041555	0.356134	0.173943	0.353643	0.376455	-0.078143	0.100840336	3	0.558583392	229539.078	-651997.596	392870.874	-580405.149	1	12	18	39	46	15	30	46	66	47	1	11	3	32	8	50	41	80	27	6
304	RM0001	RM0473	1	305	183152.2615	-0.165574	-0.052448	-0.226699	-0.16127	-0.172522	-0.171502	0.273404	0.067226891	4.062019202	0.793889027	229539.078	-651997.596	406760.68	-605767.144	1	12	18	39	46	15	30	46	66	47	1	11	23	32	8	50	41	80	82	83
305	RM0001	RM0474	1	306	198185.195	0.07639	0.05611	0.226558	0.175826	0.145038	0.155853	0.015603	0.092436975	3.31662479	0.610548522	229539.078	-651997.596	423791.385	-691283.888	1	12	18	39	46	15	30	46	66	47	1	12	29	12	43	20	43	29	18	83
306	RM0001	RM0475	1	307	232925.4695	0.140219	0.074114	0.311011	0.226846	0.268416	0.332634	-0.054707	0.092436975	3.082207001	0.565633297	229539.078	-651997.596	437339.636	-757226.881	1	12	18	39	46	15	30	46	66	47	1	12	29	12	43	20	17	20	18	56
307	RM0001	RM0477	1	308	201725.8722	0.167887	0.110486	0.360144	0.28975	0.313537	0.327385	-0.078143	0.105042017	3	0.53452205	229539.078	-651997.596	415688.151	-729726.935	1	12	18	39	46	15	30	46	66	47	1	12	29	12	43	20	17	20	18	56
308	RM0001	RM0478	1	309	17908.6446	0.316523	0.174075	0.648844	0.589652	0.48923	0.515563	-0.265635	0.117647059	2.236067977	0.408847413	229539.078	-651997.596	227865.154	-669827.838	1	12	18	39	46	15	30	46	66	47	1	12	18	39	46	19	30	46	87	62
309	RM0001	RM0479	1	310	66606.24035	0.207175	0.102933	0.498317	0.400736	0.427117	0.419692	-0.171889	0.109243697	2.645751311	0.485442428	229539.078	-651997.596	280824.062	-694497.498	1	12	18	39	46	15	30	46	66	47	1	12	18	39	46	19	22	46	87	17
310	RM0001	RM0481	1	311	186581.0099	0.202723	0.107422	0.509262	0.39824	0.395218	0.459008	-0.195326	0.109243697	2.549509757	0.48009362	229539.078	-651997.596	336554.889	-499157.518	1	12	18	39	46	15	30	46	66	47	1	11	22	8	29	28	45	63	56	32
311	RM0001	RM0482	1	312	181022.9791	0.019638	0.079978	0.167741	0.281382	0.143253	0.17257	-0.007834	0.092436975	3.240370349	0.604706419	229539.078	-651997.596	334415.081	-504449.831	1	12	18	39	46	15	30	46	66	47	1	11	22	8	29	28	45	63	56	32
312	RM0001	RM0483	1	313	181030.1904	0.045843	0.018472	0.246728	0.084852	0.256478	0.235027	-0.054707	0.096638655	3.082207001	0.600009456	229539.078	-651997.596	336267.094	-505774.956	1	12	18	39	46	15	30	46	66	47	1	11	22	8	29	28	45	63	56	32
313	RM0001	RM0484	1	314	185743.0236	0.051298	0.021876	0.274519	0.09797	0.314295	0.321126	-0.078143	0.100840336	3	0.581928611	229539.078	-651997.596	337501.488	-500853.331	1	12	18	39	46	15	30	46	66	47	1	11	22	8	29	28	45	63	56	32
314	RM0001	RM0485	1	315	199915.7818	0.078718	0.039491	0.303604	0.159079	0.32878	0.399041	-0.10158	0.100840336	2.915475947	0.561696884	229539.078	-651997.596	361370.716	-501708.744	1	12	18	39	46	15	30	46	66	47	1	11	22	8	29	28	45	63	56	32
315	RM0001	RM0488	1	316	213998.8736	0.167695	0.069664	0.428543	0.253996	0.372745	0.413406	-0.125016	0.105042017	2.828427125	0.523548495	229539.078	-651997.596	368408.485	-489176.204	1	12	18	39	46	15	30	46	66	47	1	11	22	8	29	28	45	63	56	32
316	RM0001	RM0489	1	317	224383.1004	-0.090272	-0.034785	-0.036883	-0.113915	-0.018021	-0.023739	0.132785	0.075630252	3.674234614	0.725984444	229539.078	-651997.596	404788.528	-511871.203	1	12	18	39	46	15	30	46	66	47	1	11	3	8	29	53	16	63	88	2
317	RM0001	RM0491	1	318	199915.7818	0.030382	0.079633	0.105889	0.209569	0.073586	0.12183	0.085912	0.079831933	3.535533906	0.642891978	229539.078	-651997.596	361370.716	-501708.744	1	12	18	39	46	15	30	46	66	47	1	11	22	8	29	28	45	63	56	32
318	RM0001	RM0494	1	319	1619874.235	0.070379	0.002662	0.119951	0.006204	0.058777	0.061677	0.085912	0.079831933	3.535533906	0.66683642	229539.078	-651997.596	-814990.076	586126.543	1	12	18	39	46	15	30	46	66	47	4	4	20	15	7	25	64	26	6	52
319	RM0001	RM0495	1	320	2076924.369	-0.058763	-0.048816	-0.056594	-0.080946	-0.083093	-0.095469	0.156222	0.071428571	3.741657387	0.737134081	229539.078	-651997.596	-963795.6	1047875.1	1	12	18	39	46	15	30	46	66	47	4	5	20	38	12	26	55	7	42	57
320	RM0001	RM0496	1	321	2048709.898	0.090048	0.014434	0.132304	0.034534	0.129322	0.145835	0.085912	0.079831933	3.535533906	0.652430645	229539.078	-651997.596	-944100.185	1027223.392	1	12	18	39	46	15	30	46	66	47	4	5	20	38	12	26	55	7	42	57
321	RM0001	RM0497	1	322	1515958.182	-0.028673	-0.030934	-0.017892	-0.059194	-0.124702	-0.036351	0.203095	0.06302521	3.872983346	0.74017216	229539.078	-651997.596	-744451.708	509669.809	1	12	18	39	46	15	30	46	66	47	4	4	20	15	23	25	52	26	6	81
322	RM0001	RM0498	1	323	1640489.483	0.064973	-0.00933	0.198014	-0.019793	0.050677	0.017083	0.039039	0.088235294	3.391164992	0.655381161	229539.078	-651997.596	-814551.018	612385.219	1	12	18	39	46	15	30	46	66	47	4	4	20	15	7	25	64	26	6	52
323	RM0001	RM0499	1	324	1532000.292	0.026688	-0.018762	0.075736	-0.042617	-0.021738	-0.056578	0.085912	0.079831933	3.535533906	0.690755091	229539.078	-651997.596	-750403.876	525940.563	1	12	18	39	46	15	30	46	66	47	4	4	20	15	23	25	52	26	6	81
324	RM0001	RM0500	1	325	1756465.622	-0.107396	-0.057599	-0.136255	-0.135513	-0.235082	-0.174769	0.226531	0.06302521	3.937003937	0.780886469	229539.078	-651997.596	-833432.24	745423.727	1	12	18	39	46	15	30	46	66	47	4	4	20	38	3	18	19	67	6	26
325	RM0001	RM0501	1	326	1524607.876	-0.082199	-0.054442	-0.1107	-0.110523	-0.177624	-0.168124	0.273404	0.06302521	4.062019202	0.778193874	229539.078	-651997.596	-744287.002	521071.857	1	12	18	39	46	15	30	46	66	47	4	4	20	15	23	25	52	26	6	81
326	RM0001	RM0503	1	327	1934159.435	-0.108938	-0.050001	-0.091635	-0.095438	-0.000682	-0.050278	0.156222	0.075630252	3.741657387	0.736149844	229539.078	-651997.596	-895417.813	921357.009	1	12	18	39	46	15	30	46	66	47	4	5	20	38	12	26	55	7	28	57
327	RM0001	RM0504	1	328	1719714.901	-0.127069	-0.084732	-0.260861	-0.183961	-0.493433	-0.450453	0.414023	0.046218487	4.415880433	0.864683702	229539.078	-651997.596	-820688.068	709781.491	1	12	18	39	46	15	30	46	66	47	4	4	20	38	3	18	19	67	6	80
328	RM0001	RM0505	1	329	1717010.017	-0.083642	-0.043533	-0.064216	-0.076819	0.024523	0.015281	0.156222	0.075630252	3.741657387	0.724971887	229539.078	-651997.596	-817187.702	709063.184	1	12	18	39	46	15	30	46	66	47	4	4	20	38	3	18	19	67	6	80
329	RM0001	RM0506	1	330	1714385.981	-0.029749	-0.011529	0.015639	-0.020478	-0.041409	-0.04433	0.062476	0.079831933	3.464101615	0.694433598	229539.078	-651997.596	-813526.003	708566.452	1	12	18	39	46	15	30	46	66	47	4	4	20	38	3	18	19	67	6	80
330	RM0001	RM0507	1	331	1754894.953	0.011223	0.014907	0.101072	0.042617	0.121101	0.14526	0.015603	0.084033613	3.31662479	0.648215696	229539.078	-651997.596	-834309.046	743668.361	1	12	18	39	46	15	30	46	66	47	4	4	20	38	3	18	19	67	6	26
331	RM0001	RM0508	1	332	2047287.758	0.054968	0.014746	0.185579	0.046263	0.158258	0.209188	-0.007834	0.088235294	3.240370349	0.626219533	229539.078	-651997.596	-944801.657	1024997.038	1	12	18	39	46	15	30	46	66	47	4	5	20	38	12	26	55	7	42	57
332	RM0001	RM0509	1	333	2088119.459	-0.020237	-0.025367	-0.046053	-0.061502	-0.207541	-0.196746	0.226531	0.067226891	3.937003937	0.752860543	229539.078	-651997.596	-957737.778	1065738.281	1	12	18	39	46	15	30	46	66	47	4	5	20	38	12	26	55	7	42	57
333	RM0001	RM0510	1	334	2047747.022	-0.01006	-0.046441	-0.054581	-0.083459	-0.309017	-0.308163	0.226531	0.06302521	3.937003937	0.770817979	229539.078	-651997.596	-944512.741	1025759.893	1	12	18	39	46	15	30	46	66	47	4	5	20	38	12	26	55	7	42	57
334	RM0001	RM0511	1	335	1928377.104	0.004989	0.066447	0.043383	0.161888	-0.070685	0.018755	0.156222	0.071428571	3.741657387	0.684368985	229539.078	-651997.596	-898917.559	911723.566	1	12	18	39	46	15	30	46	66	47	4	5	20	38	12	26	55	7	28	57
335	RM0001	RM0512	1	336	1928377.104	0.072431	-0.012878	0.144448	-0.028614	-0.014256	-0.001869	0.015603	0.075630252	3.31662479	0.668742366	229539.078	-651997.596	-898917.559	911723.566	1	12	18	39	46	15	30	46	66	47	4	5	20	38	12	26	55	7	28	57
336	RM0001	RM0513	1	337	1733360.921	-0.085379	-0.055582	-0.082388	-0.117093	-0.054984	-0.076107	0.179658	0.071428571	3.807886553	0.746201983	229539.078	-651997.596	-824204.273	724289.087	1	12	18	39	46	15	30	46	66	47	4	4	20	38	3	18	19	67	6	80
337	RM0001	RM0514	1	338	1769464.134	-0.057613	0.031977	-0.039445	0.077027	-0.068713	-0.034089	0.179658	0.071428571	3.807886553	0.713035436	229539.078	-651997.596	-841712.448	756343.091	1	12	18	39	46	15	30	46	66	47	4	4	20	38	3	18	19	67	6	26
338	RM0001	RM0516	1	339	1768775.867	-0.065955	-0.040319	-0.012114	-0.096457	0.025533	0.010659	0.085912	0.079831933	3.535533906	0.707002778	229539.078	-651997.596	-834792.486	760718.366	1	12	18	39	46	15	30	46	66	47	4	4	20	38	3	18	19	67	6	26
339	RM0001	RM0517	1	340	1767684.316	-0.072662	-0.045169	-0.0697	-0.10681	-0.2861	-0.217262	0.203095	0.06302521	3.872983346	0.770711342	229539.078	-651997.596	-836387.35	758147.323	1	12	18	39	46	15	30	46	66	47	4	4	20	38	3	18	19	67	6	26
340	RM0001	RM0518	1	341	1765537.314	-0.012335	-0.016258	0.034292	-0.044089	-0.052465	0.01404	0.132785	0.071428571	3.674234614	0.708850481	229539.078	-651997.596	-832083.687	758704.042	1	12	18	39	46	15	30	46	66	47	4	4	20	38	3	18	19	67	6	26
341	RM0001	RM0519	1	342	1764122.657	-0.028506	-0.037408	-0.010154	-0.084705	-0.126374	-0.089634	0.132785	0.071428571	3.674234614	0.728060449	229539.078	-651997.596	-832956.234	756275.268	1	12	18	39	46	15	30	46	66	47	4	4	20	38	3	18	19	67	6	26
342	RM0001	RM0520	1	343	1761871.659	0.086399	0.018484	0.174019	0.039313	-0.061568	-0.041396	0.039039	0.079831933	3.391164992	0.661268526	229539.078	-651997.596	-833181.838	753283.869	1	12	18	39	46	15	30	46	66	47	4	4	20	38	3	18	19	67	6	26
343	RM0001	RM0521	1	344	1758871.313	-0.096759	-0.048197	-0.106021	-0.111467	-0.148811	-0.152452	0.249968	0.067226891	4	0.769758581	229539.078	-651997.596	-832289.642	750196.422	1	12	18	39	46	15	30	46	66	47	4	4	20	38	3	18	19	67	6	26
344	RM0001	RM0522	1	345	1755741.817	-0.040636	-0.038367	0.004898	-0.082999	-0.145746	-0.137684	0.226531	0.071428571	3.937003937	0.74629808	229539.078	-651997.596	-832162.53	746365.384	1	12	18	39	46	15	30	46	66	47	4	4	20	38	3	18	19	67	6	26
345	RM0001	RM0523	1	346	1804998.396	-0.024001	-0.037515	0.001544	-0.078786	-0.216109	-0.1567	0.203095	0.067226891	3.872983346	0.748438916	229539.078	-651997.596	-859385.829	785374.909	1	12	18	39	46	15	30	46	66	47	4	4	20	38	3	18	19	67	6	26
346	RM0001	RM0524	1	347	1756409.99	0.092609	-0.001098	0.177981	-0.002114	0.042584	0.090033	0.039039	0.084033613	3.391164992	0.650941293	229539.078	-651997.596	-835958.144	744316.023	1	12	18	39	46	15	30	46	66	47	4	4	20	38	3	18	19	67	6	26
347	RM0001	RM0525	1	348	1756790.937	-0.043282	-0.034562	-0.012331	-0.073269	-0.076831	-0.073877	0.203095	0.075630252	3.872983346	0.732865548	229539.078	-651997.596	-839665.214	741959.569	1	12	18	39	46	15	30	46	66	47	4	4	20	38	3	18	19	67	6	26
348	RM0001	RM0526	1	349	1750193.223	-0.030169	-0.033079	0.033394	-0.078366	-0.07412	-0.052971	0.156222	0.075630252	3.741657387	0.720629576	229539.078	-651997.596	-835233.693	737043.535	1	12	18	39	46	15	30	46	66	47	4	4	20	38	3	18	19	67	6	26
349	RM0001	RM0527	1	350	1733360.921	-0.0185	0.01171	-0.010571	0.0299	-0.084679	-0.047753	0.203095	0.071428571	3.872983346	0.718386054	229539.078	-651997.596	-824204.273	724289.087	1	12	18	39	46	15	30	46	66	47	4	4	20	38	3	18	19	67	6	80
350	RM0001	RM0528	1	351	1733840.094	-0.097954	0.017678	-0.17957	0.030995	-0.124887	-0.130085	0.249968	0.067226891	4	0.752185036	229539.078	-651997.596	-827636.978	722258.661	1	12	18	39	46	15	30	46	66	47	4	4	20	38	3	18	19	67	6	80
351	RM0001	RM0529	1	352	1733840.094	-0.10539	-0.068838	-0.152842	-0.152459	-0.209762	-0.264335	0.226531	0.067226891	3.937003937	0.784472246	229539.078	-651997.596	-827636.978	722258.661	1	12	18	39	46	15	30	46	66	47	4	4	20	38	3	18	19	67	6	80
352	RM0001	RM0532	1	353	1989367.3	-0.095385	-0.04997	-0.158874	-0.092561	-0.158819	-0.14773	0.249968	0.06302521	4	0.774994394	229539.078	-651997.596	-917317.583	974041.435	1	12	18	39	46	15	30	46	66	47	4	5	20	38	12	26	55	7	42	57
353	RM0001	RM0533	1	354	1989367.3	-0.087312	-0.060046	-0.112924	-0.093672	-0.227836	-0.224842	0.320277	0.06302521	4.183300133	0.790848549	229539.078	-651997.596	-917317.583	974041.435	1	12	18	39	46	15	30	46	66	47	4	5	20	38	12	26	55	7	42	57
354	RM0001	RM0534	1	355	1989607.441	-0.130832	-0.061032	-0.140146	-0.142925	-0.254303	-0.265819	0.36715	0.06302521	4.301162634	0.810974402	229539.078	-651997.596	-920917.865	971266.582	1	12	18	39	46	15	30	46	66	47	4	5	20	38	12	26	55	7	42	57
355	RM0001	RM0535	1	356	1535504.033	-0.105268	-0.056137	-0.115706	-0.129991	-0.228419	-0.184584	0.226531	0.06302521	3.937003937	0.779054204	229539.078	-651997.596	-760870.811	521399.561	1	12	18	39	46	15	30	46	66	47	4	4	20	15	23	25	52	26	6	81
356	RM0001	RM0536	1	357	1540304.306	-0.007145	-0.029771	0.081739	-0.063714	-0.003235	-0.014773	0.062476	0.079831933	3.464101615	0.690434951	229539.078	-651997.596	-762266.785	526500.807	1	12	18	39	46	15	30	46	66	47	4	4	20	15	23	25	52	26	6	81
357	RM0001	RM0537	1	358	1542194.029	-0.056953	0.030745	-0.055644	0.077337	-0.073747	-0.104708	0.179658	0.071428571	3.807886553	0.717867499	229539.078	-651997.596	-761331.136	529754.765	1	12	18	39	46	15	30	46	66	47	4	4	20	15	23	25	52	26	6	81
358	RM0001	RM0538	1	359	1542921.07	-0.036208	-0.041459	-0.007146	-0.082849	-0.052221	-0.099166	0.203095	0.075630252	3.872983346	0.733491836	229539.078	-651997.596	-758249.296	533278.556	1	12	18	39	46	15	30	46	66	47	4	4	20	15	23	25	52	26	6	81
359	RM0001	RM0539	1	360	1752821.078	-0.086676	0.022973	-0.100062	0.050977	-0.151644	-0.10621	0.203095	0.067226891	3.872983346	0.737411018	229539.078	-651997.596	-832095.607	742747.373	1	12	18	39	46	15	30	46	66	47	4	4	20	38	3	18	19	67	6	26
360	RM0001	RM0540	1	361	1752821.078	-0.013876	-0.021972	0.058675	-0.04969	-0.045877	-0.005113	0.179658	0.075630252	3.807886553	0.713523165	229539.078	-651997.596	-832095.607	742747.373	1	12	18	39	46	15	30	46	66	47	4	4	20	38	3	18	19	67	6	26
361	RM0001	RM0541	1	362	1767749.446	-0.080854	-0.025991	-0.127125	-0.049031	-0.290087	-0.265849	0.273404	0.06302521	4.062019202	0.781226999	229539.078	-651997.596	-837136.461	757662.433	1	12	18	39	46	15	30	46	66	47	4	4	20	38	3	18	19	67	6	26
362	RM0001	RM0542	1	363	1760865.804	-0.058005	-0.046811	-0.056584	-0.099323	-0.132708	-0.12283	0.179658	0.067226891	3.807886553	0.748728388	229539.078	-651997.596	-834458.418	751055.399	1	12	18	39	46	15	30	46	66	47	4	4	20	38	3	18	19	67	6	26
363	RM0001	RM0543	1	364	1668597.803	0.050148	-0.007619	0.136655	-0.018999	0.121787	0.074499	0.039039	0.084033613	3.391164992	0.656835651	229539.078	-651997.596	-749951.149	698860.473	1	12	18	39	46	15	30	46	66	47	4	4	20	15	7	18	64	67	6	69
364	RM0001	RM0544	1	365	1668597.803	-0.004307	-0.009416	0.089967	-0.02643	0.081087	0.112051	0.109349	0.079831933	3.605551275	0.680799	229539.078	-651997.596	-749951.149	698860.473	1	12	18	39	46	15	30	46	66	47	4	4	20	15	7	18	64	67	6	69
365	RM0001	WG0001	1	366	673527.4907	-0.028114	-0.023401	-0.04954	-0.062022	-0.106467	-0.046209	0.203095	0.06302521	3.872983346	0.740564063	229539.078	-651997.596	72871.291	3055.444	1	12	18	39	46	15	30	46	66	47	3	10	16	7	47	21	15	6	26	79
366	RM0001	WG0002	1	367	700719.7814	0.078033	0.026997	0.208331	0.086927	0.167329	0.283052	-0.03127	0.079831933	3.16227766	0.616060517	229539.078	-651997.596	110532.134	38542.453	1	12	18	39	46	15	30	46	66	47	3	10	16	7	47	5	35	38	26	5
367	RM0001	WG0003	1	368	709455.9799	0.021844	-0.005732	0.126992	-0.016951	0.002194	-0.026868	0.039039	0.084033613	3.391164992	0.671309442	229539.078	-651997.596	80528.45	41633.156	1	12	18	39	46	15	30	46	66	47	3	10	16	7	47	21	15	38	26	5
368	RM0001	WG0004	1	369	688159.082	0.028743	0.067247	0.12513	0.186115	0.073573	0.019981	0.062476	0.088235294	3.464101615	0.640472715	229539.078	-651997.596	77164.395	19079.805	1	12	18	39	46	15	30	46	66	47	3	10	16	7	47	21	15	6	26	4
369	RM0001	WG0005	1	370	709455.9799	-0.108477	-0.073957	-0.209112	-0.179944	-0.43193	-0.383167	0.249968	0.050420168	4	0.824244788	229539.078	-651997.596	80528.45	41633.156	1	12	18	39	46	15	30	46	66	47	3	10	16	7	47	21	15	38	26	5
370	RM0001	WG0006	1	371	678720.5132	0.088336	0.085544	0.250358	0.251586	0.193051	0.164942	-0.054707	0.092436975	3.082207001	0.583724408	229539.078	-651997.596	56682.088	4342.252	1	12	18	39	46	15	30	46	66	47	3	10	16	7	47	21	15	6	26	79
371	RM0001	WG0007	1	372	684530.1502	-0.041883	0.009615	0.078208	0.027217	0.100742	0.124601	0.085912	0.084033613	3.535533906	0.670589269	229539.078	-651997.596	116823.373	23188.82	1	12	18	39	46	15	30	46	66	47	3	10	16	7	47	5	35	6	26	85
372	RM0001	WG0008	1	373	684530.1502	-0.081441	-0.006747	-0.011213	-0.016942	0.021625	0.009337	0.109349	0.084033613	3.605551275	0.699005686	229539.078	-651997.596	116823.373	23188.82	1	12	18	39	46	15	30	46	66	47	3	10	16	7	47	5	35	6	26	85
373	RM0001	WG0009	1	374	681866.3751	-0.197471	-0.060046	-0.301078	-0.121917	-0.335314	-0.370431	0.343714	0.058823529	4.242640687	0.835024809	229539.078	-651997.596	103626.421	18142.506	1	12	18	39	46	15	30	46	66	47	3	10	16	7	47	5	35	6	26	4
374	RM0001	WG0010	1	375	689028.5188	-0.060769	-0.034142	-0.059514	-0.064677	-0.085872	-0.069931	0.203095	0.067226891	3.872983346	0.743441772	229539.078	-651997.596	86685.381	22059.613	1	12	18	39	46	15	30	46	66	47	3	10	16	7	47	21	15	6	26	4
375	RM0001	WG0011	1	376	677838.5505	-0.096123	-0.040388	-0.099	-0.141152	0.017734	-0.0337	0.132785	0.075630252	3.674234614	0.731525924	229539.078	-651997.596	68978.721	6550.407	1	12	18	39	46	15	30	46	66	47	3	10	16	7	47	21	15	6	26	79
376	RM0001	WG0012	1	377	686884.02	-0.075203	-0.030799	-0.106734	-0.082562	-0.03302	0.036915	0.203095	0.067226891	3.872983346	0.740349253	229539.078	-651997.596	80497.966	18521.907	1	12	18	39	46	15	30	46	66	47	3	10	16	7	47	21	15	6	26	4
377	RM0001	WG0013	1	378	685593.1286	-0.068818	-0.023768	-0.066275	-0.050142	-0.009449	-0.013136	0.226531	0.075630252	3.937003937	0.732570475	229539.078	-651997.596	88466.866	18924.582	1	12	18	39	46	15	30	46	66	47	3	10	16	7	47	21	15	6	26	4
378	RM0001	WG0014	1	379	685593.1286	-0.09282	-0.048107	-0.158374	-0.102196	-0.224176	-0.220723	0.226531	0.067226891	3.937003937	0.775407316	229539.078	-651997.596	88466.866	18924.582	1	12	18	39	46	15	30	46	66	47	3	10	16	7	47	21	15	6	26	4
379	RM0001	WG0015	1	380	709455.9799	-0.026377	-0.030804	-0.045563	-0.078474	-0.106192	-0.12297	0.179658	0.071428571	3.807886553	0.736299791	229539.078	-651997.596	80528.45	41633.156	1	12	18	39	46	15	30	46	66	47	3	10	16	7	47	21	15	38	26	5
380	RM0001	WG0016	1	381	682607.2925	-0.041247	0.009913	0.064882	0.033219	0.141775	0.168832	0.062476	0.084033613	3.464101615	0.66275425	229539.078	-651997.596	87492.631	15666.633	1	12	18	39	46	15	30	46	66	47	3	10	16	7	47	21	15	6	26	4
381	RM0001	WG0017	1	382	689863.639	-0.062359	-0.038326	-0.025872	-0.111894	-0.121811	-0.109189	0.132785	0.071428571	3.674234614	0.73546333	229539.078	-651997.596	72356.529	19720.713	1	12	18	39	46	15	30	46	66	47	3	10	16	7	47	21	15	6	26	4
382	RM0001	WG0018	1	383	678720.5132	0.077425	0.093677	0.226428	0.245876	0.292217	0.309394	-0.03127	0.092436975	3.16227766	0.577075106	229539.078	-651997.596	56682.088	4342.252	1	12	18	39	46	15	30	46	66	47	3	10	16	7	47	21	15	6	26	79
383	RM0001	WG0019	1	384	707236.8647	-0.077331	-0.044832	-0.09128	-0.11581	-0.173949	-0.178309	0.203095	0.067226891	3.872983346	0.762144959	229539.078	-651997.596	92991.568	41932.343	1	12	18	39	46	15	30	46	66	47	3	10	16	7	47	21	35	38	26	5
384	RM0001	WG0020	1	385	670836.095	0.173073	0.09277	0.405407	0.265835	0.387539	0.391148	-0.125016	0.105042017	2.828427125	0.520442444	229539.078	-651997.596	120888.074	9981.275	1	12	18	39	46	15	30	46	66	47	3	10	2	35	47	5	35	6	26	85
385	RM0001	WG0021	1	386	670836.095	-0.066738	-0.031798	-0.081514	-0.099851	0.052035	0.081999	0.132785	0.071428571	3.674234614	0.718760776	229539.078	-651997.596	120888.074	9981.275	1	12	18	39	46	15	30	46	66	47	3	10	2	35	47	5	35	6	26	85
386	RM0001	WG0022	1	387	684530.1502	-0.174035	-0.036826	-0.257948	-0.097019	-0.150569	-0.174087	0.273404	0.06302521	4.062019202	0.792048775	229539.078	-651997.596	116823.373	23188.82	1	12	18	39	46	15	30	46	66	47	3	10	16	7	47	5	35	6	26	85
387	RM0001	WG0023	1	388	717723.8526	0.050095	0.084124	0.181691	0.274433	0.242365	0.267639	-0.007834	0.088235294	3.240370349	0.593767739	229539.078	-651997.596	80329.164	50045.088	1	12	18	39	46	15	30	46	66	47	3	10	16	7	47	21	15	38	26	5
388	RM0001	WG0024	1	389	682805.5995	0.090929	0.029619	0.252259	0.080733	0.284413	0.295086	-0.054707	0.088235294	3.082207001	0.595302576	229539.078	-651997.596	79900.652	14209.45	1	12	18	39	46	15	30	46	66	47	3	10	16	7	47	21	15	6	26	4
389	RM0001	WG0025	1	390	686884.02	0.037427	0.075052	0.148738	0.233303	0.100292	0.114336	0.015603	0.084033613	3.31662479	0.623246134	229539.078	-651997.596	80497.966	18521.907	1	12	18	39	46	15	30	46	66	47	3	10	16	7	47	21	15	6	26	4
390	RM0001	WG0026	1	391	756301.5075	0.120868	0.031718	0.361532	0.120409	0.241024	0.216672	-0.125016	0.096638655	2.828427125	0.570362059	229539.078	-651997.596	158653.615	100974.662	1	12	18	39	46	15	30	46	66	47	3	9	5	29	33	51	68	9	65	44
391	RM0001	WG0027	1	392	670488.7625	0.117615	0.025817	0.239031	0.069669	0.184003	0.203897	0.015603	0.088235294	3.31662479	0.615862027	229539.078	-651997.596	177911.746	16500.571	1	12	18	39	46	15	30	46	66	47	3	9	5	29	33	58	69	49	14	44
392	RM0001	WG0028	1	393	730912.5838	-0.031315	0.017158	0.059057	0.056188	0.141884	0.185109	0.062476	0.084033613	3.464101615	0.658504642	229539.078	-651997.596	186183.361	77627.984	1	12	18	39	46	15	30	46	66	47	3	9	5	29	33	49	68	40	65	44
393	RM0001	WG0029	1	394	693379.3337	-0.112876	-0.062782	-0.151768	-0.128539	-0.282644	-0.258689	0.296841	0.058823529	4.123105626	0.802944462	229539.078	-651997.596	173524.116	39115.437	1	12	18	39	46	15	30	46	66	47	3	9	5	29	33	58	68	49	14	44
394	RM0001	WG0030	1	395	552223.5093	0.09868	0.025054	0.241423	0.080428	0.159201	0.142205	-0.03127	0.088235294	3.16227766	0.613815428	229539.078	-651997.596	310437.403	-105731.85	1	12	18	39	46	15	30	46	66	47	3	18	24	34	24	48	1	78	8	8
395	RM0001	WG0031	1	396	527341.485	-0.022072	-0.018253	0.033754	-0.062181	0.011581	-0.014273	0.085912	0.075630252	3.535533906	0.69914064	229539.078	-651997.596	250405.491	-125069.105	1	12	18	39	46	15	30	46	66	47	3	18	24	34	24	48	20	71	8	8
396	RM0001	WG0032	1	397	633062.1603	-0.05111	-0.03506	-0.050486	-0.101356	-0.158627	-0.130887	0.179658	0.067226891	3.807886553	0.747779162	229539.078	-651997.596	229593.392	-18935.438	1	12	18	39	46	15	30	46	66	47	3	9	21	29	10	43	28	22	55	41
397	RM0001	WG0033	1	398	680518.9381	0.0193	-0.00888	0.077722	-0.019758	0.049759	0.071683	0.109349	0.075630252	3.605551275	0.68517428	229539.078	-651997.596	222359.571	28483.469	1	12	18	39	46	15	30	46	66	47	3	9	21	29	41	3	13	12	50	59
398	RM0001	WG0034	1	399	696245.6382	-0.034744	-0.008067	-0.019335	-0.024542	-0.012967	-0.067249	0.062476	0.075630252	3.464101615	0.699639271	229539.078	-651997.596	168912.947	41603.486	1	12	18	39	46	15	30	46	66	47	3	9	5	29	33	58	68	49	14	44
399	RM0001	WG0035	1	400	696245.6382	0.001197	-0.009667	0.069099	-0.03024	0.051371	0.059527	0.085912	0.079831933	3.535533906	0.682153331	229539.078	-651997.596	168912.947	41603.486	1	12	18	39	46	15	30	46	66	47	3	9	5	29	33	58	68	49	14	44
400	RM0001	WG0036	1	401	683946.0732	0.063701	0.010718	0.169262	0.033445	0.142216	0.173312	0.015603	0.079831933	3.31662479	0.640523774	229539.078	-651997.596	231710.897	31945.029	1	12	18	39	46	15	30	46	66	47	3	9	21	29	41	3	13	12	50	59
401	RM0001	WG0037	1	402	686471.2799	0.044004	-0.007553	0.165638	-0.023935	0.070943	0.051444	-0.007834	0.084033613	3.240370349	0.652309027	229539.078	-651997.596	182846.528	32883.871	1	12	18	39	46	15	30	46	66	47	3	9	5	29	33	58	68	49	14	44
402	RM0001	WG0038	1	403	710102.0412	0.084128	0.010766	0.229313	0.02447	0.117824	0.140211	-0.007834	0.088235294	3.240370349	0.628182387	229539.078	-651997.596	207566.217	57764.408	1	12	18	39	46	15	30	46	66	47	3	9	5	29	41	49	13	40	50	60
403	RM0001	WG0039	1	404	700272.5474	-0.041712	-0.02061	-0.03567	-0.052898	0.076757	0.084093	0.109349	0.071428571	3.605551275	0.703501965	229539.078	-651997.596	175910.772	46218.449	1	12	18	39	46	15	30	46	66	47	3	9	5	29	33	58	68	49	14	44
404	RM0001	WG0040	1	405	730860.5445	0.001046	0.001547	0.04773	0.0038	0.026314	0.081377	0.062476	0.071428571	3.464101615	0.682201365	229539.078	-651997.596	186341.647	77585.242	1	12	18	39	46	15	30	46	66	47	3	9	5	29	33	49	68	40	65	44
405	RM0001	WG0041	1	406	648562.3543	0.028547	0.015784	0.127763	0.043115	0.155233	0.154658	0.109349	0.084033613	3.605551275	0.657412138	229539.078	-651997.596	237173.684	-3480.179	1	12	18	39	46	15	30	46	66	47	3	9	21	29	10	43	28	22	55	41
406	RM0001	WG0042	1	407	648562.3543	0.082636	0.047052	0.217007	0.140538	0.330587	0.339269	-0.007834	0.096638655	3.240370349	0.588388792	229539.078	-651997.596	237173.684	-3480.179	1	12	18	39	46	15	30	46	66	47	3	9	21	29	10	43	28	22	55	41
407	RM0001	WG0043	1	408	701722.1452	0.016071	0.019245	0.04689	0.05099	0.045753	0.061085	0.109349	0.079831933	3.605551275	0.675802382	229539.078	-651997.596	147176.207	44874.219	1	12	18	39	46	15	30	46	66	47	3	9	5	29	33	58	68	49	14	44
408	RM0001	WG0044	1	409	703083.2066	-0.085453	-0.051728	-0.082461	-0.143918	-0.17784	-0.240136	0.179658	0.071428571	3.807886553	0.762078976	229539.078	-651997.596	230807.182	51084.467	1	12	18	39	46	15	30	46	66	47	3	9	21	29	41	3	13	12	50	60
409	RM0001	WG0045	1	410	688649.035	-0.001225	0.00783	0.079768	0.023257	0.058476	0.089677	0.039039	0.079831933	3.391164992	0.666170456	229539.078	-651997.596	221701.464	36606.837	1	12	18	39	46	15	30	46	66	47	3	9	21	29	41	3	13	12	50	59
410	RM0001	WG0046	1	411	706309.2547	0.018933	-0.01957	0.138085	-0.052594	-0.040389	-0.083914	0.039039	0.084033613	3.391164992	0.680556369	229539.078	-651997.596	183385.327	52802.088	1	12	18	39	46	15	30	46	66	47	3	9	5	29	33	49	68	40	14	44
411	RM0001	WG0047	1	412	685225.1244	-0.110259	-0.048297	-0.133621	-0.094851	-0.148614	-0.123754	0.273404	0.06302521	4.062019202	0.776873686	229539.078	-651997.596	213622.657	33042.65	1	12	18	39	46	15	30	46	66	47	3	9	21	29	41	3	13	12	50	59
412	RM0001	WG0048	1	413	708602.9434	-0.063509	-0.000739	-0.061824	-0.001956	-0.079731	-0.074726	0.203095	0.071428571	3.872983346	0.731385275	229539.078	-651997.596	188999.643	55444.759	1	12	18	39	46	15	30	46	66	47	3	9	5	29	33	49	68	40	14	44
413	RM0001	WG0050	1	414	613510.8106	-0.047241	-0.006086	0.020081	-0.017922	0.062644	0.104802	0.156222	0.075630252	3.741657387	0.700175205	229539.078	-651997.596	276000.037	-40248.551	1	12	18	39	46	15	30	46	66	47	3	18	25	34	10	43	11	22	71	84
414	RM0001	WG0051	1	415	637594.3667	-0.038874	-0.01833	0.046584	-0.060734	0.036939	0.014552	0.109349	0.084033613	3.605551275	0.694736726	229539.078	-651997.596	240392.271	-14495.608	1	12	18	39	46	15	30	46	66	47	3	9	21	29	10	43	28	22	55	41
415	RM0001	WG0052	1	416	633062.1603	-0.045581	-0.03276	-0.110675	-0.07979	-0.258477	-0.218801	0.179658	0.058823529	3.807886553	0.764649479	229539.078	-651997.596	229593.392	-18935.438	1	12	18	39	46	15	30	46	66	47	3	9	21	29	10	43	28	22	55	41
416	RM0001	WG0054	1	417	716928.6466	0.05531	0.01374	0.224019	0.044784	0.276544	0.262901	-0.054707	0.092436975	3.082207001	0.604477041	229539.078	-651997.596	226482.768	64924.536	1	12	18	39	46	15	30	46	66	47	3	9	21	29	41	3	13	12	50	60
417	RM0001	WG0055	1	418	698607.7736	0.040583	-0.002947	0.120559	-0.005809	0.149299	0.170104	0.062476	0.079831933	3.464101615	0.657915532	229539.078	-651997.596	153465.872	42455.922	1	12	18	39	46	15	30	46	66	47	3	9	5	29	33	58	68	49	14	44
418	RM0001	WG0056	1	419	659093.8963	-0.046291	-0.024739	-0.064133	-0.060084	-0.073013	-0.105957	0.203095	0.071428571	3.872983346	0.738392775	229539.078	-651997.596	245853.967	6894.344	1	12	18	39	46	15	30	46	66	47	3	9	21	29	10	43	28	22	55	41
419	RM0001	WG0057	1	420	699205.2455	-0.061772	-0.046451	-0.059981	-0.116546	-0.143671	-0.132317	0.179658	0.067226891	3.807886553	0.751518248	229539.078	-651997.596	204308.393	46752.279	1	12	18	39	46	15	30	46	66	47	3	9	5	29	41	49	13	40	50	60
420	RM0001	WG0058	1	421	702662.5553	0.064508	0.012142	0.171792	0.033101	0.138103	0.123603	0.039039	0.088235294	3.391164992	0.640259398	229539.078	-651997.596	225077.07	50650.792	1	12	18	39	46	15	30	46	66	47	3	9	21	29	41	3	13	12	50	60
421	RM0001	WG0059	1	422	704446.7434	0.144035	0.027177	0.336454	0.068373	0.284731	0.264518	-0.10158	0.092436975	2.915475947	0.576173888	229539.078	-651997.596	165742.23	49554.381	1	12	18	39	46	15	30	46	66	47	3	9	5	29	33	58	68	49	14	44
422	RM0001	WG0060	1	423	745748.9848	-0.049589	-0.019963	-0.01199	-0.060985	0.099973	0.128901	0.109349	0.075630252	3.605551275	0.69685996	229539.078	-651997.596	166224.461	91058.8	1	12	18	39	46	15	30	46	66	47	3	9	5	29	33	49	68	9	65	44
423	RM0001	WG0061	1	424	675306.4804	-0.102969	-0.04287	-0.119154	-0.097205	-0.030655	-0.079656	0.179658	0.071428571	3.807886553	0.745922269	229539.078	-651997.596	228838.484	23308.521	1	12	18	39	46	15	30	46	66	47	3	9	21	29	41	3	13	12	50	59
424	RM0001	WG0062	1	425	699581.045	-0.146856	-0.057089	-0.201045	-0.143965	-0.237517	-0.245552	0.296841	0.06302521	4.123105626	0.803559521	229539.078	-651997.596	194361.571	46698.462	1	12	18	39	46	15	30	46	66	47	3	9	5	29	41	49	68	40	14	44
425	RM0001	WG0063	1	426	708602.9434	0.109713	-0.005164	0.200427	-0.010691	-0.005099	-0.003164	0.015603	0.079831933	3.31662479	0.655509568	229539.078	-651997.596	188999.643	55444.759	1	12	18	39	46	15	30	46	66	47	3	9	5	29	33	49	68	40	14	44
426	RM0001	WG0064	1	427	686471.2799	0.094595	0.003818	0.195024	0.009229	0.214539	0.184815	-0.007834	0.084033613	3.240370349	0.627041457	229539.078	-651997.596	182846.528	32883.871	1	12	18	39	46	15	30	46	66	47	3	9	5	29	33	58	68	49	14	44
427	RM0001	WG0065	1	428	710102.0412	0.09954	0.012569	0.217711	0.028846	0.199534	0.196821	-0.007834	0.084033613	3.240370349	0.6227336	229539.078	-651997.596	207566.217	57764.408	1	12	18	39	46	15	30	46	66	47	3	9	5	29	41	49	13	40	50	60
428	RM0001	WG0066	1	429	680518.9381	-0.108155	-0.036154	-0.090743	-0.112204	0.002002	-0.041693	0.156222	0.075630252	3.741657387	0.73458738	229539.078	-651997.596	222359.571	28483.469	1	12	18	39	46	15	30	46	66	47	3	9	21	29	41	3	13	12	50	59
429	RM0001	WG0067	1	430	704557.6929	-0.07919	-0.044771	-0.093003	-0.093668	-0.11247	-0.121799	0.203095	0.067226891	3.872983346	0.754907933	229539.078	-651997.596	184332.128	51108.281	1	12	18	39	46	15	30	46	66	47	3	9	5	29	33	49	68	40	14	44
430	RM0001	WG0068	1	431	691733.3084	-0.048146	-0.038499	-0.062781	-0.085524	-0.115231	-0.077216	0.156222	0.067226891	3.741657387	0.739028489	229539.078	-651997.596	195532.475	38899.3	1	12	18	39	46	15	30	46	66	47	3	9	5	29	41	49	13	40	14	44
431	RM0001	WG0069	1	432	600660.7818	-0.022907	-0.022057	-0.011272	-0.059245	-0.158295	-0.120267	0.179658	0.067226891	3.807886553	0.737079715	229539.078	-651997.596	283001.415	-53720.776	1	12	18	39	46	15	30	46	66	47	3	18	25	34	10	43	11	22	71	84
432	RM0001	WG0070	1	433	604973.0316	-0.115791	-0.056425	-0.148678	-0.183197	-0.217651	-0.189691	0.203095	0.06302521	3.872983346	0.781990283	229539.078	-651997.596	275242.765	-48753.415	1	12	18	39	46	15	30	46	66	47	3	18	25	34	10	43	11	22	71	84
433	RM0001	WG0071	1	434	459281.6297	-0.065344	-0.016722	-0.062894	-0.055271	-0.028571	-0.016174	0.132785	0.071428571	3.674234614	0.721338417	229539.078	-651997.596	355983.8	-210464.644	1	12	18	39	46	15	30	46	66	47	5	3	10	20	35	42	56	42	83	10
434	RM0001	WG0072	1	435	474798.1776	0.084589	0.061889	0.241824	0.180257	0.145038	0.179715	-0.03127	0.092436975	3.16227766	0.59867116	229539.078	-651997.596	331126.362	-188194.477	1	12	18	39	46	15	30	46	66	47	5	2	7	1	31	60	54	11	68	92
435	RM0001	WG0073	1	436	474798.1776	-0.111482	-0.02744	-0.113902	-0.094418	-0.006769	-0.013454	0.156222	0.075630252	3.741657387	0.732770299	229539.078	-651997.596	331126.362	-188194.477	1	12	18	39	46	15	30	46	66	47	5	2	7	1	31	60	54	11	68	92
436	RM0001	WG0075	1	437	524092.3897	0.007386	0.043443	0.156527	0.168967	0.255967	0.257745	-0.007834	0.092436975	3.240370349	0.609774461	229539.078	-651997.596	312222.345	-134468.553	1	12	18	39	46	15	30	46	66	47	5	2	24	1	24	48	53	78	8	8
437	RM0001	WG0076	1	438	522339.9631	0.096621	0.023149	0.264937	0.071968	0.228133	0.18256	-0.054707	0.092436975	3.082207001	0.60088498	229539.078	-651997.596	282639.104	-132363.663	1	12	18	39	46	15	30	46	66	47	3	18	24	1	24	48	20	78	8	8
438	RM0001	WG0077	1	439	546740.6097	0.032314	0.053262	0.21003	0.195472	0.217669	0.255957	0.015603	0.096638655	3.31662479	0.603434672	229539.078	-651997.596	309094.132	-111075.894	1	12	18	39	46	15	30	46	66	47	3	18	24	34	24	48	1	78	8	8
439	RM0001	WG0078	1	440	531469.8477	-0.066298	-0.03294	-0.047039	-0.106531	0.016198	-0.009142	0.179658	0.075630252	3.807886553	0.727860445	229539.078	-651997.596	303258.122	-125665.285	1	12	18	39	46	15	30	46	66	47	3	18	24	1	24	48	53	78	8	8
440	RM0001	WG0079	1	441	590011.4	0.057015	0.004105	0.176442	0.014563	0.109746	0.090848	-0.007834	0.084033613	3.240370349	0.6419185	229539.078	-651997.596	286191.425	-64712.347	1	12	18	39	46	15	30	46	66	47	3	18	25	34	10	48	11	78	71	84
441	RM0001	WG0080	1	442	1005753.598	-0.068087	-0.051611	-0.083001	-0.137441	-0.227841	-0.253222	0.156222	0.067226891	3.741657387	0.762535733	229539.078	-651997.596	8646.581	329199.023	1	12	18	39	46	15	30	46	66	47	7	7	26	27	44	41	26	37	17	64
442	RM0001	WG0081	1	443	1009575.184	-0.046609	-0.051713	-0.080834	-0.101683	-0.400273	-0.385533	0.203095	0.058823529	3.872983346	0.786590019	229539.078	-651997.596	4875.193	332262.629	1	12	18	39	46	15	30	46	66	47	7	7	26	27	44	41	26	37	17	64
443	RM0001	WG0082	1	444	1008218.167	-0.14145	-0.084421	-0.230136	-0.171449	-0.438026	-0.463008	0.320277	0.054621849	4.183300133	0.841537115	229539.078	-651997.596	6793.173	331307.105	1	12	18	39	46	15	30	46	66	47	7	7	26	27	44	41	26	37	17	64
444	RM0001	WG0083	1	445	1011313.62	-0.029578	0.016388	0.060765	0.052844	0.173711	0.177538	0.062476	0.084033613	3.464101615	0.657324478	229539.078	-651997.596	26911.722	338808.839	1	12	18	39	46	15	30	46	66	47	7	7	26	27	44	41	26	37	17	64
445	RM0001	WG0084	1	446	966947.9714	-0.066106	-0.038995	-0.045921	-0.123359	0.010065	0.017246	0.039039	0.075630252	3.391164992	0.706754957	229539.078	-651997.596	-11270.87	284484.624	1	12	18	39	46	15	30	46	66	47	7	7	26	27	44	41	26	37	2	64
446	RM0001	WG0085	1	447	964006.5163	0.072402	0.00706	0.164602	0.018969	0.124017	0.151217	0.015603	0.084033613	3.31662479	0.640219083	229539.078	-651997.596	-23800.666	278124.728	1	12	18	39	46	15	30	46	66	47	7	7	26	27	37	1	8	14	2	68
447	RM0001	WG0086	1	448	949895.5206	0.143766	0.054057	0.286612	0.132309	0.110883	0.155083	-0.054707	0.084033613	3.082207001	0.599506624	229539.078	-651997.596	36560.246	278088.782	1	12	18	39	46	15	30	46	66	47	7	7	26	27	44	41	26	37	53	64
448	RM0001	WG0087	1	449	953453.5179	-0.106296	-0.064226	-0.135167	-0.160149	-0.26671	-0.266756	0.226531	0.06302521	3.937003937	0.789651072	229539.078	-651997.596	45531.094	283531.491	1	12	18	39	46	15	30	46	66	47	7	7	26	27	44	41	26	37	53	64
449	RM0001	WG0088	1	450	983870.3987	-0.043767	-0.033275	0.008053	-0.098928	-0.053884	-0.083668	0.132785	0.075630252	3.674234614	0.721918926	229539.078	-651997.596	-14135.277	301219.992	1	12	18	39	46	15	30	46	66	47	7	7	26	27	44	41	26	37	2	64
450	RM0001	WG0089	1	451	958404.292	0.041439	0.029626	0.106081	0.08106	0.111163	0.130426	0.039039	0.079831933	3.391164992	0.648038991	229539.078	-651997.596	8510.786	280571.587	1	12	18	39	46	15	30	46	66	47	7	7	26	27	44	41	26	37	53	64
451	RM0001	WG0090	1	452	978748.9104	0.064582	0.077619	0.171842	0.220777	0.103041	0.163395	0.039039	0.088235294	3.391164992	0.617433314	229539.078	-651997.596	-7269.105	297671.459	1	12	18	39	46	15	30	46	66	47	7	7	26	27	44	41	26	37	2	64
452	RM0001	WG0091	1	453	967887.0764	-0.033716	-0.043539	-0.061436	-0.099874	-0.106613	-0.10732	0.132785	0.067226891	3.674234614	0.736556371	229539.078	-651997.596	26158.445	294280.223	1	12	18	39	46	15	30	46	66	47	7	7	26	27	44	41	26	37	53	64
453	RM0001	WG0092	1	454	977500.4657	0.125492	0.094171	0.290744	0.252503	0.098691	0.102377	-0.078143	0.088235294	3	0.583182547	229539.078	-651997.596	18756.137	302506.313	1	12	18	39	46	15	30	46	66	47	7	7	26	27	44	41	26	37	53	64
454	RM0001	WG0093	1	455	977500.4657	0.13107	0.084646	0.261926	0.198109	0.087304	0.091736	-0.03127	0.088235294	3.16227766	0.598437779	229539.078	-651997.596	18756.137	302506.313	1	12	18	39	46	15	30	46	66	47	7	7	26	27	44	41	26	37	53	64
455	RM0001	WG0094	1	456	978748.9104	-0.04433	0.004245	-0.019996	0.012559	0.064403	0.072518	0.085912	0.079831933	3.535533906	0.685877789	229539.078	-651997.596	-7269.105	297671.459	1	12	18	39	46	15	30	46	66	47	7	7	26	27	44	41	26	37	2	64
456	RM0001	WG0095	1	457	978953.8598	-0.132716	-0.046099	-0.119253	-0.142701	-0.115555	-0.102375	0.249968	0.067226891	4	0.772106851	229539.078	-651997.596	27607.831	305903.459	1	12	18	39	46	15	30	46	66	47	7	7	26	27	44	41	26	37	53	64
457	RM0001	WG0096	1	458	982489.3636	0.084222	-0.017348	0.162978	-0.041342	-0.143365	-0.166496	0.062476	0.079831933	3.464101615	0.687225503	229539.078	-651997.596	-1296.15	302989.549	1	12	18	39	46	15	30	46	66	47	7	7	26	27	44	41	26	37	2	64
458	RM0001	WG0097	1	459	983870.3987	0.110695	0.088517	0.283586	0.263742	0.254455	0.29223	-0.054707	0.096638655	3.082207001	0.565339988	229539.078	-651997.596	-14135.277	301219.992	1	12	18	39	46	15	30	46	66	47	7	7	26	27	44	41	26	37	2	64
459	RM0001	WG0098	1	460	971373.8235	0.132073	0.106509	0.279661	0.294101	0.221177	0.27947	-0.054707	0.088235294	3.082207001	0.567194192	229539.078	-651997.596	-47320.773	279085.498	1	12	18	39	46	15	30	46	66	47	7	7	26	27	37	1	8	14	3	68
460	RM0001	WG0099	1	461	984230.4311	0.042536	-0.007623	0.118657	-0.020098	0.005955	0.026055	0.039039	0.075630252	3.391164992	0.673501929	229539.078	-651997.596	-33318.377	296483.031	1	12	18	39	46	15	30	46	66	47	7	7	26	27	37	1	8	14	2	68
461	RM0001	WG0100	1	462	1000647.496	-0.035376	0.005393	0.031377	0.015336	0.019013	-0.021213	0.132785	0.079831933	3.674234614	0.696035551	229539.078	-651997.596	-50610.5	308633.252	1	12	18	39	46	15	30	46	66	47	7	7	26	27	37	1	8	14	15	68
462	RM0001	WG0101	1	463	1006288.808	-0.069429	-0.046549	-0.067202	-0.133632	-0.128665	-0.121295	0.156222	0.067226891	3.741657387	0.749058798	229539.078	-651997.596	-38767.868	317862.47	1	12	18	39	46	15	30	46	66	47	7	7	26	27	37	1	8	14	15	68
463	RM0001	WG0102	1	464	1006288.808	-0.016368	-0.031617	-0.024865	-0.076642	-0.102583	-0.121651	0.203095	0.071428571	3.872983346	0.737330034	229539.078	-651997.596	-38767.868	317862.47	1	12	18	39	46	15	30	46	66	47	7	7	26	27	37	1	8	14	15	68
464	RM0001	WG0103	1	465	1010049.982	-0.063167	-0.054971	-0.095167	-0.13764	-0.118586	-0.116839	0.179658	0.067226891	3.807886553	0.754302682	229539.078	-651997.596	-38030.387	321967.263	1	12	18	39	46	15	30	46	66	47	7	7	26	27	37	1	8	14	15	68
465	RM0001	WG0104	1	466	1010049.982	-0.056146	-0.054299	-0.089173	-0.14106	-0.222398	-0.215554	0.203095	0.06302521	3.872983346	0.770367747	229539.078	-651997.596	-38030.387	321967.263	1	12	18	39	46	15	30	46	66	47	7	7	26	27	37	1	8	14	15	68
466	RM0001	WG0105	1	467	1007193.821	-0.055167	-0.005155	-0.054056	-0.013302	-0.128036	-0.097438	0.179658	0.067226891	3.807886553	0.734699226	229539.078	-651997.596	-58774.825	313048.769	1	12	18	39	46	15	30	46	66	47	7	7	26	27	37	1	8	14	15	68
467	RM0001	WG0106	1	468	980350.1352	-0.067692	-0.033571	-0.04828	-0.078524	-0.103608	-0.067312	0.179658	0.067226891	3.807886553	0.741660174	229539.078	-651997.596	-47576.75	288371.058	1	12	18	39	46	15	30	46	66	47	7	7	26	27	37	1	8	14	3	68
468	RM0001	WG0107	1	469	971373.8235	0.041554	-0.004436	0.152112	-0.01234	0.090515	0.055265	0.015603	0.088235294	3.31662479	0.651552617	229539.078	-651997.596	-47320.773	279085.498	1	12	18	39	46	15	30	46	66	47	7	7	26	27	37	1	8	14	3	68
469	RM0001	WG0108	1	470	977575.5936	0.127005	0.010952	0.22153	0.030198	0.080884	0.060835	0.015603	0.084033613	3.31662479	0.636410208	229539.078	-651997.596	-48720.44	285139.364	1	12	18	39	46	15	30	46	66	47	7	7	26	27	37	1	8	14	3	68
470	RM0001	WG0109	1	471	982113.3656	-0.088245	-0.018287	-0.103246	-0.056361	-0.159916	-0.159946	0.179658	0.067226891	3.807886553	0.750818198	229539.078	-651997.596	-59090.143	286746.158	1	12	18	39	46	15	30	46	66	47	7	7	26	27	37	1	8	14	3	68
471	RM0001	WG0110	1	472	496405.9885	-0.196884	-0.069556	-0.292185	-0.174231	-0.328052	-0.339184	0.36715	0.054621849	4.301162634	0.84410813	229539.078	-651997.596	174915.854	-158606.059	1	12	18	39	46	15	30	46	66	47	3	14	30	25	27	35	23	45	70	11
472	RM0001	WG0111	1	473	617499.6569	0.111988	0.011213	0.250167	0.031049	0.071156	0.085623	-0.03127	0.084033613	3.16227766	0.627842455	229539.078	-651997.596	180659.786	-36435.543	1	12	18	39	46	15	30	46	66	47	3	9	2	35	16	8	69	33	40	1
473	RM0001	WG0113	1	474	727543.8129	0.120648	0.023171	0.230848	0.060947	0.221852	0.248907	-0.03127	0.084033613	3.16227766	0.608212884	229539.078	-651997.596	104865.885	64784.515	1	12	18	39	46	15	30	46	66	47	3	10	16	7	47	51	35	38	33	5
474	RM0001	WG0114	1	475	753224.9133	0.068419	0.037178	0.174432	0.093206	0.070808	0.112153	0.039039	0.088235294	3.391164992	0.635859047	229539.078	-651997.596	114207.592	92345.348	1	12	18	39	46	15	30	46	66	47	3	10	16	7	33	51	35	9	33	5
475	RM0001	WG0115	1	476	472233.687	-0.119163	-0.051552	-0.103564	-0.17726	-0.132328	-0.139382	0.156222	0.071428571	3.741657387	0.758268265	229539.078	-651997.596	147033.958	-187027.102	1	12	18	39	46	15	30	46	66	47	3	14	30	26	32	29	10	75	47	95
476	RM0001	WG0116	1	477	486048.5865	-0.182426	-0.060687	-0.259326	-0.218694	-0.113562	-0.090433	0.203095	0.067226891	3.872983346	0.785150983	229539.078	-651997.596	149079.105	-172654.899	1	12	18	39	46	15	30	46	66	47	3	14	30	26	32	29	10	75	47	11
477	RM0001	WG0117	1	478	487054.8396	0.00019	-0.007213	0.142618	-0.025992	0.012216	0.036775	0.015603	0.088235294	3.31662479	0.662928485	229539.078	-651997.596	135623.336	-174083.116	1	12	18	39	46	15	30	46	66	47	3	14	30	26	32	29	10	75	47	95
478	RM0001	WG0119	1	479	527545.2368	-0.011671	0.06116	0.107262	0.190421	0.13701	0.190265	0.062476	0.084033613	3.464101615	0.637865192	229539.078	-651997.596	195858.81	-125528.588	1	12	18	39	46	15	30	46	66	47	3	14	30	25	27	8	23	71	70	34
479	RM0001	WG0120	1	480	527545.2368	-0.004262	-0.008299	0.021504	-0.020701	-0.12644	-0.082988	0.156222	0.071428571	3.741657387	0.718198078	229539.078	-651997.596	195858.81	-125528.588	1	12	18	39	46	15	30	46	66	47	3	14	30	25	27	8	23	71	70	34
480	RM0001	WG0121	1	481	628146.7974	0.098533	0.036152	0.266261	0.100495	0.182978	0.200533	-0.054707	0.088235294	3.082207001	0.601301982	229539.078	-651997.596	107373.653	-35845.011	1	12	18	39	46	15	30	46	66	47	3	10	2	35	16	32	61	60	75	51
481	RM0001	WG0122	1	482	720883.4322	-0.017346	-0.01281	0.042921	-0.039895	0.006083	0.034227	0.156222	0.075630252	3.741657387	0.704549573	229539.078	-651997.596	97432.235	56677.721	1	12	18	39	46	15	30	46	66	47	3	10	16	7	47	51	35	38	33	5
482	RM0001	WG0123	1	483	770645.199	-0.059546	-0.026129	-0.0748	-0.078013	0.023054	-0.018962	0.179658	0.071428571	3.807886553	0.729046775	229539.078	-651997.596	15322.671	88276.241	1	12	18	39	46	15	30	46	66	47	3	10	16	7	50	2	40	69	31	70
483	RM0001	WG0124	1	484	770645.199	0.064777	0.079901	0.206223	0.152254	0.20421	0.18845	0.015603	0.092436975	3.31662479	0.606481754	229539.078	-651997.596	15322.671	88276.241	1	12	18	39	46	15	30	46	66	47	3	10	16	7	50	2	40	69	31	70
484	RM0001	WG0125	1	485	530271.0377	-0.11043	-0.056001	-0.200625	-0.143219	-0.116449	-0.111242	0.203095	0.06302521	3.872983346	0.772362852	229539.078	-651997.596	114217.863	-134418.239	1	12	18	39	46	15	30	46	66	47	3	14	30	25	32	29	49	13	47	98
485	RM0001	WG0126	1	486	675882.463	-0.041198	-0.023934	0.002426	-0.078008	0.138736	0.121565	0.062476	0.079831933	3.464101615	0.68467309	229539.078	-651997.596	167309.203	21013.954	1	12	18	39	46	15	30	46	66	47	3	9	5	29	33	58	69	49	14	44
486	RM0001	WG0127	1	487	538930.1613	-0.036159	-0.021461	-0.001283	-0.066108	0.007172	-0.02163	0.132785	0.079831933	3.674234614	0.708160607	229539.078	-651997.596	146755.915	-119463.403	1	12	18	39	46	15	30	46	66	47	3	14	30	25	27	8	60	45	38	49
487	RM0001	WG0128	1	488	735353.8145	0.055551	-0.002924	0.209506	-0.009522	0.162665	0.129316	-0.03127	0.088235294	3.16227766	0.631178971	229539.078	-651997.596	122060.088	75459.275	1	12	18	39	46	15	30	46	66	47	3	10	5	7	33	51	35	9	33	5
488	RM0001	WG0129	1	489	499893.1965	0.212851	0.059569	0.432373	0.153413	0.376521	0.362482	-0.125016	0.105042017	2.828427125	0.529195988	229539.078	-651997.596	174635.474	-155128.597	1	12	18	39	46	15	30	46	66	47	3	14	30	25	27	35	23	45	70	11
489	RM0001	WG0130	1	490	648967.6286	-0.002106	0.005062	0.141111	0.018008	0.118198	0.154679	0.085912	0.084033613	3.535533906	0.6615444	229539.078	-651997.596	147298.928	-8261.982	1	12	18	39	46	15	30	46	66	47	3	9	2	35	16	5	69	49	40	85
490	RM0001	WG0132	1	491	605519.5687	-0.133181	-0.060242	-0.197293	-0.182733	-0.128687	-0.151998	0.249968	0.06302521	4	0.787775524	229539.078	-651997.596	167236.752	-49691.72	1	12	18	39	46	15	30	46	66	47	3	14	2	35	16	8	31	33	40	1
491	RM0001	WG0133	1	492	600711.8813	-0.05639	-0.027664	-0.021618	-0.08649	-0.074325	-0.041311	0.179658	0.075630252	3.807886553	0.729410111	229539.078	-651997.596	157622.988	-55606.08	1	12	18	39	46	15	30	46	66	47	3	14	2	35	16	32	31	33	40	1
492	RM0001	WG0134	1	493	592696.2596	-0.038825	-0.014714	-0.039987	-0.042539	0.124378	0.125638	0.179658	0.079831933	3.807886553	0.701801889	229539.078	-651997.596	161918.441	-63171.386	1	12	18	39	46	15	30	46	66	47	3	14	2	35	16	8	31	33	40	1
493	RM0001	WG0135	1	494	586096.3465	-0.141939	-0.070389	-0.207311	-0.177637	-0.247579	-0.274576	0.343714	0.058823529	4.242640687	0.819666681	229539.078	-651997.596	155312.134	-70620.534	1	12	18	39	46	15	30	46	66	47	3	14	2	35	16	8	31	33	40	1
494	RM0001	WG0136	1	495	565747.6249	0.063701	0.025884	0.169262	0.078703	0.16962	0.216361	0.015603	0.084033613	3.31662479	0.628400867	229539.078	-651997.596	165228.708	-89917.04	1	12	18	39	46	15	30	46	66	47	3	14	30	25	27	8	60	33	38	49
495	RM0001	WG0137	1	496	551646.9239	-0.058152	-0.028687	-0.004221	-0.082536	0.039762	0.06116	0.109349	0.075630252	3.605551275	0.706632583	229539.078	-651997.596	172064.651	-103352.885	1	12	18	39	46	15	30	46	66	47	3	14	30	25	27	8	60	45	38	49
496	RM0001	WG0138	1	497	554632.6373	0.017388	0.00779	0.090834	0.023317	0.068156	0.064231	0.109349	0.079831933	3.605551275	0.675472045	229539.078	-651997.596	161865.89	-101508.993	1	12	18	39	46	15	30	46	66	47	3	14	30	25	27	8	60	45	38	49
497	RM0001	WG0139	1	498	537283.2402	0.0854	0.013164	0.210744	0.0341	0.152201	0.147808	0.039039	0.088235294	3.391164992	0.633595438	229539.078	-651997.596	91630.92	-132714.802	1	12	18	39	46	15	30	46	66	47	3	14	30	25	32	29	49	13	47	98
498	RM0001	WG0140	1	499	539534.2418	0.126743	0.062129	0.246717	0.147374	0.23869	0.248625	0.039039	0.092436975	3.391164992	0.599294797	229539.078	-651997.596	82465.499	-132895.91	1	12	18	39	46	15	30	46	66	47	3	14	30	25	32	29	49	13	47	98
499	RM0001	WG0141	1	500	519757.9464	0.12278	0.028384	0.288182	0.070835	0.159687	0.191574	-0.007834	0.092436975	3.240370349	0.606883227	229539.078	-651997.596	175098.879	-135098.585	1	12	18	39	46	15	30	46	66	47	3	14	30	25	27	8	23	45	70	11
500	RM0001	WG0142	1	501	561390.5522	-0.073759	-0.025313	0.014257	-0.092035	0.115359	0.06732	0.109349	0.084033613	3.605551275	0.696936535	229539.078	-651997.596	199943.376	-91387.708	1	12	18	39	46	15	30	46	66	47	3	14	30	25	27	8	60	71	38	34
501	RM0001	WG0143	1	502	628146.7974	-0.028237	-0.024439	0.032022	-0.073126	0.028701	0.038683	0.062476	0.079831933	3.464101615	0.69110857	229539.078	-651997.596	107373.653	-35845.011	1	12	18	39	46	15	30	46	66	47	3	10	2	35	16	32	61	60	75	51
502	RM0001	WG0144	1	503	770730.3134	-0.225946	-0.081115	-0.415994	-0.203582	-0.564032	-0.595925	0.460896	0.042016807	4.527692569	0.905974616	229539.078	-651997.596	12948.714	87673.838	1	12	18	39	46	15	30	46	66	47	3	10	16	7	50	2	40	69	31	70
503	RM0001	WG0145	1	504	549601.9891	-0.139321	0.019928	-0.159634	0.055092	-0.125171	-0.100478	0.273404	0.071428571	4.062019202	0.752427317	229539.078	-651997.596	145370.612	-108878.81	1	12	18	39	46	15	30	46	66	47	3	14	30	25	27	8	60	45	38	49
504	RM0001	WG0146	1	505	770730.3134	0.079305	0.008363	0.22607	0.019433	0.219255	0.206437	-0.007834	0.092436975	3.240370349	0.617887525	229539.078	-651997.596	12948.714	87673.838	1	12	18	39	46	15	30	46	66	47	3	10	16	7	50	2	40	69	31	70
505	RM0001	WG0147	1	506	642581.854	0.229902	0.078228	0.486904	0.220608	0.44966	0.487012	-0.171889	0.105042017	2.645751311	0.498327498	229539.078	-651997.596	170780.025	-12107.908	1	12	18	39	46	15	30	46	66	47	3	9	2	29	16	58	69	49	40	85
506	RM0001	WG0148	1	507	553036.082	-0.01742	0.00326	0.114256	0.012432	0.086554	0.095029	0.085912	0.088235294	3.535533906	0.666839172	229539.078	-651997.596	301340.47	-103642.357	1	12	18	39	46	15	30	46	66	47	3	18	24	34	24	48	1	78	8	8
507	RM0001	WG0149	1	508	560267.3083	-0.022023	-0.035553	-0.023253	-0.099112	-0.068037	-0.024442	0.156222	0.067226891	3.741657387	0.729355602	229539.078	-651997.596	303150.769	-96587.139	1	12	18	39	46	15	30	46	66	47	3	18	24	34	24	48	1	78	8	8
508	RM0001	WG0150	1	509	646809.1234	0.036396	-0.003328	0.057431	-0.009352	-0.051838	0.015009	0.085912	0.071428571	3.535533906	0.690444675	229539.078	-651997.596	95913.42	-19141.984	1	12	18	39	46	15	30	46	66	47	3	10	2	35	47	5	61	6	75	51
509	RM0001	WG0151	1	510	634722.381	0.091683	0.019156	0.192969	0.055599	0.121997	0.195282	-0.007834	0.079831933	3.240370349	0.62939394	229539.078	-651997.596	109184.355	-28790.374	1	12	18	39	46	15	30	46	66	47	3	10	2	35	16	32	61	60	75	51
510	RM0001	WG0152	1	511	482874.9285	-0.049516	-0.017261	-0.03257	-0.044179	0.000397	0.040509	0.179658	0.071428571	3.807886553	0.720056412	229539.078	-651997.596	322361.411	-178128.193	1	12	18	39	46	15	30	46	66	47	5	2	7	1	31	60	54	11	68	48
511	RM0001	WG0153	1	512	471040.0469	-0.025032	-0.020907	0.047714	-0.066216	0.101162	0.117627	0.015603	0.079831933	3.31662479	0.673614081	229539.078	-651997.596	81187.003	-204928.935	1	12	18	39	46	15	30	46	66	47	3	14	30	26	32	29	10	61	47	95
512	RM0001	WG0154	1	513	471040.0469	-0.060843	-0.010355	0.026728	-0.03763	0.039252	0.064211	0.109349	0.079831933	3.605551275	0.696071562	229539.078	-651997.596	81187.003	-204928.935	1	12	18	39	46	15	30	46	66	47	3	14	30	26	32	29	10	61	47	95
513	RM0001	WG0155	1	514	634540.6348	-0.030434	-0.025405	-0.085602	-0.063858	-0.19391	-0.127139	0.226531	0.058823529	3.937003937	0.758548972	229539.078	-651997.596	91754.185	-32596.966	1	12	18	39	46	15	30	46	66	47	3	10	2	35	16	32	61	60	75	51
514	RM0001	WG0156	1	515	625718.5314	-0.090912	-0.027014	-0.151853	-0.07429	-0.3231	-0.322434	0.296841	0.058823529	4.123105626	0.796830237	229539.078	-651997.596	92826.679	-41396.744	1	12	18	39	46	15	30	46	66	47	3	10	2	35	16	32	61	60	75	51
515	RM0001	WG0157	1	516	596075.04	0.072043	-0.004062	0.085784	-0.009643	-0.045529	0.005553	0.156222	0.071428571	3.741657387	0.69616329	229539.078	-651997.596	133183.918	-63761.983	1	12	18	39	46	15	30	46	66	47	3	14	2	35	16	32	31	60	57	1
516	RM0001	WG0158	1	517	600257.5722	0.01382	0.021993	0.065432	0.059518	0.050798	0.082298	0.085912	0.075630252	3.535533906	0.672183239	229539.078	-651997.596	116987.243	-62386.506	1	12	18	39	46	15	30	46	66	47	3	14	2	35	16	32	31	60	57	1
517	RM0001	WG0159	1	518	599397.5245	0.037452	0.026658	0.173647	0.073591	0.245266	0.238828	-0.03127	0.088235294	3.16227766	0.615358871	229539.078	-651997.596	99104.856	-66964.002	1	12	18	39	46	15	30	46	66	47	3	14	2	35	16	32	61	60	57	51
518	RM0001	WG0160	1	519	590538.0377	0.124073	0.026026	0.308956	0.070802	0.206327	0.220562	-0.078143	0.092436975	3	0.590212543	229539.078	-651997.596	125119.317	-70764.693	1	12	18	39	46	15	30	46	66	47	3	14	2	35	16	32	31	60	57	1
519	RM0001	WG0161	1	520	590538.0377	-0.006415	-0.017217	0.082389	-0.054758	0.098464	0.079773	0.062476	0.084033613	3.464101615	0.674706747	229539.078	-651997.596	125119.317	-70764.693	1	12	18	39	46	15	30	46	66	47	3	14	2	35	16	32	31	60	57	1
520	RM0001	WG0162	1	521	582685.2533	0.069694	0.00438	0.118685	0.010602	0.047223	0.097138	0.132785	0.075630252	3.674234614	0.67575541	229539.078	-651997.596	123032.894	-79128.905	1	12	18	39	46	15	30	46	66	47	3	14	2	35	16	32	31	60	57	1
521	RM0001	WG0163	1	522	575898.6603	0.029571	-0.004544	0.09935	-0.012103	-0.063911	-0.044666	0.109349	0.079831933	3.605551275	0.690145774	229539.078	-651997.596	108050.248	-89059.117	1	12	18	39	46	15	30	46	66	47	3	14	2	35	16	32	31	60	57	1
522	RM0001	WG0164	1	523	575898.6603	-0.027625	-0.024926	-0.005827	-0.070508	0.035312	0.01468	0.109349	0.075630252	3.605551275	0.704551425	229539.078	-651997.596	108050.248	-89059.117	1	12	18	39	46	15	30	46	66	47	3	14	2	35	16	32	31	60	57	1
523	RM0001	WG0165	1	524	558548.8657	0.095406	0.012037	0.249217	0.031607	0.191184	0.158553	-0.03127	0.092436975	3.16227766	0.613378499	229539.078	-651997.596	121545.013	-103988.365	1	12	18	39	46	15	30	46	66	47	3	14	30	25	16	32	49	13	57	98
524	RM0001	WG0166	1	525	527567.7598	-0.079508	-0.038799	-0.092492	-0.108533	-0.197285	-0.215786	0.226531	0.067226891	3.937003937	0.767687624	229539.078	-651997.596	128857.186	-134126.089	1	12	18	39	46	15	30	46	66	47	3	14	30	25	32	29	49	13	47	98
525	RM0001	WG0167	1	526	518522.8926	-0.050421	0.047891	-0.014356	0.143123	0.042379	0.067753	0.132785	0.075630252	3.674234614	0.682696743	229539.078	-651997.596	148081.329	-139913.008	1	12	18	39	46	15	30	46	66	47	3	14	30	25	27	29	49	45	38	11
526	RM0001	WG0168	1	527	516699.4128	-0.04137	-0.038354	-0.066042	-0.083433	-0.282037	-0.278852	0.320277	0.06302521	4.183300133	0.784756364	229539.078	-651997.596	133349.16	-144330.596	1	12	18	39	46	15	30	46	66	47	3	14	30	25	32	29	49	13	47	98
527	RM0001	WG0169	1	528	516699.4128	-0.115714	-0.047314	-0.144614	-0.138151	-0.105246	-0.078888	0.226531	0.067226891	3.937003937	0.766300919	229539.078	-651997.596	133349.16	-144330.596	1	12	18	39	46	15	30	46	66	47	3	14	30	25	32	29	49	13	47	98
528	RM0001	WG0170	1	529	506152.6902	0.026757	-0.013495	0.103247	-0.036566	-0.062076	-0.061036	0.085912	0.084033613	3.535533906	0.687095411	229539.078	-651997.596	111931.735	-159697.831	1	12	18	39	46	15	30	46	66	47	3	14	30	25	32	29	49	13	47	98
529	RM0001	WG0171	1	530	582118.6126	-0.073808	-0.030766	-0.0731	-0.077409	0.006166	0.01095	0.109349	0.071428571	3.605551275	0.719636496	229539.078	-651997.596	181403.192	-71872.596	1	12	18	39	46	15	30	46	66	47	3	14	2	25	27	8	60	33	40	49
530	RM0001	WG0172	1	531	530243.1457	0.026027	-0.00367	0.082579	-0.009022	0.031234	0.026231	0.109349	0.079831933	3.605551275	0.682706116	229539.078	-651997.596	181803.944	-123907.499	1	12	18	39	46	15	30	46	66	47	3	14	30	25	27	8	23	45	70	34
531	RM0001	WG0173	1	532	546423.9624	0.177672	0.043281	0.394371	0.121004	0.334597	0.333007	-0.125016	0.096638655	2.828427125	0.549858217	229539.078	-651997.596	155793.593	-110572.855	1	12	18	39	46	15	30	46	66	47	3	14	30	25	27	8	60	45	38	49
532	RM0001	WG0174	1	533	528432.4112	0.031507	0.003432	0.147963	0.008645	0.120585	0.162934	0.039039	0.084033613	3.391164992	0.650305041	229539.078	-651997.596	198293.83	-124489.731	1	12	18	39	46	15	30	46	66	47	3	14	30	25	27	8	23	71	70	34
533	RM0001	WG0175	1	534	532559.1576	0.076593	0.021891	0.214083	0.052946	0.245026	0.266064	0.015603	0.092436975	3.31662479	0.614082199	229539.078	-651997.596	190407.478	-120878.048	1	12	18	39	46	15	30	46	66	47	3	14	30	25	27	8	23	71	70	34
534	RM0001	WG0176	1	535	535004.5347	0.163092	0.05021	0.373887	0.120124	0.342981	0.337681	-0.10158	0.100840336	2.915475947	0.551951619	229539.078	-651997.596	181320.289	-119170.419	1	12	18	39	46	15	30	46	66	47	3	14	30	25	27	8	23	45	70	34
535	RM0001	WG0177	1	536	541201.4881	0.218282	0.072653	0.434769	0.20966	0.365108	0.414007	-0.125016	0.100840336	2.828427125	0.523809447	229539.078	-651997.596	182621.021	-112833.663	1	12	18	39	46	15	30	46	66	47	3	14	30	25	27	8	60	45	38	34
536	RM0001	WG0178	1	537	531543.6675	0.154795	0.04695	0.372929	0.142672	0.352357	0.403927	-0.125016	0.096638655	2.828427125	0.547055004	229539.078	-651997.596	163260.427	-124602.288	1	12	18	39	46	15	30	46	66	47	3	14	30	25	27	8	60	45	38	49
537	RM0001	WG0179	1	538	452574.0129	0.008658	0.013164	0.095352	0.034178	0.087595	0.149798	0.132785	0.079831933	3.674234614	0.672973309	229539.078	-651997.596	224264.993	-199454.315	1	12	18	39	46	15	30	46	66	47	5	16	7	26	31	35	58	79	34	50
538	RM0001	WG0180	1	539	774795.6292	-0.015879	0.056699	0.025527	0.135483	0.01679	0.015598	0.179658	0.075630252	3.807886553	0.687039583	229539.078	-651997.596	19783.258	93864.833	1	12	18	39	46	15	30	46	66	47	3	10	16	7	50	2	40	69	31	70
539	RM0001	WG0181	1	540	774795.6292	-7.50E-05	-0.020627	0.09309	-0.059618	-0.05082	-0.058548	0.109349	0.079831933	3.605551275	0.69945276	229539.078	-651997.596	19783.258	93864.833	1	12	18	39	46	15	30	46	66	47	3	10	16	7	50	2	40	69	31	70
540	RM0001	WG0182	1	541	774795.6292	-0.066938	-0.035822	-0.098784	-0.116028	-0.062093	-0.022157	0.109349	0.067226891	3.605551275	0.732090406	229539.078	-651997.596	19783.258	93864.833	1	12	18	39	46	15	30	46	66	47	3	10	16	7	50	2	40	69	31	70
541	RM0001	WG0183	1	542	591205.1526	-0.06094	-0.013079	-0.126621	-0.033883	-0.028243	-0.013537	0.179658	0.067226891	3.807886553	0.732682656	229539.078	-651997.596	95452.678	-76198.699	1	12	18	39	46	15	30	46	66	47	3	14	2	35	16	32	61	60	57	51
542	RM0001	WG0184	1	543	614351.1591	-0.035743	0.033513	-0.035161	0.087722	-0.059505	-0.102364	0.156222	0.075630252	3.741657387	0.705620746	229539.078	-651997.596	91832.559	-53278.746	1	12	18	39	46	15	30	46	66	47	3	14	2	35	16	32	61	60	75	51
543	RM0001	WG0185	1	544	495411.3544	-0.086337	-0.041381	-0.145569	-0.14001	-0.004165	-0.020467	0.109349	0.067226891	3.605551275	0.736310967	229539.078	-651997.596	200719.003	-157425.242	1	12	18	39	46	15	30	46	66	47	3	14	30	25	27	35	23	71	70	11
544	RM0001	WG0186	1	545	1010363.023	0.134641	0.029347	0.29828	0.083932	0.28745	0.27137	-0.054707	0.092436975	3.082207001	0.585556213	229539.078	-651997.596	-29318.288	324642.718	1	12	18	39	46	15	30	46	66	47	7	7	26	27	37	1	8	14	15	64
545	RM0001	WG0187	1	546	1010669.54	0.157853	0.019436	0.169973	0.037427	0.042977	0.017485	0.156222	0.079831933	3.741657387	0.663757092	229539.078	-651997.596	-27538.907	325429.552	1	12	18	39	46	15	30	46	66	47	7	7	26	27	37	1	8	14	15	64
546	RM0001	WG0188	1	547	1010669.54	-0.020702	-0.035304	0.011545	-0.091888	-0.054532	-0.033475	0.062476	0.071428571	3.464101615	0.708595385	229539.078	-651997.596	-27538.907	325429.552	1	12	18	39	46	15	30	46	66	47	7	7	26	27	37	1	8	14	15	64
547	RM0001	WG0189	1	548	481083.1417	0.017808	0.010424	0.052169	0.031491	0.035551	0.070997	0.156222	0.075630252	3.741657387	0.688439385	229539.078	-651997.596	346753.504	-185412.376	1	12	18	39	46	15	30	46	66	47	5	2	7	1	31	60	54	11	68	92
548	RM0001	WG0190	1	549	1495014.262	-0.040542	0.020357	-0.089743	0.041733	-0.116397	-0.100895	0.179658	0.067226891	3.807886553	0.727137128	229539.078	-651997.596	-41042.86	818326.538	1	12	18	39	46	15	30	46	66	47	6	20	8	36	22	24	67	64	80	99
549	RM0001	WG0191	1	550	1478797.108	0.001462	0.064703	0.022569	0.140255	-0.076577	0.031202	0.062476	0.067226891	3.464101615	0.675857883	229539.078	-651997.596	302748.626	824986.239	1	12	18	39	46	15	30	46	66	47	6	20	13	37	42	55	65	16	76	55
550	RM0001	WG0192	1	551	1478797.108	-0.104538	-0.001463	-0.212548	-0.003103	-0.343883	-0.266635	0.203095	0.054621849	3.872983346	0.780532824	229539.078	-651997.596	302748.626	824986.239	1	12	18	39	46	15	30	46	66	47	6	20	13	37	42	55	65	16	76	55
551	RM0001	WG0193	1	552	1492658.924	-0.080906	-0.024073	-0.183264	-0.058553	-0.155726	-0.123228	0.203095	0.06302521	3.872983346	0.760195722	229539.078	-651997.596	-49629.666	814322.79	1	12	18	39	46	15	30	46	66	47	6	20	8	36	22	24	67	64	80	99
552	RM0001	WG0194	1	553	1495014.262	-0.057006	-0.010469	-0.139015	-0.023549	-0.007317	0.011959	0.179658	0.067226891	3.807886553	0.729492129	229539.078	-651997.596	-41042.86	818326.538	1	12	18	39	46	15	30	46	66	47	6	20	8	36	22	24	67	64	80	99
553	RM0001	WG0195	1	554	1492658.924	-0.012356	-0.009381	0.048292	-0.028504	0.113142	0.164135	0.062476	0.079831933	3.464101615	0.672489922	229539.078	-651997.596	-49629.666	814322.79	1	12	18	39	46	15	30	46	66	47	6	20	8	36	22	24	67	64	80	99
554	RM0001	WG0196	1	555	1495014.262	-0.085383	-0.067941	-0.16876	-0.132528	-0.30836	-0.246754	0.226531	0.054621849	3.937003937	0.795351252	229539.078	-651997.596	-41042.86	818326.538	1	12	18	39	46	15	30	46	66	47	6	20	8	36	22	24	67	64	80	99
555	RM0001	WG0197	1	556	573281.5646	0.072459	0.004819	0.212967	0.014054	0.222422	0.183255	-0.03127	0.088235294	3.16227766	0.620576869	229539.078	-651997.596	318196.022	-85612.834	1	12	18	39	46	15	30	46	66	47	3	18	24	34	24	48	1	78	8	8
556	RM0001	WG0198	1	557	1428638.438	0.021375	-0.023505	-0.037255	-0.036554	-0.128788	-0.130636	0.249968	0.06302521	4	0.745108118	229539.078	-651997.596	163298.173	775104.338	1	12	18	39	46	15	30	46	66	47	6	20	13	16	28	14	65	3	36	18
557	RM0001	WG0199	1	558	1351487.868	-0.017986	-0.031432	-0.110283	-0.076443	-0.177171	-0.184224	0.249968	0.058823529	4	0.765865614	229539.078	-651997.596	282105.829	698467.581	1	12	18	39	46	15	30	46	66	47	6	20	13	37	49	47	18	18	12	96
558	RM0001	WG0200	1	559	1333285.65	0.015973	-0.007378	0.060934	-0.01911	0.13195	0.077578	0.109349	0.079831933	3.605551275	0.678549259	229539.078	-651997.596	311490.322	678767.078	1	12	18	39	46	15	30	46	66	47	6	20	13	37	49	47	18	18	12	96
559	RM0001	WG0201	1	560	1333311.149	-0.217335	-0.06314	-0.346616	-0.174513	-0.331194	-0.337701	0.343714	0.054621849	4.242640687	0.845213606	229539.078	-651997.596	281903.813	680284.865	1	12	18	39	46	15	30	46	66	47	6	20	13	37	49	47	18	18	12	96
560	RM0001	WG0202	1	561	1345552.673	-0.131102	-0.035532	-0.167334	-0.06544	-0.247256	-0.288004	0.296841	0.06302521	4.123105626	0.793968326	229539.078	-651997.596	301651.463	691621.323	1	12	18	39	46	15	30	46	66	47	6	20	13	37	49	47	18	18	12	96
561	RM0001	WG0203	1	562	1333285.65	-0.131493	-0.033567	-0.175862	-0.098601	-0.227405	-0.196599	0.249968	0.058823529	4	0.787123743	229539.078	-651997.596	311490.322	678767.078	1	12	18	39	46	15	30	46	66	47	6	20	13	37	49	47	18	18	12	96
562	RM0001	WG0204	1	563	1344447.917	-0.146147	-0.06371	-0.143304	-0.118688	-0.293256	-0.252092	0.203095	0.06302521	3.872983346	0.788627793	229539.078	-651997.596	309034.295	690098.046	1	12	18	39	46	15	30	46	66	47	6	20	13	37	49	47	18	18	12	96
563	RM0001	WG0205	1	564	1350192.514	-0.021264	-0.016596	-0.068227	-0.037664	-0.136697	-0.118595	0.156222	0.06302521	3.741657387	0.73623149	229539.078	-651997.596	293312.919	696687.957	1	12	18	39	46	15	30	46	66	47	6	20	13	37	49	47	18	18	12	96
564	RM0001	WG0206	1	565	1367789.342	0.016091	-0.015863	0.081155	-0.047718	0.017906	0.079322	0.085912	0.075630252	3.535533906	0.685840413	229539.078	-651997.596	286785.951	714593.228	1	12	18	39	46	15	30	46	66	47	6	20	13	37	49	47	18	18	12	96
565	RM0001	WG0207	1	566	1360122.783	-0.140593	-0.067175	-0.274674	-0.158749	-0.270678	-0.288922	0.390587	0.054621849	4.358898944	0.83338836	229539.078	-651997.596	304043.379	706083.069	1	12	18	39	46	15	30	46	66	47	6	20	13	37	49	47	18	18	12	96
566	RM0001	WG0208	1	567	1367789.342	-0.092572	-0.062094	-0.190471	-0.109408	-0.300874	-0.309904	0.273404	0.054621849	4.062019202	0.804714676	229539.078	-651997.596	286785.951	714593.228	1	12	18	39	46	15	30	46	66	47	6	20	13	37	49	47	18	18	12	96
567	RM0001	WG0209	1	568	822582.325	-0.038707	-0.041268	-0.019521	-0.094727	-0.05839	-0.053661	0.132785	0.071428571	3.674234614	0.725690193	229539.078	-651997.596	-314091.002	-34658.129	1	12	18	39	46	15	30	46	66	47	9	8	11	9	36	6	51	77	9	45
568	RM0001	WG0210	1	569	822582.325	0.040604	0.066444	0.154822	0.181953	0.099327	0.13696	0.039039	0.084033613	3.391164992	0.630085457	229539.078	-651997.596	-314091.002	-34658.129	1	12	18	39	46	15	30	46	66	47	9	8	11	9	36	6	51	77	9	45
569	RM0001	WG0211	1	570	823755.5763	0.115678	0.003361	0.181504	0.006983	-0.098125	-0.049862	0.062476	0.079831933	3.464101615	0.668122047	229539.078	-651997.596	-309342.531	-28956.778	1	12	18	39	46	15	30	46	66	47	9	8	11	9	36	6	51	77	9	45
570	RM0001	WG0212	1	571	828787.2084	0.005771	0.019717	0.11333	0.061532	0.049178	0.104127	0.039039	0.079831933	3.391164992	0.658855375	229539.078	-651997.596	-315018.525	-27221.433	1	12	18	39	46	15	30	46	66	47	9	8	11	9	36	6	51	77	9	45
571	RM0001	WG0213	1	572	832024.1254	0.126344	0.016953	0.278166	0.044301	0.068541	0.083615	-0.007834	0.092436975	3.240370349	0.620673311	229539.078	-651997.596	-317426.625	-25026.572	1	12	18	39	46	15	30	46	66	47	9	8	11	9	36	6	51	77	9	45
572	RM0001	WG0214	1	573	229856.2177	0.146828	0.138736	0.338094	0.396831	0.318718	0.312734	-0.10158	0.096638655	2.915475947	0.529325444	229539.078	-651997.596	273726.219	-426428.588	1	12	18	39	46	15	30	46	66	47	5	1	22	8	4	46	50	5	30	94
573	RM0001	WG0215	1	574	424171.2711	-0.034275	-0.013805	0.000391	-0.043353	0.015129	0.016147	0.132785	0.075630252	3.674234614	0.706034562	229539.078	-651997.596	161090.964	-233385.457	1	12	18	39	46	15	30	46	66	47	3	14	30	26	32	35	10	75	34	95
574	RM0001	WG0216	1	575	244473.6697	-0.138661	-0.049833	-0.136059	-0.128185	-0.173176	-0.138414	0.296841	0.067226891	4.123105626	0.784942421	229539.078	-651997.596	280099.826	-412809.415	1	12	18	39	46	15	30	46	66	47	5	1	22	8	4	46	50	5	30	94
575	RM0001	WG0217	1	576	253366.1315	0.22423	0.092775	0.498821	0.331015	0.446381	0.498882	-0.148453	0.109243697	2.738612788	0.489150324	229539.078	-651997.596	249755.812	-399439.325	1	12	18	39	46	15	30	46	66	47	5	1	22	8	4	46	50	5	30	94
576	RM0001	WG0218	1	577	419971.0341	0.02429	-0.003987	0.135678	-0.006408	-0.0836	-0.067514	0.062476	0.079831933	3.464101615	0.682947131	229539.078	-651997.596	223736.778	-232066.646	1	12	18	39	46	15	30	46	66	47	5	16	7	26	31	35	58	79	34	50
577	RM0001	WG0219	1	578	428747.5117	0.089286	0.02368	0.221516	0.066416	0.171205	0.197976	-0.007834	0.088235294	3.240370349	0.617612396	229539.078	-651997.596	226982.271	-223257.708	1	12	18	39	46	15	30	46	66	47	5	16	7	26	31	35	58	79	34	50
578	RM0001	WG0220	1	579	465402.696	-0.055094	-0.021517	-0.05193	-0.059932	-0.037456	0.059989	0.132785	0.067226891	3.674234614	0.720398291	229539.078	-651997.596	337589.412	-199311.397	1	12	18	39	46	15	30	46	66	47	5	2	7	1	31	60	54	11	68	92
579	RM0001	WG0221	1	580	480582.5322	0.103352	0.032383	0.299183	0.120742	0.141432	0.208597	-0.054707	0.088235294	3.082207001	0.599763486	229539.078	-651997.596	313898.026	-178876.958	1	12	18	39	46	15	30	46	66	47	5	2	7	1	31	60	54	11	68	48
580	RM0001	WG0222	1	581	490785.0874	-0.104608	-0.049829	-0.167757	-0.124907	-0.234148	-0.215266	0.249968	0.058823529	4	0.789187276	229539.078	-651997.596	312809.074	-168328.174	1	12	18	39	46	15	30	46	66	47	5	2	7	1	31	60	54	11	68	48
581	RM0001	WG0223	1	582	497996.3332	-0.01395	-0.014884	0.017725	-0.043961	-0.067012	-0.049321	0.132785	0.071428571	3.674234614	0.71370366	229539.078	-651997.596	310815.734	-160678.501	1	12	18	39	46	15	30	46	66	47	5	2	24	1	24	60	53	11	68	48
582	RM0001	WG0224	1	583	477980.5962	0.050389	0.007701	0.216177	0.027847	0.102796	0.060311	-0.03127	0.092436975	3.16227766	0.630578634	229539.078	-651997.596	310280.107	-180885.787	1	12	18	39	46	15	30	46	66	47	5	2	7	1	31	60	54	11	68	48
583	RM0001	WG0225	1	584	480582.5322	-0.007708	0.002775	0.091291	0.009939	0.134558	0.138837	0.085912	0.084033613	3.535533906	0.665835253	229539.078	-651997.596	313898.026	-178876.958	1	12	18	39	46	15	30	46	66	47	5	2	7	1	31	60	54	11	68	48
584	RM0001	WG0226	1	585	477056.7159	-0.011137	0.001448	0.000987	0.004355	-0.00118	0.039949	0.156222	0.071428571	3.741657387	0.704347773	229539.078	-651997.596	311841.557	-182093.976	1	12	18	39	46	15	30	46	66	47	5	2	7	1	31	60	54	11	68	48
585	RM0001	WG0227	1	586	1497711.332	-0.096025	-0.053501	-0.148616	-0.166482	-0.240245	-0.177624	0.179658	0.058823529	3.807886553	0.778387898	229539.078	-651997.596	-27785	823442.526	1	12	18	39	46	15	30	46	66	47	6	20	8	36	22	24	67	64	80	99
586	RM0001	WG0228	1	587	1484462.304	-0.108623	-0.059441	-0.2132	-0.148679	-0.238986	-0.210689	0.226531	0.054621849	3.937003937	0.794945637	229539.078	-651997.596	-32810.6	809098.218	1	12	18	39	46	15	30	46	66	47	6	20	8	36	22	24	67	64	80	99
587	RM0001	WG0229	1	588	1478157.658	-0.002795	0.022905	-0.026802	0.048657	-0.14236	-0.090981	0.179658	0.067226891	3.807886553	0.719389815	229539.078	-651997.596	-26951.434	803736.816	1	12	18	39	46	15	30	46	66	47	6	20	8	36	22	24	67	64	80	99
588	RM0001	WG0230	1	589	1510703.937	-0.089587	-0.044985	-0.054305	-0.136874	-0.149299	-0.136022	0.132785	0.071428571	3.674234614	0.745535979	229539.078	-651997.596	4030.5	841780.254	1	12	18	39	46	15	30	46	66	47	6	20	8	36	22	23	25	2	5	46
589	RM0001	WG0231	1	590	1506535.528	-0.03589	-0.02013	-0.019338	-0.044884	-0.054156	0.009436	0.156222	0.071428571	3.741657387	0.719034589	229539.078	-651997.596	-40212.098	830191.191	1	12	18	39	46	15	30	46	66	47	6	20	8	36	22	24	67	64	80	99
590	RM0001	WG0232	1	591	1505469.329	-0.028746	-0.017347	0.073734	-0.061073	0.068806	0.070657	0.085912	0.084033613	3.535533906	0.68381468	229539.078	-651997.596	-10703.167	834179.232	1	12	18	39	46	15	30	46	66	47	6	20	8	36	22	24	67	2	5	99
591	RM0001	WG0233	1	592	1508440.519	-0.039926	-0.031545	5.00E-04	-0.081678	-0.00838	0.037837	0.085912	0.071428571	3.535533906	0.707846835	229539.078	-651997.596	-58896.782	828609.561	1	12	18	39	46	15	30	46	66	47	6	20	8	36	22	24	67	64	80	99
592	RM0001	WG0234	1	593	1485295.962	-0.086023	-0.052145	-0.113707	-0.133434	-0.30332	-0.231224	0.273404	0.058823529	4.062019202	0.792829249	229539.078	-651997.596	-26036.616	811144.625	1	12	18	39	46	15	30	46	66	47	6	20	8	36	22	24	67	64	80	99
593	RM0001	WG0235	1	594	1506134.893	-0.085942	-0.052483	-0.166596	-0.108905	-0.190676	-0.215261	0.273404	0.06302521	4.062019202	0.784412684	229539.078	-651997.596	-40594.07	829714.386	1	12	18	39	46	15	30	46	66	47	6	20	8	36	22	24	67	64	80	99
594	RM0001	WG0236	1	595	1490938.601	-0.101113	-0.065172	-0.238593	-0.148593	-0.395741	-0.314956	0.249968	0.050420168	4	0.816338114	229539.078	-651997.596	-19817.868	817940.847	1	12	18	39	46	15	30	46	66	47	6	20	8	36	22	24	67	64	80	99
595	RM0001	WG0237	1	596	1494594.087	-0.051938	-0.04014	-0.066499	-0.093604	-0.08844	-0.055053	0.156222	0.067226891	3.741657387	0.737970618	229539.078	-651997.596	-1953.346	824560.138	1	12	18	39	46	15	30	46	66	47	6	20	8	36	22	24	67	2	5	99
596	RM0001	WG0238	1	597	1489722.548	0.017999	0.014085	0.101396	0.03709	0.155863	0.165754	-0.007834	0.079831933	3.240370349	0.644485242	229539.078	-651997.596	-20363.118	816614.729	1	12	18	39	46	15	30	46	66	47	6	20	8	36	22	24	67	64	80	99
597	RM0001	WG0239	1	598	1510896.219	0.056285	0.00769	0.19794	0.021852	0.129057	0.146416	-0.007834	0.088235294	3.240370349	0.632768071	229539.078	-651997.596	-9659.496	839844.027	1	12	18	39	46	15	30	46	66	47	6	20	8	36	22	24	67	2	5	99
598	RM0001	WG0240	1	599	1511707.911	-0.009498	0.026495	-0.076985	0.055358	-0.097563	-0.053436	0.179658	0.06302521	3.807886553	0.720979657	229539.078	-651997.596	-69181.498	829902.139	1	12	18	39	46	15	30	46	66	47	6	20	8	36	22	24	67	64	80	99
599	RM0001	WG0241	1	600	1492145.753	-0.183869	-0.084754	-0.287541	-0.183132	-0.41992	-0.3865	0.414023	0.050420168	4.415880433	0.862227832	229539.078	-651997.596	-1413.32	822166.553	1	12	18	39	46	15	30	46	66	47	6	20	8	36	22	24	67	2	5	99
600	RM0001	WG0242	1	601	1498031.386	-0.177142	-0.091978	-0.313757	-0.194922	-0.38544	-0.336782	0.36715	0.046218487	4.301162634	0.857036174	229539.078	-651997.596	-40585.876	821478.071	1	12	18	39	46	15	30	46	66	47	6	20	8	36	22	24	67	64	80	99
601	RM0001	WG0243	1	602	1482325.122	0.045751	-0.002511	0.121235	-0.005116	0.12329	0.095918	0.039039	0.084033613	3.391164992	0.655319632	229539.078	-651997.596	-22130.021	808807.125	1	12	18	39	46	15	30	46	66	47	6	20	8	36	22	24	67	64	80	99
602	RM0001	WG0244	1	603	1474833.658	-0.058103	-0.007248	-0.055952	-0.015545	0.01501	0.031221	0.156222	0.071428571	3.741657387	0.715009287	229539.078	-651997.596	-35108.021	798897.38	1	12	18	39	46	15	30	46	66	47	6	20	8	36	22	24	67	64	80	99
603	RM0001	WG0245	1	604	1497613.011	-0.166067	-0.083919	-0.30263	-0.206112	-0.457434	-0.405099	0.36715	0.046218487	4.301162634	0.861914577	229539.078	-651997.596	15575.77	830252.192	1	12	18	39	46	15	30	46	66	47	6	20	8	36	22	23	25	2	5	46
604	RM0001	WG0246	1	605	1497711.332	-0.054971	-0.052857	-0.071429	-0.104031	-0.134359	-0.141553	0.203095	0.071428571	3.872983346	0.751840784	229539.078	-651997.596	-27785	823442.526	1	12	18	39	46	15	30	46	66	47	6	20	8	36	22	24	67	64	80	99
605	RM0001	WG0247	1	606	1496854.301	-0.034398	-0.0223	-0.012502	-0.051647	0.026738	-0.009044	0.109349	0.075630252	3.605551275	0.705620292	229539.078	-651997.596	-15975.13	824584.8	1	12	18	39	46	15	30	46	66	47	6	20	8	36	22	24	67	2	5	99
606	RM0001	WG0248	1	607	1482328.093	-0.185166	-0.090612	-0.390585	-0.199854	-0.364246	-0.374375	0.414023	0.046218487	4.415880433	0.869940253	229539.078	-651997.596	-22130.111	808810.124	1	12	18	39	46	15	30	46	66	47	6	20	8	36	22	24	67	64	80	99
607	RM0001	WG0249	1	608	1500719.7	-0.098031	-0.069055	-0.179647	-0.15963	-0.325613	-0.272446	0.249968	0.058823529	4	0.801900019	229539.078	-651997.596	9571.53	832513.736	1	12	18	39	46	15	30	46	66	47	6	20	8	36	22	23	25	2	5	46
608	RM0001	WG0250	1	609	1512416.503	-0.018888	-0.013524	0.105253	-0.054709	0.12977	0.162588	0.039039	0.084033613	3.391164992	0.664697714	229539.078	-651997.596	5934.318	843798.042	1	12	18	39	46	15	30	46	66	47	6	20	8	36	22	23	25	2	5	46
609	RM0001	WG0251	1	610	1504083.853	-0.053479	-0.043995	-0.086813	-0.090997	-0.079149	-0.062678	0.203095	0.067226891	3.872983346	0.746731901	229539.078	-651997.596	-38782.295	827959.119	1	12	18	39	46	15	30	46	66	47	6	20	8	36	22	24	67	64	80	99
610	RM0001	WG0252	1	611	1509439.493	-0.022023	-0.008624	-0.058442	-0.017942	-0.045242	-0.014826	0.109349	0.067226891	3.605551275	0.71285061	229539.078	-651997.596	10617.987	841481.945	1	12	18	39	46	15	30	46	66	47	6	20	8	36	22	23	25	2	5	46
611	RM0001	WG0253	1	612	1508614.733	-0.09123	-0.054062	-0.111511	-0.163041	-0.242269	-0.181753	0.132785	0.06302521	3.674234614	0.765517301	229539.078	-651997.596	-22888.456	835348.615	1	12	18	39	46	15	30	46	66	47	6	20	8	36	22	24	67	2	5	99
612	RM0001	WG0254	1	613	1506134.893	-0.021089	-0.026153	0.027277	-0.055065	0.014493	0.033128	0.132785	0.075630252	3.674234614	0.704849742	229539.078	-651997.596	-40594.07	829714.386	1	12	18	39	46	15	30	46	66	47	6	20	8	36	22	24	67	64	80	99
613	RM0001	WG0255	1	614	1484462.304	-0.055607	-0.001402	-0.071136	-0.004126	-0.063602	-0.023047	0.179658	0.071428571	3.807886553	0.724285803	229539.078	-651997.596	-32810.6	809098.218	1	12	18	39	46	15	30	46	66	47	6	20	8	36	22	24	67	64	80	99
614	RM0001	WG0256	1	615	1496881.496	-0.06872	-0.037307	-0.117798	-0.072743	-0.063984	-0.00748	0.203095	0.06302521	3.872983346	0.747541509	229539.078	-651997.596	-16037.855	824601.938	1	12	18	39	46	15	30	46	66	47	6	20	8	36	22	24	67	2	5	99
615	RM0001	WG0257	1	616	1473748.071	-0.185777	-0.07957	-0.254235	-0.179339	-0.298477	-0.263659	0.320277	0.054621849	4.183300133	0.830426233	229539.078	-651997.596	-10167.851	802125.495	1	12	18	39	46	15	30	46	66	47	6	20	8	36	22	24	67	64	80	99
616	RM0001	WG0258	1	617	1516551.709	-0.079973	-0.042947	-0.028791	-0.162593	-0.059978	-0.064688	0.085912	0.075630252	3.535533906	0.725829331	229539.078	-651997.596	950.288	847227.621	1	12	18	39	46	15	30	46	66	47	6	20	8	36	22	23	25	2	5	46
617	RM0001	WG0259	1	618	1508081.656	-0.063757	-0.015028	-0.11329	-0.03238	-0.110374	-0.102589	0.226531	0.06302521	3.937003937	0.751399515	229539.078	-651997.596	3999.407	839123.505	1	12	18	39	46	15	30	46	66	47	6	20	8	36	22	23	25	2	5	46
618	RM0001	WG0260	1	619	1520819.315	0.014334	-0.006404	0.038911	-0.015448	0.132496	0.137616	0.085912	0.075630252	3.535533906	0.676008869	229539.078	-651997.596	-26169.947	847170.268	1	12	18	39	46	15	30	46	66	47	6	20	8	36	22	24	67	2	5	99
619	RM0001	WG0261	1	620	1495875.121	-0.120093	-0.057547	-0.223702	-0.110667	-0.164199	-0.166442	0.36715	0.054621849	4.301162634	0.80851446	229539.078	-651997.596	-41691.662	819082.369	1	12	18	39	46	15	30	46	66	47	6	20	8	36	22	24	67	64	80	99
620	RM0001	WG0262	1	621	1506191.106	0.025583	0.059437	0.11494	0.15871	0.026436	0.050802	0.015603	0.079831933	3.31662479	0.644087481	229539.078	-651997.596	-40594.784	829771.396	1	12	18	39	46	15	30	46	66	47	6	20	8	36	22	24	67	64	80	99
621	RM0001	WG0263	1	622	1503275.514	-0.088955	-0.040852	-0.087856	-0.12673	-0.066	-0.034733	0.156222	0.067226891	3.741657387	0.743493072	229539.078	-651997.596	19661.538	836554.952	1	12	18	39	46	15	30	46	66	47	6	20	8	36	22	23	25	2	5	46
622	RM0001	WG0264	1	623	1508851.432	-0.12024	-0.058402	-0.168517	-0.124097	-0.228268	-0.215465	0.226531	0.06302521	3.937003937	0.785161473	229539.078	-651997.596	-23081.327	835555.958	1	12	18	39	46	15	30	46	66	47	6	20	8	36	22	24	67	2	5	99
623	RM0001	WG0265	1	624	1505228.774	-0.061038	-0.038674	-0.060955	-0.090038	-0.225867	-0.232623	0.296841	0.067226891	4.123105626	0.775319318	229539.078	-651997.596	1694.494	835886.979	1	12	18	39	46	15	30	46	66	47	6	20	8	36	22	23	25	2	5	46
624	RM0001	WG0266	1	625	1498266.343	-0.092254	-0.054582	-0.107483	-0.143845	-0.208147	-0.153108	0.179658	0.06302521	3.807886553	0.768169758	229539.078	-651997.596	5909.578	829485.405	1	12	18	39	46	15	30	46	66	47	6	20	8	36	22	23	25	2	5	46
625	RM0001	WG0267	1	626	1485896.007	-0.109133	-0.064122	-0.18787	-0.140939	-0.21744	-0.224323	0.273404	0.058823529	4.062019202	0.797107215	229539.078	-651997.596	87457.067	827089.841	1	12	18	39	46	15	30	46	66	47	6	20	13	16	28	23	25	3	36	46
626	RM0001	WG0268	1	627	1633389.593	-0.032073	-0.022795	0.043015	-0.066684	0.100797	0.087577	0.062476	0.084033613	3.464101615	0.68088594	229539.078	-651997.596	10416.003	966627.327	1	12	18	39	46	15	30	46	66	47	6	20	8	36	22	23	25	66	64	46
627	RM0001	WG0269	1	628	1508967.314	-0.085037	-0.050272	-0.07868	-0.116481	-0.143034	-0.148095	0.249968	0.071428571	4	0.763867569	229539.078	-651997.596	-27215.939	834965.489	1	12	18	39	46	15	30	46	66	47	6	20	8	36	22	24	67	64	80	99
628	RM0001	WG0270	1	629	1466696.312	-0.072022	-0.022003	-0.138348	-0.050684	-0.086219	-0.042631	0.203095	0.06302521	3.872983346	0.748213279	229539.078	-651997.596	113177.827	810075.634	1	12	18	39	46	15	30	46	66	47	6	20	13	16	28	14	65	3	36	18
629	RM0001	WG0271	1	630	1266913.234	-0.025741	-0.014255	-0.081948	-0.025976	-0.138562	-0.13355	0.226531	0.06302521	3.937003937	0.747882893	229539.078	-651997.596	172748.747	613642.163	1	12	18	39	46	15	30	46	66	47	6	20	13	37	49	16	18	17	12	96
630	RM0001	WG0272	1	631	841840.4017	0.01771	0.045205	0.139999	0.123079	0.199142	0.20066	0.085912	0.088235294	3.535533906	0.63662643	229539.078	-651997.596	-279065.373	18835.3	1	12	18	39	46	15	30	46	66	47	9	8	11	4	36	6	7	39	59	54
631	RM0001	WG0273	1	632	841840.4017	-0.020722	0.019799	0.061824	0.05168	0.020287	0.005424	0.109349	0.079831933	3.605551275	0.683007732	229539.078	-651997.596	-279065.373	18835.3	1	12	18	39	46	15	30	46	66	47	9	8	11	4	36	6	7	39	59	54
632	RM0001	WG0274	1	633	832477.7809	-0.039951	0.006364	-0.002339	0.019165	0.078252	0.085801	0.109349	0.075630252	3.605551275	0.68913471	229539.078	-651997.596	-266812.931	16324.137	1	12	18	39	46	15	30	46	66	47	9	8	11	4	36	6	7	39	59	54
633	RM0001	WG0276	1	634	828352.2224	0.106924	0.09531	0.267103	0.254833	0.255676	0.282055	-0.007834	0.092436975	3.240370349	0.577811447	229539.078	-651997.596	-259395.31	16665.674	1	12	18	39	46	15	30	46	66	47	9	8	11	4	36	6	7	39	59	54
634	RM0001	WG0277	1	635	817482.6977	0.10374	0.017071	0.186204	0.046666	0.017499	0.10649	0.015603	0.079831933	3.31662479	0.64303931	229539.078	-651997.596	-293477.305	-23720.727	1	12	18	39	46	15	30	46	66	47	9	8	11	9	36	6	51	77	54	45
635	RM0001	WG0280	1	636	800007.4073	-0.087585	-0.04171	-0.100933	-0.11363	-0.157825	-0.165429	0.203095	0.067226891	3.872983346	0.761740873	229539.078	-651997.596	-237884.793	-2746.661	1	12	18	39	46	15	30	46	66	47	9	8	11	4	36	6	7	51	11	54
636	RM0001	WG0281	1	637	799229.4905	-0.06295	-0.016765	-0.061053	-0.037991	-0.138373	-0.188773	0.179658	0.071428571	3.807886553	0.741321347	229539.078	-651997.596	-254796.284	-16240.539	1	12	18	39	46	15	30	46	66	47	9	8	11	4	36	6	7	51	11	54
637	RM0001	WG0282	1	638	790665.273	0.002493	0.022858	0.060716	0.049495	-0.018029	-0.014808	0.132785	0.079831933	3.674234614	0.686844208	229539.078	-651997.596	-257377.347	-29049.79	1	12	18	39	46	15	30	46	66	47	9	8	11	4	36	6	7	65	11	65
638	RM0001	WG0283	1	639	825719.8539	-0.028897	-0.02768	-0.037178	-0.07373	-0.092441	-0.077012	0.109349	0.067226891	3.605551275	0.724616985	229539.078	-651997.596	-270882.569	4806.372	1	12	18	39	46	15	30	46	66	47	9	8	11	4	36	6	7	39	59	54
639	RM0001	WG0284	1	640	816424.1551	-0.013534	-0.024353	-0.022817	-0.055789	-0.141432	-0.122968	0.203095	0.067226891	3.872983346	0.73963044	229539.078	-651997.596	-255471.866	4746.483	1	12	18	39	46	15	30	46	66	47	9	8	11	4	36	6	7	39	59	54
640	RM0001	WG0285	1	641	791286.2169	-0.012825	-0.029758	-0.034592	-0.069206	-0.19218	-0.162254	0.179658	0.067226891	3.807886553	0.742948683	229539.078	-651997.596	-232120.139	-9343.222	1	12	18	39	46	15	30	46	66	47	9	8	11	4	36	6	7	51	11	54
641	RM0001	WG0286	1	642	789320.9794	-0.185044	-0.065908	-0.244573	-0.166244	-0.346991	-0.304987	0.43746	0.054621849	4.472135955	0.848310391	229539.078	-651997.596	-228933.405	-9478.654	1	12	18	39	46	15	30	46	66	47	9	8	11	4	36	6	7	51	11	54
642	RM0001	WG0287	1	643	262915.7715	-0.083573	-0.029676	-0.080602	-0.086658	-0.007765	-0.038035	0.179658	0.075630252	3.807886553	0.732486221	229539.078	-651997.596	472416.409	-551323.344	1	12	18	39	46	15	30	46	66	47	1	11	19	32	34	53	42	23	69	21
643	RM0001	WG0288	1	644	232997.4044	0.056652	0.017653	0.18801	0.048307	0.189461	0.248864	0.015603	0.084033613	3.31662479	0.628776844	229539.078	-651997.596	431440.844	-535707.152	1	12	18	39	46	15	30	46	66	47	1	11	19	32	34	53	16	23	88	6
644	RM0001	WG0289	1	645	382234.733	-0.002913	0.001653	0.080283	0.005122	0.055172	0.083352	0.085912	0.079831933	3.535533906	0.676468889	229539.078	-651997.596	437370.088	-331202.237	1	12	18	39	46	15	30	46	66	47	5	17	14	11	30	45	12	21	25	22
645	RM0001	WG0290	1	646	188352.4754	0.006233	0.038168	0.127608	0.1341	0.127353	0.132885	0.039039	0.092436975	3.391164992	0.635255679	229539.078	-651997.596	412226.41	-606150.091	1	12	18	39	46	15	30	46	66	47	1	11	23	32	8	50	41	80	82	83
646	RM0001	WG0291	1	647	420315.8519	0.146041	0.077556	0.243059	0.194098	0.079403	0.150179	0.015603	0.084033613	3.31662479	0.60754833	229539.078	-651997.596	318403.289	-241183.079	1	12	18	39	46	15	30	46	66	47	5	16	7	23	31	39	48	1	21	75
647	RM0001	WG0296	1	648	14538.46606	0.214511	0.074207	0.474968	0.233755	0.370418	0.403257	-0.171889	0.105042017	2.645751311	0.508648538	229539.078	-651997.596	242024.205	-659446.663	1	12	18	39	46	15	30	46	66	47	1	12	18	39	46	19	30	46	87	62
648	RM0001	WG0298	1	649	207116.0148	0.140883	0.059108	0.414639	0.256393	0.42161	0.45595	-0.148453	0.105042017	2.738612788	0.519814739	229539.078	-651997.596	436549.952	-645398.987	1	12	18	39	46	15	30	46	66	47	1	11	23	12	8	50	43	29	82	83
649	RM0001	WG0299	1	650	65303.02549	0.130115	0.129085	0.323985	0.375706	0.263429	0.291431	-0.10158	0.096638655	2.915475947	0.538733719	229539.078	-651997.596	282614.115	-690043.957	1	12	18	39	46	15	30	46	66	47	1	12	18	39	46	19	22	46	87	17
650	RM0001	WG0301	1	651	193142.1789	0.116147	0.110496	0.372376	0.402171	0.315594	0.35077	-0.125016	0.105042017	2.828427125	0.522239138	229539.078	-651997.596	369017.048	-785600.729	1	12	18	39	46	15	30	46	66	47	1	12	4	19	43	20	17	36	73	56
651	RM0001	WG0302	1	652	138150.8667	0.197855	0.163464	0.47901	0.534801	0.432493	0.450156	-0.171889	0.113445378	2.645751311	0.46441179	229539.078	-651997.596	345802.446	-726619.92	1	12	18	39	46	15	30	46	66	47	1	12	4	19	43	20	17	15	73	56
652	RM0001	WG0303	1	653	483143.7444	-0.084429	-0.040976	-0.028272	-0.144463	-0.176591	-0.187245	0.179658	0.075630252	3.807886553	0.751446072	229539.078	-651997.596	703616.521	-745155.826	1	12	18	39	46	15	30	46	66	47	10	15	9	10	39	7	36	70	51	66
653	RM0001	WG0304	1	654	427696.5531	0.023067	0.016962	0.141385	0.051071	0.123656	0.155554	0.039039	0.084033613	3.391164992	0.646904798	229539.078	-651997.596	414572.285	-266397.993	1	12	18	39	46	15	30	46	66	47	5	3	10	33	35	52	33	76	72	76
654	RM0001	WG0305	1	655	153612.6243	0.068125	0.016421	0.175333	0.038117	0.15601	0.18672	-0.007834	0.084033613	3.240370349	0.630111472	229539.078	-651997.596	330544.796	-767732.998	1	12	18	39	46	15	30	46	66	47	1	12	4	19	43	20	17	36	73	56
655	RM0001	WG0306	1	656	140172.4237	0.091809	0.116286	0.223741	0.330823	0.114088	0.126275	0.015603	0.092436975	3.31662479	0.592538358	229539.078	-651997.596	368467.983	-670627.35	1	12	18	39	46	15	30	46	66	47	1	12	29	12	43	20	43	15	82	83
656	RM0001	WG0308	1	657	487256.5398	0.062205	0.020383	0.134477	0.058036	0.069524	0.066482	0.109349	0.084033613	3.605551275	0.660442025	229539.078	-651997.596	715184.54	-612406.93	1	12	18	39	46	15	30	46	66	47	10	19	12	5	13	27	63	30	84	29
657	RM0001	WG0310	1	658	216376.8352	-0.064198	-0.015311	0.006089	-0.05012	-0.026493	-0.01927	0.156222	0.079831933	3.741657387	0.714047832	229539.078	-651997.596	405791.879	-526483.115	1	12	18	39	46	15	30	46	66	47	1	11	3	32	29	53	16	63	27	2
658	RM0001	WG0311	1	659	159727.1656	0.032045	0.0276	0.22362	0.116285	0.31431	0.367924	-0.054707	0.096638655	3.082207001	0.589644584	229539.078	-651997.596	342457.571	-539027.771	1	12	18	39	46	15	30	46	66	47	1	11	3	8	29	28	45	63	23	91
659	RM0001	WG0313	1	660	262915.7715	0.011786	0.004271	0.105157	0.013827	0.080171	0.110401	0.039039	0.084033613	3.391164992	0.659130991	229539.078	-651997.596	472416.409	-551323.344	1	12	18	39	46	15	30	46	66	47	1	11	19	32	34	53	42	23	69	21
660	RM0001	WG0317	1	661	470228.6484	0.156316	0.062993	0.473097	0.271773	0.450924	0.467207	-0.195326	0.109243697	2.549509757	0.499266087	229539.078	-651997.596	635016.212	-413873.1	1	12	18	39	46	15	30	46	66	47	10	13	1	31	21	33	27	55	46	3
661	RM0001	WG0322	1	662	363031.9586	0.087892	0.030342	0.310684	0.113345	0.266773	0.325447	-0.10158	0.096638655	2.915475947	0.574872788	229539.078	-651997.596	472077.196	-381872.691	1	12	18	39	46	15	30	46	66	47	5	1	15	11	25	40	39	35	24	43
662	RM0001	WG0327	1	663	636730.8316	-0.005164	-0.00865	0.112686	-0.033256	0.09043	0.062017	0.062476	0.088235294	3.464101615	0.668234099	229539.078	-651997.596	825938.121	-875009.554	1	12	18	39	46	15	30	46	66	47	10	15	17	10	39	7	3	43	43	74
663	RM0001	WG0328	1	664	561628.4238	0.058368	0.019875	0.268019	0.082868	0.285686	0.26591	-0.054707	0.100840336	3.082207001	0.591116869	229539.078	-651997.596	758149.248	-841728.391	1	12	18	39	46	15	30	46	66	47	10	15	17	10	39	7	3	43	29	74
664	RM0001	WG0330	1	665	381942.4982	0.086277	0.067882	0.254536	0.22138	0.238333	0.273163	-0.007834	0.092436975	3.240370349	0.588454854	229539.078	-651997.596	611313.097	-640654.302	1	12	18	39	46	15	30	46	66	47	10	19	12	28	5	36	9	74	85	78
665	RM0001	WG0331	1	666	374045.0282	0.046479	0.04404	0.159131	0.142893	0.088452	0.075293	0.039039	0.084033613	3.391164992	0.638851554	229539.078	-651997.596	600269.942	-602315.511	1	12	18	39	46	15	30	46	66	47	10	19	12	28	38	57	21	41	22	90
666	RM0001	WG0332	1	667	369775.3081	0.047677	0.0726	0.16598	0.19876	0.057184	0.044486	0.062476	0.084033613	3.464101615	0.637206066	229539.078	-651997.596	595651.623	-600080.519	1	12	18	39	46	15	30	46	66	47	10	19	12	28	38	57	21	41	22	90
667	RM0001	WG0333	1	668	377927.5545	-0.01943	-0.005057	0.062873	-0.016455	0.04226	0.082071	0.109349	0.079831933	3.605551275	0.686162249	229539.078	-651997.596	607164.863	-667097.362	1	12	18	39	46	15	30	46	66	47	10	19	12	28	2	36	9	57	85	12
668	RM0001	WG0334	1	669	399535.0603	0.004915	0.004965	0.14067	0.019648	0.133922	0.146616	0.039039	0.088235294	3.391164992	0.649618555	229539.078	-651997.596	628109.335	-624248.458	1	12	18	39	46	15	30	46	66	47	10	19	12	28	5	57	21	41	22	78
669	RM0001	WG0335	1	670	345606.7362	0.029375	0.004417	0.133096	0.01571	0.127074	0.131631	0.039039	0.088235294	3.391164992	0.648807528	229539.078	-651997.596	575142.29	-653558.348	1	12	18	39	46	15	30	46	66	47	10	19	12	28	2	36	9	74	7	12
670	RM0001	WG0336	1	671	343945.6083	-0.096318	-0.041526	-0.052055	-0.137877	-0.158669	-0.140484	0.249968	0.071428571	4	0.764232779	229539.078	-651997.596	573444.542	-646742.762	1	12	18	39	46	15	30	46	66	47	10	19	12	28	2	36	9	74	7	12
671	RM0001	WG0337	1	672	337597.8989	-0.002061	-0.015113	0.113197	-0.06001	0.135974	0.096574	0.015603	0.088235294	3.31662479	0.659021423	229539.078	-651997.596	567113.274	-647997.15	1	12	18	39	46	15	30	46	66	47	10	19	12	28	2	36	9	74	7	12
672	RM0001	WG0338	1	673	341816.709	-0.11332	-0.063518	-0.123402	-0.203273	-0.234893	-0.254853	0.226531	0.067226891	3.937003937	0.787240738	229539.078	-651997.596	571348.028	-654300.69	1	12	18	39	46	15	30	46	66	47	10	19	12	28	2	36	9	74	7	12
673	RM0001	WG0339	1	674	364222.315	-0.039584	0.023666	0.060393	0.079155	-0.015849	-0.034609	0.132785	0.084033613	3.674234614	0.687027584	229539.078	-651997.596	592385.259	-620366.224	1	12	18	39	46	15	30	46	66	47	10	19	12	28	38	57	21	74	22	90
674	RM0001	WG0340	1	675	434954.8111	-0.148813	-0.05277	-0.119958	-0.187903	-0.133271	-0.113906	0.226531	0.071428571	3.937003937	0.772823556	229539.078	-651997.596	654547.86	-744481.232	1	12	18	39	46	15	30	46	66	47	10	15	9	10	39	7	36	70	89	66
675	RM0001	WG0341	1	676	449167.1317	0.01736	-0.008625	0.110549	-0.029739	0.01712	0.024329	0.085912	0.084033613	3.535533906	0.678180514	229539.078	-651997.596	659979.929	-780340.052	1	12	18	39	46	15	30	46	66	47	10	15	9	10	39	7	36	70	89	66
676	RM0001	WG0342	1	677	449158.6946	-0.122421	-0.047492	-0.113351	-0.156551	-0.087703	-0.076726	0.226531	0.071428571	3.937003937	0.762387964	229539.078	-651997.596	658927.059	-783790.975	1	12	18	39	46	15	30	46	66	47	10	15	9	10	39	7	36	70	89	66
677	RM0001	WG0343	1	678	442042.1659	-0.01923	0.024404	0.100792	0.088972	0.014442	0.015658	0.062476	0.088235294	3.464101615	0.663363238	229539.078	-651997.596	647377.687	-796261.844	1	12	18	39	46	15	30	46	66	47	10	15	9	10	39	7	36	70	89	66
678	RM0001	WG0345	1	679	374458.5185	0.089017	0.031156	0.212912	0.097585	0.111017	0.10401	0.039039	0.088235294	3.391164992	0.630355698	229539.078	-651997.596	603413.379	-631088.528	1	12	18	39	46	15	30	46	66	47	10	19	12	28	5	36	9	74	22	78
679	RM0001	WG0346	1	680	360738.9648	0.080186	0.058563	0.192418	0.181282	0.118976	0.135252	0.015603	0.084033613	3.31662479	0.620072048	229539.078	-651997.596	585756.271	-595059.804	1	12	18	39	46	15	30	46	66	47	10	19	12	28	38	57	21	41	22	90
680	RM0001	WG0347	1	681	361134.204	0.042169	0.012051	0.143059	0.04376	0.151664	0.180379	0.039039	0.084033613	3.391164992	0.643243059	229539.078	-651997.596	586181.698	-595217.715	1	12	18	39	46	15	30	46	66	47	10	19	12	28	38	57	21	41	22	90
681	RM0001	WG0348	1	682	359355.4673	-0.096339	-0.010374	-0.061868	-0.037046	-0.090738	-0.095386	0.132785	0.075630252	3.674234614	0.726494628	229539.078	-651997.596	587573.693	-682780.161	1	12	18	39	46	15	30	46	66	47	10	19	12	28	2	36	9	57	85	12
682	RM0001	WG0349	1	683	339029.8193	0.02277	-0.010166	0.158275	-0.039625	0.127647	0.086501	-0.007834	0.088235294	3.240370349	0.64868394	229539.078	-651997.596	568516.545	-646039.808	1	12	18	39	46	15	30	46	66	47	10	19	12	28	2	36	9	74	7	12
683	RM0001	WG0350	1	684	364878.0861	-0.006293	0.017253	0.092424	0.057037	-0.072437	-0.025811	0.085912	0.079831933	3.535533906	0.68230224	229539.078	-651997.596	594409.025	-649560.487	1	12	18	39	46	15	30	46	66	47	10	19	12	28	2	36	9	74	85	12
684	RM0001	WG0351	1	685	373781.056	-0.026231	-0.030919	0.075906	-0.105085	-0.090262	-0.092497	0.085912	0.079831933	3.535533906	0.708005227	229539.078	-651997.596	603163.122	-662830.49	1	12	18	39	46	15	30	46	66	47	10	19	12	28	2	36	9	57	85	12
685	RM0001	WG0353	1	686	449225.0064	0.096698	0.037549	0.290656	0.138664	0.3048	0.320832	-0.078143	0.096638655	3	0.574586787	229539.078	-651997.596	659915.811	-780756.961	1	12	18	39	46	15	30	46	66	47	10	15	9	10	39	7	36	70	89	66
686	RM0001	WG0354	1	687	445869.1316	-0.032933	-0.015847	0.065537	-0.059779	-0.049354	-0.006737	0.132785	0.075630252	3.674234614	0.708093978	229539.078	-651997.596	662943.435	-756687.356	1	12	18	39	46	15	30	46	66	47	10	15	9	10	39	7	36	70	89	66
687	RM0001	WG0355	1	688	344403.596	0.10849	0.029162	0.291998	0.10882	0.1442	0.14333	-0.054707	0.092436975	3.082207001	0.600872672	229539.078	-651997.596	569194.39	-595005.439	1	12	18	39	46	15	30	46	66	47	10	19	12	28	38	57	21	74	22	90
688	RM0001	WG0356	1	689	229083.2839	-0.092086	-0.009315	-0.151592	-0.021973	-0.187665	-0.119921	0.320277	0.058823529	4.183300133	0.777010176	229539.078	-651997.596	431299.799	-543499.843	1	12	18	39	46	15	30	46	66	47	1	11	19	32	8	53	16	23	88	6
689	RM0001	WG0357	1	690	197009.2011	0.032824	0.019354	0.130526	0.051774	0.001439	0.007688	0.109349	0.084033613	3.605551275	0.670936363	229539.078	-651997.596	406095.915	-564588.737	1	12	18	39	46	15	30	46	66	47	1	11	3	32	8	50	41	80	27	6
690	RM0001	WG0358	1	691	513110.3018	0.190757	0.063907	0.387893	0.231584	0.312516	0.286467	-0.10158	0.105042017	2.915475947	0.539322185	229539.078	-651997.596	726725.181	-778836.71	1	12	18	39	46	15	30	46	66	47	10	15	9	10	39	7	36	70	51	66
691	RM0001	WG0359	1	692	338803.114	-0.107107	-0.044961	-0.094668	-0.142813	-0.17407	-0.164925	0.273404	0.067226891	4.062019202	0.777364439	229539.078	-651997.596	568319.053	-648037.978	1	12	18	39	46	15	30	46	66	47	10	19	12	28	2	36	9	74	7	12
692	RM0001	WG0360	1	693	445062.8776	0.109929	0.06606	0.308182	0.242236	0.175075	0.190941	-0.078143	0.100840336	3	0.570778194	229539.078	-651997.596	656833.095	-776499.757	1	12	18	39	46	15	30	46	66	47	10	15	9	10	39	7	36	70	89	66
693	RM0001	WG0361	1	694	437785.4111	-0.0128	0.004009	0.117815	0.015619	0.10606	0.137164	0.085912	0.084033613	3.535533906	0.66586266	229539.078	-651997.596	652346.688	-765530.812	1	12	18	39	46	15	30	46	66	47	10	15	9	10	39	7	36	70	89	66
694	RM0001	WG0362	1	695	463844.5645	-0.084454	-0.040283	-0.047223	-0.115266	-0.131781	-0.103429	0.156222	0.071428571	3.741657387	0.743462591	229539.078	-651997.596	666797.266	-497216.922	1	12	18	39	46	15	30	46	66	47	10	13	1	5	6	11	14	48	13	20
695	RM0001	WG0364	1	696	395043.4347	0.038035	0.043511	0.139894	0.148434	0.124036	0.151767	0.039039	0.088235294	3.391164992	0.631683053	229539.078	-651997.596	326547.161	-269050.149	1	12	18	39	46	15	30	46	66	47	5	16	7	23	31	39	47	1	21	86
696	RM0001	WG0365	1	697	402513.3222	-0.04521	-0.025514	0.005257	-0.069254	-0.044251	-0.052306	0.156222	0.075630252	3.741657387	0.720585596	229539.078	-651997.596	461863.498	-323299.652	1	12	18	39	46	15	30	46	66	47	5	17	14	11	30	45	12	21	25	22
697	RM0001	WG0366	1	698	418457.829	-0.115078	-0.043396	-0.056614	-0.166567	-0.083458	-0.102139	0.179658	0.075630252	3.807886553	0.749262457	229539.078	-651997.596	636012.836	-552569.035	1	12	18	39	46	15	30	46	66	47	10	19	12	5	20	11	14	48	90	28
698	RM0001	WG0367	1	699	340733.1998	-0.008907	-0.003835	0.09477	-0.013026	0.137474	0.14365	0.062476	0.084033613	3.464101615	0.664211865	229539.078	-651997.596	422495	-371164.682	1	12	18	39	46	15	30	46	66	47	5	1	14	24	11	59	32	32	4	19
699	RM0001	WG0368	1	700	359510.5907	0.126813	0.052244	0.165668	0.124133	-0.002933	0.027123	0.085912	0.079831933	3.535533906	0.647501303	229539.078	-651997.596	403004.836	-337104.764	1	12	18	39	46	15	30	46	66	47	5	17	14	11	45	52	2	44	62	27
700	RM0001	WG0369	1	701	411241.7281	0.047726	0.010782	0.242623	0.03561	0.140384	0.140156	0.039039	0.096638655	3.391164992	0.630803138	229539.078	-651997.596	639713.29	-622385.525	1	12	18	39	46	15	30	46	66	47	10	19	12	28	5	57	21	41	22	78
701	RM0001	WG0370	1	702	405265.7229	-0.192578	-0.071918	-0.192369	-0.234296	-0.331682	-0.290237	0.343714	0.058823529	4.242640687	0.833646093	229539.078	-651997.596	631493.153	-600294.33	1	12	18	39	46	15	30	46	66	47	10	19	12	5	5	57	21	41	22	78
702	RM0001	WG0371	1	703	402011.3845	0.058829	0.011162	0.241749	0.036066	0.059731	0.115986	0.015603	0.088235294	3.31662479	0.637446605	229539.078	-651997.596	628458.973	-602237.465	1	12	18	39	46	15	30	46	66	47	10	19	12	28	5	57	21	41	22	78
703	RM0001	WG0372	1	704	301235.858	0.260677	0.123657	0.522959	0.370051	0.517	0.527056	-0.195326	0.113445378	2.549509757	0.459678503	229539.078	-651997.596	441173.392	-437628.85	1	12	18	39	46	15	30	46	66	47	5	1	15	30	25	40	39	8	24	16
704	RM0001	WG0373	1	705	401618.6399	-0.005677	-0.005703	0.048796	-0.009172	0.025649	0.010527	0.085912	0.079831933	3.535533906	0.685806655	229539.078	-651997.596	408886.954	-292648.363	1	12	18	39	46	15	30	46	66	47	5	17	14	33	35	52	2	76	72	14
705	RM0001	WG0374	1	706	457719.266	-0.158183	-0.074642	-0.184254	-0.211547	-0.327382	-0.283065	0.249968	0.058823529	4	0.813846854	229539.078	-651997.596	666380.242	-515334.785	1	12	18	39	46	15	30	46	66	47	10	13	1	5	6	11	14	48	13	20
706	RM0001	WG0375	1	707	408926.0238	0.044644	0.033615	0.232453	0.125728	0.234261	0.264975	0.015603	0.092436975	3.31662479	0.610409809	229539.078	-651997.596	629375.523	-566257.814	1	12	18	39	46	15	30	46	66	47	10	19	12	5	20	57	21	41	90	63
707	RM0001	WG0376	1	708	466991.9351	-0.157791	-0.078144	-0.231926	-0.195624	-0.401066	-0.31641	0.296841	0.050420168	4.123105626	0.834657029	229539.078	-651997.596	670004.47	-496847.005	1	12	18	39	46	15	30	46	66	47	10	13	1	5	6	11	14	48	13	20
708	RM0001	WG0377	1	709	264504.6289	-0.140569	-0.051327	-0.233057	-0.153922	-0.143122	-0.132682	0.226531	0.06302521	3.937003937	0.783556229	229539.078	-651997.596	320202.878	-403516.663	1	12	18	39	46	15	30	46	66	47	5	1	22	24	4	46	50	5	30	94
709	RM0001	WG0378	1	710	425573.1268	0.046401	0.100405	0.02208	0.244335	-0.021289	-0.013158	0.132785	0.071428571	3.674234614	0.6658016	229539.078	-651997.596	318705.573	-235870.425	1	12	18	39	46	15	30	46	66	47	5	16	7	23	31	39	48	1	21	75
710	RM0001	WG0379	1	711	442355.9583	-0.02513	0.051748	-0.065561	0.118619	-0.089393	-0.014503	0.226531	0.067226891	3.937003937	0.715497889	229539.078	-651997.596	309766.54	-216977.656	1	12	18	39	46	15	30	46	66	47	5	16	7	23	31	39	48	1	21	87
711	RM0001	WG0380	1	712	471185.7538	-0.039465	-0.030203	0.044198	-0.090433	-0.139296	-0.138266	0.132785	0.079831933	3.674234614	0.72229001	229539.078	-651997.596	638714.172	-418348.806	1	12	18	39	46	15	30	46	66	47	10	13	1	31	21	33	27	55	46	3
712	RM0001	WG0381	1	713	440738.5887	0.031528	-0.000687	0.024465	-0.001858	-0.085328	-0.042945	0.132785	0.067226891	3.674234614	0.707111593	229539.078	-651997.596	295256.549	-216186.034	1	12	18	39	46	15	30	46	66	47	5	16	7	23	31	39	48	1	21	87
713	RM0001	WG0382	1	714	383141.3953	0.065361	0.062931	0.251544	0.246551	0.316224	0.331204	-0.054707	0.096638655	3.082207001	0.571955414	229539.078	-651997.596	612660.307	-648066.606	1	12	18	39	46	15	30	46	66	47	10	19	12	28	2	36	9	74	85	12
714	RM0001	WG0383	1	715	276995.9513	-0.083838	-0.020295	-0.049731	-0.079319	0.075746	0.044768	0.109349	0.079831933	3.605551275	0.706392581	229539.078	-651997.596	461621.644	-500787.677	1	12	18	39	46	15	30	46	66	47	1	11	19	30	34	53	16	23	88	36
715	RM0001	WG0384	1	716	397340.651	-0.193165	-0.087364	-0.23133	-0.211398	-0.478955	-0.434493	0.43746	0.050420168	4.472135955	0.871195047	229539.078	-651997.596	565085.773	-439187.802	1	12	18	39	46	15	30	46	66	47	10	13	1	31	1	33	27	55	46	82
716	RM0001	WG0385	1	717	321681.4258	0.106386	0.030232	0.198352	0.089558	0.039231	0.021437	0.015603	0.084033613	3.31662479	0.637173837	229539.078	-651997.596	538924.101	-563907.601	1	12	18	39	46	15	30	46	66	47	10	19	19	28	38	17	42	23	69	90
717	RM0001	WG0386	1	718	449539.3834	-0.128337	-0.073267	-0.118301	-0.176709	-0.433837	-0.40708	0.390587	0.058823529	4.358898944	0.836454247	229539.078	-651997.596	656005.694	-509829.095	1	12	18	39	46	15	30	46	66	47	10	13	1	5	6	11	14	48	13	20
718	RM0001	WG0387	1	719	243800.6482	-0.179392	-0.078999	-0.264198	-0.169968	-0.49185	-0.442919	0.531206	0.046218487	4.69041576	0.884850567	229539.078	-651997.596	398228.443	-475978.693	1	12	18	39	46	15	30	46	66	47	1	1	22	8	29	28	45	63	56	2
719	RM0001	WG0388	1	720	409942.3693	-0.092694	-0.029377	-0.117126	-0.104515	0.06073	0.060252	0.109349	0.075630252	3.605551275	0.71741642	229539.078	-651997.596	356935.319	-262352.958	1	12	18	39	46	15	30	46	66	47	5	3	10	33	35	42	47	76	20	86
720	RM0001	WG0389	1	721	408926.0238	-0.035572	-0.005373	0.08368	-0.019552	0.116663	0.097673	0.085912	0.084033613	3.535533906	0.6755721	229539.078	-651997.596	629375.523	-566257.814	1	12	18	39	46	15	30	46	66	47	10	19	12	5	20	57	21	41	90	63
721	RM0001	WG0390	1	722	406366.0713	0.102937	0.057923	0.254181	0.183042	0.206521	0.20446	-0.03127	0.092436975	3.16227766	0.59195104	229539.078	-651997.596	388482.539	-278005.136	1	12	18	39	46	15	30	46	66	47	5	3	10	33	35	52	2	76	20	40
722	RM0001	WG0391	1	723	430603.2615	-0.178096	-0.071016	-0.280487	-0.187574	-0.304654	-0.276563	0.343714	0.054621849	4.242640687	0.83476254	229539.078	-651997.596	336302.478	-234839.658	1	12	18	39	46	15	30	46	66	47	5	16	7	23	31	39	47	1	21	75
723	RM0001	WG0392	1	724	368927.2706	0.060517	0.059518	0.258407	0.237668	0.283328	0.284933	-0.054707	0.096638655	3.082207001	0.57723622	229539.078	-651997.596	598457.747	-649478.335	1	12	18	39	46	15	30	46	66	47	10	19	12	28	2	36	9	74	85	12
724	RM0001	WG0393	1	725	407861.8446	0.001001	-0.015662	0.149936	-0.046163	-0.074815	-0.06059	0.156222	0.084033613	3.741657387	0.699879671	229539.078	-651997.596	630533.812	-577469.027	1	12	18	39	46	15	30	46	66	47	10	19	12	5	20	57	21	41	90	63
725	RM0001	WG0394	1	726	332959.4924	-0.021974	-0.023548	0.053226	-0.080777	-0.042827	-0.080906	0.062476	0.079831933	3.464101615	0.699322519	229539.078	-651997.596	520270.073	-489709.235	1	12	18	39	46	15	30	46	66	47	10	11	19	30	34	17	24	23	41	36
726	RM0001	WG0395	1	727	441175.5214	0.055037	0.037773	0.174577	0.117522	0.140046	0.153692	0.015603	0.084033613	3.31662479	0.629307132	229539.078	-651997.596	311463.46	-218495.305	1	12	18	39	46	15	30	46	66	47	5	16	7	23	31	39	48	1	21	87
727	RM0001	WG0396	1	728	357039.9059	-0.032832	-0.014009	0.070163	-0.05257	-0.02699	0.006701	0.085912	0.079831933	3.535533906	0.694697916	229539.078	-651997.596	251342.651	-295624.058	1	12	18	39	46	15	30	46	66	47	5	16	7	23	31	39	58	79	34	50
728	RM0001	WG0397	1	729	321304.4728	0.132052	0.048613	0.374826	0.191339	0.336662	0.351348	-0.10158	0.105042017	2.915475947	0.547047155	229539.078	-651997.596	410703.807	-386637.642	1	12	18	39	46	15	30	46	66	47	5	1	15	24	11	59	32	32	4	24
729	RM0001	WG0398	1	730	319835.738	0.231121	0.104998	0.414521	0.294224	0.200406	0.206202	-0.10158	0.096638655	2.915475947	0.539180693	229539.078	-651997.596	504087.435	-487930.235	1	12	18	39	46	15	30	46	66	47	10	11	19	30	34	17	24	23	41	36
730	RM0001	WG0399	1	731	439170.9473	-0.054042	0.000725	0.001233	0.002324	0.112736	0.058114	0.085912	0.084033613	3.535533906	0.682053953	229539.078	-651997.596	295345.585	-217784.947	1	12	18	39	46	15	30	46	66	47	5	16	7	23	31	39	48	1	21	87
731	RM0001	WG0400	1	732	463145.1413	-0.094309	-0.045838	-0.073214	-0.144845	-0.12836	-0.103486	0.179658	0.071428571	3.807886553	0.752299623	229539.078	-651997.596	639404.357	-436326.84	1	12	18	39	46	15	30	46	66	47	10	13	1	31	21	33	27	55	46	3
732	RM0001	WG0401	1	733	527469.9514	0.044546	0.012375	0.170917	0.034537	0.20793	0.2142	0.039039	0.092436975	3.391164992	0.631042037	229539.078	-651997.596	747278.323	-551148.085	1	12	18	39	46	15	30	46	66	47	10	13	1	5	13	27	63	30	84	29
733	RM0001	WG0402	1	734	404597.0139	-0.084181	-0.035963	-0.066353	-0.119623	-0.031653	-0.034645	0.132785	0.075630252	3.674234614	0.728788624	229539.078	-651997.596	358987.689	-268667.711	1	12	18	39	46	15	30	46	66	47	5	3	10	33	35	42	47	76	20	86
734	RM0001	WG0403	1	735	427058.3827	-0.17746	-0.071611	-0.266373	-0.207335	-0.353938	-0.336746	0.320277	0.054621849	4.183300133	0.837502784	229539.078	-651997.596	334895.553	-238139.075	1	12	18	39	46	15	30	46	66	47	5	16	7	23	31	39	47	1	21	75
735	RM0001	WG0404	1	736	321685.8589	0.144818	0.051409	0.348456	0.170748	0.32124	0.330853	-0.10158	0.100840336	2.915475947	0.553163185	229539.078	-651997.596	390410.115	-373425.7	1	12	18	39	46	15	30	46	66	47	5	1	14	24	45	59	32	73	4	100
736	RM0001	WG0405	1	737	396716.3348	0.01888	0.000848	0.120451	0.002422	0.132776	0.150429	0.015603	0.084033613	3.31662479	0.650264025	229539.078	-651997.596	367981.031	-280221.217	1	12	18	39	46	15	30	46	66	47	5	3	10	33	35	52	2	76	20	40
737	RM0001	WG0406	1	738	408926.0238	-0.02334	0.017711	0.091212	0.067953	0.12809	0.08552	0.015603	0.088235294	3.31662479	0.64989524	229539.078	-651997.596	629375.523	-566257.814	1	12	18	39	46	15	30	46	66	47	10	19	12	5	20	57	21	41	90	63
738	RM0001	WG0407	1	739	388765.8103	0.015357	0.026692	0.155834	0.093177	0.103631	0.135449	0.015603	0.088235294	3.31662479	0.637635577	229539.078	-651997.596	615666.055	-606777.989	1	12	18	39	46	15	30	46	66	47	10	19	12	28	5	57	21	41	22	78
739	RM0001	WG0408	1	740	388765.8103	0.059787	0.045857	0.271373	0.185518	0.278358	0.276674	-0.078143	0.100840336	3	0.575672031	229539.078	-651997.596	615666.055	-606777.989	1	12	18	39	46	15	30	46	66	47	10	19	12	28	5	57	21	41	22	78
740	RM0001	WG0409	1	741	413348.5785	-0.00465	-0.013194	0.147357	-0.050165	0.043154	0.00886	0.039039	0.088235294	3.391164992	0.669393272	229539.078	-651997.596	602687.671	-474185.406	1	12	18	39	46	15	30	46	66	47	10	13	1	31	1	11	27	55	46	82
741	RM0001	WG0410	1	742	413348.5785	0.039776	-0.005721	0.057919	-0.016031	0.039208	0.034973	0.132785	0.075630252	3.674234614	0.689363052	229539.078	-651997.596	602687.671	-474185.406	1	12	18	39	46	15	30	46	66	47	10	13	1	31	1	11	27	55	46	82
742	RM0001	WG0411	1	743	447239.9166	-0.10676	-0.039553	-0.132956	-0.114653	-0.123946	-0.096873	0.249968	0.06302521	4	0.770452683	229539.078	-651997.596	317629.347	-213518.808	1	12	18	39	46	15	30	46	66	47	5	16	7	23	31	39	48	1	21	87
743	RM0001	WG0412	1	744	436937.7378	0.054649	0.050438	0.115857	0.138412	0.062478	0.103641	0.109349	0.079831933	3.605551275	0.654028328	229539.078	-651997.596	319681.116	-224459.294	1	12	18	39	46	15	30	46	66	47	5	16	7	23	31	39	48	1	21	87
744	RM0001	WG0413	1	745	412917.4363	-0.035327	0.0163	0.031417	0.055289	-0.064656	-0.046019	0.132785	0.079831933	3.674234614	0.697178094	229539.078	-651997.596	641492.46	-623797.946	1	12	18	39	46	15	30	46	66	47	10	19	12	28	5	57	21	41	22	78
745	RM0001	WG0414	1	746	430605.5032	-0.04974	-0.022217	-0.02837	-0.066815	-0.001423	0.019855	0.109349	0.075630252	3.605551275	0.709219378	229539.078	-651997.596	346051.271	-237454.464	1	12	18	39	46	15	30	46	66	47	5	3	10	23	35	39	47	1	21	75
746	RM0001	WG0415	1	747	211255.6769	0.063358	0.022582	0.224037	0.06925	0.137935	0.195336	0.039039	0.088235294	3.391164992	0.629782068	229539.078	-651997.596	368188.281	-492607.008	1	12	18	39	46	15	30	46	66	47	1	11	22	8	29	28	45	63	56	32
747	RM0001	WG0416	1	748	317302.2286	0.053426	0.049041	0.195748	0.147888	0.241639	0.286595	-0.007834	0.088235294	3.240370349	0.605590457	229539.078	-651997.596	426498.91	-403225.554	1	12	18	39	46	15	30	46	66	47	5	1	15	24	11	59	32	8	16	35
748	RM0001	WG0417	1	749	317302.2286	0.191327	0.132679	0.441646	0.415333	0.441257	0.465113	-0.148453	0.109243697	2.738612788	0.486300782	229539.078	-651997.596	426498.91	-403225.554	1	12	18	39	46	15	30	46	66	47	5	1	15	24	11	59	32	8	16	35
749	RM0001	WG0418	1	750	411418.4102	0.079358	0.037719	0.294603	0.156194	0.297865	0.31971	-0.054707	0.100840336	3.082207001	0.576260866	229539.078	-651997.596	640206.598	-627152.149	1	12	18	39	46	15	30	46	66	47	10	19	12	28	5	57	21	41	22	78
750	RM0001	WG0419	1	751	396889.7289	-0.070432	0.010378	0.017256	0.039366	0.073657	0.075133	0.085912	0.088235294	3.535533906	0.676913915	229539.078	-651997.596	619296.362	-577092.88	1	12	18	39	46	15	30	46	66	47	10	19	12	5	20	57	21	41	90	63
751	RM0001	WG0420	1	752	407861.8446	0.051025	0.050675	0.21817	0.17912	0.165846	0.111448	-0.007834	0.096638655	3.240370349	0.608529884	229539.078	-651997.596	630533.812	-577469.027	1	12	18	39	46	15	30	46	66	47	10	19	12	5	20	57	21	41	90	63
752	RM0001	WG0421	1	753	409654.673	-0.055045	-0.022929	0.001631	-0.088304	0.003131	-0.009443	0.062476	0.079831933	3.464101615	0.700354205	229539.078	-651997.596	619068.409	-525175.471	1	12	18	39	46	15	30	46	66	47	10	13	1	5	20	11	14	48	90	28
753	RM0001	WG0422	1	754	400037.4936	0.140296	0.057816	0.395451	0.233549	0.366778	0.343598	-0.125016	0.105042017	2.828427125	0.53542567	229539.078	-651997.596	466180.35	-329459.374	1	12	18	39	46	15	30	46	66	47	5	17	14	11	30	45	12	21	25	22
754	RM0001	WG0423	1	755	320811.3029	0.086473	0.03862	0.242564	0.130489	0.166842	0.211096	-0.007834	0.088235294	3.240370349	0.609664207	229539.078	-651997.596	507673.366	-492118.861	1	12	18	39	46	15	30	46	66	47	10	11	19	30	34	17	24	23	41	36
755	RM0001	WG0424	1	756	317945.4778	0.016263	-0.008429	0.109096	-0.028102	0.12417	0.085438	0.039039	0.084033613	3.391164992	0.662203883	229539.078	-651997.596	417833.048	-395804.88	1	12	18	39	46	15	30	46	66	47	5	1	15	24	11	59	32	32	16	9
756	RM0001	WG0425	1	757	312844.3152	0.108539	0.053409	0.247945	0.152384	0.070546	0.076941	-0.03127	0.088235294	3.16227766	0.611045935	229539.078	-651997.596	499797.798	-494416.538	1	12	18	39	46	15	30	46	66	47	10	11	19	30	34	17	24	23	41	36
757	RM0001	WG0426	1	758	463188.6436	-0.169142	-0.070597	-0.168683	-0.225878	-0.299164	-0.308107	0.273404	0.067226891	4.062019202	0.811512758	229539.078	-651997.596	630881.76	-420766.605	1	12	18	39	46	15	30	46	66	47	10	13	1	31	21	33	27	55	46	3
758	RM0001	WG0427	1	759	445939.7446	-0.159871	-0.074968	-0.18408	-0.204438	-0.330688	-0.326304	0.343714	0.058823529	4.242640687	0.829716299	229539.078	-651997.596	612073.806	-422804.582	1	12	18	39	46	15	30	46	66	47	10	13	1	31	48	33	27	55	46	82
759	RM0001	WG0429	1	760	235243.7477	-0.016295	0.004527	0.137575	0.019185	0.132813	0.170538	0.039039	0.088235294	3.391164992	0.651074369	229539.078	-651997.596	318754.212	-434327.477	1	12	18	39	46	15	30	46	66	47	5	1	22	8	4	46	50	5	30	94
760	RM0001	WG0430	1	761	457702.8197	-0.136997	-0.066468	-0.131471	-0.175717	-0.304312	-0.307234	0.320277	0.06302521	4.183300133	0.812079815	229539.078	-651997.596	607862.586	-394387.048	1	12	18	39	46	15	30	46	66	47	10	13	1	31	48	33	27	55	46	82
761	RM0001	WG0431	1	762	460027.9927	-0.025982	-0.029338	0.014537	-0.074597	-0.138757	-0.154188	0.226531	0.075630252	3.937003937	0.73952562	229539.078	-651997.596	634233.041	-433254.481	1	12	18	39	46	15	30	46	66	47	10	13	1	31	21	33	27	55	46	3
762	RM0001	WG0432	1	763	418893.3143	0.140048	0.070615	0.402571	0.268202	0.331085	0.315765	-0.148453	0.105042017	2.738612788	0.529798641	229539.078	-651997.596	642106.518	-579473.695	1	12	18	39	46	15	30	46	66	47	10	19	12	5	20	57	21	41	90	63
763	RM0001	WG0433	1	764	459764.5685	-0.123004	-0.051434	-0.156252	-0.197188	-0.096401	-0.112642	0.132785	0.071428571	3.674234614	0.756224779	229539.078	-651997.596	629829.291	-425831.277	1	12	18	39	46	15	30	46	66	47	10	13	1	31	21	33	27	55	46	3
764	RM0001	WG0434	1	765	463188.6436	-0.157253	-0.077356	-0.231365	-0.212346	-0.329773	-0.301058	0.296841	0.058823529	4.123105626	0.824821889	229539.078	-651997.596	630881.76	-420766.605	1	12	18	39	46	15	30	46	66	47	10	13	1	31	21	33	27	55	46	3
765	RM0001	WG0435	1	766	412313.0471	-0.153779	-0.062928	-0.125023	-0.216981	-0.174399	-0.205277	0.226531	0.071428571	3.937003937	0.783880329	229539.078	-651997.596	624725.874	-534398.935	1	12	18	39	46	15	30	46	66	47	10	13	1	5	20	11	14	48	90	28
766	RM0001	WG0436	1	767	278237.191	0.00834	-4.30E-05	0.149822	-0.000165	0.187026	0.19381	0.015603	0.088235294	3.31662479	0.64192958	229539.078	-651997.596	466877.664	-506786.267	1	12	18	39	46	15	30	46	66	47	1	11	19	30	34	53	16	23	88	36
767	RM0001	WG0437	1	768	390527.3202	0.105652	0.070818	0.339594	0.279407	0.325418	0.322293	-0.10158	0.100840336	2.915475947	0.547827553	229539.078	-651997.596	619073.434	-679828.753	1	12	18	39	46	15	30	46	66	47	10	19	12	28	2	36	9	57	85	12
768	RM0001	WG0438	1	769	284368.3312	-0.012042	-0.00739	0.115248	-0.025436	0.072713	0.07165	0.109349	0.084033613	3.605551275	0.679143545	229539.078	-651997.596	499999.515	-564153.986	1	12	18	39	46	15	30	46	66	47	10	11	19	32	34	17	42	23	69	21
769	RM0001	WG0439	1	770	448867.5591	0.04369	0.057317	0.205882	0.19615	0.185633	0.185734	0.062476	0.096638655	3.464101615	0.614536148	229539.078	-651997.596	615277.877	-422459.659	1	12	18	39	46	15	30	46	66	47	10	13	1	31	48	33	27	55	46	82
770	RM0001	WG0440	1	771	373447.7106	-0.004262	0.035423	0.118545	0.131559	0.184409	0.164156	0.039039	0.092436975	3.391164992	0.633012962	229539.078	-651997.596	602958.538	-647404.183	1	12	18	39	46	15	30	46	66	47	10	19	12	28	2	36	9	74	85	12
771	RM0001	WG0441	1	772	373447.7106	0.059346	0.087306	0.195458	0.239464	0.109563	0.102089	0.085912	0.088235294	3.535533906	0.624234543	229539.078	-651997.596	602958.538	-647404.183	1	12	18	39	46	15	30	46	66	47	10	19	12	28	2	36	9	74	85	12
772	RM0001	WG0442	1	773	266972.329	0.061132	0.032454	0.259702	0.133182	0.266692	0.316687	-0.03127	0.096638655	3.16227766	0.591490316	229539.078	-651997.596	452209.646	-504715.409	1	12	18	39	46	15	30	46	66	47	1	11	19	30	34	53	16	23	88	36
773	RM0001	WG0443	1	774	264590.5251	-0.056659	-0.026174	0.048191	-0.101288	0.020083	0.024642	0.085912	0.084033613	3.535533906	0.697227112	229539.078	-651997.596	454440.223	-512614.595	1	12	18	39	46	15	30	46	66	47	1	11	19	30	34	53	16	23	88	36
774	RM0001	WG0444	1	775	334001.5975	0.220532	0.105961	0.444266	0.309743	0.264903	0.313458	-0.125016	0.100840336	2.828427125	0.521411107	229539.078	-651997.596	487706.301	-440085.463	1	12	18	39	46	15	30	46	66	47	5	1	15	30	25	40	39	35	52	73
775	RM0001	WG0445	1	776	404206.1204	0.044106	0.004812	0.20614	0.014064	0.054155	0.073489	0.062476	0.088235294	3.464101615	0.653543237	229539.078	-651997.596	628296.469	-585852.824	1	12	18	39	46	15	30	46	66	47	10	19	12	5	20	57	21	41	90	63
776	RM0001	WG0446	1	777	389118.965	0.020058	-0.012668	0.029777	-0.02498	-0.000155	-0.042747	0.132785	0.075630252	3.674234614	0.700701078	229539.078	-651997.596	383180.849	-294495.463	1	12	18	39	46	15	30	46	66	47	5	17	10	33	35	52	2	76	20	40
777	RM0001	WG0447	1	778	271956.7866	0.088723	0.029096	0.278936	0.113171	0.215592	0.246631	-0.054707	0.092436975	3.082207001	0.594630783	229539.078	-651997.596	456903.531	-502779.972	1	12	18	39	46	15	30	46	66	47	1	11	19	30	34	53	16	23	88	36
778	RM0001	WG0448	1	779	474141.0262	-0.131151	-0.061199	-0.156117	-0.172142	-0.270247	-0.229696	0.249968	0.06302521	4	0.795775937	229539.078	-651997.596	641910.812	-417990.618	1	12	18	39	46	15	30	46	66	47	10	13	1	31	21	33	27	55	46	3
779	RM0001	WG0449	1	780	395088.2525	-0.099642	-0.043024	-0.072506	-0.137111	-0.190221	-0.193579	0.249968	0.071428571	4	0.770213653	229539.078	-651997.596	623517.426	-622403.871	1	12	18	39	46	15	30	46	66	47	10	19	12	28	5	57	21	41	22	78
780	RM0001	WG0450	1	781	457599.9456	-0.068671	-0.038863	0.00234	-0.11141	-0.179837	-0.145054	0.179658	0.071428571	3.807886553	0.746596904	229539.078	-651997.596	660140.873	-497143.457	1	12	18	39	46	15	30	46	66	47	10	13	1	5	6	11	14	48	13	20
781	RM0001	WG0451	1	782	175286.48	0.142103	0.048343	0.332702	0.163595	0.187994	0.254546	-0.03127	0.092436975	3.16227766	0.584355504	229539.078	-651997.596	354443.202	-529016.663	1	12	18	39	46	15	30	46	66	47	1	11	3	8	29	28	45	63	23	91
782	RM0001	WG0452	1	783	277702.4135	0.097502	0.026656	0.265068	0.088685	0.209271	0.20086	0.015603	0.096638655	3.31662479	0.607653775	229539.078	-651997.596	503866.398	-695161.84	1	12	18	39	46	15	30	46	66	47	10	19	29	12	2	36	43	29	7	12
783	RM0001	WG0453	1	784	418316.6156	0.025485	0.015314	0.129966	0.055877	0.112599	0.123482	0.039039	0.084033613	3.391164992	0.649375717	229539.078	-651997.596	320788.016	-243754.504	1	12	18	39	46	15	30	46	66	47	5	16	7	23	31	39	47	1	21	75
784	RM0001	WG0454	1	785	402318.4278	-0.118576	-0.059904	-0.092949	-0.157781	-0.333789	-0.322881	0.414023	0.06302521	4.415880433	0.821483227	229539.078	-651997.596	627182.106	-590840.915	1	12	18	39	46	15	30	46	66	47	10	19	12	5	20	57	21	41	22	63
785	RM0001	WG0455	1	786	395088.2525	-0.071435	0.017865	-0.01713	0.05743	0.055749	0.030038	0.179658	0.088235294	3.807886553	0.694369341	229539.078	-651997.596	623517.426	-622403.871	1	12	18	39	46	15	30	46	66	47	10	19	12	28	5	57	21	41	22	78
786	RM0001	WG0456	1	787	401944.7775	-0.118234	-0.048942	-0.087754	-0.170823	-0.236581	-0.221052	0.249968	0.067226891	4	0.783273513	229539.078	-651997.596	629469.952	-611811.775	1	12	18	39	46	15	30	46	66	47	10	19	12	28	5	57	21	41	22	78
787	RM0001	WG0457	1	788	177364.6224	0.100368	0.033913	0.341944	0.14368	0.312609	0.329399	-0.125016	0.096638655	2.828427125	0.562437722	229539.078	-651997.596	358876.797	-530630.534	1	12	18	39	46	15	30	46	66	47	1	11	3	8	29	28	45	63	23	91
788	RM0001	WG0458	1	789	399895.8139	0.169233	0.086831	0.33491	0.238251	0.238237	0.228409	-0.078143	0.092436975	3	0.561245605	229539.078	-651997.596	467916.069	-330916.497	1	12	18	39	46	15	30	46	66	47	5	17	14	11	30	45	12	21	25	22
789	RM0001	WG0459	1	790	316212.5311	0.016039	-0.015439	0.096013	-0.054976	0.035523	-0.002872	0.039039	0.084033613	3.391164992	0.6748414	229539.078	-651997.596	424897.413	-403350.284	1	12	18	39	46	15	30	46	66	47	5	1	15	24	11	59	32	8	16	35
790	RM0001	WG0460	1	791	351337.736	0.070477	0.027576	0.22276	0.098094	0.212441	0.247568	0.015603	0.092436975	3.31662479	0.612898362	229539.078	-651997.596	579277.363	-685483.962	1	12	18	39	46	15	30	46	66	47	10	19	12	28	2	36	9	57	85	12
791	RM0001	WG0461	1	792	471337.5647	-0.132251	-0.06617	-0.149493	-0.176426	-0.266621	-0.266766	0.296841	0.06302521	4.123105626	0.805176389	229539.078	-651997.596	636250.119	-413785.025	1	12	18	39	46	15	30	46	66	47	10	13	1	31	21	33	27	55	46	3
792	RM0001	WG0462	1	793	486247.9255	-0.03856	-0.019497	0.065063	-0.075297	0.057334	0.051852	0.085912	0.084033613	3.535533906	0.688224756	229539.078	-651997.596	669771.07	-445520.386	1	12	18	39	46	15	30	46	66	47	10	13	1	31	21	33	27	55	46	3
793	RM0001	WG0463	1	794	399895.8139	0.11123	0.036692	0.318178	0.1205	0.223921	0.255172	-0.078143	0.092436975	3	0.583453411	229539.078	-651997.596	467916.069	-330916.497	1	12	18	39	46	15	30	46	66	47	5	17	14	11	30	45	12	21	25	22
794	RM0001	WG0464	1	795	413666.6486	0.075541	0.055725	0.249584	0.178757	0.162303	0.178882	-0.054707	0.092436975	3.082207001	0.595446275	229539.078	-651997.596	325939.849	-249720.344	1	12	18	39	46	15	30	46	66	47	5	16	7	23	31	39	47	1	21	75
795	RM0001	WG0465	1	796	462575.9211	-0.053528	-0.007085	0.06777	-0.029531	0.168135	0.15387	0.085912	0.088235294	3.535533906	0.670734607	229539.078	-651997.596	689620.759	-604025.421	1	12	18	39	46	15	30	46	66	47	10	19	12	5	13	27	63	30	84	29
796	RM0001	WG0466	1	797	247300.1327	0.177061	0.0847	0.450557	0.270771	0.339502	0.392112	-0.171889	0.100840336	2.645751311	0.515386606	229539.078	-651997.596	451170.155	-542284.236	1	12	18	39	46	15	30	46	66	47	1	11	19	32	34	53	16	23	88	21
797	RM0001	WG0467	1	798	425506.4337	0.074461	0.018186	0.200355	0.056479	0.091007	0.128981	-0.007834	0.088235294	3.240370349	0.629510504	229539.078	-651997.596	312226.224	-234602.626	1	12	18	39	46	15	30	46	66	47	5	16	7	23	31	39	48	1	21	87
798	RM0001	WG0468	1	799	399132.7273	-0.153608	-0.057831	-0.213543	-0.163501	-0.175845	-0.147973	0.273404	0.058823529	4.062019202	0.798127786	229539.078	-651997.596	379035.261	-281919.462	1	12	18	39	46	15	30	46	66	47	5	3	10	33	35	52	2	76	20	40
799	RM0001	WG0469	1	800	261594.9574	-0.028233	0.053737	0.008885	0.152711	-0.005296	0.004903	0.109349	0.075630252	3.605551275	0.679375427	229539.078	-651997.596	471256.17	-551973.753	1	12	18	39	46	15	30	46	66	47	1	11	19	32	34	53	42	23	69	21
800	RM0001	WG0470	1	801	451926.0965	0.045668	0.136983	0.070112	0.30399	0.014603	0.056365	0.156222	0.075630252	3.741657387	0.648777893	229539.078	-651997.596	599800.071	-392876.015	1	12	18	39	46	15	30	46	66	47	10	13	1	31	48	33	27	55	46	82
801	RM0001	WG0471	1	802	437081.5788	0.050829	0.010029	0.141078	0.027518	-0.010026	0.047793	0.062476	0.079831933	3.464101615	0.665727309	229539.078	-651997.596	462620.941	-282250.18	1	12	18	39	46	15	30	46	66	47	5	17	14	11	30	45	12	21	25	22
802	RM0001	WG0472	1	803	462575.9211	0.114361	0.056951	0.357202	0.219156	0.22037	0.223987	-0.125016	0.100840336	2.828427125	0.558274379	229539.078	-651997.596	689620.759	-604025.421	1	12	18	39	46	15	30	46	66	47	10	19	12	5	13	27	63	30	84	29
803	RM0001	WG0473	1	804	351337.736	-0.010256	0.023883	0.104423	0.080728	0.026789	0.051154	0.085912	0.084033613	3.535533906	0.667308603	229539.078	-651997.596	579277.363	-685483.962	1	12	18	39	46	15	30	46	66	47	10	19	12	28	2	36	9	57	85	12
804	RM0001	WG0474	1	805	172850.7105	0.082118	0.022044	0.274338	0.083947	0.196034	0.228584	-0.054707	0.092436975	3.082207001	0.600587093	229539.078	-651997.596	351165.758	-529179.361	1	12	18	39	46	15	30	46	66	47	1	11	3	8	29	28	45	63	23	91
805	RM0001	WG0475	1	806	218266.6824	0.093644	0.040771	0.30572	0.148347	0.312844	0.346202	-0.03127	0.100840336	3.16227766	0.576005206	229539.078	-651997.596	356153.217	-474207.82	1	12	18	39	46	15	30	46	66	47	1	1	22	8	29	28	45	63	56	32
806	RM0001	WG0476	1	807	174897.113	0.157641	0.054028	0.43945	0.229681	0.383516	0.358924	-0.148453	0.105042017	2.738612788	0.52601692	229539.078	-651997.596	355661.41	-530827.643	1	12	18	39	46	15	30	46	66	47	1	11	3	8	29	28	45	63	23	91
807	RM0001	WG0477	1	808	313834.9006	0.021131	0.005649	0.157547	0.022832	0.17451	0.233901	-0.03127	0.088235294	3.16227766	0.628508705	229539.078	-651997.596	425132.755	-406568.465	1	12	18	39	46	15	30	46	66	47	5	1	15	24	11	59	32	8	16	35
808	RM0001	WG0478	1	809	248116.2808	0.141907	0.133545	0.365479	0.390387	0.320211	0.337475	-0.125016	0.100840336	2.828427125	0.520873624	229539.078	-651997.596	472301.425	-600732.289	1	12	18	39	46	15	30	46	66	47	1	11	23	32	8	50	42	23	69	21
809	RM0001	WG0479	1	810	320938.965	0.110667	0.033767	0.291773	0.096646	0.133567	0.180888	-0.03127	0.092436975	3.16227766	0.603410249	229539.078	-651997.596	509563.206	-495191.005	1	12	18	39	46	15	30	46	66	47	10	11	19	30	34	17	24	23	41	36
810	RM0001	WG0480	1	811	460968.6009	0.063823	0.047322	0.193098	0.161768	0.145847	0.120323	0.015603	0.092436975	3.31662479	0.617838417	229539.078	-651997.596	688182.578	-605757.019	1	12	18	39	46	15	30	46	66	47	10	19	12	5	13	27	63	30	84	29
811	RM0001	WG0481	1	812	402513.3222	0.026198	0.014966	0.191707	0.056572	0.161086	0.200721	0.015603	0.088235294	3.31662479	0.632437936	229539.078	-651997.596	461863.498	-323299.652	1	12	18	39	46	15	30	46	66	47	5	17	14	11	30	45	12	21	25	22
812	RM0001	WG0482	1	813	427097.0588	0.087133	0.024216	0.241613	0.079627	0.237546	0.25366	-0.054707	0.088235294	3.082207001	0.601670676	229539.078	-651997.596	312133.065	-232962.835	1	12	18	39	46	15	30	46	66	47	5	16	7	23	31	39	48	1	21	87
813	RM0001	WG0483	1	814	421599.6776	-0.020992	-0.014736	0.069026	-0.051998	-0.011179	0.018658	0.062476	0.079831933	3.464101615	0.68838473	229539.078	-651997.596	473640.172	-308252.132	1	12	18	39	46	15	30	46	66	47	5	17	14	11	30	45	12	21	25	22
814	RM0001	WG0484	1	815	440879.2689	-0.031437	-0.012944	-0.043809	-0.034487	-0.033352	0.039986	0.132785	0.06302521	3.674234614	0.71830842	229539.078	-651997.596	303351.115	-217341.05	1	12	18	39	46	15	30	46	66	47	5	16	7	23	31	39	48	1	21	87
815	RM0001	WG0485	1	816	544018.3261	0.137524	0.020731	0.275233	0.043481	0.115545	0.186547	-0.03127	0.088235294	3.16227766	0.610795838	229539.078	-651997.596	-129617.212	-243386.903	1	12	18	39	46	15	30	46	66	47	8	8	28	13	36	4	4	47	86	88
816	RM0001	WG0486	1	817	549503.0963	0.004153	-0.011678	0.066366	-0.029131	0.022863	0.024015	0.109349	0.079831933	3.605551275	0.689137067	229539.078	-651997.596	-124203.953	-231498.463	1	12	18	39	46	15	30	46	66	47	8	8	28	13	36	4	4	47	86	88
817	RM0001	WG0487	1	818	526116.8704	0.016899	-0.017031	0.050108	-0.03915	0.014245	-0.009026	0.062476	0.075630252	3.464101615	0.688012086	229539.078	-651997.596	-137227.068	-274795.322	1	12	18	39	46	15	30	46	66	47	8	8	28	13	36	4	4	47	86	25
818	RM0001	WG0488	1	819	508592.7469	0.118593	0.024297	0.250899	0.051137	0.067861	0.165549	-0.007834	0.084033613	3.240370349	0.623788554	229539.078	-651997.596	-124636.312	-286995.712	1	12	18	39	46	15	30	46	66	47	8	8	28	13	36	4	4	47	86	25
819	RM0001	WG0489	1	820	469812.1883	-0.057886	-0.023137	-0.003952	-0.070039	-0.074372	-0.013704	0.109349	0.071428571	3.605551275	0.717705164	229539.078	-651997.596	-119699.197	-337742.732	1	12	18	39	46	15	30	46	66	47	8	8	28	13	36	4	34	58	37	25
820	RM0001	WG0490	1	821	505732.2019	0.033362	-0.006619	0.102006	-0.016878	-0.062378	0.01678	0.062476	0.075630252	3.464101615	0.682797362	229539.078	-651997.596	-114883.207	-281675.642	1	12	18	39	46	15	30	46	66	47	8	8	28	13	36	4	4	47	86	25
821	RM0001	WG0491	1	822	540192.6284	0.142148	0.027615	0.280258	0.059147	0.073328	0.126742	0.039039	0.088235294	3.391164992	0.624649037	229539.078	-651997.596	-122176.099	-241992.096	1	12	18	39	46	15	30	46	66	47	8	8	28	13	36	4	4	47	86	88
822	RM0001	WG0492	1	823	529703.3802	0.050312	-0.006815	0.087413	-0.013881	-0.138426	-0.134924	0.156222	0.075630252	3.741657387	0.707818381	229539.078	-651997.596	-125558.332	-258943.528	1	12	18	39	46	15	30	46	66	47	8	8	28	13	36	4	4	47	86	88
823	RM0001	WG0493	1	824	509437.8865	0.006253	-0.010165	0.087643	-0.025114	-0.006377	0.059708	0.085912	0.075630252	3.535533906	0.686388921	229539.078	-651997.596	-128701.55	-289795.149	1	12	18	39	46	15	30	46	66	47	8	8	28	13	36	4	4	47	86	25
824	RM0001	WG0494	1	825	575588.7671	0.023186	-0.010621	0.128093	-0.026068	0.041955	0.073159	0.039039	0.079831933	3.391164992	0.668546415	229539.078	-651997.596	-139806.672	-210538.486	1	12	18	39	46	15	30	46	66	47	8	8	28	13	36	4	4	47	86	88
825	RM0001	WG0495	1	826	493730.9836	0.016486	0.003639	0.115714	0.009291	0.078658	0.075817	0.062476	0.084033613	3.464101615	0.664018959	229539.078	-651997.596	-104967.053	-288850.336	1	12	18	39	46	15	30	46	66	47	8	8	28	13	36	4	4	47	86	25
826	RM0001	WG0496	1	827	515837.7342	0.075709	0.010021	0.212186	0.02138	0.066278	0.116386	-0.007834	0.084033613	3.240370349	0.637423294	229539.078	-651997.596	-127961.191	-280134.549	1	12	18	39	46	15	30	46	66	47	8	8	28	13	36	4	4	47	86	25
827	RM0001	WG0497	1	828	513747.1869	0.201227	0.064649	0.340839	0.151445	0.091434	0.133901	0.015603	0.092436975	3.31662479	0.594618343	229539.078	-651997.596	-108206.568	-264874.811	1	12	18	39	46	15	30	46	66	47	8	8	28	13	36	4	4	47	86	25
828	RM0001	WG0498	1	829	524916.1551	0.005352	-0.022863	0.058872	-0.049904	-0.111554	-0.110393	0.156222	0.075630252	3.741657387	0.716620814	229539.078	-651997.596	-136662.895	-275921.693	1	12	18	39	46	15	30	46	66	47	8	8	28	13	36	4	4	47	86	25
829	RM0001	WG0499	1	830	465887.2571	0.062495	-0.007403	0.080516	-0.017237	-0.069842	-0.072067	0.109349	0.075630252	3.605551275	0.693229816	229539.078	-651997.596	-138249.156	-366020.759	1	12	18	39	46	15	30	46	66	47	8	8	6	21	36	4	34	58	37	93
830	RM0001	WG0501	1	831	465887.2571	0.196163	0.057135	0.359629	0.128064	0.22888	0.202499	-0.054707	0.100840336	3.082207001	0.568277053	229539.078	-651997.596	-138249.156	-366020.759	1	12	18	39	46	15	30	46	66	47	8	8	6	21	36	4	34	58	37	93
831	RM0001	WG0502	1	832	465887.2571	0.256955	0.072315	0.497596	0.204037	0.301247	0.320267	-0.171889	0.105042017	2.645751311	0.512754373	229539.078	-651997.596	-138249.156	-366020.759	1	12	18	39	46	15	30	46	66	47	8	8	6	21	36	4	34	58	37	93
832	RM0001	WG0503	1	833	529451.7357	0.088255	0.018396	0.232042	0.044306	0.080822	0.120445	-0.007834	0.088235294	3.240370349	0.627967563	229539.078	-651997.596	-120565.845	-254825.488	1	12	18	39	46	15	30	46	66	47	8	8	28	13	36	4	4	47	86	88
833	RM0001	WG0504	1	834	470710.3508	-0.083279	-0.047634	-0.111546	-0.096744	-0.214206	-0.136807	0.273404	0.06302521	4.062019202	0.776686891	229539.078	-651997.596	-156934.713	-383285.402	1	12	18	39	46	15	30	46	66	47	8	8	6	21	36	4	34	58	37	93
834	RM0001	WG0505	1	835	454693.382	0.019345	-0.003334	0.069919	-0.008763	0.003551	0.028093	0.085912	0.075630252	3.535533906	0.68490769	229539.078	-651997.596	-146213.001	-395957.664	1	12	18	39	46	15	30	46	66	47	8	8	6	21	36	4	34	58	37	93
835	RM0001	WG0506	1	836	529451.7357	-0.049055	-0.02864	-0.030913	-0.077477	-0.145731	-0.147448	0.156222	0.071428571	3.741657387	0.73725378	229539.078	-651997.596	-120565.845	-254825.488	1	12	18	39	46	15	30	46	66	47	8	8	28	13	36	4	4	47	86	88
836	RM0001	WG0507	1	837	465863.5776	0.187087	0.057135	0.369665	0.16333	0.22888	0.202499	-0.078143	0.100840336	3	0.562255151	229539.078	-651997.596	-154327.094	-388036.169	1	12	18	39	46	15	30	46	66	47	8	8	6	21	36	4	34	58	37	93
837	RM0001	WG0508	1	838	518800.9832	0.058972	0.009654	0.104847	0.025104	-0.003286	-0.026122	0.109349	0.079831933	3.605551275	0.677910871	229539.078	-651997.596	-121861.454	-270327.416	1	12	18	39	46	15	30	46	66	47	8	8	28	13	36	4	4	47	86	25
838	RM0001	WG0509	1	839	463959.9004	0.186647	0.063061	0.379211	0.168634	0.279622	0.271238	-0.078143	0.100840336	3	0.554467851	229539.078	-651997.596	-189161.823	-452126.776	1	12	18	39	46	15	30	46	66	47	8	8	6	21	36	4	46	72	45	93
839	RM0001	WG0510	1	840	492835.7507	0.017188	-0.012555	0.041926	-0.026636	-0.095955	-0.080882	0.132785	0.075630252	3.674234614	0.707240048	229539.078	-651997.596	-192392.683	-397320.023	1	12	18	39	46	15	30	46	66	47	8	8	6	21	36	4	34	58	37	93
840	RM0001	WG0511	1	841	457692.8057	-0.067158	-0.033023	-0.013555	-0.09032	-0.10675	-0.082533	0.156222	0.075630252	3.741657387	0.731339415	229539.078	-651997.596	-187189.172	-462735.159	1	12	18	39	46	15	30	46	66	47	8	8	6	21	36	4	46	72	45	93
841	RM0001	WG0512	1	842	463901.2777	0.088744	0.008371	0.165759	0.017226	-0.032993	0.033552	0.062476	0.079831933	3.464101615	0.662998968	229539.078	-651997.596	-189143.398	-452224.275	1	12	18	39	46	15	30	46	66	47	8	8	6	21	36	4	46	72	45	93
842	RM0001	WG0513	1	843	444155.4201	-0.049516	-0.011569	0.00061	-0.032278	0.002935	0.021358	0.179658	0.075630252	3.807886553	0.714177876	229539.078	-651997.596	-196276.31	-525683.335	1	12	18	39	46	15	30	46	66	47	8	8	6	21	36	4	46	52	45	93
843	RM0001	WG0514	1	844	506660.9427	-0.037582	-0.017828	0.029548	-0.042727	-0.05337	0.025354	0.132785	0.071428571	3.674234614	0.711511303	229539.078	-651997.596	-116142.938	-281579.92	1	12	18	39	46	15	30	46	66	47	8	8	28	13	36	4	4	47	86	25
844	RM0001	WG0515	1	845	518288.0068	-0.035502	-0.025711	0.00972	-0.054156	-0.105828	-0.061181	0.203095	0.071428571	3.872983346	0.732170415	229539.078	-651997.596	-127163.517	-275984.675	1	12	18	39	46	15	30	46	66	47	8	8	28	13	36	4	4	47	86	25
845	RM0001	WG0516	1	846	618638.3312	0.00386	-0.011393	0.071773	-0.027338	0.040295	0.038168	0.039039	0.079831933	3.391164992	0.675912378	229539.078	-651997.596	-235828.424	-244386.908	1	12	18	39	46	15	30	46	66	47	8	8	28	13	36	4	44	47	58	88
846	RM0001	WG0519	1	847	734517.1443	-0.003606	-0.026332	-0.0374	-0.042067	-0.171967	-0.120783	0.249968	0.067226891	4	0.747175318	229539.078	-651997.596	-282834.251	-125700.145	1	12	18	39	46	15	30	46	66	47	9	8	11	22	36	6	66	56	1	77
847	RM0001	WG0520	1	848	751835.2461	-0.189349	-0.082161	-0.323919	-0.138466	-0.249517	-0.247906	0.273404	0.054621849	4.062019202	0.822108116	229539.078	-651997.596	-272227.433	-92098.85	1	12	18	39	46	15	30	46	66	47	9	8	11	22	36	6	66	56	1	77
848	RM0001	WG0521	1	849	732823.4789	-0.084205	-0.00688	-0.131959	-0.011547	-0.126289	-0.091493	0.226531	0.067226891	3.937003937	0.749129601	229539.078	-651997.596	-266731.535	-112789.167	1	12	18	39	46	15	30	46	66	47	9	8	11	22	36	6	66	56	1	77
849	RM0001	WG0522	1	850	748158.6583	-0.061405	0.003507	-0.04179	0.009255	0.063189	0.071151	0.132785	0.075630252	3.674234614	0.69999516	229539.078	-651997.596	-286222.25	-110027.458	1	12	18	39	46	15	30	46	66	47	9	8	11	22	36	6	66	56	1	77
850	RM0001	WG0523	1	851	746650.2085	0.022284	0.001359	0.074643	0.003423	0.015863	0.023416	0.132785	0.079831933	3.674234614	0.686548573	229539.078	-651997.596	-258474.507	-86905.325	1	12	18	39	46	15	30	46	66	47	9	8	11	22	36	6	66	56	1	77
851	RM0001	WG0524	1	852	753666.2575	-0.00458	0.025378	0.05584	0.079713	0.124955	0.159514	0.062476	0.079831933	3.464101615	0.658253247	229539.078	-651997.596	-262689.914	-81275.731	1	12	18	39	46	15	30	46	66	47	9	8	11	22	36	6	66	56	1	77
852	RM0001	WG0525	1	853	709678.9709	-0.006419	-0.022255	0.027035	-0.069367	0.000739	0.015597	0.062476	0.075630252	3.464101615	0.694187345	229539.078	-651997.596	-261701.487	-139818.966	1	12	18	39	46	15	30	46	66	47	9	8	11	22	36	6	66	56	1	77
853	RM0001	WG0526	1	854	790008.8142	-0.134233	-0.039539	-0.110218	-0.136031	-0.001025	-0.037966	0.203095	0.075630252	3.872983346	0.747828928	229539.078	-651997.596	-308984.835	-73978.633	1	12	18	39	46	15	30	46	66	47	9	8	11	14	36	6	51	27	63	61
854	RM0001	WG0527	1	855	789584.0483	-0.066249	-0.024125	-0.012747	-0.07354	-0.024246	0.011003	0.156222	0.075630252	3.741657387	0.719792362	229539.078	-651997.596	-303958.378	-69912.178	1	12	18	39	46	15	30	46	66	47	9	8	11	14	36	6	51	27	63	61
855	RM0001	WG0528	1	856	772819.2732	-0.007076	0.00213	0.10328	0.006698	-0.005435	0.099404	0.109349	0.075630252	3.605551275	0.684606342	229539.078	-651997.596	-294306.836	-83811.81	1	12	18	39	46	15	30	46	66	47	9	8	11	14	36	6	66	27	63	61
856	RM0001	WG0529	1	857	826058.2442	0.06404	0.038676	0.182018	0.108468	0.252949	0.219597	-0.007834	0.092436975	3.240370349	0.609069081	229539.078	-651997.596	-323454.231	-38344.092	1	12	18	39	46	15	30	46	66	47	9	8	11	9	36	6	51	24	9	45
857	RM0001	WG0530	1	858	840986.0625	-0.111433	-0.054856	-0.168874	-0.122836	-0.261068	-0.262403	0.296841	0.06302521	4.123105626	0.798095711	229539.078	-651997.596	-327444.677	-21897.085	1	12	18	39	46	15	30	46	66	47	9	8	11	9	36	6	51	77	9	45
858	RM0001	WG0531	1	859	804810.958	0.079672	0.006463	0.193829	0.019643	0.013582	0.063045	-0.007834	0.079831933	3.240370349	0.647236987	229539.078	-651997.596	-286077.059	-34048.83	1	12	18	39	46	15	30	46	66	47	9	8	11	9	36	6	51	65	54	65
859	RM0001	WG0532	1	860	838125.084	-0.085991	-0.061071	-0.199795	-0.11033	-0.299411	-0.237889	0.320277	0.050420168	4.183300133	0.810787981	229539.078	-651997.596	-348452.232	-45054.681	1	12	18	39	46	15	30	46	66	47	9	8	11	9	36	6	51	24	9	13
860	RM0001	WG0533	1	861	787176.6009	-0.082815	-0.032677	-0.05943	-0.09082	-0.142421	-0.164727	0.249968	0.071428571	4	0.759000185	229539.078	-651997.596	-281337.535	-53121.91	1	12	18	39	46	15	30	46	66	47	9	8	11	14	36	6	51	65	54	65
861	RM0001	WG0534	1	862	779408.2813	0.023133	0.006577	0.052376	0.015774	-0.030697	-0.033405	0.109349	0.075630252	3.605551275	0.690877388	229539.078	-651997.596	-301386.299	-81387.823	1	12	18	39	46	15	30	46	66	47	9	8	11	14	36	6	66	27	63	61
862	RM0001	WG0535	1	863	759023.1308	0.085857	0.002655	0.105172	0.006824	-0.149604	-0.119149	0.085912	0.071428571	3.535533906	0.692071405	229539.078	-651997.596	-251849.741	-65157.824	1	12	18	39	46	15	30	46	66	47	9	8	11	22	36	6	66	65	54	65
863	RM0001	WG0536	1	864	807180.3784	-0.137637	-0.068593	-0.158058	-0.167295	-0.299257	-0.3011	0.273404	0.06302521	4.062019202	0.805916897	229539.078	-651997.596	-310119.168	-51740.034	1	12	18	39	46	15	30	46	66	47	9	8	11	14	36	6	51	27	54	61
864	RM0001	WG0538	1	865	837847.0263	-0.086484	-0.020136	-0.103223	-0.049893	-0.073801	-0.090455	0.156222	0.071428571	3.741657387	0.735756388	229539.078	-651997.596	-331434.429	-29666.202	1	12	18	39	46	15	30	46	66	47	9	8	11	9	36	6	51	24	9	45
865	RM0001	WG0539	1	866	782123.0108	-0.097175	-0.036938	-0.072125	-0.11307	-0.198541	-0.152271	0.226531	0.067226891	3.937003937	0.765379309	229539.078	-651997.596	-325537.231	-100992.428	1	12	18	39	46	15	30	46	66	47	9	8	11	14	36	6	66	27	63	61
866	RM0001	WG0540	1	867	817034.7717	-0.036432	-0.018461	-0.03316	-0.043494	0.006542	0.052246	0.132785	0.071428571	3.674234614	0.710653499	229539.078	-651997.596	-338278.982	-64521.24	1	12	18	39	46	15	30	46	66	47	9	8	11	14	36	6	51	24	63	13
867	RM0001	WG0541	1	868	789846.2917	-0.106593	-0.039955	-0.101212	-0.128332	-0.07639	-0.052393	0.203095	0.071428571	3.872983346	0.751556219	229539.078	-651997.596	-308955.663	-74173.593	1	12	18	39	46	15	30	46	66	47	9	8	11	14	36	6	51	27	63	61
868	RM0001	WG0542	1	869	824570.3641	-0.001743	0.019932	0.061781	0.045467	0.051738	0.102222	0.109349	0.075630252	3.605551275	0.678015563	229539.078	-651997.596	-336184.181	-52103.039	1	12	18	39	46	15	30	46	66	47	9	8	11	9	36	6	51	24	9	13
869	RM0001	WG0543	1	870	840986.0625	-0.013216	-0.031733	-0.077885	-0.066875	-0.19528	-0.162357	0.273404	0.06302521	4.062019202	0.762994659	229539.078	-651997.596	-327444.677	-21897.085	1	12	18	39	46	15	30	46	66	47	9	8	11	9	36	6	51	77	9	45
870	RM0001	WG0544	1	871	801928.0452	-0.031413	-0.026663	-0.001799	-0.057995	-0.101509	-0.053227	0.179658	0.071428571	3.807886553	0.728590324	229539.078	-651997.596	-305399.304	-54561.811	1	12	18	39	46	15	30	46	66	47	9	8	11	14	36	6	51	27	54	61
871	RM0001	WG0545	1	872	792152.962	-0.128778	-0.039442	-0.100398	-0.128222	-0.008705	0.008227	0.226531	0.071428571	3.937003937	0.750892553	229539.078	-651997.596	-295244.008	-58609.841	1	12	18	39	46	15	30	46	66	47	9	8	11	14	36	6	51	27	54	61
872	RM0001	WG0546	1	873	792152.962	-0.110601	-0.046263	-0.149886	-0.113171	-0.18745	-0.173571	0.296841	0.06302521	4.123105626	0.786761478	229539.078	-651997.596	-295244.008	-58609.841	1	12	18	39	46	15	30	46	66	47	9	8	11	14	36	6	51	27	54	61
873	RM0001	WG0547	1	874	720110.755	-0.03149	-0.000552	-0.06818	-0.001206	-0.191955	-0.148581	0.203095	0.06302521	3.872983346	0.743968956	229539.078	-651997.596	-271852.057	-135116.15	1	12	18	39	46	15	30	46	66	47	9	8	11	22	36	6	66	56	1	77
874	RM0001	WG0548	1	875	747214.8292	-0.027646	-0.015963	0.074687	-0.048579	0.099821	0.075604	0.085912	0.084033613	3.535533906	0.680740325	229539.078	-651997.596	-278617.755	-104177.704	1	12	18	39	46	15	30	46	66	47	9	8	11	22	36	6	66	56	1	77
875	RM0001	WG0550	1	876	789846.2917	-0.05617	-0.02818	-0.00222	-0.087999	-0.012255	0.003139	0.109349	0.075630252	3.605551275	0.712193728	229539.078	-651997.596	-308955.663	-74173.593	1	12	18	39	46	15	30	46	66	47	9	8	11	14	36	6	51	27	63	61
876	RM0001	WG0551	1	877	779408.2813	-0.07305	-0.033052	-0.03619	-0.092339	-0.041233	-0.017985	0.156222	0.075630252	3.741657387	0.726805362	229539.078	-651997.596	-301386.299	-81387.823	1	12	18	39	46	15	30	46	66	47	9	8	11	14	36	6	66	27	63	61
877	RM0001	WG0552	1	878	811494.2301	-0.071998	-0.042369	-0.052503	-0.111467	-0.06742	-0.081687	0.156222	0.071428571	3.741657387	0.738048162	229539.078	-651997.596	-324838.623	-59386.214	1	12	18	39	46	15	30	46	66	47	9	8	11	14	36	6	51	24	63	13
878	RM0001	WG0553	1	879	801928.0452	-0.048492	-0.010932	0.038091	-0.040701	0.046193	0.056234	0.109349	0.084033613	3.605551275	0.691224163	229539.078	-651997.596	-305399.304	-54561.811	1	12	18	39	46	15	30	46	66	47	9	8	11	14	36	6	51	27	54	61
879	RM0001	WG0554	1	880	836229.0253	0.034537	-0.022147	0.054317	-0.052303	-0.212133	-0.164994	0.132785	0.067226891	3.674234614	0.724367391	229539.078	-651997.596	-313812.377	-16349.754	1	12	18	39	46	15	30	46	66	47	9	8	11	9	36	6	51	77	9	45
880	RM0001	WG0555	1	881	823732.0762	0.001022	0.058094	0.088907	0.157219	-0.016054	0.045866	0.062476	0.075630252	3.464101615	0.661743438	229539.078	-651997.596	-303874.885	-24300.155	1	12	18	39	46	15	30	46	66	47	9	8	11	9	36	6	51	77	9	45
881	RM0001	WG0556	1	882	837847.0263	0.065263	0.000554	0.143082	0.001386	-0.062672	-0.02301	0.085912	0.079831933	3.535533906	0.677211329	229539.078	-651997.596	-331434.429	-29666.202	1	12	18	39	46	15	30	46	66	47	9	8	11	9	36	6	51	24	9	45
882	RM0002	RM0003	2	3	38.57263714	0.10049	0.040367	0.348362	0.146951	0.332323	0.367499	-0.125016	0.100840336	2.828427125	0.554768669	242070.062	-659398.37	242035.418	-659415.33	1	12	18	39	46	19	30	46	87	62	1	12	18	39	46	19	30	46	87	62
883	RM0002	RM0004	2	4	26530.37359	0.31464	0.18054	0.723128	0.57456	0.715236	0.713881	-0.335945	0.130252101	1.870828693	0.358725166	242070.062	-659398.37	223325.966	-640622.865	1	12	18	39	46	19	30	46	87	62	1	12	18	39	46	15	30	46	66	47
884	RM0002	RM0005	2	5	7651.486812	0.218033	0.070197	0.600002	0.276843	0.609694	0.557414	-0.289072	0.12605042	2.121320344	0.439852359	242070.062	-659398.37	241262.819	-667007.155	1	12	18	39	46	19	30	46	87	62	1	12	18	39	46	19	30	46	87	62
885	RM0002	RM0006	2	6	140378.4536	-0.009889	-0.018221	-0.125877	-0.040067	-0.113087	-0.163394	0.179658	0.067226891	3.807886553	0.740096587	242070.062	-659398.37	331591.387	-767528.119	1	12	18	39	46	19	30	46	87	62	1	12	4	19	43	20	17	36	73	56
886	RM0002	RM0007	2	7	423704.4791	0.163826	0.102279	0.393266	0.344647	0.387893	0.364051	-0.171889	0.100840336	2.645751311	0.511340193	242070.062	-659398.37	648596.571	-778820.659	1	12	18	39	46	19	30	46	87	62	10	15	9	10	39	7	36	70	89	66
887	RM0002	RM0008	2	8	11169.20016	0.35383	0.264348	0.699282	0.642895	0.585019	0.635726	-0.265635	0.117647059	2.236067977	0.374062412	242070.062	-659398.37	234224.261	-651448.877	1	12	18	39	46	19	30	46	87	62	1	12	18	39	46	15	30	46	66	47
888	RM0002	RM0009	2	9	148180.2498	0.103891	0.068066	0.189363	0.177494	0.101036	0.1708	0.015603	0.079831933	3.31662479	0.618810512	242070.062	-659398.37	347524.721	-763497.848	1	12	18	39	46	19	30	46	87	62	1	12	4	19	43	20	17	36	73	56
889	RM0002	RM0010	2	10	165768.8416	0.219477	0.139472	0.493875	0.390305	0.495076	0.470474	-0.242199	0.113445378	2.34520788	0.457077239	242070.062	-659398.37	352032.511	-783445.009	1	12	18	39	46	19	30	46	87	62	1	12	4	19	43	20	17	36	73	56
890	RM0002	RM0011	2	11	153691.5953	0.005205	0.010198	0.077803	0.032445	0.053146	0.05609	0.015603	0.084033613	3.31662479	0.659561338	242070.062	-659398.37	332730.722	-783502.162	1	12	18	39	46	19	30	46	87	62	1	12	4	19	43	20	17	36	73	56
891	RM0002	RM0012	2	12	31.69667093	-0.041055	-0.036945	-0.078248	-0.085157	-0.198258	-0.153055	0.156222	0.067226891	3.741657387	0.746934324	242070.062	-659398.37	242040.27	-659409.192	1	12	18	39	46	19	30	46	87	62	1	12	18	39	46	19	30	46	87	62
892	RM0002	RM0013	2	13	7625.025192	0.23643	0.112552	0.542509	0.34846	0.466666	0.47709	-0.218762	0.117647059	2.449489743	0.461799634	242070.062	-659398.37	241313.39	-666985.758	1	12	18	39	46	19	30	46	87	62	1	12	18	39	46	19	30	46	87	62
893	RM0002	RM0014	2	14	365040.0904	0.114976	0.085732	0.275788	0.26152	0.278152	0.288612	-0.054707	0.092436975	3.082207001	0.568036501	242070.062	-659398.37	606979.668	-669157.829	1	12	18	39	46	19	30	46	87	62	10	19	12	28	2	36	9	57	85	12
894	RM0002	RM0015	2	15	152779.4137	0.142808	0.112388	0.331725	0.305118	0.23059	0.276174	-0.054707	0.096638655	3.082207001	0.554755365	242070.062	-659398.37	343849.732	-773338.916	1	12	18	39	46	19	30	46	87	62	1	12	4	19	43	20	17	36	73	56
895	RM0002	RM0016	2	16	358336.4836	0.168401	0.106505	0.444052	0.391887	0.47918	0.470479	-0.218762	0.109243697	2.449489743	0.478804759	242070.062	-659398.37	600330.742	-666768.625	1	12	18	39	46	19	30	46	87	62	10	19	12	28	2	36	9	57	85	12
896	RM0002	RM0018	2	17	165782.5961	0.162387	0.103301	0.292197	0.261277	0.302071	0.296946	-0.078143	0.096638655	3	0.550495128	242070.062	-659398.37	352051.605	-783446.463	1	12	18	39	46	19	30	46	87	62	1	12	4	19	43	20	17	36	73	56
897	RM0002	RM0019	2	18	155689.8267	0.151227	0.052084	0.369136	0.161425	0.401065	0.354407	-0.171889	0.105042017	2.645751311	0.53076389	242070.062	-659398.37	344332.444	-776793.972	1	12	18	39	46	19	30	46	87	62	1	12	4	19	43	20	17	36	73	56
898	RM0002	RM0020	2	19	22962.55048	-0.029456	-0.013446	-0.023475	-0.035834	0.136528	0.09923	0.062476	0.088235294	3.464101615	0.675238696	242070.062	-659398.37	239877.112	-636540.774	1	12	18	39	46	19	30	46	87	62	1	12	18	39	46	15	30	46	66	47
899	RM0002	RM0021	2	20	364952.058	0.014697	0.012729	0.031691	0.030235	0.019409	0.072045	-0.054707	0.079831933	3.082207001	0.653294857	242070.062	-659398.37	606892.599	-669120.569	1	12	18	39	46	19	30	46	87	62	10	19	12	28	2	36	9	57	85	12
900	RM0002	RM0022	2	21	50450.31262	0.271832	0.207795	0.706313	0.678329	0.720064	0.671545	-0.359381	0.134453782	1.732050808	0.346436699	242070.062	-659398.37	271220.799	-700574.438	1	12	18	39	46	19	30	46	87	62	1	12	18	39	46	19	22	46	87	17
901	RM0002	RM0023	2	22	19006.19533	0.223884	0.18481	0.558999	0.575883	0.592765	0.530972	-0.289072	0.121848739	2.121320344	0.409426816	242070.062	-659398.37	238273.528	-640775.218	1	12	18	39	46	19	30	46	87	62	1	12	18	39	46	15	30	46	66	47
902	RM0002	RM0024	2	23	20072.2948	0.274299	0.170106	0.63735	0.525322	0.55338	0.599222	-0.265635	0.117647059	2.236067977	0.411699154	242070.062	-659398.37	227747.846	-645335.257	1	12	18	39	46	19	30	46	87	62	1	12	18	39	46	15	30	46	66	47
903	RM0002	RM0025	2	24	178963.9884	0.218331	0.17172	0.481633	0.454435	0.508217	0.479132	-0.242199	0.113445378	2.34520788	0.447629487	242070.062	-659398.37	354111.122	-798950.905	1	12	18	39	46	19	30	46	87	62	1	12	4	19	43	20	17	36	73	56
904	RM0002	RM0026	2	25	234512.6783	-0.001665	-0.013795	0.053064	-0.044958	0.195808	0.159913	-0.03127	0.088235294	3.16227766	0.647123336	242070.062	-659398.37	455424.935	-562054.164	1	12	18	39	46	19	30	46	87	62	1	11	23	32	8	50	42	23	69	21
905	RM0002	RM0027	2	26	234512.6783	-0.008543	-0.013944	-0.025686	-0.042196	0.052201	0.079615	0.015603	0.075630252	3.31662479	0.680859115	242070.062	-659398.37	455424.935	-562054.164	1	12	18	39	46	19	30	46	87	62	1	11	23	32	8	50	42	23	69	21
906	RM0002	RM0028	2	27	234512.6783	0.008287	-0.008243	0.045305	-0.025553	0.159015	0.14106	-0.054707	0.088235294	3.082207001	0.643181076	242070.062	-659398.37	455424.935	-562054.164	1	12	18	39	46	19	30	46	87	62	1	11	23	32	8	50	42	23	69	21
907	RM0002	RM0029	2	28	228364.383	-0.004923	-0.000193	0.02953	-0.000663	0.199391	0.158958	-0.054707	0.092436975	3.082207001	0.63647149	242070.062	-659398.37	460876.813	-594023.32	1	12	18	39	46	19	30	46	87	62	1	11	23	32	8	50	42	23	69	21
908	RM0002	RM0030	2	29	247798.3027	0.129182	0.011839	0.253866	0.033148	0.165442	0.161336	-0.078143	0.088235294	3	0.605712606	242070.062	-659398.37	456761.064	-535657.623	1	12	18	39	46	19	30	46	87	62	1	11	19	32	34	53	16	23	88	21
909	RM0002	RM0031	2	30	246050.6953	0.016168	-0.004367	0.084418	-0.007814	0.085396	0.083633	0.039039	0.084033613	3.391164992	0.663669523	242070.062	-659398.37	472637.541	-573493.875	1	12	18	39	46	19	30	46	87	62	1	11	23	32	8	50	42	23	69	21
910	RM0002	RM0032	2	31	260875.0515	-0.035058	-0.022346	-0.001897	-0.051339	-0.034251	-0.026822	0.179658	0.075630252	3.807886553	0.719952829	242070.062	-659398.37	451508.936	-503863.324	1	12	18	39	46	19	30	46	87	62	1	11	19	30	34	53	16	23	88	36
911	RM0002	RM0033	2	32	246050.6953	0.017559	0.007409	0.119524	0.024202	0.225324	0.252112	-0.054707	0.088235294	3.082207001	0.623233648	242070.062	-659398.37	472637.541	-573493.875	1	12	18	39	46	19	30	46	87	62	1	11	23	32	8	50	42	23	69	21
912	RM0002	RM0034	2	33	244265.1232	0.005478	0.011261	0.121772	0.017687	0.023984	0.083778	0.039039	0.079831933	3.391164992	0.665003822	242070.062	-659398.37	476509.12	-590814.272	1	12	18	39	46	19	30	46	87	62	1	11	23	32	8	50	42	23	69	21
913	RM0002	RM0035	2	34	184605.5102	0.006554	0.006922	0.169655	0.024883	0.127706	0.133655	0.015603	0.084033613	3.31662479	0.647511743	242070.062	-659398.37	421268.24	-615045.158	1	12	18	39	46	19	30	46	87	62	1	11	23	32	8	50	43	80	82	83
914	RM0002	RM0036	2	35	183762.7052	0.064309	0.020697	0.275002	0.083479	0.258346	0.2535	-0.10158	0.096638655	2.915475947	0.587041588	242070.062	-659398.37	421477.33	-619626.973	1	12	18	39	46	19	30	46	87	62	1	11	23	32	8	50	43	80	82	83
915	RM0002	RM0037	2	36	180397.7586	0.097041	0.04509	0.27946	0.164974	0.326581	0.302367	-0.10158	0.096638655	2.915475947	0.568011189	242070.062	-659398.37	417291.242	-616492.783	1	12	18	39	46	19	30	46	87	62	1	11	23	32	8	50	43	80	82	83
916	RM0002	RM0038	2	37	241573.7979	0.087231	0.031855	0.234117	0.096602	0.31198	0.323416	-0.10158	0.096638655	2.915475947	0.578006867	242070.062	-659398.37	471343.723	-583296.542	1	12	18	39	46	19	30	46	87	62	1	11	23	32	8	50	42	23	69	21
917	RM0002	RM0039	2	38	185277.4712	-0.049394	-0.02019	-0.024877	-0.047322	0.131824	0.094816	-0.007834	0.088235294	3.240370349	0.668336682	242070.062	-659398.37	405222.649	-571597.603	1	12	18	39	46	19	30	46	87	62	1	11	3	32	8	50	41	80	27	6
918	RM0002	RM0040	2	39	449580.1811	-0.041691	-0.038662	-0.081966	-0.100098	-0.057242	-0.091911	0.085912	0.079831933	3.535533906	0.7176846	242070.062	-659398.37	375983.389	-230225.258	1	12	18	39	46	19	30	46	87	62	5	3	10	20	35	42	62	42	83	42
919	RM0002	RM0041	2	40	450498.424	0.090191	0.031042	0.283509	0.099517	0.332407	0.310875	-0.125016	0.100840336	2.828427125	0.56708063	242070.062	-659398.37	388084.286	-233219.21	1	12	18	39	46	19	30	46	87	62	5	3	10	20	35	42	62	42	19	39
920	RM0002	RM0042	2	41	452397.7544	-0.098492	-0.04771	-0.162636	-0.131612	-0.061542	-0.120538	0.109349	0.079831933	3.605551275	0.737368227	242070.062	-659398.37	368191.582	-224936.53	1	12	18	39	46	19	30	46	87	62	5	3	10	20	35	42	56	42	83	10
921	RM0002	RM0043	2	42	439511.7239	0.123947	0.044344	0.243003	0.133238	0.233895	0.2189	-0.10158	0.092436975	2.915475947	0.58154942	242070.062	-659398.37	373679.128	-240054.109	1	12	18	39	46	19	30	46	87	62	5	3	10	20	35	42	62	42	19	89
922	RM0002	RM0044	2	43	438688.2514	0.099043	0.028985	0.158983	0.077143	0.188551	0.166744	-0.03127	0.092436975	3.16227766	0.612149626	242070.062	-659398.37	380854.962	-243241.989	1	12	18	39	46	19	30	46	87	62	5	3	10	20	35	42	33	42	19	89
923	RM0002	RM0045	2	44	456693.9692	0.039234	0.012852	0.145617	0.043868	0.202771	0.183352	-0.078143	0.092436975	3	0.614642225	242070.062	-659398.37	380439.209	-224170.429	1	12	18	39	46	19	30	46	87	62	5	3	10	20	35	42	62	42	83	42
924	RM0002	RM0046	2	45	426393.9736	-0.015662	-0.022517	-0.033887	-0.060996	0.014941	-0.033479	0.039039	0.084033613	3.391164992	0.689712349	242070.062	-659398.37	377869.192	-255207.305	1	12	18	39	46	19	30	46	87	62	5	3	10	20	35	42	33	42	20	89
925	RM0002	RM0047	2	46	454880.0087	0.076932	0.031358	0.265144	0.101365	0.287208	0.264332	-0.148453	0.100840336	2.738612788	0.569857012	242070.062	-659398.37	392007.655	-229939.943	1	12	18	39	46	19	30	46	87	62	5	3	10	20	35	42	62	42	19	39
926	RM0002	RM0048	2	47	446431.9906	0.052147	-0.00815	0.084636	-0.021277	-0.098897	-0.101199	0.062476	0.075630252	3.464101615	0.690067867	242070.062	-659398.37	385527.129	-236643.604	1	12	18	39	46	19	30	46	87	62	5	3	10	20	35	42	62	42	19	39
927	RM0002	RM0049	2	48	449014.0161	0.126442	0.026958	0.252126	0.075266	0.079116	0.04953	-0.078143	0.088235294	3	0.611040949	242070.062	-659398.37	383660.928	-233293.203	1	12	18	39	46	19	30	46	87	62	5	3	10	20	35	42	62	42	19	39
928	RM0002	RM0050	2	49	446248.0654	0.044665	0.000217	0.139518	0.000664	0.141951	0.140616	-0.10158	0.092436975	2.915475947	0.620423038	242070.062	-659398.37	366190.056	-230759.171	1	12	18	39	46	19	30	46	87	62	5	3	10	20	35	42	56	42	83	10
929	RM0002	RM0051	2	50	414348.7616	0.030749	0.043223	0.1522	0.138872	0.33753	0.302597	-0.125016	0.105042017	2.828427125	0.57350055	242070.062	-659398.37	407522.936	-279516.49	1	12	18	39	46	19	30	46	87	62	5	17	10	33	35	52	2	76	72	14
930	RM0002	RM0052	2	51	423837.2412	0.013649	0.001288	0.094077	0.003045	0.187464	0.162166	-0.054707	0.088235294	3.082207001	0.633945685	242070.062	-659398.37	384857.54	-260337.293	1	12	18	39	46	19	30	46	87	62	5	3	10	33	35	42	33	76	20	89
931	RM0002	RM0053	2	52	410314.2556	0.053814	0.006635	0.186677	0.021167	0.27976	0.237366	-0.10158	0.096638655	2.915475947	0.599285986	242070.062	-659398.37	408117.498	-284183.715	1	12	18	39	46	19	30	46	87	62	5	17	10	33	35	52	2	76	72	14
932	RM0002	RM0054	2	53	456385.9109	-0.058616	-0.032983	-0.083678	-0.100045	0.036232	0.045762	0.015603	0.079831933	3.31662479	0.695785099	242070.062	-659398.37	386422.49	-226442.857	1	12	18	39	46	19	30	46	87	62	5	3	10	20	35	42	62	42	19	42
933	RM0002	RM0055	2	54	432154.2957	0.03777	0.051475	0.206292	0.161292	0.317823	0.284667	-0.078143	0.096638655	3	0.583412953	242070.062	-659398.37	391592.758	-253935.303	1	12	18	39	46	19	30	46	87	62	5	3	10	33	35	42	33	76	19	89
934	RM0002	RM0056	2	55	412265.9759	-0.001058	-0.010116	0.009196	-0.028557	0.116768	0.101582	-0.03127	0.084033613	3.16227766	0.658024468	242070.062	-659398.37	400435.351	-278762.494	1	12	18	39	46	19	30	46	87	62	5	3	10	33	35	52	2	76	72	14
935	RM0002	RM0057	2	56	445530.0157	-0.111335	-0.067242	-0.194122	-0.139968	-0.250114	-0.266989	0.273404	0.06302521	4.062019202	0.798722849	242070.062	-659398.37	389915.301	-239114.204	1	12	18	39	46	19	30	46	87	62	5	3	10	20	35	42	62	42	19	39
936	RM0002	RM0058	2	57	442695.2438	0.03121	0.001995	0.123867	0.005846	0.116891	0.123105	-0.007834	0.084033613	3.240370349	0.646646043	242070.062	-659398.37	384547.536	-240257.286	1	12	18	39	46	19	30	46	87	62	5	3	10	20	35	42	62	42	19	39
937	RM0002	RM0059	2	58	458794.6237	-0.068646	-0.025148	-0.091708	-0.090616	0.100139	0.115774	0.039039	0.079831933	3.391164992	0.692555046	242070.062	-659398.37	385611.34	-223636.499	1	12	18	39	46	19	30	46	87	62	5	3	10	20	35	42	62	42	83	42
938	RM0002	RM0060	2	59	447151.0759	0.005205	-0.000642	0.003128	-0.001771	-0.000144	0.028564	0.109349	0.071428571	3.605551275	0.696401505	242070.062	-659398.37	390110.732	-237464.673	1	12	18	39	46	19	30	46	87	62	5	3	10	20	35	42	62	42	19	39
939	RM0002	RM0061	2	60	447169.4407	0.02299	-0.009698	-0.009157	-0.023054	-0.013777	0.009147	0.132785	0.071428571	3.674234614	0.703262682	242070.062	-659398.37	390096.062	-237440.064	1	12	18	39	46	19	30	46	87	62	5	3	10	20	35	42	62	42	19	39
940	RM0002	RM0062	2	61	463496.0264	-0.121977	-0.054659	-0.159108	-0.138924	-0.178587	-0.142978	0.226531	0.067226891	3.937003937	0.775914017	242070.062	-659398.37	388962.326	-219794.879	1	12	18	39	46	19	30	46	87	62	5	3	10	20	35	42	62	42	83	42
941	RM0002	RM0063	2	62	433454.4527	-0.047485	-0.011557	-0.038781	-0.034256	0.014031	0.009949	0.085912	0.079831933	3.535533906	0.698575032	242070.062	-659398.37	381865.835	-249105.908	1	12	18	39	46	19	30	46	87	62	5	3	10	20	35	42	33	42	19	89
942	RM0002	RM0064	2	63	453534.25	0.094273	0.022458	0.13663	0.056237	0.040023	0.016621	0.039039	0.084033613	3.391164992	0.649450093	242070.062	-659398.37	390280.501	-230764.515	1	12	18	39	46	19	30	46	87	62	5	3	10	20	35	42	62	42	19	39
943	RM0002	RM0065	2	64	362062.4871	0.026146	0.008925	0.06504	0.024979	0.138277	0.154366	-0.054707	0.079831933	3.082207001	0.640849579	242070.062	-659398.37	401079.226	-334121.057	1	12	18	39	46	19	30	46	87	62	5	17	14	11	45	52	2	44	62	27
944	RM0002	RM0066	2	65	437210.176	-0.026157	-0.047998	-0.114685	-0.115844	-0.193401	-0.206607	0.109349	0.067226891	3.605551275	0.746277072	242070.062	-659398.37	381715.207	-245089.341	1	12	18	39	46	19	30	46	87	62	5	3	10	20	35	42	33	42	19	89
945	RM0002	RM0067	2	66	449501.1855	-0.068234	-0.050213	-0.152291	-0.125546	-0.175125	-0.186798	0.132785	0.071428571	3.674234614	0.752566584	242070.062	-659398.37	388179.721	-234306.282	1	12	18	39	46	19	30	46	87	62	5	3	10	20	35	42	62	42	19	39
946	RM0002	RM0068	2	67	442722.9896	0.070425	0.008882	0.118366	0.019271	0.147572	0.165224	-0.03127	0.084033613	3.16227766	0.633096242	242070.062	-659398.37	389643.143	-241994.691	1	12	18	39	46	19	30	46	87	62	5	3	10	20	35	42	33	42	19	39
947	RM0002	RM0069	2	68	453351.6895	-0.084866	-0.045464	-0.121741	-0.119086	-0.079916	-0.107843	0.109349	0.075630252	3.605551275	0.735845356	242070.062	-659398.37	390620.003	-231075.28	1	12	18	39	46	19	30	46	87	62	5	3	10	20	35	42	62	42	19	39
948	RM0002	RM0070	2	69	324955.6237	0.098607	0.074073	0.299978	0.232823	0.289021	0.334245	-0.10158	0.096638655	2.915475947	0.558039619	242070.062	-659398.37	488806.121	-447933.303	1	12	18	39	46	19	30	46	87	62	5	1	15	30	25	40	39	35	52	73
949	RM0002	RM0071	2	70	309708.0674	0.075146	0.025683	0.219147	0.070501	0.146249	0.176227	-0.007834	0.084033613	3.240370349	0.624294601	242070.062	-659398.37	392908.633	-388904.724	1	12	18	39	46	19	30	46	87	62	5	1	15	24	11	59	32	32	4	72
950	RM0002	RM0072	2	71	330636.8141	0.029697	0.006342	0.178056	0.022286	0.285762	0.257212	-0.078143	0.092436975	3	0.608347819	242070.062	-659398.37	387473.96	-362449.874	1	12	18	39	46	19	30	46	87	62	5	1	14	24	45	59	32	73	4	100
951	RM0002	RM0074	2	72	318601.221	0.012593	-0.00365	0.059216	-0.010621	0.067853	0.042947	0.039039	0.079831933	3.391164992	0.671721411	242070.062	-659398.37	413836.422	-391064.519	1	12	18	39	46	19	30	46	87	62	5	1	15	24	11	59	32	32	16	24
952	RM0002	RM0077	2	73	309708.0674	0.152961	0.050933	0.386514	0.153526	0.400751	0.358281	-0.171889	0.105042017	2.645751311	0.530128998	242070.062	-659398.37	392908.633	-388904.724	1	12	18	39	46	19	30	46	87	62	5	1	15	24	11	59	32	32	4	72
953	RM0002	RM0079	2	74	318601.221	0.071721	0.053409	0.242791	0.183289	0.387202	0.358631	-0.171889	0.100840336	2.645751311	0.548633074	242070.062	-659398.37	413836.422	-391064.519	1	12	18	39	46	19	30	46	87	62	5	1	15	24	11	59	32	32	16	24
954	RM0002	RM0080	2	75	359394.3737	0.004353	0.027131	0.040717	0.063428	0.284728	0.230852	-0.054707	0.096638655	3.082207001	0.615202804	242070.062	-659398.37	391139.098	-332377.364	1	12	18	39	46	19	30	46	87	62	5	17	14	11	45	52	2	44	62	27
955	RM0002	RM0081	2	76	309732.5676	0.00472	-0.014267	0.104142	-0.044017	0.187558	0.145655	-0.03127	0.088235294	3.16227766	0.644684423	242070.062	-659398.37	392971.872	-388911.943	1	12	18	39	46	19	30	46	87	62	5	1	15	24	11	59	32	32	4	72
956	RM0002	RM0082	2	77	332955.5492	0.092568	0.072809	0.342897	0.174184	0.412438	0.411998	-0.125016	0.105042017	2.828427125	0.539804481	242070.062	-659398.37	402450.582	-367615.083	1	12	18	39	46	19	30	46	87	62	5	1	14	24	45	59	32	73	4	97
957	RM0002	RM0084	2	78	322916.3981	0.113452	0.063131	0.300637	0.204131	0.302901	0.278934	-0.125016	0.096638655	2.828427125	0.557913859	242070.062	-659398.37	479761.149	-440816.698	1	12	18	39	46	19	30	46	87	62	5	1	15	30	25	40	39	35	52	73
958	RM0002	RM0085	2	79	314813.1679	0.074094	0.064943	0.289977	0.234077	0.316297	0.318903	-0.125016	0.100840336	2.828427125	0.554615175	242070.062	-659398.37	468494.443	-440676.331	1	12	18	39	46	19	30	46	87	62	5	1	15	30	25	40	39	35	52	73
959	RM0002	RM0086	2	80	319650.7595	0.085739	0.027055	0.225695	0.079867	0.137461	0.168248	-0.007834	0.084033613	3.240370349	0.622757302	242070.062	-659398.37	449922.108	-416552.462	1	12	18	39	46	19	30	46	87	62	5	1	15	24	25	40	39	8	24	16
960	RM0002	RM0087	2	81	309526.7324	-0.036379	0.031693	0.064337	0.107417	0.199959	0.214938	0.015603	0.092436975	3.31662479	0.634663074	242070.062	-659398.37	394278.96	-389881.674	1	12	18	39	46	19	30	46	87	62	5	1	15	24	11	59	32	32	4	72
961	RM0002	RM0088	2	82	341656.8987	0.118369	0.045268	0.36016	0.159951	0.329079	0.336654	-0.125016	0.100840336	2.828427125	0.55224036	242070.062	-659398.37	382914.467	-348123.106	1	12	18	39	46	19	30	46	87	62	5	17	14	24	45	59	32	44	62	27
962	RM0002	RM0089	2	83	349321.5321	0.01866	-0.003748	0.069774	-0.011196	0.091836	0.08872	-0.007834	0.084033613	3.240370349	0.65611944	242070.062	-659398.37	396462.31	-346047.821	1	12	18	39	46	19	30	46	87	62	5	17	14	11	45	59	32	44	62	27
963	RM0002	RM0092	2	84	338995.9915	0.049924	-0.006844	0.143069	-0.022173	0.113767	0.085222	-0.03127	0.084033613	3.16227766	0.644911097	242070.062	-659398.37	477922.458	-415899.028	1	12	18	39	46	19	30	46	87	62	5	1	15	30	25	40	39	35	52	43
964	RM0002	RM0094	2	85	288846.1146	0.045692	0.007641	0.270244	0.02575	0.275702	0.223242	-0.134651	0.092436975	3.082207001	0.600846006	242070.062	-659398.37	403439.405	-419832.068	1	12	18	39	46	19	30	46	87	62	5	1	15	24	11	59	32	8	16	58
965	RM0002	RM0095	2	86	288358.7033	0.038056	-0.013923	0.044309	-0.039415	0.011337	-0.000826	-0.007834	0.084033613	3.240370349	0.667492706	242070.062	-659398.37	401831.97	-419342.388	1	12	18	39	46	19	30	46	87	62	5	1	15	24	11	59	32	8	16	58
966	RM0002	RM0096	2	87	350289.5396	0.045395	-0.014806	0.062073	-0.030967	0.025799	0.0146	0.039039	0.079831933	3.391164992	0.674557333	242070.062	-659398.37	395983.559	-344734.427	1	12	18	39	46	19	30	46	87	62	5	17	14	11	45	59	32	44	62	27
967	RM0002	RM0097	2	88	338588.6504	0.069002	0.006537	0.181748	0.01921	0.264405	0.219441	-0.10158	0.096638655	2.915475947	0.599727782	242070.062	-659398.37	480893.296	-419386.418	1	12	18	39	46	19	30	46	87	62	5	1	15	30	25	40	39	35	52	43
968	RM0002	RM0098	2	89	279598.641	-0.026769	-0.02026	0.001409	-0.069184	0.087042	0.043381	-0.03127	0.088235294	3.16227766	0.666871641	242070.062	-659398.37	394732.32	-425155.686	1	12	18	39	46	19	30	46	87	62	5	1	15	24	11	59	32	8	16	58
969	RM0002	RM0099	2	90	324453.4721	0.124611	0.041882	0.2892	0.099298	0.243173	0.289643	-0.078143	0.092436975	3	0.581600628	242070.062	-659398.37	387106.984	-369166.83	1	12	18	39	46	19	30	46	87	62	5	1	14	24	45	59	32	73	4	100
970	RM0002	RM0101	2	91	337162.9038	0.014134	0.002683	0.129981	0.008652	0.138338	0.172921	0.015603	0.084033613	3.31662479	0.648127609	242070.062	-659398.37	399051.096	-361009.733	1	12	18	39	46	19	30	46	87	62	5	1	14	24	45	59	32	73	4	97
971	RM0002	RM0103	2	92	361529.5871	0.016483	0.006735	0.107503	0.026111	0.288615	0.265204	-0.10158	0.096638655	2.915475947	0.605650766	242070.062	-659398.37	393461.613	-331093.267	1	12	18	39	46	19	30	46	87	62	5	17	14	11	45	52	2	44	62	27
972	RM0002	RM0104	2	93	328640.2992	0.116685	0.03937	0.397095	0.141384	0.404244	0.348878	-0.171889	0.105042017	2.645751311	0.536363453	242070.062	-659398.37	384610.466	-363279.003	1	12	18	39	46	19	30	46	87	62	5	1	14	24	45	59	32	73	4	100
973	RM0002	RM0106	2	94	321606.1882	-0.014337	-0.023525	-0.007721	-0.053703	0.159624	0.132798	-0.007834	0.079831933	3.240370349	0.667474918	242070.062	-659398.37	439609.176	-405609.405	1	12	18	39	46	19	30	46	87	62	5	1	15	24	11	40	39	8	24	35
974	RM0002	RM0108	2	95	315002.3843	0.100001	0.032294	0.331932	0.127956	0.408299	0.436756	-0.171889	0.100840336	2.645751311	0.542377353	242070.062	-659398.37	436824.3	-411815.477	1	12	18	39	46	19	30	46	87	62	5	1	15	24	11	40	39	8	24	35
975	RM0002	RM0109	2	96	314153.8444	-0.103605	-0.051917	-0.115071	-0.165744	-0.124761	-0.120813	0.109349	0.071428571	3.605551275	0.747851188	242070.062	-659398.37	423527.805	-402950.08	1	12	18	39	46	19	30	46	87	62	5	1	15	24	11	59	32	8	16	35
976	RM0002	RM0110	2	97	135747.9574	0.240617	0.152828	0.577621	0.483114	0.573516	0.554559	-0.265635	0.117647059	2.236067977	0.425472436	242070.062	-659398.37	362818.839	-597372.24	1	12	18	39	46	19	30	46	87	62	1	11	3	32	8	50	41	80	78	91
977	RM0002	RM0111	2	98	111464.864	-0.045581	-0.041339	-0.067284	-0.128196	-0.016311	-0.039786	0.015603	0.075630252	3.31662479	0.706796415	242070.062	-659398.37	326248.089	-586333.497	1	12	18	39	46	19	30	46	87	62	1	11	3	8	29	28	41	80	78	91
978	RM0002	RM0112	2	99	118876.2501	-0.132545	-0.059771	-0.206086	-0.131018	-0.139472	-0.171775	0.179658	0.067226891	3.807886553	0.772298642	242070.062	-659398.37	329855.242	-579240.245	1	12	18	39	46	19	30	46	87	62	1	11	3	8	29	28	41	80	78	91
979	RM0002	RM0115	2	100	200094.6928	-0.008935	0.001178	0.071621	0.004931	0.25618	0.174376	-0.078143	0.092436975	3	0.626272723	242070.062	-659398.37	363870.445	-500645.251	1	12	18	39	46	19	30	46	87	62	1	11	22	8	29	28	45	63	56	32
980	RM0002	RM0116	2	101	173234.4441	-0.031906	-0.026156	-0.099236	-0.075632	0.025222	-0.043816	0.015603	0.079831933	3.31662479	0.696121484	242070.062	-659398.37	357641.514	-530350.27	1	12	18	39	46	19	30	46	87	62	1	11	3	8	29	28	45	63	23	91
981	RM0002	RM0119	2	102	146726.5067	0.205854	0.084051	0.514515	0.272899	0.382185	0.409669	-0.195326	0.105042017	2.549509757	0.497921399	242070.062	-659398.37	359069.895	-570856.251	1	12	18	39	46	19	30	46	87	62	1	11	3	8	29	28	41	80	78	91
982	RM0002	RM0120	2	103	176858.2538	-0.064341	-0.034768	-0.151569	-0.093798	-0.05358	-0.122118	0.109349	0.071428571	3.605551275	0.734520251	242070.062	-659398.37	365753.579	-532981.482	1	12	18	39	46	19	30	46	87	62	1	11	3	8	29	28	45	63	23	91
983	RM0002	RM0123	2	104	187346.6801	0.130482	0.103878	0.355031	0.298545	0.424959	0.432787	-0.171889	0.100840336	2.645751311	0.514776373	242070.062	-659398.37	402675.79	-562938.126	1	12	18	39	46	19	30	46	87	62	1	11	3	32	8	50	41	80	27	6
984	RM0002	RM0125	2	105	187346.6801	-0.002986	-0.000455	0.07419	-0.001598	0.262666	0.201316	-0.03127	0.096638655	3.16227766	0.629236047	242070.062	-659398.37	402675.79	-562938.126	1	12	18	39	46	19	30	46	87	62	1	11	3	32	8	50	41	80	27	6
985	RM0002	RM0126	2	106	189637.3979	0.168743	0.04613	0.444267	0.144336	0.500385	0.454364	-0.218762	0.113445378	2.449489743	0.501299671	242070.062	-659398.37	403722.719	-560248.175	1	12	18	39	46	19	30	46	87	62	1	11	3	32	8	50	41	80	27	6
986	RM0002	RM0127	2	107	451012.6841	-0.103996	-0.055537	-0.157163	-0.152251	-0.201352	-0.204029	0.156222	0.067226891	3.741657387	0.768440843	242070.062	-659398.37	390580.628	-233538.002	1	12	18	39	46	19	30	46	87	62	5	3	10	20	35	42	62	42	19	39
987	RM0002	RM0128	2	108	452667.7334	0.06289	0.02805	0.139565	0.083346	0.146627	0.12671	-0.054707	0.088235294	3.082207001	0.620341553	242070.062	-659398.37	391403.192	-232072.156	1	12	18	39	46	19	30	46	87	62	5	3	10	20	35	42	62	42	19	39
988	RM0002	RM0129	2	109	464927.6781	0.051368	0.013939	0.092151	0.040871	0.02827	-0.000738	0.015603	0.084033613	3.31662479	0.65667232	242070.062	-659398.37	384731.842	-216899.373	1	12	18	39	46	19	30	46	87	62	5	3	10	20	35	42	62	42	83	42
989	RM0002	RM0130	2	110	409497.4405	0.071941	0.057408	0.206892	0.170129	0.205965	0.253198	-0.054707	0.088235294	3.082207001	0.595809417	242070.062	-659398.37	410541.775	-286161.936	1	12	18	39	46	19	30	46	87	62	5	17	10	33	35	52	2	76	72	14
990	RM0002	RM0131	2	111	457743.3052	-0.084939	-0.043368	-0.159418	-0.131847	0.017696	-0.055709	0.062476	0.075630252	3.464101615	0.723532668	242070.062	-659398.37	347811.543	-214035.964	1	12	18	39	46	19	30	46	87	62	5	3	7	23	31	39	56	1	83	10
991	RM0002	RM0134	2	112	434561.0512	-0.048929	0.007026	-0.019301	0.020594	0.140481	0.132988	0.039039	0.084033613	3.391164992	0.667762304	242070.062	-659398.37	409065.105	-258205.196	1	12	18	39	46	19	30	46	87	62	5	3	10	33	35	42	33	76	72	76
992	RM0002	RM0135	2	113	457705.2998	-0.066689	-0.039827	-0.115266	-0.110364	-0.017083	-0.012306	0.039039	0.079831933	3.391164992	0.709634881	242070.062	-659398.37	373443.863	-220952.175	1	12	18	39	46	19	30	46	87	62	5	3	10	20	35	42	56	42	83	42
993	RM0002	RM0136	2	114	462784.3113	0.104352	0.029539	0.222197	0.081214	0.12188	0.153924	-0.03127	0.092436975	3.16227766	0.611679408	242070.062	-659398.37	382573.389	-218458.313	1	12	18	39	46	19	30	46	87	62	5	3	10	20	35	42	62	42	83	42
994	RM0002	RM0137	2	115	443899.9226	0.085005	0.013126	0.16912	0.028296	0.120329	0.171819	-0.03127	0.084033613	3.16227766	0.628432664	242070.062	-659398.37	367101.665	-233470.865	1	12	18	39	46	19	30	46	87	62	5	3	10	20	35	42	56	42	83	10
995	RM0002	RM0138	2	116	440355.65	-0.04888	-0.008323	-0.040035	-0.024565	0.025326	0.034366	0.085912	0.075630252	3.535533906	0.699035019	242070.062	-659398.37	387240.425	-243659.673	1	12	18	39	46	19	30	46	87	62	5	3	10	20	35	42	33	42	19	89
996	RM0002	RM0139	2	117	441349.8014	-0.019695	-0.015452	0.056039	-0.040564	0.054741	0.020449	0.015603	0.084033613	3.31662479	0.674072139	242070.062	-659398.37	394863.198	-245340.518	1	12	18	39	46	19	30	46	87	62	5	3	10	20	35	42	33	42	19	39
997	RM0002	RM0149	2	118	1020773.353	-0.043253	-0.036161	-0.066985	-0.111639	0.024428	0.034227	-0.007834	0.079831933	3.240370349	0.69175015	242070.062	-659398.37	-29301.258	324642.201	1	12	18	39	46	19	30	46	87	62	7	7	26	27	37	1	8	14	15	64
998	RM0002	RM0153	2	119	1502304.744	-0.045263	-0.062503	-0.228442	-0.118194	-0.109821	-0.127953	0.132785	0.06302521	3.674234614	0.755685183	242070.062	-659398.37	-49606.492	814319.49	1	12	18	39	46	19	30	46	87	62	6	20	8	36	22	24	67	64	80	99
999	RM0002	RM0155	2	120	1502304.744	-0.08308	-0.07068	-0.239919	-0.14534	-0.158399	-0.165285	0.156222	0.06302521	3.741657387	0.771569376	242070.062	-659398.37	-49606.492	814319.49	1	12	18	39	46	19	30	46	87	62	6	20	8	36	22	24	67	64	80	99
1000	RM0002	RM0156	2	121	1504600.887	0.04347	0.06544	0.082318	0.130969	-0.002791	0.041908	0.039039	0.075630252	3.391164992	0.653942703	242070.062	-659398.37	-41042.86	818326.538	1	12	18	39	46	19	30	46	87	62	6	20	8	36	22	24	67	64	80	99
1001	RM0002	RM0164	2	122	1345513.787	-0.148397	-0.077774	-0.29776	-0.180431	-0.172398	-0.204976	0.203095	0.06302521	3.872983346	0.795385434	242070.062	-659398.37	3959.721	664879.1	1	12	18	39	46	19	30	46	87	62	6	20	8	36	22	37	67	68	48	7
1002	RM0002	RM0168	2	123	1510613.252	0.016874	0.062812	0.03785	0.134242	-0.026968	0.02957	0.062476	0.071428571	3.464101615	0.668354196	242070.062	-659398.37	155950.772	848758.076	1	12	18	39	46	19	30	46	87	62	6	20	13	16	28	14	65	3	61	18
1003	RM0002	RM0170	2	124	1523947.942	-0.038878	-0.039632	-0.106332	-0.096295	-0.050554	-0.033075	0.039039	0.071428571	3.391164992	0.714196192	242070.062	-659398.37	168665.314	862780.684	1	12	18	39	46	19	30	46	87	62	6	20	13	16	28	14	65	3	61	18
1004	RM0002	RM0172	2	125	1523947.942	0.043955	0.030173	-0.033175	0.063258	0.017761	0.045929	0.085912	0.067226891	3.535533906	0.682873086	242070.062	-659398.37	168665.314	862780.684	1	12	18	39	46	19	30	46	87	62	6	20	13	16	28	14	65	3	61	18
1005	RM0002	RM0173	2	126	1374819.864	-0.110234	0.025831	-0.257451	0.062323	-0.206013	-0.240047	0.203095	0.06302521	3.872983346	0.760419216	242070.062	-659398.37	286611.562	714699.775	1	12	18	39	46	19	30	46	87	62	6	20	13	37	49	47	18	18	12	96
1006	RM0002	RM0175	2	127	1341484.691	-0.125499	-0.058666	-0.252464	-0.160753	-0.143266	-0.135394	0.109349	0.071428571	3.605551275	0.760331988	242070.062	-659398.37	310124.431	680358.988	1	12	18	39	46	19	30	46	87	62	6	20	13	37	49	47	18	18	12	96
1007	RM0002	RM0179	2	128	1351410.024	-0.095067	-0.05759	-0.153333	-0.098139	-0.102309	-0.14017	0.132785	0.071428571	3.674234614	0.748689273	242070.062	-659398.37	308546.536	690375.66	1	12	18	39	46	19	30	46	87	62	6	20	13	37	49	47	18	18	12	96
1008	RM0002	RM0180	2	129	1662731.308	-0.042104	-0.011167	-0.033995	-0.029541	-0.035529	0.011089	0.085912	0.071428571	3.535533906	0.706176078	242070.062	-659398.37	26707.513	989326.706	1	12	18	39	46	19	30	46	87	62	6	20	8	36	22	23	25	66	64	46
1009	RM0002	RM0181	2	130	1449890.248	-0.003074	0.038448	0.002515	0.073593	-0.009422	-0.044926	0.015603	0.079831933	3.31662479	0.669236566	242070.062	-659398.37	-19937.762	766621.837	1	12	18	39	46	19	30	46	87	62	6	20	8	36	22	37	67	68	48	7
1010	RM0002	RM0186	2	131	1485425.116	0.112379	0.082357	0.111488	0.168386	0.163791	0.109345	-0.03127	0.084033613	3.16227766	0.609787375	242070.062	-659398.37	-58250.002	795350.967	1	12	18	39	46	19	30	46	87	62	6	20	8	36	22	24	67	64	80	99
1011	RM0002	RM0189	2	132	1485425.116	-0.112782	-0.073941	-0.30115	-0.162099	-0.221821	-0.236288	0.156222	0.058823529	3.741657387	0.789956442	242070.062	-659398.37	-58250.002	795350.967	1	12	18	39	46	19	30	46	87	62	6	20	8	36	22	24	67	64	80	99
1012	RM0002	RM0190	2	133	1519548.979	-0.031046	-0.022054	-0.095852	-0.048783	0.027607	-0.041973	0.085912	0.075630252	3.535533906	0.707649396	242070.062	-659398.37	164671.114	858178.153	1	12	18	39	46	19	30	46	87	62	6	20	13	16	28	14	65	3	61	18
1013	RM0002	RM0192	2	134	1519548.979	-0.080169	-0.049239	-0.164063	-0.114884	-0.090368	-0.095895	0.132785	0.071428571	3.674234614	0.744745253	242070.062	-659398.37	164671.114	858178.153	1	12	18	39	46	19	30	46	87	62	6	20	13	16	28	14	65	3	61	18
1014	RM0002	RM0193	2	135	1411910.322	-0.020726	0.045426	-0.133079	0.091653	-0.18436	-0.162205	0.085912	0.067226891	3.535533906	0.712279775	242070.062	-659398.37	-10421.75	729751.961	1	12	18	39	46	19	30	46	87	62	6	20	8	36	22	37	67	68	48	7
1015	RM0002	RM0197	2	136	1336682.956	-0.175429	-0.092247	-0.441768	-0.206734	-0.263227	-0.349446	0.273404	0.058823529	4.062019202	0.836079332	242070.062	-659398.37	308053.699	675654.994	1	12	18	39	46	19	30	46	87	62	6	20	13	37	49	47	18	18	12	96
1016	RM0002	RM0198	2	137	1336682.956	-0.029627	-0.026779	0.046283	-0.082961	0.088335	0.099014	-0.007834	0.084033613	3.240370349	0.670772767	242070.062	-659398.37	308053.699	675654.994	1	12	18	39	46	19	30	46	87	62	6	20	13	37	49	47	18	18	12	96
1017	RM0002	RM0199	2	138	1356344.016	0.044273	0.003057	0.018424	0.006836	0.025696	0.021267	0.039039	0.075630252	3.391164992	0.674771089	242070.062	-659398.37	287402.765	696187.863	1	12	18	39	46	19	30	46	87	62	6	20	13	37	49	47	18	18	12	96
1018	RM0002	RM0200	2	139	1356344.016	-0.162097	-0.076354	-0.295641	-0.19585	-0.231149	-0.228048	0.179658	0.06302521	3.807886553	0.798240409	242070.062	-659398.37	287402.765	696187.863	1	12	18	39	46	19	30	46	87	62	6	20	13	37	49	47	18	18	12	96
1019	RM0002	RM0201	2	140	1003994.373	-0.024861	-0.026703	0.027217	-0.093888	0.159591	0.084211	-0.054707	0.088235294	3.082207001	0.658147916	242070.062	-659398.37	-1275.714	314658.884	1	12	18	39	46	19	30	46	87	62	7	7	26	27	44	41	26	37	17	64
1020	RM0002	RM0203	2	141	1530242.996	-0.052036	-0.03675	-0.182461	-0.054	-0.096634	-0.055737	0.179658	0.067226891	3.807886553	0.745316681	242070.062	-659398.37	177179.302	869468.143	1	12	18	39	46	19	30	46	87	62	6	20	13	16	28	14	65	3	61	18
1021	RM0002	RM0204	2	142	1516878.515	-0.065515	-0.019091	-0.142677	-0.039887	-0.096363	-0.031847	0.203095	0.06302521	3.872983346	0.746534824	242070.062	-659398.37	163527.15	855445.332	1	12	18	39	46	19	30	46	87	62	6	20	13	16	28	14	65	3	61	18
1022	RM0002	RM0205	2	143	1516878.515	-0.005241	0.06677	-0.071014	0.158958	-0.115299	-0.135955	0.062476	0.075630252	3.464101615	0.684328168	242070.062	-659398.37	163527.15	855445.332	1	12	18	39	46	19	30	46	87	62	6	20	13	16	28	14	65	3	61	18
1023	RM0002	RM0206	2	144	1451656.301	-0.098785	-0.049619	-0.173497	-0.088312	-0.094631	-0.063865	0.179658	0.06302521	3.807886553	0.757731759	242070.062	-659398.37	-19021.286	768585.287	1	12	18	39	46	19	30	46	87	62	6	20	8	36	22	37	67	68	48	7
1024	RM0002	RM0207	2	145	576309.4013	-0.01647	-0.02791	-0.058512	-0.076211	0.048559	0.005384	0.062476	0.075630252	3.464101615	0.699502858	242070.062	-659398.37	325058.037	-89095.361	1	12	18	39	46	19	30	46	87	62	3	18	24	34	24	48	1	78	8	8
1025	RM0002	RM0209	2	146	1482671.016	-0.119237	-0.045675	-0.234192	-0.121683	-0.036129	-0.06971	0.132785	0.071428571	3.674234614	0.748875734	242070.062	-659398.37	-42162.828	795773.443	1	12	18	39	46	19	30	46	87	62	6	20	8	36	22	24	67	64	80	99
1026	RM0002	RM0210	2	147	1451656.301	-0.095091	-0.056417	-0.170147	-0.102765	-0.096487	-0.066368	0.179658	0.06302521	3.807886553	0.759351711	242070.062	-659398.37	-19021.286	768585.287	1	12	18	39	46	19	30	46	87	62	6	20	8	36	22	37	67	68	48	7
1027	RM0002	RM0211	2	148	1495175.317	-0.052182	-0.031909	-0.119436	-0.058039	0.002444	-0.017366	0.062476	0.075630252	3.464101615	0.709699622	242070.062	-659398.37	86902.193	827703.564	1	12	18	39	46	19	30	46	87	62	6	20	13	16	28	23	25	3	36	46
1028	RM0002	RM0212	2	149	1495175.317	-0.056292	-0.025603	-0.093905	-0.04573	0.036894	0.059278	0.109349	0.071428571	3.605551275	0.711910826	242070.062	-659398.37	86902.193	827703.564	1	12	18	39	46	19	30	46	87	62	6	20	13	16	28	23	25	3	36	46
1029	RM0002	RM0214	2	150	1580907.309	-0.08604	-0.057338	-0.217144	-0.145388	-0.1424	-0.197015	0.156222	0.06302521	3.741657387	0.76946266	242070.062	-659398.37	202898.636	921023.573	1	12	18	39	46	19	30	46	87	62	6	20	13	16	28	14	65	3	61	18
1030	RM0002	RM0215	2	151	1516878.515	0.0043	-0.006713	-0.015136	-0.017688	-0.044648	-0.007536	0.039039	0.075630252	3.391164992	0.689242693	242070.062	-659398.37	163527.15	855445.332	1	12	18	39	46	19	30	46	87	62	6	20	13	16	28	14	65	3	61	18
1031	RM0002	RM0216	2	152	1336682.956	0.018615	-0.012418	0.052016	-0.039667	0.23891	0.184823	-0.03127	0.088235294	3.16227766	0.640920104	242070.062	-659398.37	308053.699	675654.994	1	12	18	39	46	19	30	46	87	62	6	20	13	37	49	47	18	18	12	96
1032	RM0002	RM0217	2	153	1396469.741	-0.144238	-0.085513	-0.359569	-0.221208	-0.246215	-0.288902	0.249968	0.054621849	4	0.823804673	242070.062	-659398.37	250724.112	737044.556	1	12	18	39	46	19	30	46	87	62	6	20	13	37	49	47	18	18	12	96
1033	RM0002	RM0218	2	154	516264.4843	-0.031242	-0.01561	0.044609	-0.047883	0.107865	0.07413	-0.007834	0.088235294	3.240370349	0.66405439	242070.062	-659398.37	312720.525	-147990.969	1	12	18	39	46	19	30	46	87	62	5	2	24	1	24	60	53	11	68	48
1034	RM0002	RM0221	2	155	1476857.682	-0.036673	-0.039453	-0.147422	-0.07949	0.050486	-0.009587	0.132785	0.075630252	3.674234614	0.720387047	242070.062	-659398.37	422605.831	806383.145	1	12	18	39	46	19	30	46	87	62	6	20	13	37	42	55	18	16	76	55
1035	RM0002	RM0222	2	156	539514.2647	-0.073784	-0.028706	-0.126747	-0.073123	-0.109454	-0.096392	0.179658	0.067226891	3.807886553	0.747442827	242070.062	-659398.37	270081.477	-120611.768	1	12	18	39	46	19	30	46	87	62	3	18	24	34	24	48	20	78	8	8
1036	RM0002	RM0223	2	157	539514.2647	0.095916	0.027629	0.240772	0.085545	0.244253	0.256019	-0.10158	0.092436975	2.915475947	0.588111237	242070.062	-659398.37	270081.477	-120611.768	1	12	18	39	46	19	30	46	87	62	3	18	24	34	24	48	20	78	8	8
1037	RM0002	RM0224	2	158	1385815.118	-0.058763	-0.045315	-0.148849	-0.095721	-0.114999	-0.137654	0.085912	0.071428571	3.535533906	0.735646889	242070.062	-659398.37	-377832.094	580038.945	1	12	18	39	46	19	30	46	87	62	2	6	27	17	40	9	29	34	10	38
1038	RM0002	RM0227	2	159	1378338.089	0.002954	0.070764	-0.01408	0.17798	0.001317	-0.032646	0.015603	0.079831933	3.31662479	0.656374899	242070.062	-659398.37	-636992.534	402234.731	1	12	18	39	46	19	30	46	87	62	2	6	27	3	23	12	52	25	67	81
1039	RM0002	RM0239	2	160	729905.4223	0.031067	-0.000752	0.14917	-0.001363	0.217773	0.184302	-0.03127	0.088235294	3.16227766	0.630808622	242070.062	-659398.37	3910.855	30559.685	1	12	18	39	46	19	30	46	87	62	3	10	16	7	50	21	15	19	35	15
1040	RM0002	RM0240	2	161	1224651.632	-0.002448	0.149112	-0.019464	0.359342	0.121056	0.011698	0.015603	0.088235294	3.31662479	0.618526399	242070.062	-659398.37	-467754.745	338559.727	1	12	18	39	46	19	30	46	87	62	2	6	27	3	26	30	6	62	67	30
1041	RM0002	RM0244	2	162	1348383.565	0.03532	-0.025845	0.047652	-0.052746	0.113302	0.055292	-0.03127	0.084033613	3.16227766	0.658336735	242070.062	-659398.37	-512256.062	458246.626	1	12	18	39	46	19	30	46	87	62	2	6	27	3	26	12	6	25	67	30
1042	RM0002	RM0245	2	163	1963897.936	0.010371	0.106231	0.034983	0.256878	0.088787	0.103234	0.039039	0.079831933	3.391164992	0.634609565	242070.062	-659398.37	-822330.525	991039.903	1	12	18	39	46	19	30	46	87	62	4	5	20	38	12	26	55	7	28	57
1043	RM0002	RM0246	2	164	1256006.139	-0.086994	-0.064034	-0.162941	-0.169817	-0.284606	-0.245028	0.179658	0.058823529	3.807886553	0.785639092	242070.062	-659398.37	-497980.737	355429.81	1	12	18	39	46	19	30	46	87	62	2	6	27	3	26	30	6	62	67	30
1044	RM0002	RM0250	2	165	1776166.167	-0.020579	-0.043801	-0.109253	-0.09593	-0.13402	-0.152286	0.062476	0.067226891	3.464101615	0.730169399	242070.062	-659398.37	-720589.191	833268.175	1	12	18	39	46	19	30	46	87	62	4	4	20	38	19	54	37	53	81	37
1045	RM0002	RM0253	2	166	1045708.638	0.010126	0.090378	-0.04051	0.204809	0.06183	0.063792	0.132785	0.075630252	3.674234614	0.666220289	242070.062	-659398.37	-330154.325	215853.483	1	12	18	39	46	19	30	46	87	62	2	6	27	18	9	22	57	28	60	53
1046	RM0002	RM0260	2	167	1650038.6	-0.050988	-0.038763	-0.124708	-0.089695	0.006913	-0.014085	0.015603	0.079831933	3.31662479	0.701904613	242070.062	-659398.37	-122914.827	949767.07	1	12	18	39	46	19	30	46	87	62	6	20	8	40	14	13	59	10	74	33
1047	RM0002	RM0262	2	168	1333654.285	0.038059	0.036798	0.013523	0.080973	-0.050533	-0.082847	0.039039	0.075630252	3.391164992	0.674817889	242070.062	-659398.37	-222347.848	590781.52	1	12	18	39	46	19	30	46	87	62	2	6	27	6	17	38	70	59	79	31
1048	RM0002	RM0263	2	169	1444114.357	-0.022047	-0.033014	-0.039904	-0.081507	0.141558	0.064493	-0.007834	0.079831933	3.240370349	0.677835037	242070.062	-659398.37	-137588.561	733916.241	1	12	18	39	46	19	30	46	87	62	6	20	8	6	17	34	70	31	32	31
1049	RM0002	RM0270	2	170	1291031.367	-0.03127	-0.032267	-0.096066	-0.082693	-0.117769	-0.119355	0.085912	0.067226891	3.535533906	0.729235369	242070.062	-659398.37	-390300.051	466154.841	1	12	18	39	46	19	30	46	87	62	2	6	27	17	26	31	6	62	67	30
1050	RM0002	RM0274	2	171	963424.3102	0.017031	-0.020875	-0.022281	-0.038533	0.020294	0.035635	0.015603	0.075630252	3.31662479	0.682453191	242070.062	-659398.37	-87282.007	245982.001	1	12	18	39	46	19	30	46	87	62	7	7	26	27	15	10	5	4	3	68
1051	RM0002	RM0275	2	172	1502830.686	-0.019842	-0.01418	0.032494	-0.022183	0.119404	0.10764	0.015603	0.084033613	3.31662479	0.666245084	242070.062	-659398.37	-372288.599	712120.316	1	12	18	39	46	19	30	46	87	62	2	6	27	2	40	9	29	34	10	38
1052	RM0002	RM0276	2	173	1218171.422	0.033118	-0.001755	0.08698	-0.003926	0.045706	0.012345	-0.03127	0.088235294	3.16227766	0.651883089	242070.062	-659398.37	-319863.67	421421.733	1	12	18	39	46	19	30	46	87	62	2	6	27	17	18	31	38	54	44	67
1053	RM0002	RM0278	2	174	886445.091	-0.052011	-0.019119	-0.126146	-0.058344	0.132465	0.074981	0.015603	0.084033613	3.31662479	0.682961362	242070.062	-659398.37	673.333	193545.074	1	12	18	39	46	19	30	46	87	62	7	7	26	27	50	2	40	69	77	70
1054	RM0002	RM0280	2	175	1334165.791	0.068076	0.017507	0.162808	0.039485	0.279866	0.261409	-0.10158	0.096638655	2.915475947	0.594976978	242070.062	-659398.37	-318106.897	551469.142	1	12	18	39	46	19	30	46	87	62	2	6	27	17	40	9	29	34	10	38
1055	RM0002	RM0282	2	176	1410344.443	-0.040049	-0.03399	-0.10772	-0.070866	0.012253	-0.073576	0.039039	0.079831933	3.391164992	0.704284849	242070.062	-659398.37	-315594.604	636009.507	1	12	18	39	46	19	30	46	87	62	2	6	27	17	40	9	29	34	10	38
1056	RM0002	RM0283	2	177	1175225.85	0.077592	0.069693	0.189339	0.160234	0.168347	0.098345	-0.10158	0.092436975	2.915475947	0.593562791	242070.062	-659398.37	-300716.047	382973.463	1	12	18	39	46	19	30	46	87	62	2	6	27	18	18	31	38	54	44	67
1057	RM0002	RM0284	2	178	2020406.114	-0.048639	-0.045137	-0.134015	-0.095365	-0.204566	-0.243211	0.132785	0.067226891	3.674234614	0.754085303	242070.062	-659398.37	-825083.986	1056184.068	1	12	18	39	46	19	30	46	87	62	4	5	20	38	12	26	55	7	42	57
1058	RM0002	RM0286	2	179	1194974.801	-0.128851	-0.075998	-0.256607	-0.166587	-0.318601	-0.295253	0.179658	0.06302521	3.807886553	0.798142226	242070.062	-659398.37	-401778.831	347290.946	1	12	18	39	46	19	30	46	87	62	2	6	27	3	26	30	6	62	67	30
1059	RM0002	RM0289	2	180	1568882.709	-0.067643	-0.027645	-0.104623	-0.07449	0.069877	0.083373	0.109349	0.075630252	3.605551275	0.709971855	242070.062	-659398.37	-205011.154	844433.848	1	12	18	39	46	19	30	46	87	62	6	20	8	40	14	13	59	10	49	33
1060	RM0002	RM0290	2	181	562411.179	-0.015589	-0.011565	0.084279	-0.047198	0.132875	0.128013	-0.03127	0.088235294	3.16227766	0.651549996	242070.062	-659398.37	275188.625	-97963.16	1	12	18	39	46	19	30	46	87	62	3	18	24	34	24	48	20	78	8	8
1061	RM0002	RM0291	2	182	942501.2591	-0.166843	-0.084545	-0.378644	-0.234417	-0.256441	-0.332785	0.203095	0.06302521	3.872983346	0.81747168	242070.062	-659398.37	-56009.668	234725.278	1	12	18	39	46	19	30	46	87	62	7	7	26	27	15	10	5	4	3	68
1062	RM0002	RM0293	2	183	985914.3158	0.086204	0.010845	0.190162	0.026979	0.148023	0.090051	-0.03127	0.088235294	3.16227766	0.62707812	242070.062	-659398.37	-279471.108	177274.712	1	12	18	39	46	19	30	46	87	62	9	7	11	18	9	22	57	28	60	53
1063	RM0002	RM0294	2	184	1351589.203	-0.12616	-0.058499	-0.224313	-0.178689	-0.058059	-0.107454	0.109349	0.071428571	3.605551275	0.754286283	242070.062	-659398.37	-178768.052	625003.691	1	12	18	39	46	19	30	46	87	62	2	6	8	6	17	38	70	59	79	31
1064	RM0002	RM0295	2	185	1680432.101	-0.033541	-0.035767	-0.144624	-0.083206	-0.045986	-0.097735	0.132785	0.071428571	3.674234614	0.732172585	242070.062	-659398.37	-267251.726	941989.579	1	12	18	39	46	19	30	46	87	62	6	20	8	40	14	13	59	50	74	71
1065	RM0002	RM0297	2	186	1412761.163	0.064875	0.202016	0.089062	0.400558	-0.004599	0.00709	0.085912	0.075630252	3.535533906	0.621906894	242070.062	-659398.37	-472435.477	559361.63	1	12	18	39	46	19	30	46	87	62	2	6	27	2	40	9	29	34	10	38
1066	RM0002	RM0298	2	187	982056.1172	-0.039413	-0.042478	-0.082558	-0.092809	0.002439	-0.075712	0.039039	0.079831933	3.391164992	0.706165674	242070.062	-659398.37	-97393.452	262121.429	1	12	18	39	46	19	30	46	87	62	7	7	26	27	15	10	5	4	3	68
1067	RM0002	RM0299	2	188	1118827.064	-0.004895	0.006261	0.000746	0.018245	0.086477	0.098351	0.015603	0.084033613	3.31662479	0.662743644	242070.062	-659398.37	-341743.166	295031.362	1	12	18	39	46	19	30	46	87	62	2	6	27	18	9	44	57	28	60	53
1068	RM0002	RM0301	2	189	1129057.848	-0.041866	-0.034085	-0.150973	-0.0825	-0.150139	-0.202112	0.156222	0.067226891	3.741657387	0.750558073	242070.062	-659398.37	-251324.818	356147.353	1	12	18	39	46	19	30	46	87	62	2	6	27	18	18	56	38	54	44	67
1069	RM0002	RM0302	2	190	1234013.823	0.13591	0.040299	0.264642	0.124245	0.275121	0.22634	-0.125016	0.100840336	2.828427125	0.567230086	242070.062	-659398.37	-431197.45	374768.431	1	12	18	39	46	19	30	46	87	62	2	6	27	3	26	30	6	62	67	30
1070	RM0002	RM0303	2	191	1405160.795	-0.118772	-0.075075	-0.26019	-0.164954	-0.237802	-0.268569	0.226531	0.06302521	3.937003937	0.798612951	242070.062	-659398.37	-538375.011	509097.393	1	12	18	39	46	19	30	46	87	62	2	6	27	3	26	12	6	25	67	30
1071	RM0002	RM0304	2	192	1017753.088	-0.11635	-0.084514	-0.270081	-0.12381	-0.290733	-0.279112	0.179658	0.058823529	3.807886553	0.796748068	242070.062	-659398.37	-152947.589	278568.795	1	12	18	39	46	19	30	46	87	62	7	7	26	27	15	10	5	4	39	68
1072	RM0002	RM0305	2	193	1394945.508	-0.042715	-0.022588	-0.11336	-0.061805	0.109825	0.059637	0.015603	0.079831933	3.31662479	0.687082553	242070.062	-659398.37	-115310.376	688990.37	1	12	18	39	46	19	30	46	87	62	6	20	8	6	17	34	70	31	32	31
1073	RM0002	RM0307	2	194	1530980.785	-0.001571	-0.004153	-0.116321	-0.0085	-0.117836	-0.163036	0.109349	0.067226891	3.605551275	0.723752432	242070.062	-659398.37	-354256.972	750671.214	1	12	18	39	46	19	30	46	87	62	2	6	8	2	40	9	29	34	10	38
1074	RM0002	RM0308	2	195	1436128.26	-0.090419	0.023822	-0.233619	0.058672	-0.164205	-0.211159	0.109349	0.067226891	3.605551275	0.736223749	242070.062	-659398.37	-175957.023	714544.036	1	12	18	39	46	19	30	46	87	62	6	20	8	6	17	34	70	31	32	31
1075	RM0002	RM0309	2	196	1186230.657	0.150127	0.078531	0.337907	0.168454	0.357461	0.348118	-0.171889	0.100840336	2.645751311	0.534031986	242070.062	-659398.37	-432017.138	316690.57	1	12	18	39	46	19	30	46	87	62	2	6	27	3	26	30	6	62	67	30
1076	RM0002	RM0310	2	197	1013828.664	-0.086456	-0.055639	-0.213274	-0.137945	-0.142351	-0.18988	0.179658	0.06302521	3.807886553	0.771752223	242070.062	-659398.37	-207510.02	249296.469	1	12	18	39	46	19	30	46	87	62	7	7	26	18	15	10	5	4	39	53
1077	RM0002	RM0311	2	198	758194.1104	0.077886	-0.017249	0.084556	-0.03683	0.083342	0.082578	0.039039	0.079831933	3.391164992	0.664094891	242070.062	-659398.37	-35494.51	46162.554	1	12	18	39	46	19	30	46	87	62	3	10	16	7	50	2	40	19	35	15
1078	RM0002	RM0314	2	199	1598580.48	-0.069209	-0.015951	-0.113623	-0.053861	-0.009397	0.033147	0.062476	0.075630252	3.464101615	0.706677936	242070.062	-659398.37	-133178.953	894515.311	1	12	18	39	46	19	30	46	87	62	6	20	8	40	14	13	59	10	74	33
1079	RM0002	RM0317	2	200	1641750.046	-0.044843	-0.019982	-0.015163	-0.043979	0.091018	0.061963	0.039039	0.084033613	3.391164992	0.681617559	242070.062	-659398.37	-138613.653	937606.052	1	12	18	39	46	19	30	46	87	62	6	20	8	40	14	13	59	10	74	33
1080	RM0002	RM0318	2	201	1351589.203	-0.151847	-0.066426	-0.235974	-0.167793	-0.222682	-0.190404	0.156222	0.067226891	3.741657387	0.781228055	242070.062	-659398.37	-178768.052	625003.691	1	12	18	39	46	19	30	46	87	62	2	6	8	6	17	38	70	59	79	31
1081	RM0002	RM0320	2	202	1498663.405	0.103642	-6.10E-05	0.142784	-0.000115	-0.080586	-0.06669	-0.03127	0.079831933	3.16227766	0.65725901	242070.062	-659398.37	-451025.563	669364.384	1	12	18	39	46	19	30	46	87	62	2	6	27	2	40	9	29	34	10	38
1082	RM0002	RM0321	2	203	1872810.65	-0.114662	0.028344	-0.261855	0.048344	-0.180075	-0.233691	0.203095	0.071428571	3.872983346	0.753734593	242070.062	-659398.37	-730062.831	941344.386	1	12	18	39	46	19	30	46	87	62	4	5	20	38	19	54	37	53	81	37
1083	RM0002	RM0324	2	204	1663104.166	-0.043033	-0.023916	-0.150892	-0.047507	-0.111509	-0.127552	0.179658	0.071428571	3.807886553	0.741423946	242070.062	-659398.37	-735389.163	686145.732	1	12	18	39	46	19	30	46	87	62	4	4	20	15	7	18	64	67	6	69
1084	RM0002	RM0325	2	205	1598580.48	-0.12819	-0.068839	-0.264218	-0.176315	-0.17899	-0.204391	0.156222	0.06302521	3.741657387	0.782829944	242070.062	-659398.37	-133178.953	894515.311	1	12	18	39	46	19	30	46	87	62	6	20	8	40	14	13	59	10	74	33
1085	RM0002	RM0326	2	206	1334165.791	-0.042107	-0.047752	-0.178044	-0.088289	-0.120246	-0.10792	0.109349	0.067226891	3.605551275	0.740936452	242070.062	-659398.37	-318106.897	551469.142	1	12	18	39	46	19	30	46	87	62	2	6	27	17	40	9	29	34	10	38
1086	RM0002	RM0327	2	207	1118827.064	-0.151578	-0.066892	-0.282749	-0.192129	-0.291891	-0.300655	0.179658	0.071428571	3.807886553	0.795100882	242070.062	-659398.37	-341743.166	295031.362	1	12	18	39	46	19	30	46	87	62	2	6	27	18	9	44	57	28	60	53
1087	RM0002	RM0328	2	208	1641750.046	-0.023316	0.061982	-0.065019	0.158907	0.016794	-0.046447	0.039039	0.084033613	3.391164992	0.665278231	242070.062	-659398.37	-138613.653	937606.052	1	12	18	39	46	19	30	46	87	62	6	20	8	40	14	13	59	10	74	33
1088	RM0002	RM0329	2	209	1351589.203	0.0087	-0.037041	-0.087001	-0.065462	-0.191002	-0.222975	0.132785	0.071428571	3.674234614	0.736941729	242070.062	-659398.37	-178768.052	625003.691	1	12	18	39	46	19	30	46	87	62	2	6	8	6	17	38	70	59	79	31
1089	RM0002	RM0330	2	210	1401557.678	-0.143358	-0.083533	-0.292105	-0.16012	-0.323057	-0.345756	0.296841	0.058823529	4.123105626	0.825908149	242070.062	-659398.37	-625572.518	441310.619	1	12	18	39	46	19	30	46	87	62	2	6	27	3	23	12	52	25	67	81
1090	RM0002	RM0331	2	211	1498663.405	-0.090835	-0.059546	-0.214361	-0.149996	-0.027362	-0.05643	0.085912	0.067226891	3.535533906	0.743341424	242070.062	-659398.37	-451025.563	669364.384	1	12	18	39	46	19	30	46	87	62	2	6	27	2	40	9	29	34	10	38
1091	RM0002	RM0332	2	212	1872810.65	-0.075035	-0.054696	-0.133635	-0.085077	-0.16173	-0.193201	0.132785	0.067226891	3.674234614	0.752941876	242070.062	-659398.37	-730062.831	941344.386	1	12	18	39	46	19	30	46	87	62	4	5	20	38	19	54	37	53	81	37
1092	RM0002	RM0333	2	213	1650038.6	-0.121316	0.041837	-0.208908	0.115851	-0.070441	-0.107598	0.132785	0.071428571	3.674234614	0.722084734	242070.062	-659398.37	-122914.827	949767.07	1	12	18	39	46	19	30	46	87	62	6	20	8	40	14	13	59	10	74	33
1093	RM0002	RM0343	2	214	1399124.369	-0.069233	-0.040935	-0.128184	-0.063628	-0.298669	-0.257468	0.132785	0.067226891	3.674234614	0.758724529	242070.062	-659398.37	-383440.207	592115.075	1	12	18	39	46	19	30	46	87	62	2	6	27	17	40	9	29	34	10	38
1094	RM0002	RM0344	2	215	1399528.28	-0.07594	-0.048335	-0.1534	-0.122679	-0.143466	-0.132217	0.179658	0.071428571	3.807886553	0.755842382	242070.062	-659398.37	-358208.483	604858.358	1	12	18	39	46	19	30	46	87	62	2	6	27	17	40	9	29	34	10	38
1095	RM0002	RM0348	2	216	1055092.85	0.05675	0.011165	0.17039	0.03541	0.217385	0.209922	-0.10158	0.092436975	2.915475947	0.605987865	242070.062	-659398.37	-369499.105	200371.411	1	12	18	39	46	19	30	46	87	62	9	6	27	18	9	22	57	28	60	53
1096	RM0002	RM0349	2	217	1055092.85	-0.026667	-0.01097	-0.021816	-0.03018	0.08187	0.08237	-0.007834	0.084033613	3.240370349	0.669486398	242070.062	-659398.37	-369499.105	200371.411	1	12	18	39	46	19	30	46	87	62	9	6	27	18	9	22	57	28	60	53
1097	RM0002	RM0350	2	218	1250427.755	-0.064638	-0.053737	-0.211754	-0.121945	-0.29072	-0.261552	0.249968	0.058823529	4	0.792845821	242070.062	-659398.37	-501355.277	346031.059	1	12	18	39	46	19	30	46	87	62	2	6	27	3	26	30	6	62	67	30
1098	RM0002	RM0351	2	219	1126089.693	-0.090737	-0.032085	-0.159965	-0.094183	0.050851	0.032485	0.085912	0.075630252	3.535533906	0.717512893	242070.062	-659398.37	-386177.065	275151.545	1	12	18	39	46	19	30	46	87	62	2	6	27	18	9	44	57	28	60	53
1099	RM0002	RM0352	2	220	1218872.135	0.00379	-0.004365	0.101118	-0.01025	0.137861	0.116614	-0.007834	0.088235294	3.240370349	0.649069398	242070.062	-659398.37	-404632.714	373764.154	1	12	18	39	46	19	30	46	87	62	2	6	27	3	26	30	6	62	67	30
1100	RM0002	RM0353	2	221	1239099.722	-0.167503	-0.088424	-0.356815	-0.170918	-0.242441	-0.313235	0.249968	0.06302521	4	0.817804216	242070.062	-659398.37	-401005.048	399762.866	1	12	18	39	46	19	30	46	87	62	2	6	27	3	26	30	6	62	67	30
1101	RM0002	RM0354	2	222	1293106.208	-0.049687	0.084296	-0.112292	0.201069	-0.062771	-0.052558	0.109349	0.075630252	3.605551275	0.686596974	242070.062	-659398.37	-565587.427	350459.563	1	12	18	39	46	19	30	46	87	62	2	6	27	3	26	12	6	25	67	30
1102	RM0002	RM0355	2	223	1497539.001	-0.088242	-0.043326	-0.177544	-0.071564	-0.003449	-0.065165	0.109349	0.079831933	3.605551275	0.726504757	242070.062	-659398.37	-656821.884	538356.333	1	12	18	39	46	19	30	46	87	62	4	4	20	15	23	25	52	26	6	81
1103	RM0002	RM0356	2	224	1725949.858	-0.112901	0.023217	-0.301844	0.036966	-0.324023	-0.352539	0.249968	0.058823529	4	0.787296135	242070.062	-659398.37	-635960.031	826524.262	1	12	18	39	46	19	30	46	87	62	4	4	20	38	19	54	37	53	81	37
1104	RM0002	RM0357	2	225	1725949.858	-0.042642	-0.010241	0.007971	-0.037652	0.107422	0.100926	-0.007834	0.079831933	3.240370349	0.670933721	242070.062	-659398.37	-635960.031	826524.262	1	12	18	39	46	19	30	46	87	62	4	4	20	38	19	54	37	53	81	37
1105	RM0002	RM0358	2	226	1725949.858	-0.084988	-0.042475	-0.241959	-0.101514	-0.078667	-0.081406	0.156222	0.067226891	3.741657387	0.753238232	242070.062	-659398.37	-635960.031	826524.262	1	12	18	39	46	19	30	46	87	62	4	4	20	38	19	54	37	53	81	37
1106	RM0002	RM0359	2	227	1725949.858	-0.048562	-0.025031	-0.070944	-0.060328	0.11517	0.07663	0.015603	0.084033613	3.31662479	0.681264996	242070.062	-659398.37	-635960.031	826524.262	1	12	18	39	46	19	30	46	87	62	4	4	20	38	19	54	37	53	81	37
1107	RM0002	RM0360	2	228	1768590.658	-0.06872	-0.039097	-0.10905	-0.063394	0.038964	-0.011855	0.085912	0.075630252	3.535533906	0.713947157	242070.062	-659398.37	-728234.168	819257.309	1	12	18	39	46	19	30	46	87	62	4	4	20	38	19	54	37	53	81	37
1108	RM0002	RM0363	2	229	996136.7962	-0.034059	-0.026428	-0.00379	-0.086211	-0.051494	-0.046704	0.062476	0.075630252	3.464101615	0.706568997	242070.062	-659398.37	-88405.487	280322.029	1	12	18	39	46	19	30	46	87	62	7	7	26	27	15	10	5	4	3	68
1109	RM0002	RM0364	2	230	1084611.723	0.026317	-0.021333	0.029381	-0.049606	0.04094	0.039925	0.015603	0.079831933	3.31662479	0.674891263	242070.062	-659398.37	-192126.959	334510.85	1	12	18	39	46	19	30	46	87	62	7	7	26	18	18	56	38	54	39	67
1110	RM0002	RM0365	2	231	1071338.248	0.024384	0.009292	0.053228	0.024486	0.140337	0.125546	-0.007834	0.084033613	3.240370349	0.647706155	242070.062	-659398.37	-274859.923	278977.371	1	12	18	39	46	19	30	46	87	62	2	6	27	18	9	44	57	28	60	53
1111	RM0002	RM0366	2	232	1062623.752	-0.034275	-0.032518	-0.096939	-0.079827	-0.103733	-0.100619	0.156222	0.071428571	3.741657387	0.735564132	242070.062	-659398.37	-275132.874	268863.641	1	12	18	39	46	19	30	46	87	62	2	6	27	18	9	44	57	28	60	53
1112	RM0002	RM0367	2	233	1139161.246	-0.024367	-0.022131	-0.160178	-0.056064	-0.002179	-0.042217	0.132785	0.071428571	3.674234614	0.723121141	242070.062	-659398.37	-223075.717	380470.732	1	12	18	39	46	19	30	46	87	62	2	6	27	18	18	56	38	54	44	67
1113	RM0002	RM0368	2	234	1149881.713	-0.129658	-0.061639	-0.255132	-0.143039	-0.209867	-0.195683	0.296841	0.06302521	4.123105626	0.801376715	242070.062	-659398.37	-364715.27	317351.094	1	12	18	39	46	19	30	46	87	62	2	6	27	18	9	44	57	28	60	53
1114	RM0002	RM0369	2	235	1547392.822	-0.041027	-0.026099	-0.084385	-0.080926	0.112708	0.075886	0.039039	0.084033613	3.391164992	0.686748545	242070.062	-659398.37	-153028.78	836703.716	1	12	18	39	46	19	30	46	87	62	6	20	8	40	14	13	59	10	49	33
1115	RM0002	RM0370	2	236	1547392.822	-0.040884	-0.052628	-0.154012	-0.110678	-0.197679	-0.227461	0.085912	0.067226891	3.535533906	0.748020446	242070.062	-659398.37	-153028.78	836703.716	1	12	18	39	46	19	30	46	87	62	6	20	8	40	14	13	59	10	49	33
1116	RM0002	RM0371	2	237	1547392.822	0.02933	0.179517	0.053548	0.378794	0.187784	0.171355	0.015603	0.088235294	3.31662479	0.59363408	242070.062	-659398.37	-153028.78	836703.716	1	12	18	39	46	19	30	46	87	62	6	20	8	40	14	13	59	10	49	33
1117	RM0002	RM0372	2	238	1641750.046	0.039115	0.111556	0.061461	0.242945	0.202656	0.188317	0.015603	0.088235294	3.31662479	0.609838059	242070.062	-659398.37	-138613.653	937606.052	1	12	18	39	46	19	30	46	87	62	6	20	8	40	14	13	59	10	74	33
1118	RM0002	RM0373	2	239	1641750.046	-0.024053	-0.038083	-0.089443	-0.075855	0.092466	0.067811	0.015603	0.075630252	3.31662479	0.690571488	242070.062	-659398.37	-138613.653	937606.052	1	12	18	39	46	19	30	46	87	62	6	20	8	40	14	13	59	10	74	33
1119	RM0002	RM0375	2	240	1641750.046	0.057435	0.018467	0.128316	0.050194	0.180625	0.161433	-0.03127	0.088235294	3.16227766	0.625740429	242070.062	-659398.37	-138613.653	937606.052	1	12	18	39	46	19	30	46	87	62	6	20	8	40	14	13	59	10	74	33
1120	RM0002	RM0377	2	241	1493771.952	-0.053503	-0.012176	-0.024014	-0.037679	0.028176	0.027846	0.039039	0.084033613	3.391164992	0.686423808	242070.062	-659398.37	-144169.341	783575.562	1	12	18	39	46	19	30	46	87	62	6	20	8	40	14	34	59	31	49	33
1121	RM0002	RM0378	2	242	1429625.675	0.098558	0.112256	0.300889	0.258693	0.317368	0.311443	-0.148453	0.100840336	2.738612788	0.538808674	242070.062	-659398.37	-154803.679	714035.576	1	12	18	39	46	19	30	46	87	62	6	20	8	6	17	34	70	31	32	31
1122	RM0002	RM0379	2	243	1379382.945	-0.137707	-0.069122	-0.275967	-0.146456	-0.201227	-0.177823	0.156222	0.067226891	3.741657387	0.779103968	242070.062	-659398.37	-87007.623	680155.73	1	12	18	39	46	19	30	46	87	62	6	20	8	6	17	34	70	31	32	31
1123	RM0002	RM0380	2	244	1351589.203	-0.073861	-0.035387	-0.132523	-0.074911	-0.167632	-0.158975	0.132785	0.071428571	3.674234614	0.744602895	242070.062	-659398.37	-178768.052	625003.691	1	12	18	39	46	19	30	46	87	62	2	6	8	6	17	38	70	59	79	31
1124	RM0002	RM0381	2	245	1351589.203	-0.101207	-0.053339	-0.181601	-0.130266	0.066595	0.020841	0.062476	0.075630252	3.464101615	0.721555692	242070.062	-659398.37	-178768.052	625003.691	1	12	18	39	46	19	30	46	87	62	2	6	8	6	17	38	70	59	79	31
1125	RM0002	RM0382	2	246	1410344.443	-0.062129	-0.065806	-0.221527	-0.1169	-0.21484	-0.262409	0.132785	0.06302521	3.674234614	0.769705302	242070.062	-659398.37	-315594.604	636009.507	1	12	18	39	46	19	30	46	87	62	2	6	27	17	40	9	29	34	10	38
1126	RM0002	RM0383	2	247	1404808.812	-0.102553	0.016039	-0.30856	0.038538	-0.208288	-0.274051	0.179658	0.06302521	3.807886553	0.763810558	242070.062	-659398.37	-323879.684	626365.482	1	12	18	39	46	19	30	46	87	62	2	6	27	17	40	9	29	34	10	38
1127	RM0002	RM0384	2	248	1241501.887	-0.012503	-0.026171	0.040306	-0.086887	0.092578	0.062825	-0.007834	0.084033613	3.240370349	0.671021309	242070.062	-659398.37	-273160.814	470143.165	1	12	18	39	46	19	30	46	87	62	2	6	27	17	18	31	38	54	44	67
1128	RM0002	RM0385	2	249	1165118.142	0.004251	-0.022729	0.009505	-0.060109	0.043841	0.055322	0.015603	0.079831933	3.31662479	0.678452549	242070.062	-659398.37	-270363.624	386982.059	1	12	18	39	46	19	30	46	87	62	2	6	27	18	18	56	38	54	44	67
1129	RM0002	RM0387	2	250	1171510.265	0.013547	0.033699	-0.078922	0.06556	-0.0874	-0.059109	0.085912	0.071428571	3.535533906	0.695616321	242070.062	-659398.37	-150545.516	444363.067	1	12	18	39	46	19	30	46	87	62	7	7	26	17	18	56	38	54	44	67
1130	RM0002	RM0388	2	251	1029823.999	-0.095948	-0.031094	-0.149492	-0.089876	-0.10722	-0.108584	0.156222	0.067226891	3.741657387	0.749596417	242070.062	-659398.37	-84609.932	317237.514	1	12	18	39	46	19	30	46	87	62	7	7	26	27	37	1	8	14	15	68
1131	RM0002	RM0391	2	252	673304.1863	0.042973	-0.025174	0.04331	-0.053587	0.015314	-0.024843	0.015603	0.079831933	3.31662479	0.677689804	242070.062	-659398.37	89540.774	-3598.596	1	12	18	39	46	19	30	46	87	62	3	10	16	7	47	5	15	6	26	4
1132	RM0002	RM0392	2	253	801903.2143	-0.006998	-0.009731	0.023004	-0.028421	0.102486	0.076038	-0.007834	0.084033613	3.240370349	0.663757116	242070.062	-659398.37	-48142.321	88147.975	1	12	18	39	46	19	30	46	87	62	7	10	16	7	50	2	40	19	35	15
1133	RM0002	RM0396	2	254	978077.4542	-0.07009	-0.030845	-0.140571	-0.090126	0.06818	-0.003325	0.062476	0.079831933	3.464101615	0.70769172	242070.062	-659398.37	-63248.957	269803.332	1	12	18	39	46	19	30	46	87	62	7	7	26	27	37	1	8	14	3	68
1134	RM0002	RM0397	2	255	820214.4866	-0.113145	-0.045571	-0.130438	-0.135983	-0.196554	-0.163547	0.203095	0.067226891	3.872983346	0.77021716	242070.062	-659398.37	-296358.946	-40652.859	1	12	18	39	46	19	30	46	87	62	9	8	11	9	36	6	51	77	54	45
1135	RM0002	RM0399	2	256	1358314.046	-0.133988	-0.058519	-0.282047	-0.173264	-0.123241	-0.146519	0.132785	0.067226891	3.674234614	0.770175113	242070.062	-659398.37	-495416.905	481272.495	1	12	18	39	46	19	30	46	87	62	2	6	27	3	26	12	6	25	67	30
1136	RM0002	RM0400	2	257	1646617.764	-0.100327	-0.053062	-0.238752	-0.108681	-0.073786	-0.121399	0.132785	0.071428571	3.674234614	0.751755239	242070.062	-659398.37	-575091.84	770145.783	1	12	18	39	46	19	30	46	87	62	4	4	20	2	19	54	37	53	81	37
1137	RM0002	RM0401	2	258	1818658.881	-0.067668	0.042014	-0.216016	0.08388	-0.103686	-0.113719	0.226531	0.06302521	3.937003937	0.741453131	242070.062	-659398.37	-614241.222	945048.921	1	12	18	39	46	19	30	46	87	62	4	5	20	38	19	54	37	53	81	37
1138	RM0002	RM0405	2	259	1217347.559	-0.029774	-0.023052	-0.073432	-0.069508	0.159159	0.092944	-0.007834	0.084033613	3.240370349	0.672762987	242070.062	-659398.37	-253207.225	452642.766	1	12	18	39	46	19	30	46	87	62	2	6	27	17	18	56	38	54	44	67
1139	RM0002	RM0406	2	260	1710283.031	-0.046266	-0.008749	-0.2295	-0.018734	-0.181961	-0.223025	0.132785	0.06302521	3.674234614	0.74959693	242070.062	-659398.37	-393700.783	928324.364	1	12	18	39	46	19	30	46	87	62	6	20	8	40	14	13	59	50	74	71
1140	RM0002	RM0407	2	261	1436128.26	-0.108864	-0.058639	-0.249153	-0.11984	-0.046797	-0.076536	0.132785	0.067226891	3.674234614	0.754417578	242070.062	-659398.37	-175957.023	714544.036	1	12	18	39	46	19	30	46	87	62	6	20	8	6	17	34	70	31	32	31
1141	RM0002	RM0410	2	262	1093855.683	-0.074004	-0.03021	0.014368	-0.093792	-0.015483	0.042915	0.109349	0.079831933	3.605551275	0.708882446	242070.062	-659398.37	-325027.623	275973.466	1	12	18	39	46	19	30	46	87	62	2	6	27	18	9	44	57	28	60	53
1142	RM0002	RM0411	2	263	1547176.725	-0.081857	-0.03971	-0.16185	-0.092812	-0.141847	-0.152074	0.156222	0.071428571	3.741657387	0.750972278	242070.062	-659398.37	-175685.3	830311.762	1	12	18	39	46	19	30	46	87	62	6	20	8	40	14	13	59	10	49	33
1143	RM0002	RM0413	2	264	1664304.11	-0.094651	-0.058022	-0.23187	-0.127869	-0.200296	-0.2172	0.273404	0.058823529	4.062019202	0.794959047	242070.062	-659398.37	-270552.841	923992.273	1	12	18	39	46	19	30	46	87	62	6	20	8	40	14	13	59	50	74	71
1144	RM0002	RM0414	2	265	1664304.11	-0.117745	-0.051726	-0.165034	-0.080482	-0.156316	-0.135608	0.179658	0.067226891	3.807886553	0.762692578	242070.062	-659398.37	-270552.841	923992.273	1	12	18	39	46	19	30	46	87	62	6	20	8	40	14	13	59	50	74	71
1145	RM0002	RM0416	2	266	1599075.722	-0.000544	-0.015162	-0.019553	-0.029266	0.103838	0.125243	0.039039	0.075630252	3.391164992	0.677777515	242070.062	-659398.37	-260001.37	858813.553	1	12	18	39	46	19	30	46	87	62	6	20	8	40	14	13	59	50	49	71
1146	RM0002	RM0417	2	267	1313106.928	0.112903	0.029996	0.243279	0.056815	0.260415	0.246348	-0.078143	0.092436975	3	0.591481429	242070.062	-659398.37	-170222.095	587303.271	1	12	18	39	46	19	30	46	87	62	2	6	8	6	17	38	70	59	79	31
1147	RM0002	RM0418	2	268	1205330.057	0.067391	0.079712	0.190375	0.204933	0.212446	0.218125	-0.078143	0.096638655	3	0.582628096	242070.062	-659398.37	-155027.773	478641.109	1	12	18	39	46	19	30	46	87	62	2	6	26	17	18	56	38	54	79	67
1148	RM0002	RM0419	2	269	1212237.415	-0.110458	-0.04838	-0.175334	-0.120275	-0.210775	-0.183709	0.226531	0.067226891	3.937003937	0.777048566	242070.062	-659398.37	-436691.636	344993.042	1	12	18	39	46	19	30	46	87	62	2	6	27	3	26	30	6	62	67	30
1149	RM0002	RM0420	2	270	656395.3628	0.132195	0.01983	0.184719	0.037612	0.058078	0.096155	0.015603	0.079831933	3.31662479	0.638667361	242070.062	-659398.37	96449.708	-19359.633	1	12	18	39	46	19	30	46	87	62	3	10	2	35	47	5	61	6	75	51
1150	RM0002	RM0421	2	271	737279.5153	-0.165497	-0.091651	-0.454342	-0.257078	-0.222398	-0.280203	0.226531	0.054621849	3.937003937	0.829721781	242070.062	-659398.37	18103.97	43040.434	1	12	18	39	46	19	30	46	87	62	3	10	16	7	50	21	15	19	35	15
1151	RM0002	RM0423	2	272	1110223.07	-0.086236	-0.043217	-0.140507	-0.105989	-0.057879	-0.099523	0.156222	0.075630252	3.741657387	0.741550309	242070.062	-659398.37	-286302.647	317032.654	1	12	18	39	46	19	30	46	87	62	2	6	27	18	9	44	57	28	60	53
1152	RM0002	RM0424	2	273	1598580.48	-0.198719	-0.105927	-0.446345	-0.171299	-0.451559	-0.415936	0.320277	0.046218487	4.183300133	0.867861284	242070.062	-659398.37	-133178.953	894515.311	1	12	18	39	46	19	30	46	87	62	6	20	8	40	14	13	59	10	74	33
1153	RM0002	RM0425	2	274	1514142.458	-0.137805	-0.061085	-0.27609	-0.141047	-0.044641	-0.058857	0.156222	0.06302521	3.741657387	0.766768404	242070.062	-659398.37	-137324.598	806441.688	1	12	18	39	46	19	30	46	87	62	6	20	8	40	14	34	59	31	49	33
1154	RM0002	RM0426	2	275	1334165.791	-0.082395	-0.051826	-0.180939	-0.132747	-0.177095	-0.191419	0.203095	0.06302521	3.872983346	0.773971628	242070.062	-659398.37	-318106.897	551469.142	1	12	18	39	46	19	30	46	87	62	2	6	27	17	40	9	29	34	10	38
1155	RM0002	RM0427	2	276	1174864.399	-0.007708	-0.01556	-0.030802	-0.034386	-0.050914	-0.073334	0.156222	0.075630252	3.741657387	0.716011108	242070.062	-659398.37	-337995.558	362281.733	1	12	18	39	46	19	30	46	87	62	2	6	27	18	18	31	38	62	44	67
1156	RM0002	RM0428	2	277	1623126.394	-0.015805	-0.031161	-0.011818	-0.063801	0.013755	0.041875	0.085912	0.075630252	3.535533906	0.700058369	242070.062	-659398.37	-208270.75	900002.939	1	12	18	39	46	19	30	46	87	62	6	20	8	40	14	13	59	10	74	33
1157	RM0002	RM0429	2	278	1218171.422	0.000532	-0.0643	-0.118507	-0.101433	-0.208234	-0.209088	0.179658	0.06302521	3.807886553	0.759862878	242070.062	-659398.37	-319863.67	421421.733	1	12	18	39	46	19	30	46	87	62	2	6	27	17	18	31	38	54	44	67
1158	RM0002	RM0430	2	279	890230.2368	0.077518	-0.015779	0.110612	-0.025073	0.013102	0.00177	0.015603	0.084033613	3.31662479	0.662304879	242070.062	-659398.37	-111329.39	157681.003	1	12	18	39	46	19	30	46	87	62	7	7	26	27	15	10	5	4	77	70
1159	RM0002	RM0431	2	280	1641750.046	-0.144801	-0.065617	-0.246624	-0.169689	-0.188234	-0.187318	0.179658	0.067226891	3.807886553	0.782745306	242070.062	-659398.37	-138613.653	937606.052	1	12	18	39	46	19	30	46	87	62	6	20	8	40	14	13	59	10	74	33
1160	RM0002	RM0432	2	281	1358314.046	-0.016347	-0.035198	-0.153108	-0.077248	-0.176861	-0.205228	0.132785	0.06302521	3.674234614	0.748748139	242070.062	-659398.37	-495416.905	481272.495	1	12	18	39	46	19	30	46	87	62	2	6	27	3	26	12	6	25	67	30
1161	RM0002	RM0433	2	282	1144035.392	-0.047954	-0.061052	-0.133398	-0.13015	-0.256222	-0.202992	0.132785	0.06302521	3.674234614	0.762496232	242070.062	-659398.37	-266421.132	365420.484	1	12	18	39	46	19	30	46	87	62	2	6	27	18	18	56	38	54	44	67
1162	RM0002	RM0434	2	283	1144035.392	-0.055782	-0.046194	-0.123554	-0.105965	-0.076732	-0.071455	0.062476	0.071428571	3.464101615	0.725703715	242070.062	-659398.37	-266421.132	365420.484	1	12	18	39	46	19	30	46	87	62	2	6	27	18	18	56	38	54	44	67
1163	RM0002	RM0435	2	284	1547392.822	0.040726	0.002984	0.147036	0.009443	0.171728	0.114946	-0.078143	0.092436975	3	0.623273224	242070.062	-659398.37	-153028.78	836703.716	1	12	18	39	46	19	30	46	87	62	6	20	8	40	14	13	59	10	49	33
1164	RM0002	RM0436	2	285	1547392.822	-0.110675	-0.060557	-0.237225	-0.130355	-0.153724	-0.196702	0.179658	0.06302521	3.807886553	0.776889653	242070.062	-659398.37	-153028.78	836703.716	1	12	18	39	46	19	30	46	87	62	6	20	8	40	14	13	59	10	49	33
1165	RM0002	RM0437	2	286	864699.6344	0.01519	0.00115	0.044773	0.003192	0.211952	0.192337	-0.007834	0.088235294	3.240370349	0.641642895	242070.062	-659398.37	17504.365	175631.992	1	12	18	39	46	19	30	46	87	62	7	7	26	27	50	2	40	69	77	70
1166	RM0002	RM0438	2	287	864699.6344	-0.137535	-0.064112	-0.257562	-0.213521	-0.091064	-0.072374	0.132785	0.06302521	3.674234614	0.770596126	242070.062	-659398.37	17504.365	175631.992	1	12	18	39	46	19	30	46	87	62	7	7	26	27	50	2	40	69	77	70
1167	RM0002	RM0439	2	288	105296.453	0.209349	0.090312	0.429814	0.243705	0.437518	0.385236	-0.218762	0.109243697	2.449489743	0.494182671	242070.062	-659398.37	138960.249	-638051.017	1	12	18	39	46	19	30	46	87	62	1	12	18	39	46	15	30	46	66	23
1168	RM0002	RM0440	2	289	623919.6786	0.168939	0.080432	0.400669	0.253846	0.314601	0.322079	-0.148453	0.100840336	2.738612788	0.529994871	242070.062	-659398.37	283853.074	-36879.338	1	12	18	39	46	19	30	46	87	62	3	18	25	34	10	43	11	22	71	84
1169	RM0002	RM0441	2	290	623919.6786	-0.049614	-0.014737	-0.02234	-0.051254	0.148482	0.102771	0.015603	0.088235294	3.31662479	0.670297389	242070.062	-659398.37	283853.074	-36879.338	1	12	18	39	46	19	30	46	87	62	3	18	25	34	10	43	11	22	71	84
1170	RM0002	RM0442	2	291	586678.9079	-0.003231	-0.031233	-0.020254	-0.082433	0.108888	0.052316	0.015603	0.079831933	3.31662479	0.68058772	242070.062	-659398.37	314474.998	-77204.531	1	12	18	39	46	19	30	46	87	62	3	18	24	34	24	48	1	78	8	8
1171	RM0002	RM0443	2	292	642342.7957	0.099092	0.02704	0.124708	0.073201	0.011652	0.022404	0.015603	0.079831933	3.31662479	0.648279736	242070.062	-659398.37	259177.503	-17283.425	1	12	18	39	46	19	30	46	87	62	3	18	25	34	10	43	28	22	55	41
1172	RM0002	RM0444	2	293	490280.8321	0.032649	-0.009739	0.027387	-0.023591	-0.064246	-0.034941	0.062476	0.079831933	3.464101615	0.687527682	242070.062	-659398.37	-207698.966	-464249.412	1	12	18	39	46	19	30	46	87	62	8	8	6	21	36	4	46	72	45	93
1173	RM0002	RM0445	2	294	488719.6801	0.0463	0.006914	0.124764	0.01832	-9.20E-05	0.082435	0.062476	0.079831933	3.464101615	0.665979606	242070.062	-659398.37	-205391.244	-462865.153	1	12	18	39	46	19	30	46	87	62	8	8	6	21	36	4	46	72	45	93
1174	RM0002	RM0446	2	295	488914.5497	0.081772	0.016272	0.202195	0.042894	0.068787	0.156837	-0.007834	0.084033613	3.240370349	0.632734844	242070.062	-659398.37	-205966.749	-463693.355	1	12	18	39	46	19	30	46	87	62	8	8	6	21	36	4	46	72	45	93
1175	RM0002	RM0450	2	296	53139.29534	0.006233	-0.011763	-0.040039	-0.030181	-0.007539	-0.014261	0.085912	0.075630252	3.535533906	0.697981358	242070.062	-659398.37	279732.702	-696885.838	1	12	18	39	46	19	30	46	87	62	1	12	18	39	46	19	22	46	87	17
1176	RM0002	RM0452	2	297	19926.29153	0.201863	0.164445	0.448089	0.453436	0.337393	0.386152	-0.171889	0.105042017	2.645751311	0.485689496	242070.062	-659398.37	227842.97	-645446.777	1	12	18	39	46	19	30	46	87	62	1	12	18	39	46	15	30	46	66	47
1177	RM0002	RM0453	2	298	23058.36987	0.04139	0.046192	0.088939	0.139492	0.267231	0.20881	-0.078143	0.092436975	3	0.60152497	242070.062	-659398.37	246351.757	-682055.72	1	12	18	39	46	19	30	46	87	62	1	12	18	39	46	19	22	46	87	62
1178	RM0002	RM0454	2	299	466.1269471	0.121525	0.041742	0.390255	0.154854	0.3214	0.353306	-0.148453	0.100840336	2.738612788	0.546404397	242070.062	-659398.37	242422.853	-659703.022	1	12	18	39	46	19	30	46	87	62	1	12	18	39	46	19	30	46	87	62
1179	RM0002	RM0457	2	300	179152.135	0.160524	0.062274	0.406676	0.190662	0.456353	0.422399	-0.195326	0.105042017	2.549509757	0.513471548	242070.062	-659398.37	378430.597	-775593.43	1	12	18	39	46	19	30	46	87	62	1	12	4	19	43	20	17	36	73	56
1180	RM0002	RM0458	2	301	29840.39292	0.103842	0.071833	0.335122	0.254768	0.46118	0.440649	-0.195326	0.109243697	2.549509757	0.513551868	242070.062	-659398.37	226513.926	-633933.577	1	12	18	39	46	19	30	46	87	62	1	12	18	39	46	15	30	46	66	47
1181	RM0002	RM0461	2	302	217075.6979	0.062963	0.010403	0.187351	0.034502	0.338664	0.334724	-0.125016	0.096638655	2.828427125	0.584698171	242070.062	-659398.37	452978.4	-710774.742	1	12	18	39	46	19	30	46	87	62	1	12	29	12	43	20	43	29	18	83
1182	RM0002	RM0463	2	303	231444.6418	0.239443	0.157868	0.586228	0.514374	0.586664	0.528046	-0.289072	0.121848739	2.121320344	0.414834568	242070.062	-659398.37	432281.39	-791255.387	1	12	18	39	46	19	30	46	87	62	1	12	29	19	43	20	17	20	18	56
1183	RM0002	RM0464	2	304	170237.5219	-0.003378	-0.00089	0.187598	-0.003609	0.218028	0.223719	-0.03127	0.096638655	3.16227766	0.624225656	242070.062	-659398.37	392870.874	-580405.149	1	12	18	39	46	19	30	46	87	62	1	11	3	32	8	50	41	80	27	6
1184	RM0002	RM0473	2	305	173203.0833	0.007774	0.004824	0.035081	0.0142	0.077985	0.078697	0.015603	0.079831933	3.31662479	0.664519962	242070.062	-659398.37	406760.68	-605767.144	1	12	18	39	46	19	30	46	87	62	1	11	23	32	8	50	41	80	82	83
1185	RM0002	RM0474	2	306	184497.4945	0.249738	0.125523	0.564026	0.376845	0.497087	0.480085	-0.242199	0.113445378	2.34520788	0.452162127	242070.062	-659398.37	423791.385	-691283.888	1	12	18	39	46	19	30	46	87	62	1	12	29	12	43	20	43	29	18	83
1186	RM0002	RM0475	2	307	218404.7254	0.16253	0.056354	0.362093	0.16508	0.396563	0.388978	-0.148453	0.100840336	2.738612788	0.534993043	242070.062	-659398.37	437339.636	-757226.881	1	12	18	39	46	19	30	46	87	62	1	12	29	12	43	20	17	20	18	56
1187	RM0002	RM0477	2	308	187321.5094	0.103891	0.0679	0.256466	0.169145	0.308408	0.30872	-0.078143	0.100840336	3	0.566415924	242070.062	-659398.37	415688.151	-729726.935	1	12	18	39	46	19	30	46	87	62	1	12	29	12	43	20	17	20	18	56
1188	RM0002	RM0478	2	309	17622.52008	0.274104	0.17276	0.653926	0.562492	0.606994	0.603468	-0.289072	0.121848739	2.121320344	0.396823134	242070.062	-659398.37	227865.154	-669827.838	1	12	18	39	46	19	30	46	87	62	1	12	18	39	46	19	30	46	87	62
1189	RM0002	RM0479	2	310	52285.95703	0.143179	0.083455	0.432564	0.313938	0.424647	0.43666	-0.171889	0.105042017	2.645751311	0.507539828	242070.062	-659398.37	280824.062	-694497.498	1	12	18	39	46	19	30	46	87	62	1	12	18	39	46	19	22	46	87	17
1190	RM0002	RM0481	2	311	186022.8835	0.225034	0.133431	0.603571	0.477127	0.602275	0.596258	-0.289072	0.121848739	2.121320344	0.417347327	242070.062	-659398.37	336554.889	-499157.518	1	12	18	39	46	19	30	46	87	62	1	11	22	8	29	28	45	63	56	32
1191	RM0002	RM0482	2	312	180379.1902	0.063526	0.090651	0.242613	0.30702	0.318112	0.266136	-0.125016	0.096638655	2.828427125	0.555408783	242070.062	-659398.37	334415.081	-504449.831	1	12	18	39	46	19	30	46	87	62	1	11	22	8	29	28	45	63	56	32
1192	RM0002	RM0483	2	313	180203.3134	0.003423	0.000522	0.152543	0.002331	0.306709	0.271697	-0.078143	0.096638655	3	0.609928543	242070.062	-659398.37	336267.094	-505774.956	1	12	18	39	46	19	30	46	87	62	1	11	22	8	29	28	45	63	56	32
1193	RM0002	RM0484	2	314	185050.4971	0.030455	0.025542	0.231268	0.111033	0.402525	0.377976	-0.125016	0.105042017	2.828427125	0.566459674	242070.062	-659398.37	337501.488	-500853.331	1	12	18	39	46	19	30	46	87	62	1	11	22	8	29	28	45	63	56	32
1194	RM0002	RM0485	2	315	197733.8216	0.014721	0.006823	0.146812	0.026589	0.253535	0.23028	-0.10158	0.092436975	2.915475947	0.610329607	242070.062	-659398.37	361370.716	-501708.744	1	12	18	39	46	19	30	46	87	62	1	11	22	8	29	28	45	63	56	32
1195	RM0002	RM0488	2	316	211983.4496	0.038968	0.034642	0.22411	0.121754	0.326243	0.350356	-0.054707	0.100840336	3.082207001	0.584536787	242070.062	-659398.37	368408.485	-489176.204	1	12	18	39	46	19	30	46	87	62	1	11	22	8	29	28	45	63	56	32
1196	RM0002	RM0489	2	317	219639.6234	0.018346	-0.004663	0.141907	-0.014659	0.084086	0.052515	-0.054707	0.088235294	3.082207001	0.643645147	242070.062	-659398.37	404788.528	-511871.203	1	12	18	39	46	19	30	46	87	62	1	11	3	8	29	53	16	63	88	2
1197	RM0002	RM0491	2	318	197733.8216	0.009539	0.064436	0.034299	0.161106	0.137394	0.131696	0.039039	0.084033613	3.391164992	0.640378838	242070.062	-659398.37	361370.716	-501708.744	1	12	18	39	46	19	30	46	87	62	1	11	22	8	29	28	45	63	56	32
1198	RM0002	RM0494	2	319	1633618.206	0.02796	0.002266	0.001891	0.004984	0.127847	0.119892	0.062476	0.084033613	3.464101615	0.664933254	242070.062	-659398.37	-814990.076	586126.543	1	12	18	39	46	19	30	46	87	62	4	4	20	15	7	25	64	26	6	52
1199	RM0002	RM0495	2	320	2090190.11	-0.079606	-0.052268	-0.167875	-0.079802	-0.036583	-0.07178	0.109349	0.075630252	3.605551275	0.732096439	242070.062	-659398.37	-963795.6	1047875.1	1	12	18	39	46	19	30	46	87	62	4	5	20	38	12	26	55	7	42	57
1200	RM0002	RM0496	2	321	2061963.342	-0.060255	-0.037761	-0.189503	-0.085381	0.002118	0.011444	0.179658	0.067226891	3.807886553	0.740517823	242070.062	-659398.37	-944100.185	1027223.392	1	12	18	39	46	19	30	46	87	62	4	5	20	38	12	26	55	7	42	57
1201	RM0002	RM0497	2	322	1529688.076	-0.049516	-0.038469	-0.108988	-0.068558	-0.063633	0.018411	0.156222	0.067226891	3.741657387	0.733131353	242070.062	-659398.37	-744451.708	509669.809	1	12	18	39	46	19	30	46	87	62	4	4	20	15	23	25	52	26	6	81
1202	RM0002	RM0498	2	323	1654184.973	0.000977	-0.018881	0.072702	-0.037575	0.090652	0.067017	0.039039	0.084033613	3.391164992	0.670764243	242070.062	-659398.37	-814551.018	612385.219	1	12	18	39	46	19	30	46	87	62	4	4	20	15	7	25	64	26	6	52
1203	RM0002	RM0499	2	324	1545712.236	-0.015732	-0.02956	-0.057819	-0.063258	0.026303	-0.020768	0.062476	0.079831933	3.464101615	0.697988899	242070.062	-659398.37	-750403.876	525940.563	1	12	18	39	46	19	30	46	87	62	4	4	20	15	23	25	52	26	6	81
1204	RM0002	RM0500	2	325	1769953.48	-0.171393	-0.067649	-0.342802	-0.150269	-0.24911	-0.225101	0.226531	0.06302521	3.937003937	0.805348744	242070.062	-659398.37	-833432.24	745423.727	1	12	18	39	46	19	30	46	87	62	4	4	20	38	3	18	19	67	6	26
1205	RM0002	RM0501	2	326	1538314.082	-0.038312	0.050558	-0.100076	0.095994	-0.076276	-0.010386	0.156222	0.067226891	3.741657387	0.709083068	242070.062	-659398.37	-744287.002	521071.857	1	12	18	39	46	19	30	46	87	62	4	4	20	15	23	25	52	26	6	81
1206	RM0002	RM0503	2	327	1947476.889	-0.06505	-0.038983	-0.061736	-0.069284	0.07557	0.036717	0.039039	0.079831933	3.391164992	0.696258938	242070.062	-659398.37	-895417.813	921357.009	1	12	18	39	46	19	30	46	87	62	4	5	20	38	12	26	55	7	28	57
1207	RM0002	RM0504	2	328	1733236.376	0.046279	0.085021	-0.063642	0.173414	-0.112493	-0.064037	0.156222	0.067226891	3.741657387	0.691852231	242070.062	-659398.37	-820688.068	709781.491	1	12	18	39	46	19	30	46	87	62	4	4	20	38	3	18	19	67	6	80
1208	RM0002	RM0505	2	329	1730524.208	0.046552	0.09479	0.145918	0.154809	0.206501	0.210465	-0.054707	0.088235294	3.082207001	0.599800212	242070.062	-659398.37	-817187.702	709063.184	1	12	18	39	46	19	30	46	87	62	4	4	20	38	3	18	19	67	6	80
1209	RM0002	RM0506	2	330	1727892.012	-0.007439	-0.017189	0.001737	-0.028272	0.171049	0.085658	-0.03127	0.088235294	3.16227766	0.655012026	242070.062	-659398.37	-813526.003	708566.452	1	12	18	39	46	19	30	46	87	62	4	4	20	38	3	18	19	67	6	80
1210	RM0002	RM0507	2	331	1768385.771	-0.00962	0.04879	-0.000867	0.133072	-0.013077	-0.044863	-0.03127	0.079831933	3.16227766	0.656939998	242070.062	-659398.37	-834309.046	743668.361	1	12	18	39	46	19	30	46	87	62	4	4	20	38	3	18	19	67	6	26
1211	RM0002	RM0508	2	332	2060546.619	-0.009029	-0.004636	0.020909	-0.013936	0.126768	0.1284	-0.007834	0.084033613	3.240370349	0.658461726	242070.062	-659398.37	-944801.657	1024997.038	1	12	18	39	46	19	30	46	87	62	4	5	20	38	12	26	55	7	42	57
1212	RM0002	RM0509	2	333	2101341.314	0.002074	-0.007674	-0.069119	-0.017598	-0.098997	-0.067001	0.132785	0.067226891	3.674234614	0.719665135	242070.062	-659398.37	-957737.778	1065738.281	1	12	18	39	46	19	30	46	87	62	4	5	20	38	12	26	55	7	42	57
1213	RM0002	RM0510	2	334	2061003.911	0.012251	0.070559	-0.084366	0.117529	-0.311224	-0.259848	0.132785	0.06302521	3.674234614	0.722372516	242070.062	-659398.37	-944512.741	1025759.893	1	12	18	39	46	19	30	46	87	62	4	5	20	38	12	26	55	7	42	57
1214	RM0002	RM0511	2	335	1941720.085	-0.080585	0.038101	-0.157369	0.087821	-0.105128	-0.095938	0.179658	0.071428571	3.807886553	0.725563479	242070.062	-659398.37	-898917.559	911723.566	1	12	18	39	46	19	30	46	87	62	4	5	20	38	12	26	55	7	28	57
1215	RM0002	RM0512	2	336	1941720.085	-0.077873	-0.069324	-0.244488	-0.144926	-0.23621	-0.232025	0.109349	0.058823529	3.605551275	0.774283307	242070.062	-659398.37	-898917.559	911723.566	1	12	18	39	46	19	30	46	87	62	4	5	20	38	12	26	55	7	28	57
1216	RM0002	RM0513	2	337	1746863.457	0.001662	-0.017396	0.029567	-0.034362	0.099278	0.107692	0.015603	0.084033613	3.31662479	0.666374007	242070.062	-659398.37	-824204.273	724289.087	1	12	18	39	46	19	30	46	87	62	4	4	20	38	3	18	19	67	6	80
1217	RM0002	RM0514	2	338	1782949.358	-0.100033	0.005782	-0.179353	0.013168	-0.176993	-0.170203	0.156222	0.06302521	3.741657387	0.74906111	242070.062	-659398.37	-841712.448	756343.091	1	12	18	39	46	19	30	46	87	62	4	4	20	38	3	18	19	67	6	26
1218	RM0002	RM0516	2	339	1782235.812	-0.151529	-0.078367	-0.260176	-0.177182	-0.178748	-0.222589	0.109349	0.067226891	3.605551275	0.777068155	242070.062	-659398.37	-834792.486	760718.366	1	12	18	39	46	19	30	46	87	62	4	4	20	38	3	18	19	67	6	26
1219	RM0002	RM0517	2	340	1781153.048	-0.050351	-0.034444	-0.088464	-0.076923	-0.214843	-0.16148	0.109349	0.067226891	3.605551275	0.74159417	242070.062	-659398.37	-836387.35	758147.323	1	12	18	39	46	19	30	46	87	62	4	4	20	38	3	18	19	67	6	26
1220	RM0002	RM0518	2	341	1778994.302	-0.033178	-0.031959	-0.050105	-0.082465	-0.016278	-0.04837	0.085912	0.075630252	3.535533906	0.711647435	242070.062	-659398.37	-832083.687	758704.042	1	12	18	39	46	19	30	46	87	62	4	4	20	38	3	18	19	67	6	26
1221	RM0002	RM0519	2	342	1777586.394	-0.027772	-0.024028	-0.069369	-0.05125	-0.008329	-0.02888	0.062476	0.071428571	3.464101615	0.706885822	242070.062	-659398.37	-832956.234	756275.268	1	12	18	39	46	19	30	46	87	62	4	4	20	38	3	18	19	67	6	26
1222	RM0002	RM0520	2	343	1775341.589	0.000826	-0.027319	-0.020082	-0.054512	-0.138586	-0.130538	0.062476	0.071428571	3.464101615	0.713437976	242070.062	-659398.37	-833181.838	753283.869	1	12	18	39	46	19	30	46	87	62	4	4	20	38	3	18	19	67	6	26
1223	RM0002	RM0521	2	344	1772344.845	-0.117602	-0.054089	-0.211998	-0.117985	-0.158607	-0.188793	0.203095	0.067226891	3.872983346	0.774646372	242070.062	-659398.37	-832289.642	750196.422	1	12	18	39	46	19	30	46	87	62	4	4	20	38	3	18	19	67	6	26
1224	RM0002	RM0522	2	345	1769222.257	0.003252	0.004946	0.047646	0.010049	0.006666	0.023046	0.109349	0.079831933	3.605551275	0.686020018	242070.062	-659398.37	-832162.53	746365.384	1	12	18	39	46	19	30	46	87	62	4	4	20	38	3	18	19	67	6	26
1225	RM0002	RM0523	2	346	1818472.271	-0.06642	-0.040814	-0.120826	-0.080352	-0.156199	-0.13085	0.179658	0.06302521	3.807886553	0.755881011	242070.062	-659398.37	-859385.829	785374.909	1	12	18	39	46	19	30	46	87	62	4	4	20	38	3	18	19	67	6	26
1226	RM0002	RM0524	2	347	1769903.644	0.071766	-0.00465	0.112568	-0.008344	0.102819	0.066834	-0.007834	0.092436975	3.240370349	0.6419452	242070.062	-659398.37	-835958.144	744316.023	1	12	18	39	46	19	30	46	87	62	4	4	20	38	3	18	19	67	6	26
1227	RM0002	RM0525	2	348	1770298.077	0.043759	0.009504	0.104296	0.018899	0.03753	0.103473	0.039039	0.079831933	3.391164992	0.660249531	242070.062	-659398.37	-839665.214	741959.569	1	12	18	39	46	19	30	46	87	62	4	4	20	38	3	18	19	67	6	26
1228	RM0002	RM0526	2	349	1763698.777	-0.007858	-0.007636	0.041611	-0.017086	0.003232	0.042078	0.062476	0.079831933	3.464101615	0.683100675	242070.062	-659398.37	-835233.693	737043.535	1	12	18	39	46	19	30	46	87	62	4	4	20	38	3	18	19	67	6	26
1229	RM0002	RM0527	2	350	1746863.457	0.003811	0.037511	-0.020743	0.090849	0.07038	0.092256	0.109349	0.079831933	3.605551275	0.672703853	242070.062	-659398.37	-824204.273	724289.087	1	12	18	39	46	19	30	46	87	62	4	4	20	38	3	18	19	67	6	80
1230	RM0002	RM0528	2	351	1747354.945	-0.032489	0.124676	-0.144331	0.202207	0.055478	-0.015397	0.109349	0.084033613	3.605551275	0.666252899	242070.062	-659398.37	-827636.978	722258.661	1	12	18	39	46	19	30	46	87	62	4	4	20	38	3	18	19	67	6	80
1231	RM0002	RM0529	2	352	1747354.945	-0.126233	-0.075876	-0.281178	-0.158076	-0.218624	-0.247997	0.179658	0.06302521	3.807886553	0.791146337	242070.062	-659398.37	-827636.978	722258.661	1	12	18	39	46	19	30	46	87	62	4	4	20	38	3	18	19	67	6	80
1232	RM0002	RM0532	2	353	2002650.894	-0.094651	-0.052421	-0.247106	-0.090211	-0.13654	-0.126979	0.179658	0.067226891	3.807886553	0.764104985	242070.062	-659398.37	-917317.583	974041.435	1	12	18	39	46	19	30	46	87	62	4	5	20	38	12	26	55	7	42	57
1233	RM0002	RM0533	2	354	2002650.894	-0.021848	-0.035449	-0.064077	-0.050642	-0.077846	-0.047503	0.179658	0.071428571	3.807886553	0.730321947	242070.062	-659398.37	-917317.583	974041.435	1	12	18	39	46	19	30	46	87	62	4	5	20	38	12	26	55	7	42	57
1234	RM0002	RM0534	2	355	2002900.173	-0.086945	-0.039406	-0.129522	-0.087103	-0.130131	-0.087046	0.249968	0.067226891	4	0.762762303	242070.062	-659398.37	-920917.865	971266.582	1	12	18	39	46	19	30	46	87	62	4	5	20	38	12	26	55	7	42	57
1235	RM0002	RM0535	2	356	1549249.544	-0.126111	-0.062078	-0.226463	-0.135591	-0.135643	-0.152492	0.179658	0.067226891	3.807886553	0.772219927	242070.062	-659398.37	-760870.811	521399.561	1	12	18	39	46	19	30	46	87	62	4	4	20	15	23	25	52	26	6	81
1236	RM0002	RM0536	2	357	1554042.908	-0.049565	-0.038407	-0.044616	-0.077147	-0.038191	-0.073079	0.039039	0.084033613	3.391164992	0.702208164	242070.062	-659398.37	-762266.785	526500.807	1	12	18	39	46	19	30	46	87	62	4	4	20	15	23	25	52	26	6	81
1237	RM0002	RM0537	2	358	1555923.887	-0.056219	0.019079	-0.118511	0.045485	-0.087974	-0.091339	0.109349	0.071428571	3.605551275	0.714424957	242070.062	-659398.37	-761331.136	529754.765	1	12	18	39	46	19	30	46	87	62	4	4	20	15	23	25	52	26	6	81
1238	RM0002	RM0538	2	359	1556636.46	-0.057051	-0.04002	-0.090741	-0.074714	-0.043052	-0.011662	0.156222	0.071428571	3.741657387	0.730871472	242070.062	-659398.37	-758249.296	533278.556	1	12	18	39	46	19	30	46	87	62	4	4	20	15	23	25	52	26	6	81
1239	RM0002	RM0539	2	360	1766308.175	-0.021212	0.134039	-0.039547	0.279818	0.034521	0.024337	0.062476	0.079831933	3.464101615	0.647173801	242070.062	-659398.37	-832095.607	742747.373	1	12	18	39	46	19	30	46	87	62	4	4	20	38	3	18	19	67	6	26
1240	RM0002	RM0540	2	361	1766308.175	0.073165	0.115793	0.19216	0.246645	0.088512	0.137976	0.015603	0.084033613	3.31662479	0.609389186	242070.062	-659398.37	-832095.607	742747.373	1	12	18	39	46	19	30	46	87	62	4	4	20	38	3	18	19	67	6	26
1241	RM0002	RM0541	2	362	1781220.94	-0.14485	-0.054886	-0.325779	-0.096329	-0.385321	-0.368725	0.273404	0.058823529	4.062019202	0.820240013	242070.062	-659398.37	-837136.461	757662.433	1	12	18	39	46	19	30	46	87	62	4	4	20	38	3	18	19	67	6	26
1242	RM0002	RM0542	2	363	1774343.09	-0.100424	-0.051007	-0.205944	-0.101521	-0.12735	-0.114236	0.156222	0.067226891	3.741657387	0.758296801	242070.062	-659398.37	-834458.418	751055.399	1	12	18	39	46	19	30	46	87	62	4	4	20	38	3	18	19	67	6	26
1243	RM0002	RM0543	2	364	1681955.162	0.029305	0.076353	0.057628	0.180373	0.155063	0.163079	-0.007834	0.079831933	3.240370349	0.626849033	242070.062	-659398.37	-749951.149	698860.473	1	12	18	39	46	19	30	46	87	62	4	4	20	15	7	18	64	67	6	69
1244	RM0002	RM0544	2	365	1681955.162	-0.003574	0.002489	0.069077	0.00666	0.079294	0.103245	0.039039	0.079831933	3.391164992	0.667217101	242070.062	-659398.37	-749951.149	698860.473	1	12	18	39	46	19	30	46	87	62	4	4	20	15	7	18	64	67	6	69
1245	RM0002	WG0001	2	366	683720.1765	0.080504	0.011764	0.092077	0.029633	0.064414	0.054415	0.015603	0.079831933	3.31662479	0.653117234	242070.062	-659398.37	72871.291	3055.444	1	12	18	39	46	19	30	46	87	62	3	10	16	7	47	21	15	6	26	79
1246	RM0002	WG0002	2	367	710227.8641	0.014036	0.000961	0.02595	0.002968	0.109783	0.08455	-0.03127	0.084033613	3.16227766	0.652827419	242070.062	-659398.37	110532.134	38542.453	1	12	18	39	46	19	30	46	87	62	3	10	16	7	47	5	35	38	26	5
1247	RM0002	WG0003	2	368	719403.1504	-0.020576	-0.037382	0.008365	-0.105635	-0.032295	-0.048456	0.015603	0.084033613	3.31662479	0.692496467	242070.062	-659398.37	80528.45	41633.156	1	12	18	39	46	19	30	46	87	62	3	10	16	7	47	21	15	38	26	5
1248	RM0002	WG0004	2	369	698230.9883	-0.035254	0.022407	-0.028811	0.05907	-0.133433	-0.147797	0.062476	0.075630252	3.464101615	0.700191013	242070.062	-659398.37	77164.395	19079.805	1	12	18	39	46	19	30	46	87	62	3	10	16	7	47	21	15	6	26	4
1249	RM0002	WG0005	2	370	719403.1504	-0.021436	-0.052939	-0.133787	-0.121847	-0.259609	-0.230315	0.085912	0.06302521	3.535533906	0.752044414	242070.062	-659398.37	80528.45	41633.156	1	12	18	39	46	19	30	46	87	62	3	10	16	7	47	21	15	38	26	5
1250	RM0002	WG0006	2	371	689144.625	-0.040391	0.029749	-0.061029	0.083583	0.017134	-0.049863	0.015603	0.079831933	3.31662479	0.676409993	242070.062	-659398.37	56682.088	4342.252	1	12	18	39	46	19	30	46	87	62	3	10	16	7	47	21	15	6	26	79
1251	RM0002	WG0007	2	372	693982.7124	-0.041149	-0.032107	0.059844	-0.086662	0.014237	0.043719	0.015603	0.079831933	3.31662479	0.685931013	242070.062	-659398.37	116823.373	23188.82	1	12	18	39	46	19	30	46	87	62	3	10	16	7	47	5	35	6	26	85
1252	RM0002	WG0008	2	373	693982.7124	-0.037553	-0.034034	0.03796	-0.080983	0.069815	0.036558	-0.007834	0.084033613	3.240370349	0.677143602	242070.062	-659398.37	116823.373	23188.82	1	12	18	39	46	19	30	46	87	62	3	10	16	7	47	5	35	6	26	85
1253	RM0002	WG0009	2	374	691540.5125	-0.067276	-0.05283	-0.151368	-0.100324	-0.219179	-0.2313	0.132785	0.067226891	3.674234614	0.758727122	242070.062	-659398.37	103626.421	18142.506	1	12	18	39	46	19	30	46	87	62	3	10	16	7	47	5	35	6	26	4
1254	RM0002	WG0010	2	375	698948.769	-0.038458	-0.041467	-0.077901	-0.073103	-0.034546	-0.097244	0.109349	0.075630252	3.605551275	0.721628511	242070.062	-659398.37	86685.381	22059.613	1	12	18	39	46	19	30	46	87	62	3	10	16	7	47	21	15	6	26	4
1255	RM0002	WG0011	2	376	688075.8577	-0.009082	-0.000927	0.022419	-0.003117	0.13682	0.114129	-0.03127	0.084033613	3.16227766	0.653400925	242070.062	-659398.37	68978.721	6550.407	1	12	18	39	46	19	30	46	87	62	3	10	16	7	47	21	15	6	26	79
1256	RM0002	WG0012	2	377	696908.4905	-0.096045	-0.061338	-0.227642	-0.156364	-0.107505	-0.140573	0.156222	0.067226891	3.741657387	0.764676959	242070.062	-659398.37	80497.966	18521.907	1	12	18	39	46	19	30	46	87	62	3	10	16	7	47	21	15	6	26	4
1257	RM0002	WG0013	2	378	695496.9224	0.018223	-0.008671	0.038861	-0.017152	0.054627	0.058358	0.062476	0.079831933	3.464101615	0.677092044	242070.062	-659398.37	88466.866	18924.582	1	12	18	39	46	19	30	46	87	62	3	10	16	7	47	21	15	6	26	4
1258	RM0002	WG0014	2	379	695496.9224	0.015798	-0.025692	-0.026979	-0.051203	-0.124576	-0.134803	0.039039	0.075630252	3.391164992	0.704252696	242070.062	-659398.37	88466.866	18924.582	1	12	18	39	46	19	30	46	87	62	3	10	16	7	47	21	15	6	26	4
1259	RM0002	WG0015	2	380	719403.1504	-0.004067	-0.030202	-0.071369	-0.072971	-0.134165	-0.125767	0.085912	0.071428571	3.535533906	0.721832035	242070.062	-659398.37	80528.45	41633.156	1	12	18	39	46	19	30	46	87	62	3	10	16	7	47	21	15	38	26	5
1260	RM0002	WG0016	2	381	692536.5986	-0.018937	-0.027854	0.080843	-0.089679	0.117073	0.085518	-0.03127	0.084033613	3.16227766	0.663588225	242070.062	-659398.37	87492.631	15666.633	1	12	18	39	46	19	30	46	87	62	3	10	16	7	47	21	15	6	26	4
1261	RM0002	WG0017	2	382	700003.8658	-0.083202	-0.063377	-0.124763	-0.176701	-0.165933	-0.204578	0.085912	0.075630252	3.535533906	0.748035819	242070.062	-659398.37	72356.529	19720.713	1	12	18	39	46	19	30	46	87	62	3	10	16	7	47	21	15	6	26	4
1262	RM0002	WG0018	2	383	689144.625	0.078159	0.078287	0.20814	0.195193	0.317873	0.316977	-0.10158	0.100840336	2.915475947	0.563687944	242070.062	-659398.37	56682.088	4342.252	1	12	18	39	46	19	30	46	87	62	3	10	16	7	47	21	15	6	26	79
1263	RM0002	WG0019	2	384	717000.116	-0.098174	-0.076937	-0.203615	-0.188632	-0.261904	-0.316448	0.156222	0.067226891	3.741657387	0.78484218	242070.062	-659398.37	92991.568	41932.343	1	12	18	39	46	19	30	46	87	62	3	10	16	7	47	21	35	38	26	5
1264	RM0002	WG0020	2	385	680260.3791	0.109077	0.031777	0.297532	0.086881	0.286545	0.23428	-0.125016	0.100840336	2.828427125	0.571191095	242070.062	-659398.37	120888.074	9981.275	1	12	18	39	46	19	30	46	87	62	3	10	2	35	47	5	35	6	26	85
1265	RM0002	WG0021	2	386	680260.3791	-0.130735	-0.065028	-0.307032	-0.195654	-0.056749	-0.109087	0.132785	0.071428571	3.674234614	0.765256326	242070.062	-659398.37	120888.074	9981.275	1	12	18	39	46	19	30	46	87	62	3	10	2	35	47	5	35	6	26	85
1266	RM0002	WG0022	2	387	693982.7124	-0.130148	-0.068615	-0.266598	-0.17175	-0.197174	-0.235845	0.156222	0.06302521	3.741657387	0.785349422	242070.062	-659398.37	116823.373	23188.82	1	12	18	39	46	19	30	46	87	62	3	10	16	7	47	5	35	6	26	85
1267	RM0002	WG0023	2	388	727646.9873	0.137136	0.091353	0.343871	0.286009	0.343773	0.316768	-0.171889	0.100840336	2.645751311	0.527378295	242070.062	-659398.37	80329.164	50045.088	1	12	18	39	46	19	30	46	87	62	3	10	16	7	47	21	15	38	26	5
1268	RM0002	WG0024	2	389	692853.8177	0.005356	-0.005648	0.038313	-0.014653	0.159178	0.116703	-0.03127	0.092436975	3.16227766	0.644748778	242070.062	-659398.37	79900.652	14209.45	1	12	18	39	46	19	30	46	87	62	3	10	16	7	47	21	15	6	26	4
1269	RM0002	WG0025	2	390	696908.4905	0.016584	0.06419	0.071483	0.191102	0.204744	0.152991	-0.03127	0.088235294	3.16227766	0.616197408	242070.062	-659398.37	80497.966	18521.907	1	12	18	39	46	19	30	46	87	62	3	10	16	7	47	21	15	6	26	4
1270	RM0002	WG0026	2	391	764934.9328	0.013718	-0.006439	0.119805	-0.023598	0.201858	0.14151	-0.078143	0.092436975	3	0.628578794	242070.062	-659398.37	158653.615	100974.662	1	12	18	39	46	19	30	46	87	62	3	9	5	29	33	51	68	9	65	44
1271	RM0002	WG0027	2	392	678937.1605	0.096772	0.016061	0.197182	0.041232	0.134439	0.182284	-0.03127	0.084033613	3.16227766	0.622976906	242070.062	-659398.37	177911.746	16500.571	1	12	18	39	46	19	30	46	87	62	3	9	5	29	33	58	69	49	14	44
1272	RM0002	WG0028	2	393	739142.1851	-0.030581	-0.017983	0.021411	-0.056526	0.203832	0.177881	-0.007834	0.092436975	3.240370349	0.652902983	242070.062	-659398.37	186183.361	77627.984	1	12	18	39	46	19	30	46	87	62	3	9	5	29	33	49	68	40	65	44
1273	RM0002	WG0029	2	394	701868.9944	-0.047412	-0.042259	-0.107291	-0.080967	-0.153755	-0.134467	0.156222	0.067226891	3.741657387	0.746550004	242070.062	-659398.37	173524.116	39115.437	1	12	18	39	46	19	30	46	87	62	3	9	5	29	33	58	68	49	14	44
1274	RM0002	WG0030	2	395	557871.588	0.034684	0.002884	0.088394	0.008878	0.015116	0.065794	-0.03127	0.079831933	3.16227766	0.655298396	242070.062	-659398.37	310437.403	-105731.85	1	12	18	39	46	19	30	46	87	62	3	18	24	34	24	48	1	78	8	8
1275	RM0002	WG0031	2	396	534394.2766	0.043393	0.006482	0.122677	0.021229	0.123661	0.108878	-0.054707	0.084033613	3.082207001	0.636169544	242070.062	-659398.37	250405.491	-125069.105	1	12	18	39	46	19	30	46	87	62	3	18	24	34	24	48	20	71	8	8
1276	RM0002	WG0032	2	397	640584.4476	-0.007222	-0.024791	-0.027012	-0.068411	0.000661	-0.000659	0.062476	0.075630252	3.464101615	0.698454105	242070.062	-659398.37	229593.392	-18935.438	1	12	18	39	46	19	30	46	87	62	3	9	21	29	10	43	28	22	55	41
1277	RM0002	WG0033	2	398	688164.1722	-0.001543	-0.032501	0.000725	-0.068042	-0.01634	0.007914	0.062476	0.075630252	3.464101615	0.697793241	242070.062	-659398.37	222359.571	28483.469	1	12	18	39	46	19	30	46	87	62	3	9	21	29	41	3	13	12	50	59
1278	RM0002	WG0034	2	399	704808.8859	-0.012433	-0.019176	-0.049693	-0.055819	0.016274	-0.040322	-0.03127	0.079831933	3.16227766	0.681310914	242070.062	-659398.37	168912.947	41603.486	1	12	18	39	46	19	30	46	87	62	3	9	5	29	33	58	68	49	14	44
1279	RM0002	WG0035	2	400	704808.8859	-0.0628	-0.020183	-0.102877	-0.060481	0.052576	0.062229	0.085912	0.079831933	3.535533906	0.702348126	242070.062	-659398.37	168912.947	41603.486	1	12	18	39	46	19	30	46	87	62	3	9	5	29	33	58	68	49	14	44
1280	RM0002	WG0036	2	401	691421.0061	-0.043449	-0.031059	-0.085246	-0.092833	0.055683	0.066602	0.062476	0.075630252	3.464101615	0.702137641	242070.062	-659398.37	231710.897	31945.029	1	12	18	39	46	19	30	46	87	62	3	9	21	29	41	3	13	12	50	59
1281	RM0002	WG0037	2	402	694810.8578	0.087892	0.003771	0.227661	0.011456	0.231808	0.15348	-0.125016	0.096638655	2.828427125	0.59686294	242070.062	-659398.37	182846.528	32883.871	1	12	18	39	46	19	30	46	87	62	3	9	5	29	33	58	68	49	14	44
1282	RM0002	WG0038	2	403	717992.3157	-0.044599	-0.039458	-0.037651	-0.084498	-0.012197	-0.021622	0.062476	0.079831933	3.464101615	0.704959197	242070.062	-659398.37	207566.217	57764.408	1	12	18	39	46	19	30	46	87	62	3	9	5	29	41	49	13	40	50	60
1283	RM0002	WG0039	2	404	708711.6105	-0.105709	-0.070323	-0.253775	-0.171255	-0.135285	-0.152091	0.109349	0.067226891	3.605551275	0.764282642	242070.062	-659398.37	175910.772	46218.449	1	12	18	39	46	19	30	46	87	62	3	9	5	29	33	58	68	49	14	44
1284	RM0002	WG0040	2	405	739087.6136	0.023357	-0.013877	0.035715	-0.03225	0.146066	0.104494	-0.03127	0.084033613	3.16227766	0.65300087	242070.062	-659398.37	186341.647	77585.242	1	12	18	39	46	19	30	46	87	62	3	9	5	29	33	49	68	40	65	44
1285	RM0002	WG0041	2	406	655936.4663	-0.057026	-0.016174	-0.043624	-0.042057	0.056732	0.094306	0.132785	0.075630252	3.674234614	0.70520529	242070.062	-659398.37	237173.684	-3480.179	1	12	18	39	46	19	30	46	87	62	3	9	21	29	10	43	28	22	55	41
1286	RM0002	WG0042	2	407	655936.4663	-0.067668	-0.039492	-0.107943	-0.112768	0.079764	0.074266	0.085912	0.075630252	3.535533906	0.710816708	242070.062	-659398.37	237173.684	-3480.179	1	12	18	39	46	19	30	46	87	62	3	9	21	29	10	43	28	22	55	41
1287	RM0002	WG0043	2	408	710636.8435	-0.004772	0.016464	-0.047756	0.041458	0.089903	0.11577	0.062476	0.075630252	3.464101615	0.675264994	242070.062	-659398.37	147176.207	44874.219	1	12	18	39	46	19	30	46	87	62	3	9	5	29	33	58	68	49	14	44
1288	RM0002	WG0044	2	409	710572.1034	-0.084719	-0.057512	-0.147474	-0.152453	-0.084089	-0.1552	0.109349	0.071428571	3.605551275	0.747157876	242070.062	-659398.37	230807.182	51084.467	1	12	18	39	46	19	30	46	87	62	3	9	21	29	41	3	13	12	50	60
1289	RM0002	WG0045	2	410	696303.1868	-0.022068	-0.022942	-0.016464	-0.065125	0.162782	0.084941	-0.007834	0.088235294	3.240370349	0.665409027	242070.062	-659398.37	221701.464	36606.837	1	12	18	39	46	19	30	46	87	62	3	9	21	29	41	3	13	12	50	59
1290	RM0002	WG0046	2	411	714614.155	-0.023487	-0.035844	0.028999	-0.091622	-0.029235	-0.043719	0.015603	0.079831933	3.31662479	0.693252766	242070.062	-659398.37	183385.327	52802.088	1	12	18	39	46	19	30	46	87	62	3	9	5	29	33	49	68	40	14	44
1291	RM0002	WG0047	2	412	693025.1229	-0.109525	-0.066787	-0.204564	-0.122387	-0.174046	-0.152809	0.203095	0.06302521	3.872983346	0.777648278	242070.062	-659398.37	213622.657	33042.65	1	12	18	39	46	19	30	46	87	62	3	9	21	29	41	3	13	12	50	59
1292	RM0002	WG0048	2	413	716810.4132	-0.105929	-0.015579	-0.206135	-0.039209	-0.060006	-0.078311	0.179658	0.067226891	3.807886553	0.747763208	242070.062	-659398.37	188999.643	55444.759	1	12	18	39	46	19	30	46	87	62	3	9	5	29	33	49	68	40	14	44
1293	RM0002	WG0050	2	414	620078.8188	-0.111237	-0.041953	-0.137994	-0.118026	-0.002613	-0.003265	0.156222	0.075630252	3.741657387	0.737130051	242070.062	-659398.37	276000.037	-40248.551	1	12	18	39	46	19	30	46	87	62	3	18	25	34	10	43	11	22	71	84
1294	RM0002	WG0051	2	415	644904.9445	-0.03814	-0.044765	0.015589	-0.142438	-0.051681	-0.050052	0.039039	0.075630252	3.391164992	0.708919649	242070.062	-659398.37	240392.271	-14495.608	1	12	18	39	46	19	30	46	87	62	3	9	21	29	10	43	28	22	55	41
1295	RM0002	WG0052	2	416	640584.4476	0.019883	0.082493	-0.066634	0.190077	-0.019662	-0.012741	0.039039	0.079831933	3.391164992	0.658786718	242070.062	-659398.37	229593.392	-18935.438	1	12	18	39	46	19	30	46	87	62	3	9	21	29	10	43	28	22	55	41
1296	RM0002	WG0054	2	417	724490.6044	-0.05184	-0.041101	-0.053268	-0.128562	0.074251	0.031698	-0.007834	0.084033613	3.240370349	0.688219997	242070.062	-659398.37	226482.768	64924.536	1	12	18	39	46	19	30	46	87	62	3	9	21	29	41	3	13	12	50	60
1297	RM0002	WG0055	2	418	707425.0135	-0.023413	-0.038783	-0.041579	-0.071352	-0.000407	0.003315	0.062476	0.071428571	3.464101615	0.706351575	242070.062	-659398.37	153465.872	42455.922	1	12	18	39	46	19	30	46	87	62	3	9	5	29	33	58	68	49	14	44
1298	RM0002	WG0056	2	419	666303.4584	0.019174	0.070921	-0.005	0.162922	-0.077799	-0.054007	0.062476	0.075630252	3.464101615	0.670971086	242070.062	-659398.37	245853.967	6894.344	1	12	18	39	46	19	30	46	87	62	3	9	21	29	10	43	28	22	55	41
1299	RM0002	WG0057	2	420	707159.5879	-0.125769	-0.07506	-0.253229	-0.178461	-0.232924	-0.215942	0.179658	0.058823529	3.807886553	0.793112575	242070.062	-659398.37	204308.393	46752.279	1	12	18	39	46	19	30	46	87	62	3	9	5	29	41	49	13	40	50	60
1300	RM0002	WG0058	2	421	710252.4722	-0.107372	-0.062516	-0.18674	-0.162213	-0.15197	-0.19882	0.156222	0.071428571	3.741657387	0.76622095	242070.062	-659398.37	225077.07	50650.792	1	12	18	39	46	19	30	46	87	62	3	9	21	29	41	3	13	12	50	60
1301	RM0002	WG0059	2	422	713049.7466	0.101616	0.019198	0.222529	0.045777	0.298535	0.282664	-0.125016	0.092436975	2.828427125	0.584255514	242070.062	-659398.37	165742.23	49554.381	1	12	18	39	46	19	30	46	87	62	3	9	5	29	33	58	68	49	14	44
1302	RM0002	WG0060	2	423	754280.1331	-0.048855	-0.025539	-0.068588	-0.074662	0.203142	0.18848	0.039039	0.084033613	3.391164992	0.675897679	242070.062	-659398.37	166224.461	91058.8	1	12	18	39	46	19	30	46	87	62	3	9	5	29	33	49	68	9	65	44
1303	RM0002	WG0061	2	424	682835.0999	-0.037504	0.047753	-0.056184	0.102003	-0.013972	-0.060295	0.039039	0.079831933	3.391164992	0.677833069	242070.062	-659398.37	228838.484	23308.521	1	12	18	39	46	19	30	46	87	62	3	9	21	29	41	3	13	12	50	59
1304	RM0002	WG0062	2	425	707706.7445	-0.102969	-0.055384	-0.203271	-0.132388	-0.234712	-0.222926	0.179658	0.06302521	3.807886553	0.778963101	242070.062	-659398.37	194361.571	46698.462	1	12	18	39	46	19	30	46	87	62	3	9	5	29	41	49	68	40	14	44
1305	RM0002	WG0063	2	426	716810.4132	0.08887	-0.00555	0.132294	-0.010762	0.116159	0.078164	-0.03127	0.079831933	3.16227766	0.643667146	242070.062	-659398.37	188999.643	55444.759	1	12	18	39	46	19	30	46	87	62	3	9	5	29	33	49	68	40	14	44
1306	RM0002	WG0064	2	427	694810.8578	0.052175	-0.000332	0.063427	-0.000758	0.247664	0.17574	-0.03127	0.088235294	3.16227766	0.63212258	242070.062	-659398.37	182846.528	32883.871	1	12	18	39	46	19	30	46	87	62	3	9	5	29	33	58	68	49	14	44
1307	RM0002	WG0065	2	428	717992.3157	-0.050764	-0.04564	-0.115378	-0.098746	-0.024656	-0.05679	0.085912	0.071428571	3.535533906	0.724439166	242070.062	-659398.37	207566.217	57764.408	1	12	18	39	46	19	30	46	87	62	3	9	5	29	41	49	13	40	50	60
1308	RM0002	WG0066	2	429	688164.1722	-0.107421	-0.058938	-0.153173	-0.175168	-0.057292	-0.106917	0.085912	0.075630252	3.535533906	0.741078924	242070.062	-659398.37	222359.571	28483.469	1	12	18	39	46	19	30	46	87	62	3	9	21	29	41	3	13	12	50	59
1309	RM0002	WG0067	2	430	712848.7709	-0.035303	-0.037235	-0.075954	-0.073008	-0.070336	-0.069189	0.085912	0.071428571	3.535533906	0.720450204	242070.062	-659398.37	184332.128	51108.281	1	12	18	39	46	19	30	46	87	62	3	9	5	29	33	49	68	40	14	44
1310	RM0002	WG0068	2	431	699846.6853	-0.047412	-0.041024	-0.136517	-0.085743	-0.06667	-0.063869	0.085912	0.071428571	3.535533906	0.726182273	242070.062	-659398.37	195532.475	38899.3	1	12	18	39	46	19	30	46	87	62	3	9	5	29	41	49	13	40	14	44
1311	RM0002	WG0069	2	432	607059.0775	0.107287	0.008479	0.184099	0.02166	0.012687	0.030796	-0.03127	0.084033613	3.16227766	0.638891047	242070.062	-659398.37	283001.415	-53720.776	1	12	18	39	46	19	30	46	87	62	3	18	25	34	10	43	11	22	71	84
1312	RM0002	WG0070	2	433	611545.3289	-0.007173	-0.016283	-0.001487	-0.050727	0.01151	0.000161	0.015603	0.075630252	3.31662479	0.686373362	242070.062	-659398.37	275242.765	-48753.415	1	12	18	39	46	19	30	46	87	62	3	18	25	34	10	43	11	22	71	84
1313	RM0002	WG0071	2	434	463160.6957	-0.086187	-0.028778	-0.18118	-0.091337	-0.035515	-0.069339	0.085912	0.071428571	3.535533906	0.730273584	242070.062	-659398.37	355983.8	-210464.644	1	12	18	39	46	19	30	46	87	62	5	3	10	20	35	42	56	42	83	10
1314	RM0002	WG0072	2	435	479545.7573	0.042169	0.035115	0.142126	0.097659	0.161808	0.108542	-0.054707	0.092436975	3.082207001	0.617414882	242070.062	-659398.37	331126.362	-188194.477	1	12	18	39	46	19	30	46	87	62	5	2	7	1	31	60	54	11	68	92
1315	RM0002	WG0073	2	436	479545.7573	-0.110748	-0.051735	-0.185248	-0.171216	0.030594	-0.06217	0.085912	0.079831933	3.535533906	0.731997142	242070.062	-659398.37	331126.362	-188194.477	1	12	18	39	46	19	30	46	87	62	5	2	7	1	31	60	54	11	68	92
1316	RM0002	WG0075	2	437	529596.6914	-0.013457	0.029932	0.087452	0.112484	0.216624	0.212032	-0.054707	0.096638655	3.082207001	0.615137203	242070.062	-659398.37	312222.345	-134468.553	1	12	18	39	46	19	30	46	87	62	5	2	24	1	24	48	53	78	8	8
1317	RM0002	WG0076	2	438	528593.8228	0.140509	0.032615	0.346233	0.09711	0.281823	0.27669	-0.171889	0.100840336	2.645751311	0.553743562	242070.062	-659398.37	282639.104	-132363.663	1	12	18	39	46	19	30	46	87	62	3	18	24	1	24	48	20	78	8	8
1318	RM0002	WG0077	2	439	552403.6239	0.076202	0.068515	0.304176	0.242448	0.394278	0.421231	-0.10158	0.100840336	2.915475947	0.547460532	242070.062	-659398.37	309094.132	-111075.894	1	12	18	39	46	19	30	46	87	62	3	18	24	34	24	48	1	78	8	8
1319	RM0002	WG0078	2	440	537228.9872	-0.043987	-0.036241	-0.059884	-0.112443	0.02803	-0.003698	0.085912	0.075630252	3.535533906	0.71158	242070.062	-659398.37	303258.122	-125665.285	1	12	18	39	46	19	30	46	87	62	3	18	24	1	24	48	53	78	8	8
1320	RM0002	WG0079	2	441	596320.5184	0.079326	0.013368	0.190835	0.045674	0.16642	0.158049	-0.10158	0.092436975	2.915475947	0.606531673	242070.062	-659398.37	286191.425	-64712.347	1	12	18	39	46	19	30	46	87	62	3	18	25	34	10	48	11	78	71	84
1321	RM0002	WG0080	2	442	1015781.141	-0.067354	-0.039994	-0.158575	-0.10125	-0.161935	-0.186068	0.085912	0.067226891	3.535533906	0.744785311	242070.062	-659398.37	8646.581	329199.023	1	12	18	39	46	19	30	46	87	62	7	7	26	27	44	41	26	37	17	64
1322	RM0002	WG0081	2	443	1019633.73	-0.002721	-0.023798	-0.070209	-0.043666	-0.173893	-0.19604	0.085912	0.067226891	3.535533906	0.727422633	242070.062	-659398.37	4875.193	332262.629	1	12	18	39	46	19	30	46	87	62	7	7	26	27	44	41	26	37	17	64
1323	RM0002	WG0082	2	444	1018259.57	-0.140716	-0.07289	-0.328586	-0.138451	-0.372737	-0.399766	0.249968	0.054621849	4	0.826136331	242070.062	-659398.37	6793.173	331307.105	1	12	18	39	46	19	30	46	87	62	7	7	26	27	44	41	26	37	17	64
1324	RM0002	WG0083	2	445	1021132.089	-0.071998	-0.03619	-0.069784	-0.111937	0.14537	0.101272	0.039039	0.084033613	3.391164992	0.690019933	242070.062	-659398.37	26911.722	338808.839	1	12	18	39	46	19	30	46	87	62	7	7	26	27	44	41	26	37	17	64
1325	RM0002	WG0084	2	446	977290.5065	-0.022218	-0.029935	-0.016022	-0.090765	0.127228	0.138178	-0.078143	0.084033613	3	0.658646615	242070.062	-659398.37	-11270.87	284484.624	1	12	18	39	46	19	30	46	87	62	7	7	26	27	44	41	26	37	2	64
1326	RM0002	WG0085	2	447	974493.1007	0.073136	-0.013118	0.128612	-0.033521	0.072373	0.057966	-0.054707	0.084033613	3.082207001	0.644403748	242070.062	-659398.37	-23800.666	278124.728	1	12	18	39	46	19	30	46	87	62	7	7	26	27	37	1	8	14	2	68
1327	RM0002	WG0086	2	448	959748.1152	0.07977	0.091527	0.134015	0.211992	0.026666	0.046197	-0.054707	0.088235294	3.082207001	0.610784982	242070.062	-659398.37	36560.246	278088.782	1	12	18	39	46	19	30	46	87	62	7	7	26	27	44	41	26	37	53	64
1328	RM0002	WG0087	2	449	963194.8342	-0.083985	-0.065599	-0.167937	-0.154952	-0.168696	-0.239474	0.132785	0.071428571	3.674234614	0.761814052	242070.062	-659398.37	45531.094	283531.491	1	12	18	39	46	19	30	46	87	62	7	7	26	27	44	41	26	37	53	64
1329	RM0002	WG0088	2	450	994197.5725	-0.043033	-0.0226	-0.036149	-0.064221	0.061766	0.018676	0.062476	0.079831933	3.464101615	0.695028517	242070.062	-659398.37	-14135.277	301219.992	1	12	18	39	46	19	30	46	87	62	7	7	26	27	44	41	26	37	2	64
1330	RM0002	WG0089	2	451	968552.2472	-0.00098	0.016546	-0.040414	0.043096	0.108939	0.107589	0.015603	0.079831933	3.31662479	0.662986903	242070.062	-659398.37	8510.786	280571.587	1	12	18	39	46	19	30	46	87	62	7	7	26	27	44	41	26	37	53	64
1331	RM0002	WG0090	2	452	989016.0149	-0.064145	0.00983	-0.101274	0.026667	-0.017962	-0.01253	0.109349	0.075630252	3.605551275	0.706235395	242070.062	-659398.37	-7269.105	297671.459	1	12	18	39	46	19	30	46	87	62	7	7	26	27	44	41	26	37	2	64
1332	RM0002	WG0091	2	453	977814.2385	-0.032982	-0.042151	-0.146551	-0.09115	-0.133119	-0.149687	0.062476	0.071428571	3.464101615	0.729699031	242070.062	-659398.37	26158.445	294280.223	1	12	18	39	46	19	30	46	87	62	7	7	26	27	44	41	26	37	53	64
1333	RM0002	WG0092	2	454	987486.5712	0.018342	0.071013	0.00953	0.181075	0.128303	0.088232	-0.03127	0.084033613	3.16227766	0.629562022	242070.062	-659398.37	18756.137	302506.313	1	12	18	39	46	19	30	46	87	62	7	7	26	27	44	41	26	37	53	64
1334	RM0002	WG0093	2	455	987486.5712	0.045496	0.056011	0.071516	0.123731	0.077935	0.071596	-0.007834	0.084033613	3.240370349	0.636548573	242070.062	-659398.37	18756.137	302506.313	1	12	18	39	46	19	30	46	87	62	7	7	26	27	44	41	26	37	53	64
1335	RM0002	WG0094	2	456	989016.0149	-0.086749	-0.050489	-0.189186	-0.142742	-0.049214	-0.094627	0.062476	0.075630252	3.464101615	0.732583611	242070.062	-659398.37	-7269.105	297671.459	1	12	18	39	46	19	30	46	87	62	7	7	26	27	44	41	26	37	2	64
1336	RM0002	WG0095	2	457	988838.5458	0.019055	0.014925	0.111345	0.044239	0.139157	0.176207	0.015603	0.084033613	3.31662479	0.644170081	242070.062	-659398.37	27607.831	305903.459	1	12	18	39	46	19	30	46	87	62	7	7	26	27	44	41	26	37	53	64
1337	RM0002	WG0096	2	458	992682.0336	-0.022928	-0.060178	-0.064732	-0.135501	-0.265742	-0.285337	0.109349	0.067226891	3.605551275	0.7539164	242070.062	-659398.37	-1296.15	302989.549	1	12	18	39	46	19	30	46	87	62	7	7	26	27	44	41	26	37	2	64
1338	RM0002	WG0097	2	459	994197.5725	-0.061185	0.00023	-0.079219	0.000656	0.06004	0.046756	0.062476	0.075630252	3.464101615	0.693481895	242070.062	-659398.37	-14135.277	301219.992	1	12	18	39	46	19	30	46	87	62	7	7	26	27	44	41	26	37	2	64
1339	RM0002	WG0098	2	460	982089.113	0.068076	0.089456	0.124391	0.235257	0.202093	0.207085	-0.054707	0.092436975	3.082207001	0.591031597	242070.062	-659398.37	-47320.773	279085.498	1	12	18	39	46	19	30	46	87	62	7	7	26	27	37	1	8	14	3	68
1340	RM0002	WG0099	2	461	994760.2953	0.064847	0.080301	0.12165	0.201165	0.122451	0.062094	-0.054707	0.088235294	3.082207001	0.609836413	242070.062	-659398.37	-33318.377	296483.031	1	12	18	39	46	19	30	46	87	62	7	7	26	27	37	1	8	14	2	68
1341	RM0002	WG0100	2	462	1011309.613	-0.013065	0.003869	0.03812	0.010493	0.088461	0.119739	0.039039	0.079831933	3.391164992	0.668240287	242070.062	-659398.37	-50610.5	308633.252	1	12	18	39	46	19	30	46	87	62	7	7	26	27	37	1	8	14	15	68
1342	RM0002	WG0101	2	463	1016813.008	-0.025542	-0.040875	-0.043728	-0.111971	0.061037	0.0154	0.039039	0.075630252	3.391164992	0.699136596	242070.062	-659398.37	-38767.868	317862.47	1	12	18	39	46	19	30	46	87	62	7	7	26	27	37	1	8	14	15	68
1343	RM0002	WG0102	2	464	1016813.008	-0.037211	-0.053378	-0.123123	-0.122379	-0.115728	-0.120713	0.156222	0.067226891	3.741657387	0.748182412	242070.062	-659398.37	-38767.868	317862.47	1	12	18	39	46	19	30	46	87	62	7	7	26	27	37	1	8	14	15	68
1344	RM0002	WG0103	2	465	1020556.107	0.002298	-0.034708	-0.039437	-0.082343	0.087397	0.052998	0.039039	0.079831933	3.391164992	0.686426685	242070.062	-659398.37	-38030.387	321967.263	1	12	18	39	46	19	30	46	87	62	7	7	26	27	37	1	8	14	15	68
1345	RM0002	WG0104	2	466	1020556.107	0.009319	-0.036346	-0.035407	-0.089643	-0.018649	-0.053721	0.062476	0.075630252	3.464101615	0.703932695	242070.062	-659398.37	-38030.387	321967.263	1	12	18	39	46	19	30	46	87	62	7	7	26	27	37	1	8	14	15	68
1346	RM0002	WG0105	2	467	1017919.979	-0.162317	-0.086414	-0.332332	-0.211643	-0.325662	-0.342362	0.226531	0.06302521	3.937003937	0.820593323	242070.062	-659398.37	-58774.825	313048.769	1	12	18	39	46	19	30	46	87	62	7	7	26	27	37	1	8	14	15	68
1347	RM0002	WG0106	2	468	991040.9499	-0.023805	0.066273	-0.018381	0.146303	0.02073	-0.003158	0.062476	0.084033613	3.464101615	0.66432509	242070.062	-659398.37	-47576.75	288371.058	1	12	18	39	46	19	30	46	87	62	7	7	26	27	37	1	8	14	3	68
1348	RM0002	WG0107	2	469	982089.113	0.085441	-0.001252	0.214134	-0.003318	0.167252	0.141291	-0.10158	0.092436975	2.915475947	0.610884744	242070.062	-659398.37	-47320.773	279085.498	1	12	18	39	46	19	30	46	87	62	7	7	26	27	37	1	8	14	3	68
1349	RM0002	WG0108	2	470	988286.7231	0.106162	-0.006197	0.163791	-0.016273	0.09198	0.034706	-0.03127	0.084033613	3.16227766	0.640700497	242070.062	-659398.37	-48720.44	285139.364	1	12	18	39	46	19	30	46	87	62	7	7	26	27	37	1	8	14	3	68
1350	RM0002	WG0109	2	471	992918.3939	-0.087511	-0.044566	-0.176714	-0.131497	-0.250199	-0.227855	0.109349	0.06302521	3.605551275	0.764291779	242070.062	-659398.37	-59090.143	286746.158	1	12	18	39	46	19	30	46	87	62	7	7	26	27	37	1	8	14	3	68
1351	RM0002	WG0110	2	472	505274.8029	-0.174573	-0.074857	-0.355093	-0.177671	-0.368315	-0.400982	0.273404	0.054621849	4.062019202	0.837695562	242070.062	-659398.37	174915.854	-158606.059	1	12	18	39	46	19	30	46	87	62	3	14	30	25	27	35	23	45	70	11
1352	RM0002	WG0111	2	473	625982.3526	0.047992	-0.014953	0.100052	-0.039442	0.065025	0.066363	-0.03127	0.084033613	3.16227766	0.653368407	242070.062	-659398.37	180659.786	-36435.543	1	12	18	39	46	19	30	46	87	62	3	9	2	35	16	8	69	33	40	1
1353	RM0002	WG0113	2	474	737065.6939	0.013498	-0.008807	-0.047372	-0.022007	0.081466	-0.003538	0.015603	0.079831933	3.31662479	0.677028396	242070.062	-659398.37	104865.885	64784.515	1	12	18	39	46	19	30	46	87	62	3	10	16	7	47	51	35	38	33	5
1354	RM0002	WG0114	2	475	762540.1162	0.090729	-0.008246	0.200313	-0.019588	0.126574	0.110648	-0.054707	0.088235294	3.082207001	0.628121488	242070.062	-659398.37	114207.592	92345.348	1	12	18	39	46	19	30	46	87	62	3	10	16	7	33	51	35	9	33	5
1355	RM0002	WG0115	2	476	481836.5655	-0.010546	-0.017368	0.06643	-0.057438	0.098578	0.102991	-0.03127	0.084033613	3.16227766	0.659762745	242070.062	-659398.37	147033.958	-187027.102	1	12	18	39	46	19	30	46	87	62	3	14	30	26	32	29	10	75	47	95
1356	RM0002	WG0116	2	477	495546.6927	-0.095385	-0.043649	-0.154457	-0.151557	-0.022588	-0.023555	0.039039	0.075630252	3.391164992	0.722472162	242070.062	-659398.37	149079.105	-172654.899	1	12	18	39	46	19	30	46	87	62	3	14	30	26	32	29	10	75	47	11
1357	RM0002	WG0117	2	478	496851.8906	0.130385	0.047067	0.40206	0.163421	0.342548	0.343642	-0.195326	0.105042017	2.549509757	0.530950361	242070.062	-659398.37	135623.336	-174083.116	1	12	18	39	46	19	30	46	87	62	3	14	30	26	32	29	10	75	47	95
1358	RM0002	WG0119	2	479	535866.0504	0.032216	0.061794	0.175709	0.184276	0.193084	0.182567	-0.054707	0.088235294	3.082207001	0.604562643	242070.062	-659398.37	195858.81	-125528.588	1	12	18	39	46	19	30	46	87	62	3	14	30	25	27	8	23	71	70	34
1359	RM0002	WG0120	2	480	535866.0504	0.018048	-0.017393	0.016372	-0.0411	-0.117413	-0.113115	0.062476	0.075630252	3.464101615	0.701950736	242070.062	-659398.37	195858.81	-125528.588	1	12	18	39	46	19	30	46	87	62	3	14	30	25	27	8	23	71	70	34
1360	RM0002	WG0121	2	481	637935.6661	0.099267	0.013642	0.254351	0.036129	0.18687	0.132539	-0.125016	0.096638655	2.828427125	0.594298022	242070.062	-659398.37	107373.653	-35845.011	1	12	18	39	46	19	30	46	87	62	3	10	2	35	16	32	61	60	75	51
1361	RM0002	WG0122	2	482	730537.5207	-0.038189	-0.026233	-0.029717	-0.078253	-0.08039	-0.067448	0.109349	0.075630252	3.605551275	0.717843119	242070.062	-659398.37	97432.235	56677.721	1	12	18	39	46	19	30	46	87	62	3	10	16	7	47	51	35	38	33	5
1362	RM0002	WG0123	2	483	781301.2884	-0.123542	-0.071228	-0.278115	-0.203302	-0.127015	-0.173706	0.179658	0.067226891	3.807886553	0.781522007	242070.062	-659398.37	15322.671	88276.241	1	12	18	39	46	19	30	46	87	62	3	10	16	7	50	2	40	69	31	70
1363	RM0002	WG0124	2	484	781301.2884	0.108665	0.082242	0.28752	0.145907	0.302993	0.271096	-0.10158	0.096638655	2.915475947	0.56496643	242070.062	-659398.37	15322.671	88276.241	1	12	18	39	46	19	30	46	87	62	3	10	16	7	50	2	40	69	31	70
1364	RM0002	WG0125	2	485	540324.2755	-0.066543	-0.057502	-0.209275	-0.139499	-0.030428	-0.060507	0.085912	0.071428571	3.535533906	0.736517415	242070.062	-659398.37	114217.863	-134418.239	1	12	18	39	46	19	30	46	87	62	3	14	30	25	32	29	49	13	47	98
1365	RM0002	WG0126	2	486	684507.2072	-0.040464	-0.022755	-0.063257	-0.071174	0.121058	0.115617	-0.007834	0.084033613	3.240370349	0.674232542	242070.062	-659398.37	167309.203	21013.954	1	12	18	39	46	19	30	46	87	62	3	9	5	29	33	58	69	49	14	44
1366	RM0002	WG0127	2	487	548283.2801	-0.057002	-0.030474	-0.096967	-0.089868	0.029101	0.012359	0.085912	0.079831933	3.535533906	0.708638218	242070.062	-659398.37	146755.915	-119463.403	1	12	18	39	46	19	30	46	87	62	3	14	30	25	27	8	60	45	38	49
1367	RM0002	WG0128	2	488	744592.6083	0.034708	-0.003746	0.141254	-0.011704	0.182022	0.203651	-0.078143	0.084033613	3	0.628080158	242070.062	-659398.37	122060.088	75459.275	1	12	18	39	46	19	30	46	87	62	3	10	5	7	33	51	35	9	33	5
1368	RM0002	WG0129	2	489	508758.7126	0.105701	0.01791	0.257679	0.043771	0.238263	0.201454	-0.078143	0.092436975	3	0.597534396	242070.062	-659398.37	174635.474	-155128.597	1	12	18	39	46	19	30	46	87	62	3	14	30	25	27	35	23	45	70	11
1369	RM0002	WG0130	2	490	657997.0848	0.063358	0.021606	0.263184	0.074027	0.250628	0.273634	-0.054707	0.096638655	3.082207001	0.595786016	242070.062	-659398.37	147298.928	-8261.982	1	12	18	39	46	19	30	46	87	62	3	9	2	35	16	5	69	49	40	85
1370	RM0002	WG0132	2	491	614281.8761	-0.002986	-0.020654	-0.021812	-0.059937	0.102681	0.0584	0.039039	0.084033613	3.391164992	0.678166728	242070.062	-659398.37	167236.752	-49691.72	1	12	18	39	46	19	30	46	87	62	3	14	2	35	16	8	31	33	40	1
1371	RM0002	WG0133	2	492	609669.1215	-0.055656	-0.03718	-0.068745	-0.111355	-0.047104	-0.017877	0.109349	0.079831933	3.605551275	0.718469426	242070.062	-659398.37	157622.988	-55606.08	1	12	18	39	46	19	30	46	87	62	3	14	2	35	16	32	31	33	40	1
1372	RM0002	WG0134	2	493	601590.3081	-0.124399	-0.059441	-0.27178	-0.164038	-0.018534	-0.064016	0.203095	0.067226891	3.872983346	0.769295401	242070.062	-659398.37	161918.441	-63171.386	1	12	18	39	46	19	30	46	87	62	3	14	2	35	16	8	31	33	40	1
1373	RM0002	WG0135	2	494	595135.5125	-0.054898	-0.035409	-0.136123	-0.084706	-0.182233	-0.179564	0.179658	0.067226891	3.807886553	0.755587419	242070.062	-659398.37	155312.134	-70620.534	1	12	18	39	46	19	30	46	87	62	3	14	2	35	16	8	31	33	40	1
1374	RM0002	WG0136	2	495	574642.1312	0.064435	0.021653	0.140847	0.062991	0.277413	0.270219	-0.054707	0.092436975	3.082207001	0.605326157	242070.062	-659398.37	165228.708	-89917.04	1	12	18	39	46	19	30	46	87	62	3	14	30	25	27	8	60	33	38	49
1375	RM0002	WG0137	2	496	560434.9552	0.007313	-0.013822	0.084371	-0.037952	0.134806	0.156624	-0.03127	0.084033613	3.16227766	0.650348645	242070.062	-659398.37	172064.651	-103352.885	1	12	18	39	46	19	30	46	87	62	3	14	30	25	27	8	60	45	38	49
1376	RM0002	WG0138	2	497	563625.1114	-0.046609	-0.034741	-0.060831	-0.099423	-0.037023	-0.055142	0.109349	0.071428571	3.605551275	0.723598613	242070.062	-659398.37	161865.89	-101508.993	1	12	18	39	46	19	30	46	87	62	3	14	30	25	27	8	60	45	38	49
1377	RM0002	WG0139	2	498	547747.6757	-0.064903	-0.035293	-0.074649	-0.086785	-0.024004	-0.037109	0.132785	0.071428571	3.674234614	0.727677466	242070.062	-659398.37	91630.92	-132714.802	1	12	18	39	46	19	30	46	87	62	3	14	30	25	32	29	49	13	47	98
1378	RM0002	WG0140	2	499	550162.2096	-0.001983	-0.016936	0.021029	-0.037947	0.047743	0.070728	0.109349	0.075630252	3.605551275	0.693308663	242070.062	-659398.37	82465.499	-132895.91	1	12	18	39	46	19	30	46	87	62	3	14	30	25	32	29	49	13	47	98
1379	RM0002	WG0141	2	500	528559.7449	0.058784	0.008169	0.187149	0.019312	0.134236	0.176013	-0.007834	0.084033613	3.240370349	0.634636405	242070.062	-659398.37	175098.879	-135098.585	1	12	18	39	46	19	30	46	87	62	3	14	30	25	27	8	23	45	70	11
1380	RM0002	WG0142	2	501	569570.689	-0.029872	-0.005467	0.069855	-0.019158	0.162003	0.17191	-0.007834	0.088235294	3.240370349	0.651296309	242070.062	-659398.37	199943.376	-91387.708	1	12	18	39	46	19	30	46	87	62	3	14	30	25	27	8	60	71	38	34
1381	RM0002	WG0143	2	502	637935.6661	-0.027503	-0.023695	-0.0228	-0.067786	-0.021793	-0.00236	-0.007834	0.079831933	3.240370349	0.686863089	242070.062	-659398.37	107373.653	-35845.011	1	12	18	39	46	19	30	46	87	62	3	10	2	35	16	32	61	60	75	51
1382	RM0002	WG0144	2	503	781417.6067	-0.095752	-0.044854	-0.312037	-0.106679	-0.370593	-0.377914	0.249968	0.054621849	4	0.812730359	242070.062	-659398.37	12948.714	87673.838	1	12	18	39	46	19	30	46	87	62	3	10	16	7	50	2	40	69	31	70
1383	RM0002	WG0145	2	504	558947.7342	-0.073857	0.024061	-0.107387	0.063356	-0.03535	-0.025727	0.132785	0.071428571	3.674234614	0.711428373	242070.062	-659398.37	145370.612	-108878.81	1	12	18	39	46	19	30	46	87	62	3	14	30	25	27	8	60	45	38	49
1384	RM0002	WG0146	2	505	781417.6067	0.015308	-0.021014	0.088803	-0.046066	0.084385	0.093455	-0.007834	0.084033613	3.240370349	0.660495706	242070.062	-659398.37	12948.714	87673.838	1	12	18	39	46	19	30	46	87	62	3	10	16	7	50	2	40	69	31	70
1385	RM0002	WG0147	2	506	651204.4315	0.187482	0.052947	0.438256	0.142355	0.378639	0.345003	-0.195326	0.105042017	2.549509757	0.521308505	242070.062	-659398.37	170780.025	-12107.908	1	12	18	39	46	19	30	46	87	62	3	9	2	29	16	58	69	49	40	85
1386	RM0002	WG0148	2	507	558907.6196	0.069621	0.041334	0.272836	0.152184	0.35457	0.359702	-0.078143	0.096638655	3	0.572585848	242070.062	-659398.37	301340.47	-103642.357	1	12	18	39	46	19	30	46	87	62	3	18	24	34	24	48	1	78	8	8
1387	RM0002	WG0149	2	508	566116.008	-0.086019	-0.060454	-0.217122	-0.160583	-0.133627	-0.12429	0.156222	0.06302521	3.741657387	0.766838543	242070.062	-659398.37	303150.769	-96587.139	1	12	18	39	46	19	30	46	87	62	3	18	24	34	24	48	1	78	8	8
1388	RM0002	WG0150	2	509	656726.7345	-0.049177	-0.03835	-0.185496	-0.102725	-0.146054	-0.128585	0.109349	0.06302521	3.605551275	0.747321338	242070.062	-659398.37	95913.42	-19141.984	1	12	18	39	46	19	30	46	87	62	3	10	2	35	47	5	61	6	75	51
1389	RM0002	WG0151	2	510	644457.1791	-0.05862	-0.037737	-0.173943	-0.104572	-0.056779	-0.103917	0.085912	0.071428571	3.535533906	0.731883163	242070.062	-659398.37	109184.355	-28790.374	1	12	18	39	46	19	30	46	87	62	3	10	2	35	16	32	61	60	75	51
1390	RM0002	WG0152	2	511	487921.8011	-0.027205	-0.009899	-0.044858	-0.024035	0.042117	0.042667	0.085912	0.079831933	3.535533906	0.692640833	242070.062	-659398.37	322361.411	-178128.193	1	12	18	39	46	19	30	46	87	62	5	2	7	1	31	60	54	11	68	48
1391	RM0002	WG0153	2	512	482105.6171	0.018856	-0.00996	0.090462	-0.030236	0.169787	0.144478	-0.10158	0.088235294	2.915475947	0.631246748	242070.062	-659398.37	81187.003	-204928.935	1	12	18	39	46	19	30	46	87	62	3	14	30	26	32	29	10	61	47	95
1392	RM0002	WG0154	2	513	482105.6171	-0.060109	-0.009097	-0.005922	-0.031862	0.055345	0.049225	0.039039	0.079831933	3.391164992	0.686005528	242070.062	-659398.37	81187.003	-204928.935	1	12	18	39	46	19	30	46	87	62	3	14	30	26	32	29	10	61	47	95
1393	RM0002	WG0155	2	514	644573.3961	-0.137584	-0.063796	-0.372549	-0.151975	-0.284745	-0.299109	0.273404	0.054621849	4.062019202	0.82178546	242070.062	-659398.37	91754.185	-32596.966	1	12	18	39	46	19	30	46	87	62	3	10	2	35	16	32	61	60	75	51
1394	RM0002	WG0156	2	515	635766.9362	0.017706	0.008897	-0.033277	0.023297	-0.057408	-0.104585	0.109349	0.075630252	3.605551275	0.700410243	242070.062	-659398.37	92826.679	-41396.744	1	12	18	39	46	19	30	46	87	62	3	10	2	35	16	32	61	60	75	51
1395	RM0002	WG0157	2	516	605507.1411	-0.121414	-0.07846	-0.299944	-0.175955	-0.353284	-0.31703	0.296841	0.050420168	4.123105626	0.830756484	242070.062	-659398.37	133183.918	-63761.983	1	12	18	39	46	19	30	46	87	62	3	14	2	35	16	32	31	60	57	1
1396	RM0002	WG0158	2	517	609974.4891	-0.050176	-0.042697	-0.114775	-0.109936	-0.078427	-0.130489	0.085912	0.075630252	3.535533906	0.727967157	242070.062	-659398.37	116987.243	-62386.506	1	12	18	39	46	19	30	46	87	62	3	14	2	35	16	32	31	60	57	1
1397	RM0002	WG0159	2	518	609440.342	-0.112852	-0.068915	-0.228269	-0.181187	-0.039069	-0.115131	0.062476	0.075630252	3.464101615	0.743547266	242070.062	-659398.37	99104.856	-66964.002	1	12	18	39	46	19	30	46	87	62	3	14	2	35	16	32	61	60	57	51
1398	RM0002	WG0160	2	519	600139.2192	0.0385	-0.010551	0.11822	-0.027318	0.059878	0.070505	-0.054707	0.084033613	3.082207001	0.648007609	242070.062	-659398.37	125119.317	-70764.693	1	12	18	39	46	19	30	46	87	62	3	14	2	35	16	32	31	60	57	1
1399	RM0002	WG0161	2	520	600139.2192	0.015896	-0.025705	0.092531	-0.078375	0.068657	0.074612	-0.03127	0.084033613	3.16227766	0.661003902	242070.062	-659398.37	125119.317	-70764.693	1	12	18	39	46	19	30	46	87	62	3	14	2	35	16	32	31	60	57	1
1400	RM0002	WG0162	2	521	592353.3569	-0.037455	-0.049126	-0.098747	-0.112465	-0.118632	-0.143101	0.179658	0.067226891	3.807886553	0.750398688	242070.062	-659398.37	123032.894	-79128.905	1	12	18	39	46	19	30	46	87	62	3	14	2	35	16	32	31	60	57	1
1401	RM0002	WG0163	2	522	585873.8551	0.051881	-0.009844	0.113849	-0.024926	0.034143	0.027278	0.015603	0.088235294	3.31662479	0.658520729	242070.062	-659398.37	108050.248	-89059.117	1	12	18	39	46	19	30	46	87	62	3	14	2	35	16	32	31	60	57	1
1402	RM0002	WG0164	2	523	585873.8551	-0.005314	-0.023516	-0.022369	-0.06343	0.061966	0.020604	0.015603	0.079831933	3.31662479	0.682486617	242070.062	-659398.37	108050.248	-89059.117	1	12	18	39	46	19	30	46	87	62	3	14	2	35	16	32	31	60	57	1
1403	RM0002	WG0165	2	524	568336.6618	-0.011744	-0.036009	0.017007	-0.08982	0.030366	0.007263	0.015603	0.079831933	3.31662479	0.686915292	242070.062	-659398.37	121545.013	-103988.365	1	12	18	39	46	19	30	46	87	62	3	14	30	25	16	32	49	13	57	98
1404	RM0002	WG0166	2	525	537334.2763	-0.078774	-0.050607	-0.158989	-0.134915	-0.140725	-0.223164	0.156222	0.075630252	3.741657387	0.755336381	242070.062	-659398.37	128857.186	-134126.089	1	12	18	39	46	19	30	46	87	62	3	14	30	25	32	29	49	13	47	98
1405	RM0002	WG0167	2	526	527919.4288	0.015043	0.056683	0.066538	0.16195	0.22242	0.185285	-0.007834	0.088235294	3.240370349	0.621130594	242070.062	-659398.37	148081.329	-139913.008	1	12	18	39	46	19	30	46	87	62	3	14	30	25	27	29	49	45	38	11
1406	RM0002	WG0168	2	527	526417.179	0.024095	-0.014338	-0.012005	-0.029307	-0.112929	-0.113863	0.179658	0.071428571	3.807886553	0.722903232	242070.062	-659398.37	133349.16	-144330.596	1	12	18	39	46	19	30	46	87	62	3	14	30	25	32	29	49	13	47	98
1407	RM0002	WG0169	2	528	526417.179	-0.093403	-0.059147	-0.177734	-0.164927	-0.057714	-0.08965	0.132785	0.071428571	3.674234614	0.749918829	242070.062	-659398.37	133349.16	-144330.596	1	12	18	39	46	19	30	46	87	62	3	14	30	25	32	29	49	13	47	98
1408	RM0002	WG0170	2	529	516368.6792	-0.015662	-0.035422	-0.011219	-0.091324	-0.126929	-0.11539	0.062476	0.075630252	3.464101615	0.713943784	242070.062	-659398.37	111931.735	-159697.831	1	12	18	39	46	19	30	46	87	62	3	14	30	25	32	29	49	13	47	98
1409	RM0002	WG0171	2	530	590649.6459	0.03481	0.001594	0.101231	0.0038	0.249088	0.194498	-0.078143	0.092436975	3	0.619135508	242070.062	-659398.37	181403.192	-71872.596	1	12	18	39	46	19	30	46	87	62	3	14	2	25	27	8	60	33	40	49
1410	RM0002	WG0172	2	531	538871.4855	-0.016392	-0.027908	-0.03563	-0.06495	-0.056766	-0.096812	0.085912	0.079831933	3.535533906	0.708494549	242070.062	-659398.37	181803.944	-123907.499	1	12	18	39	46	19	30	46	87	62	3	14	30	25	27	8	23	45	70	34
1411	RM0002	WG0173	2	532	555565.5452	0.070522	-0.001463	0.173541	-0.003898	0.182284	0.170205	-0.078143	0.084033613	3	0.623113229	242070.062	-659398.37	155793.593	-110572.855	1	12	18	39	46	19	30	46	87	62	3	14	30	25	27	8	60	45	38	49
1412	RM0002	WG0174	2	533	536696.9448	-0.032489	-0.0239	-0.003036	-0.057062	0.090401	0.047551	0.039039	0.084033613	3.391164992	0.681812054	242070.062	-659398.37	198293.83	-124489.731	1	12	18	39	46	19	30	46	87	62	3	14	30	25	27	8	23	71	70	34
1413	RM0002	WG0175	2	534	540992.7539	0.012597	-0.009962	0.083901	-0.022786	0.191645	0.199423	0.015603	0.088235294	3.31662479	0.647674916	242070.062	-659398.37	190407.478	-120878.048	1	12	18	39	46	19	30	46	87	62	3	14	30	25	27	8	23	71	70	34
1414	RM0002	WG0176	2	535	543632.9405	0.099096	0.025572	0.261841	0.057818	0.324357	0.295563	-0.10158	0.096638655	2.915475947	0.579525479	242070.062	-659398.37	181320.289	-119170.419	1	12	18	39	46	19	30	46	87	62	3	14	30	25	27	8	23	45	70	34
1415	RM0002	WG0177	2	536	549788.2933	0.067978	0.017328	0.177463	0.047729	0.197883	0.193704	-0.03127	0.088235294	3.16227766	0.619629947	242070.062	-659398.37	182621.021	-112833.663	1	12	18	39	46	19	30	46	87	62	3	14	30	25	27	8	60	45	38	34
1416	RM0002	WG0178	2	537	540571.7417	0.112376	0.015961	0.262804	0.046404	0.315946	0.281708	-0.148453	0.096638655	2.738612788	0.572989379	242070.062	-659398.37	163260.427	-124602.288	1	12	18	39	46	19	30	46	87	62	3	14	30	25	27	8	60	45	38	49
1417	RM0002	WG0179	2	538	460288.5554	0.074122	0.034527	0.197305	0.085103	0.215873	0.221147	-0.007834	0.092436975	3.240370349	0.611131591	242070.062	-659398.37	224264.993	-199454.315	1	12	18	39	46	19	30	46	87	62	5	16	7	26	31	35	58	79	34	50
1418	RM0002	WG0180	2	539	785376.9007	0.006432	0.035416	0.028271	0.079971	-0.022193	0.002606	0.085912	0.075630252	3.535533906	0.67946842	242070.062	-659398.37	19783.258	93864.833	1	12	18	39	46	19	30	46	87	62	3	10	16	7	50	2	40	69	31	70
1419	RM0002	WG0181	2	540	785376.9007	-0.042495	-0.043171	-0.010212	-0.119106	-0.091346	-0.086246	0.085912	0.075630252	3.535533906	0.72034657	242070.062	-659398.37	19783.258	93864.833	1	12	18	39	46	19	30	46	87	62	3	10	16	7	50	2	40	69	31	70
1420	RM0002	WG0182	2	541	785376.9007	-0.044627	-0.04421	-0.141087	-0.137389	-0.05568	-0.030241	0.015603	0.075630252	3.31662479	0.713430386	242070.062	-659398.37	19783.258	93864.833	1	12	18	39	46	19	30	46	87	62	3	10	16	7	50	2	40	69	31	70
1421	RM0002	WG0183	2	542	601347.2487	-0.060206	-0.059438	-0.222899	-0.146173	-0.077844	-0.130612	0.109349	0.067226891	3.605551275	0.750178648	242070.062	-659398.37	95452.678	-76198.699	1	12	18	39	46	19	30	46	87	62	3	14	2	35	16	32	61	60	57	51
1422	RM0002	WG0184	2	543	624461.6128	-0.056586	-0.01706	-0.143646	-0.042414	-0.215425	-0.210484	0.109349	0.06302521	3.605551275	0.74616547	242070.062	-659398.37	91832.559	-53278.746	1	12	18	39	46	19	30	46	87	62	3	14	2	35	16	32	61	60	75	51
1423	RM0002	WG0185	2	544	503673.4372	0.000704	-0.018122	-0.028135	-0.058935	0.122083	0.105849	-0.054707	0.079831933	3.082207001	0.661965704	242070.062	-659398.37	200719.003	-157425.242	1	12	18	39	46	19	30	46	87	62	3	14	30	25	27	35	23	71	70	11
1424	RM0002	WG0186	2	545	1020778.379	0.092222	0.008155	0.209709	0.022252	0.222784	0.189723	-0.078143	0.092436975	3	0.606026029	242070.062	-659398.37	-29318.288	324642.718	1	12	18	39	46	19	30	46	87	62	7	7	26	27	37	1	8	14	15	64
1425	RM0002	WG0187	2	546	1021065.636	0.115434	-0.005181	0.087086	-0.009297	-0.04054	-0.024691	0.132785	0.071428571	3.674234614	0.689096908	242070.062	-659398.37	-27538.907	325429.552	1	12	18	39	46	19	30	46	87	62	7	7	26	27	37	1	8	14	15	64
1426	RM0002	WG0188	2	547	1021065.636	0.001609	-0.017536	-0.009635	-0.043339	0.062692	0.016809	-0.03127	0.084033613	3.16227766	0.667947712	242070.062	-659398.37	-27538.907	325429.552	1	12	18	39	46	19	30	46	87	62	7	7	26	27	37	1	8	14	15	64
1427	RM0002	WG0189	2	548	485408.4317	-0.17565	-0.062295	-0.347781	-0.180012	-0.270129	-0.252979	0.296841	0.054621849	4.123105626	0.826694042	242070.062	-659398.37	346753.504	-185412.376	1	12	18	39	46	19	30	46	87	62	5	2	7	1	31	60	54	11	68	92
1428	RM0002	WG0190	2	549	1504600.887	0.046499	0.043594	0.004579	0.083642	0.010544	0.032197	0.015603	0.075630252	3.31662479	0.660470163	242070.062	-659398.37	-41042.86	818326.538	1	12	18	39	46	19	30	46	87	62	6	20	8	36	22	24	67	64	80	99
1429	RM0002	WG0191	2	550	1485624.298	0.04535	0.04734	0.046042	0.096396	0.081474	0.062396	-0.054707	0.079831933	3.082207001	0.636789657	242070.062	-659398.37	302748.626	824986.239	1	12	18	39	46	19	30	46	87	62	6	20	13	37	42	55	65	16	76	55
1430	RM0002	WG0192	2	551	1485624.298	0.00408	0.035245	-0.079162	0.070139	-0.03506	-0.033899	0.015603	0.071428571	3.31662479	0.680889811	242070.062	-659398.37	302748.626	824986.239	1	12	18	39	46	19	30	46	87	62	6	20	13	37	42	55	65	16	76	55
1431	RM0002	WG0193	2	552	1502312.48	-0.101749	-0.077143	-0.342617	-0.177499	-0.163466	-0.235123	0.156222	0.06302521	3.741657387	0.786391995	242070.062	-659398.37	-49629.666	814322.79	1	12	18	39	46	19	30	46	87	62	6	20	8	36	22	24	67	64	80	99
1432	RM0002	WG0194	2	553	1504600.887	-0.056272	-0.057435	-0.243592	-0.121642	-0.006774	-0.068317	0.109349	0.067226891	3.605551275	0.742141547	242070.062	-659398.37	-41042.86	818326.538	1	12	18	39	46	19	30	46	87	62	6	20	8	36	22	24	67	64	80	99
1433	RM0002	WG0195	2	554	1502312.48	-0.054776	0.073273	-0.100485	0.213	0.131479	0.114596	0.039039	0.084033613	3.391164992	0.651349673	242070.062	-659398.37	-49629.666	814322.79	1	12	18	39	46	19	30	46	87	62	6	20	8	36	22	24	67	64	80	99
1434	RM0002	WG0196	2	555	1504600.887	-0.106226	-0.0728	-0.312812	-0.132439	-0.271659	-0.272683	0.179658	0.054621849	3.807886553	0.798826934	242070.062	-659398.37	-41042.86	818326.538	1	12	18	39	46	19	30	46	87	62	6	20	8	36	22	24	67	64	80	99
1435	RM0002	WG0197	2	556	578813.4441	-0.013114	-0.030565	-0.006366	-0.085123	0.151527	0.103767	-0.007834	0.084033613	3.240370349	0.669163541	242070.062	-659398.37	318196.022	-85612.834	1	12	18	39	46	19	30	46	87	62	3	18	24	34	24	48	1	78	8	8
1436	RM0002	WG0198	2	557	1436663.854	-0.042621	-0.056134	-0.219877	-0.07992	-0.216628	-0.219987	0.249968	0.058823529	4	0.782426955	242070.062	-659398.37	163298.173	775104.338	1	12	18	39	46	19	30	46	87	62	6	20	13	16	28	14	65	3	36	18
1437	RM0002	WG0199	2	558	1358456.037	-0.081983	-0.063304	-0.325055	-0.145636	-0.270689	-0.299477	0.249968	0.054621849	4	0.808282197	242070.062	-659398.37	282105.829	698467.581	1	12	18	39	46	19	30	46	87	62	6	20	13	37	49	47	18	18	12	96
1438	RM0002	WG0200	2	559	1339964.902	-0.112754	-0.060441	-0.239378	-0.148602	-0.054371	-0.141026	0.179658	0.067226891	3.807886553	0.767421108	242070.062	-659398.37	311490.322	678767.078	1	12	18	39	46	19	30	46	87	62	6	20	13	37	49	47	18	18	12	96
1439	RM0002	WG0201	2	560	1340275.307	-0.108718	-0.060163	-0.24152	-0.158377	-0.149318	-0.128114	0.156222	0.06302521	3.741657387	0.771515918	242070.062	-659398.37	281903.813	680284.865	1	12	18	39	46	19	30	46	87	62	6	20	13	37	49	47	18	18	12	96
1440	RM0002	WG0202	2	561	1352332.856	-0.044061	-0.03588	-0.081608	-0.061367	-0.097429	-0.057923	0.132785	0.067226891	3.674234614	0.732073897	242070.062	-659398.37	301651.463	691621.323	1	12	18	39	46	19	30	46	87	62	6	20	13	37	49	47	18	18	12	96
1441	RM0002	WG0203	2	562	1339964.902	-0.066029	-0.027516	-0.128135	-0.077211	0.007514	-0.03373	0.109349	0.075630252	3.605551275	0.720396226	242070.062	-659398.37	311490.322	678767.078	1	12	18	39	46	19	30	46	87	62	6	20	13	37	49	47	18	18	12	96
1442	RM0002	WG0204	2	563	1351156.832	-0.037529	-0.022382	0.015062	-0.038754	0.005682	-0.008782	0.015603	0.084033613	3.31662479	0.683213487	242070.062	-659398.37	309034.295	690098.046	1	12	18	39	46	19	30	46	87	62	6	20	13	37	49	47	18	18	12	96
1443	RM0002	WG0205	2	564	1357054.147	-0.085261	-0.064288	-0.29471	-0.137453	-0.203754	-0.233271	0.156222	0.058823529	3.741657387	0.782364165	242070.062	-659398.37	293312.919	696687.957	1	12	18	39	46	19	30	46	87	62	6	20	13	37	49	47	18	18	12	96
1444	RM0002	WG0206	2	565	1374719.034	0.016825	-0.012388	0.043016	-0.035637	0.134477	0.149604	0.015603	0.079831933	3.31662479	0.662577787	242070.062	-659398.37	286785.951	714593.228	1	12	18	39	46	19	30	46	87	62	6	20	13	37	49	47	18	18	12	96
1445	RM0002	WG0207	2	566	1366887.066	-0.139859	-0.079934	-0.388795	-0.178395	-0.240895	-0.298124	0.320277	0.054621849	4.183300133	0.831748011	242070.062	-659398.37	304043.379	706083.069	1	12	18	39	46	19	30	46	87	62	6	20	13	37	49	47	18	18	12	96
1446	RM0002	WG0208	2	567	1374719.034	-0.048684	-0.035713	-0.205546	-0.058232	-0.183094	-0.201629	0.156222	0.06302521	3.741657387	0.757784157	242070.062	-659398.37	286785.951	714593.228	1	12	18	39	46	19	30	46	87	62	6	20	13	37	49	47	18	18	12	96
1447	RM0002	WG0209	2	568	836430.211	0.048334	-0.011199	0.100343	-0.024235	0.130045	0.048381	-0.03127	0.084033613	3.16227766	0.649311322	242070.062	-659398.37	-314091.002	-34658.129	1	12	18	39	46	19	30	46	87	62	9	8	11	9	36	6	51	77	9	45
1448	RM0002	WG0210	2	569	836430.211	-0.023393	-0.022243	0.005538	-0.057987	0.019097	0.010681	0.039039	0.084033613	3.391164992	0.685645091	242070.062	-659398.37	-314091.002	-34658.129	1	12	18	39	46	19	30	46	87	62	9	8	11	9	36	6	51	77	9	45
1449	RM0002	WG0211	2	570	837563.3998	0.094835	-0.000226	0.122002	-0.00044	-0.051752	-0.057403	0.015603	0.079831933	3.31662479	0.665263668	242070.062	-659398.37	-309342.531	-28956.778	1	12	18	39	46	19	30	46	87	62	9	8	11	9	36	6	51	77	9	45
1450	RM0002	WG0212	2	571	842612.232	0.006505	0.003267	0.083589	0.009766	0.206225	0.188756	-0.03127	0.088235294	3.16227766	0.636219992	242070.062	-659398.37	-315018.525	-27221.433	1	12	18	39	46	19	30	46	87	62	9	8	11	9	36	6	51	77	9	45
1451	RM0002	WG0213	2	572	845851.1222	0.083925	0.010526	0.209096	0.026123	0.132139	0.113121	-0.03127	0.092436975	3.16227766	0.622816117	242070.062	-659398.37	-317426.625	-25026.572	1	12	18	39	46	19	30	46	87	62	9	8	11	9	36	6	51	77	9	45
1452	RM0002	WG0214	2	573	235110.6795	0.104408	0.130985	0.224826	0.357447	0.307753	0.263943	-0.125016	0.100840336	2.828427125	0.539962795	242070.062	-659398.37	273726.219	-426428.588	1	12	18	39	46	19	30	46	87	62	5	1	22	8	4	46	50	5	30	94
1453	RM0002	WG0215	2	574	433641.1147	-0.076695	-0.045235	-0.139004	-0.136113	-0.105173	-0.134699	0.109349	0.075630252	3.605551275	0.739712631	242070.062	-659398.37	161090.964	-233385.457	1	12	18	39	46	19	30	46	87	62	3	14	30	26	32	35	10	75	34	95
1454	RM0002	WG0216	2	575	249504.2598	-0.11635	-0.064358	-0.158848	-0.157091	-0.217938	-0.211202	0.203095	0.067226891	3.872983346	0.779880841	242070.062	-659398.37	280099.826	-412809.415	1	12	18	39	46	19	30	46	87	62	5	1	22	8	4	46	50	5	30	94
1455	RM0002	WG0217	2	576	260072.6357	-0.01238	-0.000398	0.131634	-0.001367	0.149232	0.174537	0.039039	0.088235294	3.391164992	0.652084691	242070.062	-659398.37	249755.812	-399439.325	1	12	18	39	46	19	30	46	87	62	5	1	22	8	4	46	50	5	30	94
1456	RM0002	WG0218	2	577	427724.8083	-0.039706	-0.018522	-0.008868	-0.027335	0.043945	-0.016357	0.062476	0.084033613	3.464101615	0.689456046	242070.062	-659398.37	223736.778	-232066.646	1	12	18	39	46	19	30	46	87	62	5	16	7	26	31	35	58	79	34	50
1457	RM0002	WG0219	2	578	436401.5565	-0.017864	-0.007472	-0.012728	-0.019974	0.071633	0.099602	0.039039	0.075630252	3.391164992	0.680475584	242070.062	-659398.37	226982.271	-223257.708	1	12	18	39	46	19	30	46	87	62	5	16	7	26	31	35	58	79	34	50
1458	RM0002	WG0220	2	579	469897.8282	-0.18382	-0.085613	-0.402307	-0.227201	-0.198271	-0.22232	0.203095	0.06302521	3.872983346	0.811776925	242070.062	-659398.37	337589.412	-199311.397	1	12	18	39	46	19	30	46	87	62	5	2	7	1	31	60	54	11	68	92
1459	RM0002	WG0221	2	580	485860.1484	0.060933	0.021171	0.225273	0.076154	0.250483	0.23406	-0.078143	0.092436975	3	0.599303043	242070.062	-659398.37	313898.026	-178876.958	1	12	18	39	46	19	30	46	87	62	5	2	7	1	31	60	54	11	68	48
1460	RM0002	WG0222	2	581	496139.0382	-0.082297	-0.047411	-0.213315	-0.112615	-0.1105	-0.127439	0.156222	0.067226891	3.741657387	0.756769401	242070.062	-659398.37	312809.074	-168328.174	1	12	18	39	46	19	30	46	87	62	5	2	7	1	31	60	54	11	68	48
1461	RM0002	WG0223	2	582	503435.6713	0.008361	-0.015075	0.010872	-0.042542	0.022973	0.026228	0.039039	0.075630252	3.391164992	0.685121147	242070.062	-659398.37	310815.734	-160678.501	1	12	18	39	46	19	30	46	87	62	5	2	24	1	24	60	53	11	68	48
1462	RM0002	WG0224	2	583	483349.6688	0.0727	0.020702	0.250622	0.072134	0.264403	0.218944	-0.125016	0.092436975	2.828427125	0.588777499	242070.062	-659398.37	310280.107	-180885.787	1	12	18	39	46	19	30	46	87	62	5	2	7	1	31	60	54	11	68	48
1463	RM0002	WG0225	2	584	485860.1484	-0.114858	-0.042292	-0.147377	-0.145929	-0.095243	-0.074245	0.132785	0.071428571	3.674234614	0.747927689	242070.062	-659398.37	313898.026	-178876.958	1	12	18	39	46	19	30	46	87	62	5	2	7	1	31	60	54	11	68	48
1464	RM0002	WG0226	2	585	482376.975	-0.075133	-0.047703	-0.180826	-0.1372	-0.149424	-0.19565	0.156222	0.067226891	3.741657387	0.761334161	242070.062	-659398.37	311841.557	-182093.976	1	12	18	39	46	19	30	46	87	62	5	2	7	1	31	60	54	11	68	48
1465	RM0002	WG0227	2	586	1507195.7	0.03417	0.023341	0.046533	0.069563	0.212972	0.148456	-0.03127	0.088235294	3.16227766	0.629873469	242070.062	-659398.37	-27785	823442.526	1	12	18	39	46	19	30	46	87	62	6	20	8	36	22	24	67	64	80	99
1466	RM0002	WG0228	2	587	1494001.877	-6.00E-06	-0.015559	-0.086494	-0.036873	0.03627	0.024169	0.039039	0.075630252	3.391164992	0.690638482	242070.062	-659398.37	-32810.6	809098.218	1	12	18	39	46	19	30	46	87	62	6	20	8	36	22	24	67	64	80	99
1467	RM0002	WG0229	2	588	1487661.634	-0.045214	-0.067689	-0.178045	-0.134897	-0.256797	-0.25827	0.156222	0.06302521	3.741657387	0.772459859	242070.062	-659398.37	-26951.434	803736.816	1	12	18	39	46	19	30	46	87	62	6	20	8	36	22	24	67	64	80	99
1468	RM0002	WG0230	2	589	1519934.24	-0.11043	-0.058799	-0.156905	-0.171178	-0.124983	-0.151676	0.085912	0.075630252	3.535533906	0.747037217	242070.062	-659398.37	4030.5	841780.254	1	12	18	39	46	19	30	46	87	62	6	20	8	36	22	23	25	2	5	46
1469	RM0002	WG0231	2	590	1516100.352	-0.14304	-0.071453	-0.291763	-0.149926	-0.107204	-0.181242	0.203095	0.071428571	3.872983346	0.780510389	242070.062	-659398.37	-40212.098	830191.191	1	12	18	39	46	19	30	46	87	62	6	20	8	36	22	24	67	64	80	99
1470	RM0002	WG0232	2	591	1514816.279	-0.11432	-0.051318	-0.126558	-0.17393	0.011009	-0.047627	0.109349	0.075630252	3.605551275	0.736351712	242070.062	-659398.37	-10703.167	834179.232	1	12	18	39	46	19	30	46	87	62	6	20	8	36	22	24	67	2	5	99
1471	RM0002	WG0233	2	592	1518139.863	-0.125499	-0.061203	-0.252464	-0.150426	-0.04752	-0.086605	0.109349	0.067226891	3.605551275	0.755830796	242070.062	-659398.37	-58896.782	828609.561	1	12	18	39	46	19	30	46	87	62	6	20	8	36	22	24	67	64	80	99
1472	RM0002	WG0234	2	593	1494783.56	0.001018	-0.034042	-0.0228	-0.082636	-0.160417	-0.114766	0.109349	0.067226891	3.605551275	0.727424334	242070.062	-659398.37	-26036.616	811144.625	1	12	18	39	46	19	30	46	87	62	6	20	8	36	22	24	67	64	80	99
1473	RM0002	WG0235	2	594	1515703.075	-0.149938	-0.08533	-0.385111	-0.16585	-0.269613	-0.304041	0.273404	0.054621849	4.062019202	0.827440175	242070.062	-659398.37	-40594.07	829714.386	1	12	18	39	46	19	30	46	87	62	6	20	8	36	22	24	67	64	80	99
1474	RM0002	WG0236	2	595	1500372.104	-0.057226	-0.050932	-0.266517	-0.109432	-0.22629	-0.226988	0.132785	0.06302521	3.674234614	0.767802138	242070.062	-659398.37	-19817.868	817940.847	1	12	18	39	46	19	30	46	87	62	6	20	8	36	22	24	67	64	80	99
1475	RM0002	WG0237	2	596	1503888.386	-0.094357	-0.053097	-0.231696	-0.116839	-0.033518	-0.093054	0.132785	0.067226891	3.674234614	0.750976572	242070.062	-659398.37	-1953.346	824560.138	1	12	18	39	46	19	30	46	87	62	6	20	8	36	22	24	67	2	5	99
1476	RM0002	WG0238	2	597	1499161.713	-0.02442	-0.028737	-0.090204	-0.071899	0.171168	0.109498	-0.03127	0.079831933	3.16227766	0.67195457	242070.062	-659398.37	-20363.118	816614.729	1	12	18	39	46	19	30	46	87	62	6	20	8	36	22	24	67	64	80	99
1477	RM0002	WG0239	2	598	1520228.777	0.035442	0.002588	0.136173	0.007015	0.157388	0.153205	-0.054707	0.088235294	3.082207001	0.630686922	242070.062	-659398.37	-9659.496	839844.027	1	12	18	39	46	19	30	46	87	62	6	20	8	36	22	24	67	2	5	99
1478	RM0002	WG0240	2	599	1521477.42	-0.051917	-0.067361	-0.257861	-0.131892	-0.188111	-0.231266	0.156222	0.058823529	3.741657387	0.775770704	242070.062	-659398.37	-69181.498	829902.139	1	12	18	39	46	19	30	46	87	62	6	20	8	36	22	24	67	64	80	99
1479	RM0002	WG0241	2	600	1501438.903	-0.204712	-0.10504	-0.43358	-0.213162	-0.446207	-0.459149	0.36715	0.046218487	4.301162634	0.879298265	242070.062	-659398.37	-1413.32	822166.553	1	12	18	39	46	19	30	46	87	62	6	20	8	36	22	24	67	2	5	99
1480	RM0002	WG0242	2	601	1507610.498	-0.133254	-0.089427	-0.348106	-0.177762	-0.262229	-0.290747	0.249968	0.054621849	4	0.820407495	242070.062	-659398.37	-40585.876	821478.071	1	12	18	39	46	19	30	46	87	62	6	20	8	36	22	24	67	64	80	99
1481	RM0002	WG0243	2	602	1491787.203	0.046485	-0.007313	0.078349	-0.01394	0.135639	0.090406	-0.03127	0.088235294	3.16227766	0.643868244	242070.062	-659398.37	-22130.021	808807.125	1	12	18	39	46	19	30	46	87	62	6	20	8	36	22	24	67	64	80	99
1482	RM0002	WG0244	2	603	1484403.646	-0.057369	-0.036649	-0.122259	-0.073787	0.004965	-0.002242	0.085912	0.067226891	3.535533906	0.721432113	242070.062	-659398.37	-35108.021	798897.38	1	12	18	39	46	19	30	46	87	62	6	20	8	36	22	24	67	64	80	99
1483	RM0002	WG0245	2	604	1506770.872	-0.05745	-0.056044	-0.211637	-0.130283	-0.234528	-0.227092	0.179658	0.058823529	3.807886553	0.777755261	242070.062	-659398.37	15575.77	830252.192	1	12	18	39	46	19	30	46	87	62	6	20	8	36	22	23	25	2	5	46
1484	RM0002	WG0246	2	605	1507195.7	-0.140544	-0.089987	-0.308567	-0.165284	-0.262515	-0.31693	0.226531	0.06302521	3.937003937	0.809648196	242070.062	-659398.37	-27785	823442.526	1	12	18	39	46	19	30	46	87	62	6	20	8	36	22	24	67	64	80	99
1485	RM0002	WG0247	2	606	1506251.43	-0.098394	-0.06145	-0.21648	-0.134244	-0.047078	-0.142627	0.109349	0.071428571	3.605551275	0.749345979	242070.062	-659398.37	-15975.13	824584.8	1	12	18	39	46	19	30	46	87	62	6	20	8	36	22	24	67	2	5	99
1486	RM0002	WG0248	2	607	1491790.171	-0.141278	-0.071742	-0.450633	-0.148806	-0.291549	-0.357747	0.296841	0.050420168	4.123105626	0.837499151	242070.062	-659398.37	-22130.111	808810.124	1	12	18	39	46	19	30	46	87	62	6	20	8	36	22	24	67	64	80	99
1487	RM0002	WG0249	2	608	1509919.633	-0.14045	-0.093464	-0.363866	-0.203771	-0.348314	-0.387737	0.226531	0.058823529	3.937003937	0.827082872	242070.062	-659398.37	9571.53	832513.736	1	12	18	39	46	19	30	46	87	62	6	20	8	36	22	23	25	2	5	46
1488	RM0002	WG0250	2	609	1521630.554	-0.039731	-0.010996	0.035626	-0.043039	0.175379	0.190427	-0.007834	0.084033613	3.240370349	0.658352383	242070.062	-659398.37	5934.318	843798.042	1	12	18	39	46	19	30	46	87	62	6	20	8	36	22	23	25	2	5	46
1489	RM0002	WG0251	2	610	1513641.419	-0.074322	-0.060097	-0.205331	-0.116403	-0.024641	-0.067289	0.156222	0.071428571	3.741657387	0.746942289	242070.062	-659398.37	-38782.295	827959.119	1	12	18	39	46	19	30	46	87	62	6	20	8	36	22	24	67	64	80	99
1490	RM0002	WG0252	2	611	1518621.672	0.043441	0.078141	-0.00307	0.152308	0.08955	0.106907	-0.03127	0.084033613	3.16227766	0.629488691	242070.062	-659398.37	10617.987	841481.945	1	12	18	39	46	19	30	46	87	62	6	20	8	36	22	23	25	2	5	46
1491	RM0002	WG0253	2	612	1518048.604	-0.068919	-0.040875	-0.144475	-0.1179	-0.112093	-0.098354	0.039039	0.071428571	3.391164992	0.727783548	242070.062	-659398.37	-22888.456	835348.615	1	12	18	39	46	19	30	46	87	62	6	20	8	36	22	24	67	2	5	99
1492	RM0002	WG0254	2	613	1515703.075	-0.106663	-0.059887	-0.186017	-0.118223	-0.052779	-0.044993	0.156222	0.067226891	3.741657387	0.753013	242070.062	-659398.37	-40594.07	829714.386	1	12	18	39	46	19	30	46	87	62	6	20	8	36	22	24	67	64	80	99
1493	RM0002	WG0255	2	614	1494001.877	-0.162757	-0.075489	-0.361529	-0.212289	-0.171768	-0.209477	0.226531	0.058823529	3.937003937	0.809366341	242070.062	-659398.37	-32810.6	809098.218	1	12	18	39	46	19	30	46	87	62	6	20	8	36	22	24	67	64	80	99
1494	RM0002	WG0256	2	615	1506279.061	-0.089563	0.041863	-0.24691	0.076124	-0.07937	-0.07367	0.156222	0.067226891	3.741657387	0.72902907	242070.062	-659398.37	-16037.855	824601.938	1	12	18	39	46	19	30	46	87	62	6	20	8	36	22	24	67	2	5	99
1495	RM0002	WG0257	2	616	1483130.464	-0.034006	-0.016781	-0.050841	-0.035616	-0.011301	0.016064	0.085912	0.071428571	3.535533906	0.705987451	242070.062	-659398.37	-10167.851	802125.495	1	12	18	39	46	19	30	46	87	62	6	20	8	36	22	24	67	64	80	99
1496	RM0002	WG0258	2	617	1525798.356	-0.057662	-0.023687	-0.035345	-0.086562	0.111565	0.045374	-0.007834	0.088235294	3.240370349	0.67661092	242070.062	-659398.37	950.288	847227.621	1	12	18	39	46	19	30	46	87	62	6	20	8	36	22	23	25	2	5	46
1497	RM0002	WG0259	2	618	1517315.21	-0.041447	-0.04868	-0.151748	-0.098491	-0.07361	-0.123586	0.132785	0.067226891	3.674234614	0.742298994	242070.062	-659398.37	3999.407	839123.505	1	12	18	39	46	19	30	46	87	62	6	20	8	36	22	23	25	2	5	46
1498	RM0002	WG0260	2	619	1530261.992	-0.049663	-0.033159	-0.163689	-0.07563	0.137183	0.062454	0.085912	0.079831933	3.535533906	0.702953011	242070.062	-659398.37	-26169.947	847170.268	1	12	18	39	46	19	30	46	87	62	6	20	8	36	22	24	67	2	5	99
1499	RM0002	WG0261	2	620	1505465.38	-0.033052	-0.047019	-0.166413	-0.084242	-0.072266	-0.025844	0.203095	0.058823529	3.872983346	0.753105206	242070.062	-659398.37	-41691.662	819082.369	1	12	18	39	46	19	30	46	87	62	6	20	8	36	22	24	67	64	80	99
1500	RM0002	WG0262	2	621	1515759.218	0.047894	0.058467	0.114667	0.148436	0.18835	0.146657	-0.078143	0.084033613	3	0.610493367	242070.062	-659398.37	-40594.784	829771.396	1	12	18	39	46	19	30	46	87	62	6	20	8	36	22	24	67	64	80	99
1501	RM0002	WG0263	2	622	1512396.077	-0.045067	-0.022633	-0.064382	-0.067238	0.080441	0.082761	0.039039	0.075630252	3.391164992	0.692288534	242070.062	-659398.37	19661.538	836554.952	1	12	18	39	46	19	30	46	87	62	6	20	8	36	22	23	25	2	5	46
1502	RM0002	WG0264	2	623	1518286.436	-0.076352	-0.026871	-0.164317	-0.053566	-0.009253	-0.075826	0.109349	0.071428571	3.605551275	0.728016712	242070.062	-659398.37	-23081.327	835555.958	1	12	18	39	46	19	30	46	87	62	6	20	8	36	22	24	67	2	5	99
1503	RM0002	WG0265	2	624	1514482.977	-0.103458	-0.034467	-0.188347	-0.075714	-0.224149	-0.19383	0.273404	0.058823529	4.062019202	0.786449883	242070.062	-659398.37	1694.494	835886.979	1	12	18	39	46	19	30	46	87	62	6	20	8	36	22	23	25	2	5	46
1504	RM0002	WG0266	2	625	1507496.822	-0.113096	-0.064819	-0.226738	-0.162305	-0.150925	-0.145296	0.132785	0.06302521	3.674234614	0.76944767	242070.062	-659398.37	5909.578	829485.405	1	12	18	39	46	19	30	46	87	62	6	20	8	36	22	23	25	2	5	46
1505	RM0002	WG0267	2	626	1494507.404	-0.022092	-0.0219	-0.111054	-0.045258	-0.026594	-0.064426	0.109349	0.071428571	3.605551275	0.718029201	242070.062	-659398.37	87457.067	827089.841	1	12	18	39	46	19	30	46	87	62	6	20	13	16	28	23	25	3	36	46
1506	RM0002	WG0268	2	627	1642444.267	0.011814	0.015643	0.092187	0.043705	0.249484	0.253952	-0.054707	0.088235294	3.082207001	0.621530451	242070.062	-659398.37	10416.003	966627.327	1	12	18	39	46	19	30	46	87	62	6	20	8	36	22	23	25	66	64	46
1507	RM0002	WG0269	2	628	1518432.841	-0.127457	-0.074775	-0.21567	-0.163427	-0.263448	-0.237021	0.226531	0.058823529	3.937003937	0.799810797	242070.062	-659398.37	-27215.939	834965.489	1	12	18	39	46	19	30	46	87	62	6	20	8	36	22	24	67	64	80	99
1508	RM0002	WG0270	2	629	1475115.947	-0.092865	-0.062735	-0.277057	-0.136265	-0.080131	-0.106515	0.156222	0.067226891	3.741657387	0.762800958	242070.062	-659398.37	113177.827	810075.634	1	12	18	39	46	19	30	46	87	62	6	20	13	16	28	14	65	3	36	18
1509	RM0002	WG0271	2	630	1274926.525	-0.025007	-0.04095	-0.160652	-0.069235	-0.128865	-0.100444	0.156222	0.06302521	3.741657387	0.746281814	242070.062	-659398.37	172748.747	613642.163	1	12	18	39	46	19	30	46	87	62	6	20	13	37	49	16	18	17	12	96
1510	RM0002	WG0272	2	631	855326.2844	-0.003133	-0.003683	0.092397	-0.009545	0.080029	0.065496	0.039039	0.084033613	3.391164992	0.66656201	242070.062	-659398.37	-279065.373	18835.3	1	12	18	39	46	19	30	46	87	62	9	8	11	4	36	6	7	39	59	54
1511	RM0002	WG0273	2	632	855326.2844	-0.106296	-0.043771	-0.138546	-0.108496	-0.17115	-0.18024	0.132785	0.071428571	3.674234614	0.75333356	242070.062	-659398.37	-279065.373	18835.3	1	12	18	39	46	19	30	46	87	62	9	8	11	4	36	6	7	39	59	54
1512	RM0002	WG0274	2	633	845909.4556	-0.103947	-0.056702	-0.19602	-0.163297	-0.053318	-0.054681	0.109349	0.067226891	3.605551275	0.74918587	242070.062	-659398.37	-266812.931	16324.137	1	12	18	39	46	19	30	46	87	62	9	8	11	4	36	6	7	39	59	54
1513	RM0002	WG0276	2	634	841742.3067	0.086081	0.023754	0.237178	0.06039	0.232461	0.27859	-0.054707	0.088235294	3.082207001	0.602436607	242070.062	-659398.37	-259395.31	16665.674	1	12	18	39	46	19	30	46	87	62	9	8	11	4	36	6	7	39	59	54
1514	RM0002	WG0277	2	635	831202.1704	0.039744	-0.002532	0.019583	-0.00659	-0.021156	-0.008006	0.015603	0.079831933	3.31662479	0.673821591	242070.062	-659398.37	-293477.305	-23720.727	1	12	18	39	46	19	30	46	87	62	9	8	11	9	36	6	51	77	54	45
1515	RM0002	WG0280	2	636	813356.0904	-0.043697	-0.040466	-0.083883	-0.104923	-0.076496	-0.099464	0.085912	0.075630252	3.535533906	0.723166976	242070.062	-659398.37	-237884.793	-2746.661	1	12	18	39	46	19	30	46	87	62	9	8	11	4	36	6	7	51	11	54
1516	RM0002	WG0281	2	637	812728.8363	0.024091	-0.002728	0.049195	-0.005824	0.121005	0.075579	0.015603	0.079831933	3.31662479	0.66238356	242070.062	-659398.37	-254796.284	-16240.539	1	12	18	39	46	19	30	46	87	62	9	8	11	4	36	6	7	51	11	54
1517	RM0002	WG0282	2	638	804230.7173	0.003227	0.095964	0.027376	0.195181	-0.01704	-0.054377	0.062476	0.084033613	3.464101615	0.655554776	242070.062	-659398.37	-257377.347	-29049.79	1	12	18	39	46	19	30	46	87	62	9	8	11	4	36	6	7	65	11	65
1518	RM0002	WG0283	2	639	839218.8874	-0.071317	-0.047254	-0.215426	-0.119661	-0.176944	-0.15166	0.085912	0.071428571	3.535533906	0.74659489	242070.062	-659398.37	-270882.569	4806.372	1	12	18	39	46	19	30	46	87	62	9	8	11	4	36	6	7	39	59	54
1519	RM0002	WG0284	2	640	829841.163	-0.0128	-0.035652	-0.080346	-0.076988	-0.124023	-0.107648	0.132785	0.067226891	3.674234614	0.733477571	242070.062	-659398.37	-255471.866	4746.483	1	12	18	39	46	19	30	46	87	62	9	8	11	4	36	6	7	39	59	54
1520	RM0002	WG0285	2	641	804629.1333	-0.012091	-0.039572	-0.102338	-0.086827	-0.174519	-0.151273	0.109349	0.067226891	3.605551275	0.737020209	242070.062	-659398.37	-232120.139	-9343.222	1	12	18	39	46	19	30	46	87	62	9	8	11	4	36	6	7	51	11	54
1521	RM0002	WG0286	2	642	802645.5651	-0.141156	-0.07385	-0.259648	-0.176572	-0.315185	-0.286744	0.320277	0.058823529	4.183300133	0.823609181	242070.062	-659398.37	-228933.405	-9478.654	1	12	18	39	46	19	30	46	87	62	9	8	11	4	36	6	7	51	11	54
1522	RM0002	WG0287	2	643	254439.8766	0.003468	-0.011105	0.03121	-0.030968	0.104285	0.144032	0.015603	0.084033613	3.31662479	0.662833359	242070.062	-659398.37	472416.409	-551323.344	1	12	18	39	46	19	30	46	87	62	1	11	19	32	34	53	42	23	69	21
1523	RM0002	WG0288	2	644	226187.556	0.014232	-0.000681	0.087868	-0.001775	0.155597	0.179702	-0.007834	0.088235294	3.240370349	0.643439706	242070.062	-659398.37	431440.844	-535707.152	1	12	18	39	46	19	30	46	87	62	1	11	19	32	34	53	16	23	88	6
1524	RM0002	WG0289	2	645	381909.4158	0.040974	0.001042	0.135881	0.003094	0.200184	0.194537	-0.03127	0.084033613	3.16227766	0.633462355	242070.062	-659398.37	437370.088	-331202.237	1	12	18	39	46	19	30	46	87	62	5	17	14	11	30	45	12	21	25	22
1525	RM0002	WG0290	2	646	178293.4715	0.093274	0.063226	0.285869	0.213832	0.356395	0.319801	-0.125016	0.105042017	2.828427125	0.549108243	242070.062	-659398.37	412226.41	-606150.091	1	12	18	39	46	19	30	46	87	62	1	11	23	32	8	50	41	80	82	83
1526	RM0002	WG0291	2	647	425124.442	0.103622	0.070081	0.154507	0.166179	0.153442	0.158522	-0.007834	0.088235294	3.240370349	0.60901556	242070.062	-659398.37	318403.289	-241183.079	1	12	18	39	46	19	30	46	87	62	5	16	7	23	31	39	48	1	21	75
1527	RM0002	WG0296	2	648	66.59638352	0.215245	0.169005	0.504356	0.510163	0.458988	0.450433	-0.242199	0.113445378	2.34520788	0.447173242	242070.062	-659398.37	242024.205	-659446.663	1	12	18	39	46	19	30	46	87	62	1	12	18	39	46	19	30	46	87	62
1528	RM0002	WG0298	2	649	194983.1027	-0.00942	-0.003719	0.114699	-0.015641	0.247186	0.222613	-0.054707	0.096638655	3.082207001	0.62487069	242070.062	-659398.37	436549.952	-645398.987	1	12	18	39	46	19	30	46	87	62	1	11	23	12	8	50	43	29	82	83
1529	RM0002	WG0299	2	650	50822.9499	0.109273	0.113279	0.245574	0.314812	0.313896	0.245595	-0.148453	0.100840336	2.738612788	0.540209727	242070.062	-659398.37	282614.115	-690043.957	1	12	18	39	46	19	30	46	87	62	1	12	18	39	46	19	22	46	87	17
1530	RM0002	WG0301	2	651	179004.3929	0.203188	0.152222	0.579397	0.534032	0.628079	0.588996	-0.289072	0.121848739	2.121320344	0.413482421	242070.062	-659398.37	369017.048	-785600.729	1	12	18	39	46	19	30	46	87	62	1	12	4	19	43	20	17	36	73	56
1531	RM0002	WG0302	2	652	123608.8357	0.198589	0.149572	0.52344	0.469692	0.559118	0.56212	-0.242199	0.113445378	2.34520788	0.442825251	242070.062	-659398.37	345802.446	-726619.92	1	12	18	39	46	19	30	46	87	62	1	12	4	19	43	20	17	15	73	56
1532	RM0002	WG0303	2	653	469445.9235	0.045765	0.023116	0.182178	0.07846	0.166251	0.148827	-0.03127	0.088235294	3.16227766	0.622720151	242070.062	-659398.37	703616.521	-745155.826	1	12	18	39	46	19	30	46	87	62	10	15	9	10	39	7	36	70	51	66
1533	RM0002	WG0304	2	654	429192.6296	-0.019353	-0.011085	0.03296	-0.031919	0.135651	0.122684	0.015603	0.088235294	3.31662479	0.661608848	242070.062	-659398.37	414572.285	-266397.993	1	12	18	39	46	19	30	46	87	62	5	3	10	33	35	52	33	76	72	76
1534	RM0002	WG0305	2	655	139871.9778	-0.039025	-0.031424	-0.106506	-0.06881	0.030967	-0.039154	0.039039	0.084033613	3.391164992	0.697698188	242070.062	-659398.37	330544.796	-767732.998	1	12	18	39	46	19	30	46	87	62	1	12	4	19	43	20	17	36	73	56
1535	RM0002	WG0306	2	656	126895.7226	0.070967	0.093927	0.179599	0.254871	0.248673	0.219585	-0.03127	0.096638655	3.16227766	0.583340891	242070.062	-659398.37	368467.983	-670627.35	1	12	18	39	46	19	30	46	87	62	1	12	29	12	43	20	43	15	82	83
1536	RM0002	WG0308	2	657	475442.4305	0.041362	0.00073	0.077472	0.001982	0.071646	0.097123	0.062476	0.075630252	3.464101615	0.670023538	242070.062	-659398.37	715184.54	-612406.93	1	12	18	39	46	19	30	46	87	62	10	19	12	5	13	27	63	30	84	29
1537	RM0002	WG0310	2	658	210882.1907	0.04442	0.024703	0.181165	0.077617	0.116258	0.208275	-0.03127	0.084033613	3.16227766	0.625478536	242070.062	-659398.37	405791.879	-526483.115	1	12	18	39	46	19	30	46	87	62	1	11	3	32	29	53	16	63	27	2
1538	RM0002	WG0311	2	659	156737.7844	0.032779	0.024211	0.21324	0.098825	0.361648	0.318836	-0.125016	0.105042017	2.828427125	0.573338514	242070.062	-659398.37	342457.571	-539027.771	1	12	18	39	46	19	30	46	87	62	1	11	3	8	29	28	45	63	23	91
1539	RM0002	WG0313	2	660	254439.8766	0.01252	-0.006076	0.067505	-0.018871	0.119991	0.099511	-0.03127	0.088235294	3.16227766	0.648725385	242070.062	-659398.37	472416.409	-551323.344	1	12	18	39	46	19	30	46	87	62	1	11	19	32	34	53	42	23	69	21
1540	RM0002	WG0317	2	661	463345.805	0.027589	0.013165	0.167793	0.055067	0.272835	0.276573	-0.125016	0.100840336	2.828427125	0.59097812	242070.062	-659398.37	635016.212	-413873.1	1	12	18	39	46	19	30	46	87	62	10	13	1	31	21	33	27	55	46	3
1541	RM0002	WG0322	2	662	360449.4197	0.023895	-0.000764	0.156843	-0.002753	0.254577	0.262769	-0.10158	0.100840336	2.915475947	0.603813596	242070.062	-659398.37	472077.196	-381872.691	1	12	18	39	46	19	30	46	87	62	5	1	15	11	25	40	39	35	24	43
1542	RM0002	WG0327	2	663	622406.6942	-0.00443	0.00675	0.093846	0.025065	0.236497	0.162581	-0.007834	0.092436975	3.240370349	0.635770894	242070.062	-659398.37	825938.121	-875009.554	1	12	18	39	46	19	30	46	87	62	10	15	17	10	39	7	3	43	43	74
1543	RM0002	WG0328	2	664	547340.8104	0.080679	0.043428	0.323136	0.175367	0.416622	0.386194	-0.148453	0.109243697	2.738612788	0.540128118	242070.062	-659398.37	758149.248	-841728.391	1	12	18	39	46	19	30	46	87	62	10	15	17	10	39	7	3	43	29	74
1544	RM0002	WG0330	2	665	369718.4861	0.194895	0.122394	0.474639	0.383071	0.487031	0.501356	-0.195326	0.109243697	2.549509757	0.474961273	242070.062	-659398.37	611313.097	-640654.302	1	12	18	39	46	19	30	46	87	62	10	19	12	28	5	36	9	74	85	78
1545	RM0002	WG0331	2	666	362719.7359	0.155096	0.116348	0.357571	0.362213	0.463043	0.43585	-0.148453	0.105042017	2.738612788	0.504675889	242070.062	-659398.37	600269.942	-602315.511	1	12	18	39	46	19	30	46	87	62	10	19	12	28	38	57	21	41	22	90
1546	RM0002	WG0332	2	667	358522.7018	0.199449	0.161119	0.446839	0.419928	0.493681	0.47024	-0.171889	0.109243697	2.645751311	0.473431373	242070.062	-659398.37	595651.623	-600080.519	1	12	18	39	46	19	30	46	87	62	10	19	12	28	38	57	21	41	22	90
1547	RM0002	WG0333	2	668	365175.9688	0.089188	0.057505	0.246323	0.179543	0.302089	0.320659	-0.078143	0.092436975	3	0.575504431	242070.062	-659398.37	607164.863	-667097.362	1	12	18	39	46	19	30	46	87	62	10	19	12	28	2	36	9	57	85	12
1548	RM0002	WG0334	2	669	387636.2168	0.070379	0.030977	0.259625	0.118502	0.320105	0.265795	-0.10158	0.096638655	2.915475947	0.579540072	242070.062	-659398.37	628109.335	-624248.458	1	12	18	39	46	19	30	46	87	62	10	19	12	28	5	57	21	41	22	78
1549	RM0002	WG0335	2	670	333123.423	0.116416	0.044796	0.2848	0.153439	0.353564	0.322186	-0.125016	0.096638655	2.828427125	0.559904486	242070.062	-659398.37	575142.29	-653558.348	1	12	18	39	46	19	30	46	87	62	10	19	12	28	2	36	9	74	7	12
1550	RM0002	WG0336	2	671	331616.0587	0.120183	0.059104	0.299012	0.188474	0.309332	0.346518	-0.054707	0.092436975	3.082207001	0.570588799	242070.062	-659398.37	573444.542	-646742.762	1	12	18	39	46	19	30	46	87	62	10	19	12	28	2	36	9	74	7	12
1551	RM0002	WG0337	2	672	325243.1052	0.08498	0.046622	0.272253	0.178991	0.416666	0.407743	-0.148453	0.100840336	2.738612788	0.547095089	242070.062	-659398.37	567113.274	-647997.15	1	12	18	39	46	19	30	46	87	62	10	19	12	28	2	36	9	74	7	12
1552	RM0002	WG0338	2	673	329317.4232	0.081604	0.034653	0.193785	0.106343	0.197412	0.205449	-0.054707	0.084033613	3.082207001	0.609277042	242070.062	-659398.37	571348.028	-654300.69	1	12	18	39	46	19	30	46	87	62	10	19	12	28	2	36	9	74	7	12
1553	RM0002	WG0339	2	674	352482.9722	-0.017273	0.036313	0.08119	0.11668	0.11695	0.137197	0.039039	0.084033613	3.391164992	0.648642492	242070.062	-659398.37	592385.259	-620366.224	1	12	18	39	46	19	30	46	87	62	10	19	12	28	38	57	21	74	22	90
1554	RM0002	WG0340	2	675	421161.5216	-0.061772	-0.01722	-0.00483	-0.059055	0.12583	0.132791	0.062476	0.084033613	3.464101615	0.681953486	242070.062	-659398.37	654547.86	-744481.232	1	12	18	39	46	19	30	46	87	62	10	15	9	10	39	7	36	70	89	66
1555	RM0002	WG0341	2	676	435058.0966	0.147554	0.054649	0.341045	0.18125	0.328077	0.296567	-0.125016	0.100840336	2.828427125	0.549331694	242070.062	-659398.37	659979.929	-780340.052	1	12	18	39	46	19	30	46	87	62	10	15	9	10	39	7	36	70	89	66
1556	RM0002	WG0342	2	677	435021.0065	0.02935	0.017216	0.122394	0.054488	0.223398	0.216042	-0.007834	0.088235294	3.240370349	0.628014314	242070.062	-659398.37	658927.059	-783790.975	1	12	18	39	46	19	30	46	87	62	10	15	9	10	39	7	36	70	89	66
1557	RM0002	WG0343	2	678	427791.8669	0.024657	0.048201	0.169239	0.169399	0.195378	0.181904	-0.054707	0.092436975	3.082207001	0.605501884	242070.062	-659398.37	647377.687	-796261.844	1	12	18	39	46	19	30	46	87	62	10	15	9	10	39	7	36	70	89	66
1558	RM0002	WG0345	2	679	362450.6034	0.068174	0.046465	0.172274	0.139427	0.17383	0.179799	-0.007834	0.084033613	3.240370349	0.618303544	242070.062	-659398.37	603413.379	-631088.528	1	12	18	39	46	19	30	46	87	62	10	19	12	28	5	36	9	74	22	78
1559	RM0002	WG0346	2	680	349656.4905	0.167227	0.108554	0.348224	0.321763	0.383664	0.369103	-0.148453	0.096638655	2.738612788	0.521616537	242070.062	-659398.37	585756.271	-595059.804	1	12	18	39	46	19	30	46	87	62	10	19	12	28	38	57	21	41	22	90
1560	RM0002	WG0347	2	681	350045.6749	0.042903	0.022521	0.116448	0.078822	0.27794	0.242666	-0.03127	0.092436975	3.16227766	0.613172548	242070.062	-659398.37	586181.698	-595217.715	1	12	18	39	46	19	30	46	87	62	10	19	12	28	38	57	21	41	22	90
1561	RM0002	WG0348	2	682	346293.9029	0.012279	0.049209	0.114365	0.169261	0.282925	0.23413	-0.054707	0.092436975	3.082207001	0.60272213	242070.062	-659398.37	587573.693	-682780.161	1	12	18	39	46	19	30	46	87	62	10	19	12	28	2	36	9	57	85	12
1562	RM0002	WG0349	2	683	326719.6925	0.109811	0.054782	0.323381	0.206338	0.42495	0.385487	-0.171889	0.105042017	2.645751311	0.531610412	242070.062	-659398.37	568516.545	-646039.808	1	12	18	39	46	19	30	46	87	62	10	19	12	28	2	36	9	74	7	12
1563	RM0002	WG0350	2	684	352476.2812	0.188632	0.123409	0.454791	0.391758	0.443028	0.429479	-0.195326	0.105042017	2.549509757	0.485092981	242070.062	-659398.37	594409.025	-649560.487	1	12	18	39	46	19	30	46	87	62	10	19	12	28	2	36	9	74	85	12
1564	RM0002	WG0351	2	685	361109.3705	0.039234	0.024593	0.181553	0.080354	0.226209	0.186423	-0.054707	0.092436975	3.082207001	0.611028472	242070.062	-659398.37	603163.122	-662830.49	1	12	18	39	46	19	30	46	87	62	10	19	12	28	2	36	9	57	85	12
1565	RM0002	WG0353	2	686	435112.6033	0.054279	0.028793	0.187108	0.102546	0.345658	0.362154	-0.10158	0.096638655	2.915475947	0.580650562	242070.062	-659398.37	659915.811	-780756.961	1	12	18	39	46	19	30	46	87	62	10	15	9	10	39	7	36	70	89	66
1566	RM0002	WG0354	2	687	431971.6922	0.075684	0.034621	0.250663	0.12605	0.285402	0.288618	-0.054707	0.092436975	3.082207001	0.590282838	242070.062	-659398.37	662943.435	-756687.356	1	12	18	39	46	19	30	46	87	62	10	15	9	10	39	7	36	70	89	66
1567	RM0002	WG0355	2	688	333401.8229	0.022917	0.013043	0.120624	0.046958	0.131795	0.107706	-0.03127	0.084033613	3.16227766	0.639398207	242070.062	-659398.37	569194.39	-595005.439	1	12	18	39	46	19	30	46	87	62	10	19	12	28	38	57	21	74	22	90
1568	RM0002	WG0356	2	689	221901.6943	-0.005045	-0.025524	-0.075325	-0.056857	-0.033796	-0.003082	0.156222	0.071428571	3.741657387	0.720003358	242070.062	-659398.37	431299.799	-543499.843	1	12	18	39	46	19	30	46	87	62	1	11	19	32	8	53	16	23	88	6
1569	RM0002	WG0357	2	690	189455.3957	0.033558	0.002928	0.119241	0.007449	0.110497	0.148634	0.039039	0.084033613	3.391164992	0.653092659	242070.062	-659398.37	406095.915	-564588.737	1	12	18	39	46	19	30	46	87	62	1	11	3	32	8	50	41	80	27	6
1570	RM0002	WG0358	2	691	499155.3881	0.12676	0.057554	0.280851	0.200999	0.348542	0.326915	-0.10158	0.100840336	2.915475947	0.554779901	242070.062	-659398.37	726725.181	-778836.71	1	12	18	39	46	19	30	46	87	62	10	15	9	10	39	7	36	70	51	66
1571	RM0002	WG0359	2	692	326446.7225	0.087818	0.048387	0.205981	0.147335	0.214135	0.228315	-0.007834	0.088235294	3.240370349	0.605704324	242070.062	-659398.37	568319.053	-648037.978	1	12	18	39	46	19	30	46	87	62	10	19	12	28	2	36	9	74	7	12
1572	RM0002	WG0360	2	693	430976.9233	0.13224	0.079437	0.356274	0.280847	0.339623	0.277219	-0.171889	0.105042017	2.645751311	0.52833793	242070.062	-659398.37	656833.095	-776499.757	1	12	18	39	46	19	30	46	87	62	10	15	9	10	39	7	36	70	89	66
1573	RM0002	WG0361	2	694	423781.7895	0.138971	0.070726	0.401248	0.266246	0.451391	0.466158	-0.148453	0.105042017	2.738612788	0.516369163	242070.062	-659398.37	652346.688	-765530.812	1	12	18	39	46	19	30	46	87	62	10	15	9	10	39	7	36	70	89	66
1574	RM0002	WG0362	2	695	454638.3397	0.067318	0.012352	0.21012	0.03372	0.17547	0.164765	-0.078143	0.092436975	3	0.611015368	242070.062	-659398.37	666797.266	-497216.922	1	12	18	39	46	19	30	46	87	62	10	13	1	5	6	11	14	48	13	20
1575	RM0002	WG0364	2	696	399384.6691	-0.025961	-0.017527	-0.0205	-0.057489	0.045942	0.040214	0.039039	0.079831933	3.391164992	0.687003714	242070.062	-659398.37	326547.161	-269050.149	1	12	18	39	46	19	30	46	87	62	5	16	7	23	31	39	47	1	21	86
1576	RM0002	WG0365	2	697	401586.2333	0.063407	0.019696	0.174154	0.050871	0.200581	0.224023	-0.03127	0.088235294	3.16227766	0.618084267	242070.062	-659398.37	461863.498	-323299.652	1	12	18	39	46	19	30	46	87	62	5	17	14	11	30	45	12	21	25	22
1577	RM0002	WG0366	2	698	408170.8172	0.036693	0.013332	0.200823	0.049422	0.188522	0.1532	-0.054707	0.092436975	3.082207001	0.617614525	242070.062	-659398.37	636012.836	-552569.035	1	12	18	39	46	19	30	46	87	62	10	19	12	5	20	11	14	48	90	28
1578	RM0002	WG0367	2	699	340046.7867	0.056558	0.043653	0.201431	0.14252	0.380454	0.39828	-0.078143	0.100840336	3	0.571922928	242070.062	-659398.37	422495	-371164.682	1	12	18	39	46	19	30	46	87	62	5	1	14	24	11	59	32	32	4	19
1579	RM0002	WG0368	2	700	360240.4335	0.04124	0.095525	-0.016807	0.214416	-0.088877	-0.073343	0.109349	0.075630252	3.605551275	0.670996543	242070.062	-659398.37	403004.836	-337104.764	1	12	18	39	46	19	30	46	87	62	5	17	14	11	45	52	2	44	62	27
1580	RM0002	WG0369	2	701	399362.1007	0.04846	0.036119	0.270605	0.114546	0.2403	0.322405	-0.03127	0.092436975	3.16227766	0.597280035	242070.062	-659398.37	639713.29	-622385.525	1	12	18	39	46	19	30	46	87	62	10	19	12	28	5	57	21	41	22	78
1581	RM0002	WG0370	2	702	393882.7635	-0.083961	-0.026926	-0.063015	-0.084183	-0.047459	-0.036897	0.156222	0.075630252	3.741657387	0.729337065	242070.062	-659398.37	631493.153	-600294.33	1	12	18	39	46	19	30	46	87	62	10	19	12	5	5	57	21	41	22	78
1582	RM0002	WG0371	2	703	390594.1111	0.08114	0.038592	0.301439	0.119623	0.246742	0.26151	-0.078143	0.100840336	3	0.57963495	242070.062	-659398.37	628458.973	-602237.465	1	12	18	39	46	19	30	46	87	62	10	19	12	28	5	57	21	41	22	78
1583	RM0002	WG0372	2	704	298033.3136	0.045643	-0.001733	0.118737	-0.00496	0.183972	0.17356	-0.03127	0.084033613	3.16227766	0.636765773	242070.062	-659398.37	441173.392	-437628.85	1	12	18	39	46	19	30	46	87	62	5	1	15	30	25	40	39	8	24	16
1584	RM0002	WG0373	2	705	402906.246	-0.004944	0.013356	0.000698	0.019727	0.113492	0.09001	0.015603	0.079831933	3.31662479	0.66385347	242070.062	-659398.37	408886.954	-292648.363	1	12	18	39	46	19	30	46	87	62	5	17	14	33	35	52	2	76	72	14
1585	RM0002	WG0374	2	706	448099.8163	-0.006411	-0.016308	0.044961	-0.044078	0.059091	0.059536	0.015603	0.084033613	3.31662479	0.671398381	242070.062	-659398.37	666380.242	-515334.785	1	12	18	39	46	19	30	46	87	62	10	13	1	5	6	11	14	48	13	20
1586	RM0002	WG0375	2	707	398347.4404	0.088531	0.047778	0.333024	0.17242	0.354731	0.424227	-0.10158	0.096638655	2.915475947	0.557415141	242070.062	-659398.37	629375.523	-566257.814	1	12	18	39	46	19	30	46	87	62	10	19	12	5	20	57	21	41	90	63
1587	RM0002	WG0376	2	708	457767.1939	-0.07075	-0.039858	-0.154731	-0.094541	-0.058228	-0.062498	0.132785	0.075630252	3.674234614	0.733878859	242070.062	-659398.37	670004.47	-496847.005	1	12	18	39	46	19	30	46	87	62	10	13	1	5	6	11	14	48	13	20
1588	RM0002	WG0377	2	709	267544.7344	-0.139835	-0.057247	-0.337333	-0.164153	-0.142065	-0.218933	0.156222	0.067226891	3.741657387	0.78136738	242070.062	-659398.37	320202.878	-403516.663	1	12	18	39	46	19	30	46	87	62	5	1	22	24	4	46	50	5	30	94
1589	RM0002	WG0378	2	710	430405.5317	0.025559	0.087912	-0.090872	0.202379	0.024394	-0.018828	0.085912	0.075630252	3.535533906	0.66663189	242070.062	-659398.37	318705.573	-235870.425	1	12	18	39	46	19	30	46	87	62	5	16	7	23	31	39	48	1	21	75
1590	RM0002	WG0379	2	711	447569.996	-0.024396	0.044456	-0.136568	0.096061	-0.084489	-0.109909	0.156222	0.067226891	3.741657387	0.715949402	242070.062	-659398.37	309766.54	-216977.656	1	12	18	39	46	19	30	46	87	62	5	16	7	23	31	39	48	1	21	87
1591	RM0002	WG0380	2	712	464145.9278	0.004422	-0.026765	0.099796	-0.076619	0.007009	0.005762	0.015603	0.084033613	3.31662479	0.67627165	242070.062	-659398.37	638714.172	-418348.806	1	12	18	39	46	19	30	46	87	62	10	13	1	31	21	33	27	55	46	3
1592	RM0002	WG0381	2	713	446392.1787	-0.032469	-0.038203	-0.167528	-0.098238	-0.091125	-0.108161	0.132785	0.067226891	3.674234614	0.740763127	242070.062	-659398.37	295256.549	-216186.034	1	12	18	39	46	19	30	46	87	62	5	16	7	23	31	39	48	1	21	87
1593	RM0002	WG0382	2	714	370763.4537	0.130825	0.090574	0.386455	0.34295	0.514362	0.494783	-0.195326	0.109243697	2.549509757	0.493371962	242070.062	-659398.37	612660.307	-648066.606	1	12	18	39	46	19	30	46	87	62	10	19	12	28	2	36	9	74	85	12
1594	RM0002	WG0383	2	715	270850.9721	-0.018374	0.009999	0.03485	0.037763	0.255028	0.240546	-0.03127	0.092436975	3.16227766	0.630487305	242070.062	-659398.37	461621.644	-500787.677	1	12	18	39	46	19	30	46	87	62	1	11	19	30	34	53	16	23	88	36
1595	RM0002	WG0384	2	716	390937.1354	-0.127701	-0.072934	-0.202607	-0.166895	-0.271428	-0.267843	0.296841	0.06302521	4.123105626	0.808292462	242070.062	-659398.37	565085.773	-439187.802	1	12	18	39	46	19	30	46	87	62	10	13	1	31	1	33	27	55	46	82
1596	RM0002	WG0385	2	717	311834.5834	0.04239	0.015472	0.042837	0.043801	0.071349	0.067121	0.015603	0.079831933	3.31662479	0.657578025	242070.062	-659398.37	538924.101	-563907.601	1	12	18	39	46	19	30	46	87	62	10	19	19	28	38	17	42	23	69	90
1597	RM0002	WG0386	2	718	440129.1577	-0.062873	-0.055218	-0.064939	-0.125921	-0.267063	-0.231621	0.249968	0.06302521	4	0.778952771	242070.062	-659398.37	656005.694	-509829.095	1	12	18	39	46	19	30	46	87	62	10	13	1	5	6	11	14	48	13	20
1598	RM0002	WG0387	2	719	240890.4686	-0.157082	-0.062758	-0.327631	-0.126777	-0.361569	-0.320924	0.43746	0.050420168	4.472135955	0.851448217	242070.062	-659398.37	398228.443	-475978.693	1	12	18	39	46	19	30	46	87	62	1	1	22	8	29	28	45	63	56	2
1599	RM0002	WG0388	2	720	413326.8518	-0.02723	-0.003615	-0.046811	-0.012385	0.145319	0.131152	-0.03127	0.084033613	3.16227766	0.659047867	242070.062	-659398.37	356935.319	-262352.958	1	12	18	39	46	19	30	46	87	62	5	3	10	33	35	42	47	76	20	86
1600	RM0002	WG0389	2	721	398347.4404	-0.013261	0.018931	0.10895	0.066404	0.217229	0.22194	-0.007834	0.088235294	3.240370349	0.632412024	242070.062	-659398.37	629375.523	-566257.814	1	12	18	39	46	19	30	46	87	62	10	19	12	5	20	57	21	41	90	63
1601	RM0002	WG0390	2	722	408530.7973	0.060517	0.020741	0.157572	0.062818	0.191261	0.182173	-0.054707	0.092436975	3.082207001	0.613806241	242070.062	-659398.37	388482.539	-278005.136	1	12	18	39	46	19	30	46	87	62	5	3	10	33	35	52	2	76	20	40
1602	RM0002	WG0391	2	723	434890.6163	-0.069478	-0.013256	-0.17551	-0.03327	-0.066755	-0.072214	0.156222	0.067226891	3.741657387	0.737706899	242070.062	-659398.37	336302.478	-234839.658	1	12	18	39	46	19	30	46	87	62	5	16	7	23	31	39	47	1	21	75
1603	RM0002	WG0392	2	724	356525.7201	0.147558	0.087427	0.445258	0.337626	0.46336	0.444185	-0.218762	0.109243697	2.449489743	0.489725195	242070.062	-659398.37	598457.747	-649478.335	1	12	18	39	46	19	30	46	87	62	10	19	12	28	2	36	9	74	85	12
1604	RM0002	WG0393	2	725	397009.4486	0.044889	0.028696	0.237658	0.080806	0.084364	0.151774	0.039039	0.084033613	3.391164992	0.637483666	242070.062	-659398.37	630533.812	-577469.027	1	12	18	39	46	19	30	46	87	62	10	19	12	5	20	57	21	41	90	63
1605	RM0002	WG0394	2	726	325867.5324	0.108221	0.056048	0.291368	0.184897	0.333244	0.277536	-0.148453	0.100840336	2.738612788	0.552510381	242070.062	-659398.37	520270.073	-489709.235	1	12	18	39	46	19	30	46	87	62	10	11	19	30	34	17	24	23	41	36
1606	RM0002	WG0395	2	727	446330.5461	0.034194	0.00551	0.109012	0.01642	0.191939	0.211812	-0.03127	0.084033613	3.16227766	0.63369302	242070.062	-659398.37	311463.46	-218495.305	1	12	18	39	46	19	30	46	87	62	5	16	7	23	31	39	48	1	21	87
1607	RM0002	WG0396	2	728	363892.4717	0.054209	0.034674	0.219934	0.125561	0.284768	0.233789	-0.078143	0.096638655	3	0.59002148	242070.062	-659398.37	251342.651	-295624.058	1	12	18	39	46	19	30	46	87	62	5	16	7	23	31	39	58	79	34	50
1608	RM0002	WG0397	2	729	320680.1439	-0.039828	-0.013908	0.061096	-0.052913	0.125067	0.105772	0.015603	0.088235294	3.31662479	0.665547396	242070.062	-659398.37	410703.807	-386637.642	1	12	18	39	46	19	30	46	87	62	5	1	15	24	11	59	32	32	4	24
1609	RM0002	WG0398	2	730	313136.432	0.210278	0.123893	0.405271	0.33089	0.398257	0.376514	-0.148453	0.109243697	2.738612788	0.50008459	242070.062	-659398.37	504087.435	-487930.235	1	12	18	39	46	19	30	46	87	62	10	11	19	30	34	17	24	23	41	36
1610	RM0002	WG0399	2	731	444815.3513	0.011423	0.001362	0.091782	0.004189	0.218167	0.165247	-0.054707	0.088235294	3.082207001	0.632511371	242070.062	-659398.37	295345.585	-217784.947	1	12	18	39	46	19	30	46	87	62	5	16	7	23	31	39	48	1	21	87
1611	RM0002	WG0400	2	732	455670.3298	-0.050421	-0.028883	-0.043316	-0.087472	0.028403	0.007092	0.062476	0.084033613	3.464101615	0.697872508	242070.062	-659398.37	639404.357	-436326.84	1	12	18	39	46	19	30	46	87	62	10	13	1	31	21	33	27	55	46	3
1612	RM0002	WG0401	2	733	516675.4409	-0.062604	-0.03805	-0.052714	-0.101194	0.044703	-0.04004	0.085912	0.079831933	3.535533906	0.710512636	242070.062	-659398.37	747278.323	-551148.085	1	12	18	39	46	19	30	46	87	62	10	13	1	5	13	27	63	30	84	29
1613	RM0002	WG0402	2	734	407848.2308	0.00286	0.005932	0.057768	0.018951	0.140677	0.127879	-0.03127	0.088235294	3.16227766	0.643472097	242070.062	-659398.37	358987.689	-268667.711	1	12	18	39	46	19	30	46	87	62	5	3	10	33	35	42	47	76	20	86
1614	RM0002	WG0403	2	735	431365.2343	-0.090419	-0.053839	-0.195735	-0.148804	-0.20509	-0.204488	0.156222	0.06302521	3.741657387	0.77203587	242070.062	-659398.37	334895.553	-238139.075	1	12	18	39	46	19	30	46	87	62	5	16	7	23	31	39	47	1	21	75
1615	RM0002	WG0404	2	736	322157.0103	0.080822	0.034752	0.210353	0.110857	0.263853	0.243089	-0.10158	0.092436975	2.915475947	0.588352256	242070.062	-659398.37	390410.115	-373425.7	1	12	18	39	46	19	30	46	87	62	5	1	14	24	45	59	32	73	4	100
1616	RM0002	WG0405	2	737	399535.8375	0.019614	0.01255	0.078942	0.034168	0.179671	0.16016	-0.054707	0.088235294	3.082207001	0.630835028	242070.062	-659398.37	367981.031	-280221.217	1	12	18	39	46	19	30	46	87	62	5	3	10	33	35	52	2	76	20	40
1617	RM0002	WG0406	2	738	398347.4404	0.063701	0.067491	0.252854	0.250075	0.392255	0.357297	-0.148453	0.105042017	2.738612788	0.54316229	242070.062	-659398.37	629375.523	-566257.814	1	12	18	39	46	19	30	46	87	62	10	19	12	5	20	57	21	41	90	63
1618	RM0002	WG0407	2	739	377283.5412	0.188705	0.112597	0.503387	0.378259	0.540571	0.511347	-0.242199	0.113445378	2.34520788	0.460305545	242070.062	-659398.37	615666.055	-606777.989	1	12	18	39	46	19	30	46	87	62	10	19	12	28	5	57	21	41	22	78
1619	RM0002	WG0408	2	740	377283.5412	0.125251	0.095572	0.414204	0.374086	0.5883	0.530879	-0.218762	0.117647059	2.449489743	0.473081637	242070.062	-659398.37	615666.055	-606777.989	1	12	18	39	46	19	30	46	87	62	10	19	12	28	5	57	21	41	22	78
1620	RM0002	WG0409	2	741	405399.6817	0.060814	0.02481	0.272278	0.09107	0.282879	0.269655	-0.10158	0.100840336	2.915475947	0.581194654	242070.062	-659398.37	602687.671	-474185.406	1	12	18	39	46	19	30	46	87	62	10	13	1	31	1	11	27	55	46	82
1621	RM0002	WG0410	2	742	405399.6817	-0.067374	-0.028742	-0.195758	-0.076766	-0.038224	-0.013156	0.179658	0.06302521	3.807886553	0.74623438	242070.062	-659398.37	602687.671	-474185.406	1	12	18	39	46	19	30	46	87	62	10	13	1	31	1	11	27	55	46	82
1622	RM0002	WG0411	2	743	452236.4308	-0.019719	-0.004602	-0.038433	-0.012735	0.134681	0.108452	0.085912	0.084033613	3.535533906	0.67865866	242070.062	-659398.37	317629.347	-213518.808	1	12	18	39	46	19	30	46	87	62	5	16	7	23	31	39	48	1	21	87
1623	RM0002	WG0412	2	744	441809.3203	0.07696	0.056137	0.131045	0.146673	0.193853	0.178631	0.015603	0.088235294	3.31662479	0.617445342	242070.062	-659398.37	319681.116	-224459.294	1	12	18	39	46	19	30	46	87	62	5	16	7	23	31	39	48	1	21	87
1624	RM0002	WG0413	2	745	401005.7883	0.030137	0.05271	0.123018	0.171857	0.211279	0.163449	-0.007834	0.092436975	3.240370349	0.614652755	242070.062	-659398.37	641492.46	-623797.946	1	12	18	39	46	19	30	46	87	62	10	19	12	28	5	57	21	41	22	78
1625	RM0002	WG0414	2	746	434567.3154	-0.027429	-0.022709	-0.04604	-0.06531	0.006556	0.039155	0.015603	0.075630252	3.31662479	0.691347722	242070.062	-659398.37	346051.271	-237454.464	1	12	18	39	46	19	30	46	87	62	5	3	10	23	35	39	47	1	21	75
1626	RM0002	WG0415	2	747	209105.6279	0.128823	0.04699	0.358367	0.137925	0.332264	0.315946	-0.10158	0.105042017	2.915475947	0.554295887	242070.062	-659398.37	368188.281	-492607.008	1	12	18	39	46	19	30	46	87	62	1	11	22	8	29	28	45	63	56	32
1627	RM0002	WG0416	2	748	315655.6853	-0.01057	-0.013499	0.042243	-0.038933	0.153454	0.101839	-0.007834	0.096638655	3.240370349	0.650868767	242070.062	-659398.37	426498.91	-403225.554	1	12	18	39	46	19	30	46	87	62	5	1	15	24	11	59	32	8	16	35
1628	RM0002	WG0417	2	749	315655.6853	0.041023	0.048938	0.161963	0.14676	0.280722	0.249877	-0.054707	0.100840336	3.082207001	0.591399651	242070.062	-659398.37	426498.91	-403225.554	1	12	18	39	46	19	30	46	87	62	5	1	15	24	11	59	32	8	16	35
1629	RM0002	WG0418	2	750	399440.2584	0.015361	0.008923	0.183045	0.035779	0.232609	0.240724	-0.054707	0.092436975	3.082207001	0.615883709	242070.062	-659398.37	640206.598	-627152.149	1	12	18	39	46	19	30	46	87	62	10	19	12	28	5	57	21	41	22	78
1630	RM0002	WG0419	2	751	386100.8613	0.059762	0.076583	0.258552	0.280432	0.392922	0.356762	-0.125016	0.100840336	2.828427125	0.547232683	242070.062	-659398.37	619296.362	-577092.88	1	12	18	39	46	19	30	46	87	62	10	19	12	5	20	57	21	41	90	63
1631	RM0002	WG0420	2	752	397009.4486	0.138066	0.094207	0.393829	0.32061	0.351345	0.380558	-0.171889	0.100840336	2.645751311	0.518022315	242070.062	-659398.37	630533.812	-577469.027	1	12	18	39	46	19	30	46	87	62	10	19	12	5	20	57	21	41	90	63
1632	RM0002	WG0421	2	753	400179.3851	-0.032734	-0.015416	-0.006095	-0.057346	0.065196	0.033846	-0.03127	0.084033613	3.16227766	0.67121141	242070.062	-659398.37	619068.409	-525175.471	1	12	18	39	46	19	30	46	87	62	10	13	1	5	20	11	14	48	90	28
1633	RM0002	WG0422	2	754	398854.8135	-0.010007	-0.001294	0.112868	-0.005057	0.103587	0.11076	-0.03127	0.088235294	3.16227766	0.647261957	242070.062	-659398.37	466180.35	-329459.374	1	12	18	39	46	19	30	46	87	62	5	17	14	11	30	45	12	21	25	22
1634	RM0002	WG0423	2	755	313890.983	0.151937	0.056433	0.37297	0.18326	0.340761	0.340152	-0.148453	0.100840336	2.738612788	0.539588294	242070.062	-659398.37	507673.366	-492118.861	1	12	18	39	46	19	30	46	87	62	10	11	19	30	34	17	24	23	41	36
1635	RM0002	WG0424	2	756	316818.805	0.016996	0.002998	0.071882	0.009601	0.163145	0.14366	-0.03127	0.084033613	3.16227766	0.643442415	242070.062	-659398.37	417833.048	-395804.88	1	12	18	39	46	19	30	46	87	62	5	1	15	24	11	59	32	32	16	9
1636	RM0002	WG0425	2	757	306010.7691	0.174003	0.11587	0.367963	0.315367	0.36643	0.385927	-0.171889	0.100840336	2.645751311	0.511680741	242070.062	-659398.37	499797.798	-494416.538	1	12	18	39	46	19	30	46	87	62	10	11	19	30	34	17	24	23	41	36
1637	RM0002	WG0426	2	758	456201.3325	-0.103678	-0.052175	-0.109758	-0.160079	-0.10969	-0.132641	0.132785	0.071428571	3.674234614	0.750690287	242070.062	-659398.37	630881.76	-420766.605	1	12	18	39	46	19	30	46	87	62	10	13	1	31	21	33	27	55	46	3
1638	RM0002	WG0427	2	759	439180.3628	-0.051253	-0.050797	-0.061933	-0.131849	-0.109824	-0.108204	0.156222	0.071428571	3.741657387	0.742437259	242070.062	-659398.37	612073.806	-422804.582	1	12	18	39	46	19	30	46	87	62	10	13	1	31	48	33	27	55	46	82
1639	RM0002	WG0429	2	760	237775.8729	0.04917	0.024663	0.262941	0.101265	0.251768	0.253062	-0.10158	0.096638655	2.915475947	0.587935498	242070.062	-659398.37	318754.212	-434327.477	1	12	18	39	46	19	30	46	87	62	5	1	22	8	4	46	50	5	30	94
1640	RM0002	WG0430	2	761	451702.5253	-0.02838	-0.015165	0.001996	-0.038097	-0.163994	-0.148603	0.132785	0.071428571	3.674234614	0.725782763	242070.062	-659398.37	607862.586	-394387.048	1	12	18	39	46	19	30	46	87	62	10	13	1	31	48	33	27	55	46	82
1641	RM0002	WG0431	2	762	452695.1078	-0.025248	-0.037733	-0.019297	-0.090982	-0.192159	-0.19316	0.156222	0.075630252	3.741657387	0.737722785	242070.062	-659398.37	634233.041	-433254.481	1	12	18	39	46	19	30	46	87	62	10	13	1	31	21	33	27	55	46	3
1642	RM0002	WG0432	2	763	407942.5447	0.140782	0.100202	0.41148	0.367407	0.497727	0.466732	-0.218762	0.109243697	2.449489743	0.485554326	242070.062	-659398.37	642106.518	-579473.695	1	12	18	39	46	19	30	46	87	62	10	19	12	5	20	57	21	41	90	63
1643	RM0002	WG0433	2	764	452670.7486	-0.05754	-0.032988	-0.086953	-0.122134	0.033923	-0.00118	-0.007834	0.079831933	3.240370349	0.696029209	242070.062	-659398.37	629829.291	-425831.277	1	12	18	39	46	19	30	46	87	62	10	13	1	31	21	33	27	55	46	3
1644	RM0002	WG0434	2	765	456201.3325	-0.048635	-0.035698	-0.111303	-0.093302	-0.05069	-0.071278	0.109349	0.075630252	3.605551275	0.724703518	242070.062	-659398.37	630881.76	-420766.605	1	12	18	39	46	19	30	46	87	62	10	13	1	31	21	33	27	55	46	3
1645	RM0002	WG0435	2	766	402554.7531	0.019569	0.018612	0.161579	0.061731	0.173233	0.171826	-0.03127	0.088235294	3.16227766	0.627070799	242070.062	-659398.37	624725.874	-534398.935	1	12	18	39	46	19	30	46	87	62	10	13	1	5	20	11	14	48	90	28
1646	RM0002	WG0436	2	767	271714.762	0.009074	0.011535	0.133168	0.042477	0.302703	0.275984	-0.054707	0.092436975	3.082207001	0.613189192	242070.062	-659398.37	466877.664	-506786.267	1	12	18	39	46	19	30	46	87	62	1	11	19	30	34	53	16	23	88	36
1647	RM0002	WG0437	2	768	377556.5429	0.192693	0.107903	0.539105	0.411545	0.552822	0.497186	-0.265635	0.117647059	2.236067977	0.448414409	242070.062	-659398.37	619073.434	-679828.753	1	12	18	39	46	19	30	46	87	62	10	19	12	28	2	36	9	57	85	12
1648	RM0002	WG0438	2	769	274952.8967	0.053423	0.032782	0.230582	0.108524	0.190858	0.23809	-0.03127	0.088235294	3.16227766	0.609873754	242070.062	-659398.37	499999.515	-564153.986	1	12	18	39	46	19	30	46	87	62	10	11	19	32	34	17	42	23	69	21
1649	RM0002	WG0439	2	770	442067.8974	0.044424	0.063844	0.220824	0.210099	0.269282	0.271888	-0.007834	0.096638655	3.240370349	0.59164379	242070.062	-659398.37	615277.877	-422459.659	1	12	18	39	46	19	30	46	87	62	10	13	1	31	48	33	27	55	46	82
1650	RM0002	WG0440	2	771	361087.7354	0.147509	0.100206	0.413793	0.358991	0.504308	0.463066	-0.195326	0.113445378	2.549509757	0.486397189	242070.062	-659398.37	602958.538	-647404.183	1	12	18	39	46	19	30	46	87	62	10	19	12	28	2	36	9	74	85	12
1651	RM0002	WG0441	2	772	361087.7354	0.189541	0.148185	0.438217	0.386972	0.390203	0.375991	-0.125016	0.100840336	2.828427125	0.504104312	242070.062	-659398.37	602958.538	-647404.183	1	12	18	39	46	19	30	46	87	62	10	19	12	28	2	36	9	74	85	12
1652	RM0002	WG0442	2	773	260931.9129	-0.024441	-0.00169	0.098761	-0.006714	0.181797	0.155356	-0.007834	0.088235294	3.240370349	0.647482836	242070.062	-659398.37	452209.646	-504715.409	1	12	18	39	46	19	30	46	87	62	1	11	19	30	34	53	16	23	88	36
1653	RM0002	WG0443	2	774	258159.9541	-0.034349	-0.007451	0.065384	-0.027856	0.170183	0.140602	-0.007834	0.092436975	3.240370349	0.650913495	242070.062	-659398.37	454440.223	-512614.595	1	12	18	39	46	19	30	46	87	62	1	11	19	30	34	53	16	23	88	36
1654	RM0002	WG0444	2	775	329295.1762	0.048652	0.052079	0.158631	0.145393	0.183697	0.17638	-0.007834	0.092436975	3.240370349	0.61328112	242070.062	-659398.37	487706.301	-440085.463	1	12	18	39	46	19	30	46	87	62	5	1	15	30	25	40	39	35	52	73
1655	RM0002	WG0445	2	776	393166.3577	0.066416	0.047654	0.260694	0.133029	0.234984	0.245555	-0.03127	0.096638655	3.16227766	0.593863015	242070.062	-659398.37	628296.469	-585852.824	1	12	18	39	46	19	30	46	87	62	10	19	12	5	20	57	21	41	90	63
1656	RM0002	WG0446	2	777	391236.9943	0.020792	-0.001908	-0.025809	-0.003511	0.039535	-0.025245	0.062476	0.079831933	3.464101615	0.683524373	242070.062	-659398.37	383180.849	-294495.463	1	12	18	39	46	19	30	46	87	62	5	17	10	33	35	52	2	76	20	40
1657	RM0002	WG0447	2	778	265862.2613	0.00315	0.005755	0.102664	0.021626	0.190683	0.175919	-0.03127	0.088235294	3.16227766	0.635769507	242070.062	-659398.37	456903.531	-502779.972	1	12	18	39	46	19	30	46	87	62	1	11	19	30	34	53	16	23	88	36
1658	RM0002	WG0448	2	779	467065.6571	-0.10884	-0.058193	-0.18824	-0.15604	-0.186143	-0.187989	0.156222	0.067226891	3.741657387	0.769791353	242070.062	-659398.37	641910.812	-417990.618	1	12	18	39	46	19	30	46	87	62	10	13	1	31	21	33	27	55	46	3
1659	RM0002	WG0449	2	780	383237.1126	0.008976	0.013159	0.077214	0.040206	0.125231	0.063302	0.062476	0.088235294	3.464101615	0.658553886	242070.062	-659398.37	623517.426	-622403.871	1	12	18	39	46	19	30	46	87	62	10	19	12	28	5	57	21	41	22	78
1660	RM0002	WG0450	2	781	448452.7398	-0.024783	-0.022797	0.051513	-0.062358	-0.014466	-0.000786	0.062476	0.084033613	3.464101615	0.689645889	242070.062	-659398.37	660140.873	-497143.457	1	12	18	39	46	19	30	46	87	62	10	13	1	5	6	11	14	48	13	20
1661	RM0002	WG0451	2	782	172125.2803	0.013376	-0.003746	0.127469	-0.012186	0.039731	0.108218	0.039039	0.079831933	3.391164992	0.666034717	242070.062	-659398.37	354443.202	-529016.663	1	12	18	39	46	19	30	46	87	62	1	11	3	8	29	28	45	63	23	91
1662	RM0002	WG0452	2	783	264227.8322	0.27085	0.122335	0.604843	0.390936	0.573804	0.620328	-0.242199	0.117647059	2.34520788	0.432815519	242070.062	-659398.37	503866.398	-695161.84	1	12	18	39	46	19	30	46	87	62	10	19	29	12	2	36	43	29	7	12
[truncated: 386,859 more rows]
