# Supplementary material for: Genetic connectivity of wolverines in western North America
Source: Sci Rep. 2024 Nov 15;14:28248. doi: 10.1038/s41598-024-77956-9 (PMC11568290; doi:10.1038/s41598-024-77956-9)
Supplement: Supplementary file 2 — Supplementary Data 1 [file 41598_2024_77956_MOESM2_ESM.zip › SuppData/genetic_distance_columnar_FEMALES.csv]

	X	Name.i	Name.j	N.i	N.j	Geo_dist	KinshipLoiselle	KinshipRitland	RelationshipQueller	RelationshipLynchr	RelationshipWangr	RelationshipLi	RoussetsA	Dps	Euclidean	PCA	X.i	Y.i	X.j	Y.j	clust10	clust20	clust30	clust40	clust50	clust60	clust70	clust80	clust90	clust100	clust10.2	clust20.2	clust30.2	clust40.2	clust50.2	clust60.2	clust70.2	clust80.2	clust90.2	clust100.2	Sex.i	Sex.j
1	1	RM0001	RM0002	1	2	14553.2476	0.261309	0.182941	0.584717	0.525524	0.516424	0.515509	-0.242199	0.113445378	2.34520788	0.4282395	229539.078	-651997.596	242070.062	-659398.37	1	12	18	39	46	15	30	46	66	47	1	12	18	39	46	19	30	46	87	62	Female	Female
2	2	RM0001	RM0003	1	3	14532.078	0.164487	0.097567	0.426889	0.368001	0.37409	0.401774	-0.125016	0.105042017	2.828427125	0.51252838	229539.078	-651997.596	242035.418	-659415.33	1	12	18	39	46	15	30	46	66	47	1	12	18	39	46	19	30	46	87	62	Female	Female
7	7	RM0001	RM0008	1	8	4717.205983	0.504133	0.312629	0.821817	0.801404	0.707526	0.750181	-0.359381	0.134453782	1.732050808	0.287109017	229539.078	-651997.596	234224.261	-651448.877	1	12	18	39	46	15	30	46	66	47	1	12	18	39	46	15	30	46	66	47	Female	Female
8	8	RM0001	RM0009	1	9	162335.8191	0.189464	0.080552	0.321265	0.22064	0.164934	0.194837	-0.007834	0.092436975	3.240370349	0.579213679	229539.078	-651997.596	347524.721	-763497.848	1	12	18	39	46	15	30	46	66	47	1	12	4	19	43	20	17	36	73	56	Female	Female
9	9	RM0001	RM0010	1	10	179674.8828	0.154012	0.109886	0.353717	0.321952	0.26613	0.289865	-0.10158	0.100840336	2.915475947	0.537703618	229539.078	-651997.596	352032.511	-783445.009	1	12	18	39	46	15	30	46	66	47	1	12	4	19	43	20	17	36	73	56	Female	Female
10	10	RM0001	RM0011	1	11	167158.5064	-0.081836	-0.027037	-0.0436	-0.089575	-0.12084	-0.108128	0.179658	0.075630252	3.807886553	0.739333031	229539.078	-651997.596	332730.722	-783502.162	1	12	18	39	46	15	30	46	66	47	1	12	4	19	43	20	17	36	73	56	Female	Female
15	15	RM0001	RM0016	1	16	371085.7602	0.08136	0.054718	0.263555	0.208527	0.153481	0.185742	-0.054707	0.088235294	3.082207001	0.595388697	229539.078	-651997.596	600330.742	-666768.625	1	12	18	39	46	15	30	46	66	47	10	19	12	28	2	36	9	57	85	12	Female	Female
17	17	RM0001	RM0019	1	18	169563.122	0.085763	0.015147	0.242642	0.048936	0.144193	0.204119	-0.03127	0.088235294	3.16227766	0.616432117	229539.078	-651997.596	344332.444	-776793.972	1	12	18	39	46	15	30	46	66	47	1	12	4	19	43	20	17	36	73	56	Female	Female
18	18	RM0001	RM0020	1	19	18595.38366	-0.15965	-0.066295	-0.199624	-0.185396	-0.226866	-0.236664	0.273404	0.06302521	4.062019202	0.804662873	229539.078	-651997.596	239877.112	-636540.774	1	12	18	39	46	15	30	46	66	47	1	12	18	39	46	15	30	46	66	47	Female	Female
21	21	RM0001	RM0023	1	22	14220.84332	0.050536	0.012881	0.195125	0.041833	0.12713	0.138568	-0.03127	0.084033613	3.16227766	0.63120355	229539.078	-651997.596	238273.528	-640775.218	1	12	18	39	46	15	30	46	66	47	1	12	18	39	46	15	30	46	66	47	Female	Female
27	27	RM0001	RM0029	1	28	238491.4345	0.059074	0.01631	0.218811	0.058122	0.126768	0.126495	-0.054707	0.088235294	3.082207001	0.620780342	229539.078	-651997.596	460876.813	-594023.32	1	12	18	39	46	15	30	46	66	47	1	11	23	32	8	50	42	23	69	21	Female	Female
29	29	RM0001	RM0031	1	30	255459.7755	-0.027719	-0.023301	0.035245	-0.044758	-0.119737	-0.066101	0.156222	0.071428571	3.741657387	0.72267377	229539.078	-651997.596	472637.541	-573493.875	1	12	18	39	46	15	30	46	66	47	1	11	23	32	8	50	42	23	69	21	Female	Female
31	31	RM0001	RM0033	1	32	255459.7755	-0.047905	-0.025498	0.023973	-0.086641	-0.01926	0.021217	0.085912	0.075630252	3.535533906	0.705070753	229539.078	-651997.596	472637.541	-573493.875	1	12	18	39	46	15	30	46	66	47	1	11	23	32	8	50	42	23	69	21	Female	Female
35	35	RM0001	RM0037	1	36	191079.7395	-0.033154	-0.008874	0.051495	-0.033634	-0.000812	0.036007	0.109349	0.075630252	3.605551275	0.697786182	229539.078	-651997.596	417291.242	-616492.783	1	12	18	39	46	15	30	46	66	47	1	11	23	32	8	50	43	80	82	83	Female	Female
36	36	RM0001	RM0038	1	37	251374.8618	-0.021387	-0.021693	0.049447	-0.068636	-0.00979	0.001786	0.085912	0.079831933	3.535533906	0.696212773	229539.078	-651997.596	471343.723	-583296.542	1	12	18	39	46	15	30	46	66	47	1	11	23	32	8	50	42	23	69	21	Female	Female
39	39	RM0001	RM0041	1	40	447785.5732	0.046304	0.012098	0.202212	0.040376	0.109641	0.136371	-0.007834	0.088235294	3.240370349	0.633196344	229539.078	-651997.596	388084.286	-233219.21	1	12	18	39	46	15	30	46	66	47	5	3	10	20	35	42	62	42	19	39	Female	Female
41	41	RM0001	RM0043	1	42	436433.0309	0.101636	0.021577	0.219085	0.067666	0.074728	0.071827	-0.007834	0.088235294	3.240370349	0.62790787	229539.078	-651997.596	373679.128	-240054.109	1	12	18	39	46	15	30	46	66	47	5	3	10	20	35	42	62	42	19	89	Female	Female
42	42	RM0001	RM0044	1	43	435864.2484	0.012002	-0.009415	0.038077	-0.026296	-0.077359	-0.056482	0.132785	0.075630252	3.674234614	0.705365256	229539.078	-651997.596	380854.962	-243241.989	1	12	18	39	46	15	30	46	66	47	5	3	10	20	35	42	33	42	19	89	Female	Female
44	44	RM0001	RM0046	1	45	423608.7319	-0.037973	-0.024521	-0.018834	-0.069645	-0.157901	-0.117639	0.132785	0.071428571	3.674234614	0.729692944	229539.078	-651997.596	377869.192	-255207.305	1	12	18	39	46	15	30	46	66	47	5	3	10	20	35	42	33	42	20	89	Female	Female
48	48	RM0001	RM0050	1	49	442849.0719	0.130238	0.032102	0.358311	0.102535	0.2534	0.232417	-0.125016	0.096638655	2.828427125	0.569267763	229539.078	-651997.596	366190.056	-230759.171	1	12	18	39	46	15	30	46	66	47	5	3	10	20	35	42	56	42	83	10	Female	Female
49	49	RM0001	RM0051	1	50	412820.0916	0.008438	0.031344	0.144006	0.104823	0.162071	0.182596	-0.03127	0.088235294	3.16227766	0.624462743	229539.078	-651997.596	407522.936	-279516.49	1	12	18	39	46	15	30	46	66	47	5	17	10	33	35	52	2	76	72	14	Female	Female
52	52	RM0001	RM0054	1	53	453551.8061	-0.016197	-0.01254	0.064593	-0.039685	0.12045	0.090811	0.039039	0.084033613	3.391164992	0.669616452	229539.078	-651997.596	386422.49	-226442.857	1	12	18	39	46	15	30	46	66	47	5	3	10	20	35	42	62	42	19	42	Female	Female
54	54	RM0001	RM0056	1	55	410499.6681	0.019785	-0.007579	0.109458	-0.022391	0.086859	0.078181	0.015603	0.079831933	3.31662479	0.662925553	229539.078	-651997.596	400435.351	-278762.494	1	12	18	39	46	15	30	46	66	47	5	3	10	33	35	52	2	76	72	14	Female	Female
58	58	RM0001	RM0060	1	59	444545.6111	-0.038682	-0.014499	-0.026771	-0.041907	-0.145479	-0.097007	0.226531	0.067226891	3.937003937	0.742651279	229539.078	-651997.596	390110.732	-237464.673	1	12	18	39	46	15	30	46	66	47	5	3	10	20	35	42	62	42	19	39	Female	Female
59	59	RM0001	RM0061	1	60	444563.2603	0.086986	0.017301	0.128399	0.043402	0.008319	0.010424	0.132785	0.079831933	3.674234614	0.672318023	229539.078	-651997.596	390096.062	-237440.064	1	12	18	39	46	15	30	46	66	47	5	3	10	20	35	42	62	42	19	39	Female	Female
61	61	RM0001	RM0063	1	62	430726.3089	-0.091373	-0.038884	-0.068679	-0.120372	-0.176855	-0.15532	0.203095	0.071428571	3.872983346	0.757661377	229539.078	-651997.596	381865.835	-249105.908	1	12	18	39	46	15	30	46	66	47	5	3	10	20	35	42	33	42	19	89	Female	Female
63	63	RM0001	RM0065	1	64	361208.4113	-0.039318	-0.034158	-0.014315	-0.10009	-0.050416	-0.055214	0.085912	0.075630252	3.535533906	0.713936598	229539.078	-651997.596	401079.226	-334121.057	1	12	18	39	46	15	30	46	66	47	5	17	14	11	45	52	2	44	62	27	Female	Female
64	64	RM0001	RM0066	1	65	434432.8512	-0.005314	-0.019475	-0.009542	-0.049562	-0.09463	-0.114032	0.156222	0.071428571	3.741657387	0.723652235	229539.078	-651997.596	381715.207	-245089.341	1	12	18	39	46	15	30	46	66	47	5	3	10	20	35	42	33	42	19	89	Female	Female
65	65	RM0001	RM0067	1	66	446802.9626	-0.025815	-0.016278	-0.010848	-0.04284	-0.157068	-0.088836	0.156222	0.067226891	3.741657387	0.730149345	229539.078	-651997.596	388179.721	-234306.282	1	12	18	39	46	15	30	46	66	47	5	3	10	20	35	42	62	42	19	39	Female	Female
67	67	RM0001	RM0069	1	68	450691.314	-0.064023	-0.020548	-0.027785	-0.056523	0.032918	-0.007487	0.156222	0.079831933	3.741657387	0.713525495	229539.078	-651997.596	390620.003	-231075.28	1	12	18	39	46	15	30	46	66	47	5	3	10	20	35	42	62	42	19	39	Female	Female
69	69	RM0001	RM0071	1	70	309689.3133	0.031259	-0.001016	0.144275	-0.002921	0.048267	0.041935	0.109349	0.084033613	3.605551275	0.672984768	229539.078	-651997.596	392908.633	-388904.724	1	12	18	39	46	15	30	46	66	47	5	1	15	24	11	59	32	32	4	72	Female	Female
70	70	RM0001	RM0072	1	71	329820.118	-0.057344	-0.019124	0.030845	-0.069714	0.07307	0.057141	0.085912	0.084033613	3.535533906	0.690715739	229539.078	-651997.596	387473.96	-362449.874	1	12	18	39	46	15	30	46	66	47	5	1	14	24	45	59	32	73	4	100	Female	Female
71	71	RM0001	RM0074	1	72	319455.1325	0.184473	0.071367	0.368405	0.217078	0.287314	0.367176	-0.078143	0.096638655	3	0.548681328	229539.078	-651997.596	413836.422	-391064.519	1	12	18	39	46	15	30	46	66	47	5	1	15	24	11	59	32	32	16	24	Female	Female
73	73	RM0001	RM0079	1	74	319455.1325	0.04941	0.0528	0.230336	0.188139	0.267135	0.292604	-0.078143	0.096638655	3	0.580892934	229539.078	-651997.596	413836.422	-391064.519	1	12	18	39	46	15	30	46	66	47	5	1	15	24	11	59	32	32	16	24	Female	Female
74	74	RM0001	RM0080	1	75	358150.3304	-0.039535	0.008693	0.004394	0.021465	0.004087	0.039132	0.062476	0.075630252	3.464101615	0.686933463	229539.078	-651997.596	391139.098	-332377.364	1	12	18	39	46	15	30	46	66	47	5	17	14	11	45	52	2	44	62	27	Female	Female
75	75	RM0001	RM0081	1	76	309716.5462	-0.060745	-0.029522	0.009966	-0.094962	0.006896	0.024722	0.109349	0.075630252	3.605551275	0.710622657	229539.078	-651997.596	392971.872	-388911.943	1	12	18	39	46	15	30	46	66	47	5	1	15	24	11	59	32	32	4	72	Female	Female
78	78	RM0001	RM0085	1	79	318992.7013	-0.012947	0.024887	0.125493	0.09297	0.071033	0.09847	0.039039	0.088235294	3.391164992	0.650087501	229539.078	-651997.596	468494.443	-440676.331	1	12	18	39	46	15	30	46	66	47	5	1	15	30	25	40	39	35	52	73	Female	Female
82	82	RM0001	RM0089	1	83	348523.5002	0.017926	-0.004245	0.103024	-0.01324	-0.013789	0.012186	0.062476	0.079831933	3.464101615	0.678411702	229539.078	-651997.596	396462.31	-346047.821	1	12	18	39	46	15	30	46	66	47	5	17	14	11	45	59	32	44	62	27	Female	Female
87	87	RM0001	RM0097	1	88	342471.7551	0.132998	0.039585	0.335012	0.121526	0.258325	0.2654	-0.10158	0.092436975	2.915475947	0.573271163	229539.078	-651997.596	480893.296	-419386.418	1	12	18	39	46	15	30	46	66	47	5	1	15	30	25	40	39	35	52	43	Female	Female
88	88	RM0001	RM0098	1	89	280617.2827	0.058804	0.021436	0.227009	0.076016	0.177495	0.1702	-0.054707	0.088235294	3.082207001	0.613561172	229539.078	-651997.596	394732.32	-425155.686	1	12	18	39	46	15	30	46	66	47	5	1	15	24	11	59	32	8	16	58	Female	Female
94	94	RM0001	RM0108	1	95	317261.1126	-0.030194	-0.01135	0.079199	-0.046461	0.083128	0.107083	0.039039	0.084033613	3.391164992	0.671710464	229539.078	-651997.596	436824.3	-411815.477	1	12	18	39	46	15	30	46	66	47	5	1	15	24	11	40	39	8	24	35	Female	Female
97	97	RM0001	RM0111	1	98	116894.8532	-0.024738	0.005054	0.035709	0.016337	0.070299	0.03682	0.062476	0.079831933	3.464101615	0.677976185	229539.078	-651997.596	326248.089	-586333.497	1	12	18	39	46	15	30	46	66	47	1	11	3	8	29	28	41	80	78	91	Female	Female
100	100	RM0001	RM0116	1	101	176658.7276	0.118397	0.034795	0.286079	0.105184	0.222538	0.265162	-0.078143	0.092436975	3	0.585377323	229539.078	-651997.596	357641.514	-530350.27	1	12	18	39	46	15	30	46	66	47	1	11	3	8	29	28	45	63	23	91	Female	Female
105	105	RM0001	RM0126	1	106	196870.2543	0.211163	0.069397	0.503484	0.226253	0.466149	0.46373	-0.195326	0.109243697	2.549509757	0.493129749	229539.078	-651997.596	403722.719	-560248.175	1	12	18	39	46	15	30	46	66	47	1	11	3	32	8	50	41	80	27	6	Female	Female
108	108	RM0001	RM0129	1	109	461947.2455	0.093787	0.031912	0.190711	0.097767	0.052396	0.021545	0.039039	0.088235294	3.391164992	0.638119727	229539.078	-651997.596	384731.842	-216899.373	1	12	18	39	46	15	30	46	66	47	5	3	10	20	35	42	62	42	83	42	Female	Female
112	112	RM0001	RM0135	1	113	454432.3295	-0.002693	-0.001728	0.078327	-0.005016	0.126402	0.139793	0.039039	0.084033613	3.391164992	0.660582876	229539.078	-651997.596	373443.863	-220952.175	1	12	18	39	46	15	30	46	66	47	5	3	10	20	35	42	56	42	83	42	Female	Female
113	113	RM0001	RM0136	1	114	459756.2509	0.211502	0.065593	0.390584	0.18896	0.196181	0.258615	-0.078143	0.096638655	3	0.557381757	229539.078	-651997.596	382573.389	-218458.313	1	12	18	39	46	15	30	46	66	47	5	3	10	20	35	42	62	42	83	42	Female	Female
115	115	RM0001	RM0138	1	116	437732.3088	0.036693	0.006008	0.14466	0.018523	0.040889	0.033607	0.062476	0.084033613	3.464101615	0.663231102	229539.078	-651997.596	387240.425	-243659.673	1	12	18	39	46	15	30	46	66	47	5	3	10	20	35	42	33	42	19	89	Female	Female
116	116	RM0001	RM0139	1	117	438978.4092	-0.085159	-0.044342	-0.030119	-0.122235	-0.190773	-0.171414	0.156222	0.071428571	3.741657387	0.750098855	229539.078	-651997.596	394863.198	-245340.518	1	12	18	39	46	15	30	46	66	47	5	3	10	20	35	42	33	42	19	39	Female	Female
117	117	RM0001	RM0149	1	118	1010358.161	-0.02241	-0.020207	0.043865	-0.06504	0.082032	0.08324	0.039039	0.079831933	3.391164992	0.679881274	229539.078	-651997.596	-29301.258	324642.201	1	12	18	39	46	15	30	46	66	47	7	7	26	27	37	1	8	14	15	64	Female	Female
121	121	RM0001	RM0164	1	122	1336057.738	-0.084401	-0.049532	-0.097896	-0.121422	-0.148793	-0.138091	0.203095	0.067226891	3.872983346	0.761055464	229539.078	-651997.596	3959.721	664879.1	1	12	18	39	46	15	30	46	66	47	6	20	8	36	22	37	67	68	48	7	Female	Female
123	123	RM0001	RM0170	1	124	1516000.941	0.003542	-0.019362	0.050133	-0.049589	-0.025267	0.025286	0.062476	0.075630252	3.464101615	0.690823135	229539.078	-651997.596	168665.314	862780.684	1	12	18	39	46	15	30	46	66	47	6	20	13	16	28	14	65	3	61	18	Female	Female
128	128	RM0001	RM0180	1	129	1653809.574	-0.064414	-0.039271	-0.028343	-0.109044	-0.131058	-0.101943	0.179658	0.071428571	3.807886553	0.743085283	229539.078	-651997.596	26707.513	989326.706	1	12	18	39	46	15	30	46	66	47	6	20	8	36	22	23	25	66	64	46	Female	Female
132	132	RM0001	RM0190	1	133	1511568.274	-0.010203	-0.021564	0.005751	-0.050534	-0.06764	-0.05978	0.132785	0.075630252	3.674234614	0.712765743	229539.078	-651997.596	164671.114	858178.153	1	12	18	39	46	15	30	46	66	47	6	20	13	16	28	14	65	3	61	18	Female	Female
133	133	RM0001	RM0192	1	134	1511568.274	-0.059326	-0.035239	-0.05777	-0.086852	-0.093286	-0.071321	0.179658	0.071428571	3.807886553	0.738579457	229539.078	-651997.596	164671.114	858178.153	1	12	18	39	46	15	30	46	66	47	6	20	13	16	28	14	65	3	61	18	Female	Female
135	135	RM0001	RM0197	1	136	1329972.16	-0.154586	-0.026211	-0.283094	-0.062186	-0.404501	-0.383418	0.320277	0.050420168	4.183300133	0.827348719	229539.078	-651997.596	308053.699	675654.994	1	12	18	39	46	15	30	46	66	47	6	20	13	37	49	47	18	18	12	96	Female	Female
138	138	RM0001	RM0200	1	139	1349426.633	-0.0981	-0.010796	-0.095325	-0.029112	-0.068813	-0.03254	0.179658	0.067226891	3.807886553	0.737382382	229539.078	-651997.596	287402.765	696187.863	1	12	18	39	46	15	30	46	66	47	6	20	13	37	49	47	18	18	12	96	Female	Female
139	139	RM0001	RM0201	1	140	993831.0815	0.017559	-0.011335	0.164478	-0.041346	0.102268	0.116044	-0.03127	0.084033613	3.16227766	0.648286378	229539.078	-651997.596	-1275.714	314658.884	1	12	18	39	46	15	30	46	66	47	7	7	26	27	44	41	26	37	17	64	Female	Female
142	142	RM0001	RM0205	1	143	1508887.589	-0.027552	-0.042418	-0.043545	-0.106559	-0.282391	-0.220984	0.156222	0.06302521	3.741657387	0.756688171	229539.078	-651997.596	163527.15	855445.332	1	12	18	39	46	15	30	46	66	47	6	20	13	16	28	14	65	3	61	18	Female	Female
144	144	RM0001	RM0207	1	145	570949.0325	0.09068	0.001495	0.188198	0.004279	0.031179	0.079206	0.015603	0.079831933	3.31662479	0.650269325	229539.078	-651997.596	325058.037	-89095.361	1	12	18	39	46	15	30	46	66	47	3	18	24	34	24	48	1	78	8	8	Female	Female
145	145	RM0001	RM0209	1	146	1473045.453	-0.012087	-0.018212	0.043036	-0.050911	-0.045877	-0.003815	0.085912	0.071428571	3.535533906	0.702313791	229539.078	-651997.596	-42162.828	795773.443	1	12	18	39	46	15	30	46	66	47	6	20	8	36	22	24	67	64	80	99	Female	Female
147	147	RM0001	RM0211	1	148	1486560.057	0.033391	0.018447	0.111132	0.035977	0.077762	0.118809	0.039039	0.075630252	3.391164992	0.658884865	229539.078	-651997.596	86902.193	827703.564	1	12	18	39	46	15	30	46	66	47	6	20	13	16	28	23	25	3	36	46	Female	Female
148	148	RM0001	RM0212	1	149	1486560.057	-0.057026	-0.032671	-0.03894	-0.062649	-0.114779	-0.064924	0.179658	0.067226891	3.807886553	0.739170226	229539.078	-651997.596	86902.193	827703.564	1	12	18	39	46	15	30	46	66	47	6	20	13	16	28	23	25	3	36	46	Female	Female
153	153	RM0001	RM0218	1	154	510824.6599	0.032755	0.00423	0.191484	0.01353	0.11143	0.148982	-0.007834	0.088235294	3.240370349	0.63757866	229539.078	-651997.596	312720.525	-147990.969	1	12	18	39	46	15	30	46	66	47	5	2	24	1	24	60	53	11	68	48	Female	Female
154	154	RM0001	RM0221	1	155	1471104.74	-0.01583	-0.030879	-0.03698	-0.066272	-0.088655	-0.029121	0.179658	0.06302521	3.807886553	0.734552456	229539.078	-651997.596	422605.831	806383.145	1	12	18	39	46	15	30	46	66	47	6	20	13	37	42	55	18	16	76	55	Female	Female
155	155	RM0001	RM0222	1	156	532930.1871	-0.139248	-0.045782	-0.170799	-0.122636	-0.201525	-0.214347	0.320277	0.06302521	4.183300133	0.797904295	229539.078	-651997.596	270081.477	-120611.768	1	12	18	39	46	15	30	46	66	47	3	18	24	34	24	48	20	78	8	8	Female	Female
156	156	RM0001	RM0223	1	157	532930.1871	-0.077433	-0.038581	-0.057903	-0.124524	-0.043895	-0.049252	0.156222	0.075630252	3.741657387	0.733274623	229539.078	-651997.596	270081.477	-120611.768	1	12	18	39	46	15	30	46	66	47	3	18	24	34	24	48	20	78	8	8	Female	Female
157	157	RM0001	RM0224	1	158	1373613.402	-0.081074	-0.032433	-0.113567	-0.072771	-0.173522	-0.187942	0.179658	0.067226891	3.807886553	0.755922109	229539.078	-651997.596	-377832.094	580038.945	1	12	18	39	46	15	30	46	66	47	2	6	27	17	40	9	29	34	10	38	Female	Female
161	161	RM0001	RM0244	1	162	1335253.632	0.056162	0.028881	0.141504	0.062738	0.138383	0.175324	0.015603	0.079831933	3.31662479	0.638330853	229539.078	-651997.596	-512256.062	458246.626	1	12	18	39	46	15	30	46	66	47	2	6	27	3	26	12	6	25	67	30	Female	Female
168	168	RM0001	RM0263	1	169	1433715.407	-0.065935	-0.039068	-0.063377	-0.101586	0.014225	0.00749	0.109349	0.071428571	3.605551275	0.720874472	229539.078	-651997.596	-137588.561	733916.241	1	12	18	39	46	15	30	46	66	47	6	20	8	6	17	34	70	31	32	31	Female	Female
175	175	RM0001	RM0282	1	176	1398618.257	-0.105513	-0.062083	-0.160182	-0.137595	-0.162072	-0.188013	0.179658	0.067226891	3.807886553	0.769494384	229539.078	-651997.596	-315594.604	636009.507	1	12	18	39	46	15	30	46	66	47	2	6	27	17	40	9	29	34	10	38	Female	Female
176	176	RM0001	RM0283	1	177	1162899.648	0.055282	0.069358	0.175039	0.168579	0.109886	0.101356	-0.007834	0.084033613	3.240370349	0.621436005	229539.078	-651997.596	-300716.047	382973.463	1	12	18	39	46	15	30	46	66	47	2	6	27	18	18	31	38	54	44	67	Female	Female
177	177	RM0001	RM0284	1	178	2007514.484	-0.049373	-0.042798	-0.066698	-0.096049	-0.206835	-0.22182	0.203095	0.067226891	3.872983346	0.759882549	229539.078	-651997.596	-825083.986	1056184.068	1	12	18	39	46	15	30	46	66	47	4	5	20	38	12	26	55	7	42	57	Female	Female
187	187	RM0001	RM0299	1	188	1105996.044	0.015948	-0.001849	0.087835	-0.00563	0.051522	0.06434	0.062476	0.079831933	3.464101615	0.672641704	229539.078	-651997.596	-341743.166	295031.362	1	12	18	39	46	15	30	46	66	47	2	6	27	18	9	44	57	28	60	53	Female	Female
189	189	RM0001	RM0302	1	190	1220991.906	0.092022	0.010294	0.20262	0.033089	0.09846	0.087818	-0.007834	0.084033613	3.240370349	0.635118044	229539.078	-651997.596	-431197.45	374768.431	1	12	18	39	46	15	30	46	66	47	2	6	27	3	26	30	6	62	67	30	Female	Female
201	201	RM0001	RM0320	1	202	1486326.247	0.102908	-0.002055	0.172908	-0.004133	-0.048763	0.012301	0.039039	0.075630252	3.391164992	0.665342226	229539.078	-651997.596	-451025.563	669364.384	1	12	18	39	46	15	30	46	66	47	2	6	27	2	40	9	29	34	10	38	Female	Female
204	204	RM0001	RM0325	1	205	1588479.317	-0.172078	-0.07841	-0.255568	-0.211133	-0.298591	-0.258039	0.273404	0.054621849	4.062019202	0.823860992	229539.078	-651997.596	-133178.953	894515.311	1	12	18	39	46	15	30	46	66	47	6	20	8	40	14	13	59	10	74	33	Female	Female
205	205	RM0001	RM0326	1	206	1322213.411	0.021889	-0.017587	0.024283	-0.034828	0.009571	0.038856	0.109349	0.071428571	3.605551275	0.69711875	229539.078	-651997.596	-318106.897	551469.142	1	12	18	39	46	15	30	46	66	47	2	6	27	17	40	9	29	34	10	38	Female	Female
208	208	RM0001	RM0329	1	209	1340689.002	-0.035188	-0.03901	-0.0912	-0.074068	-0.254433	-0.263864	0.249968	0.06302521	4	0.772403298	229539.078	-651997.596	-178768.052	625003.691	1	12	18	39	46	15	30	46	66	47	2	6	8	6	17	38	70	59	79	31	Female	Female
211	211	RM0001	RM0332	1	212	1859993.144	-0.011039	-0.022812	0.035312	-0.038481	-0.070799	-0.093478	0.132785	0.075630252	3.674234614	0.712403663	229539.078	-651997.596	-730062.831	941344.386	1	12	18	39	46	15	30	46	66	47	4	5	20	38	19	54	37	53	81	37	Female	Female
213	213	RM0001	RM0343	1	214	1386924.635	-0.026814	-0.029973	0.004097	-0.050528	-0.174188	-0.181524	0.156222	0.071428571	3.741657387	0.734322475	229539.078	-651997.596	-383440.207	592115.075	1	12	18	39	46	15	30	46	66	47	2	6	27	17	40	9	29	34	10	38	Female	Female
216	216	RM0001	RM0349	1	217	1041815.564	-0.048978	-0.027842	-0.009403	-0.080254	-0.018479	0.003521	0.085912	0.075630252	3.535533906	0.707825729	229539.078	-651997.596	-369499.105	200371.411	1	12	18	39	46	15	30	46	66	47	9	6	27	18	9	22	57	28	60	53	Female	Female
220	220	RM0001	RM0353	1	221	1226289.511	-0.08193	-0.050505	-0.112182	-0.10426	-0.178727	-0.165273	0.226531	0.067226891	3.937003937	0.766971599	229539.078	-651997.596	-401005.048	399762.866	1	12	18	39	46	15	30	46	66	47	2	6	27	3	26	30	6	62	67	30	Female	Female
232	232	RM0001	RM0367	1	233	1127320.274	-0.089832	-0.057434	-0.187914	-0.15304	-0.124842	-0.198595	0.273404	0.06302521	4.062019202	0.785636119	229539.078	-651997.596	-223075.717	380470.732	1	12	18	39	46	15	30	46	66	47	2	6	27	18	18	56	38	54	44	67	Female	Female
246	246	RM0001	RM0383	1	247	1393012.737	-0.103287	-0.058834	-0.203532	-0.149098	-0.259861	-0.257314	0.249968	0.058823529	4	0.797491037	229539.078	-651997.596	-323879.684	626365.482	1	12	18	39	46	15	30	46	66	47	2	6	27	17	40	9	29	34	10	38	Female	Female
253	253	RM0001	RM0396	1	254	967182.3945	-0.070824	-0.034569	-0.068961	-0.10555	0.054099	-0.009445	0.132785	0.075630252	3.674234614	0.720638851	229539.078	-651997.596	-63248.957	269803.332	1	12	18	39	46	15	30	46	66	47	7	7	26	27	37	1	8	14	3	68	Female	Female
259	259	RM0001	RM0406	1	260	1698777.626	-0.090154	-0.015887	-0.208	-0.036108	-0.296394	-0.310024	0.249968	0.058823529	4	0.786712414	229539.078	-651997.596	-393700.783	928324.364	1	12	18	39	46	15	30	46	66	47	6	20	8	40	14	13	59	50	74	71	Female	Female
265	265	RM0001	RM0416	1	266	1588143.626	0.063453	0.010425	0.146491	0.021492	0.159752	0.234045	0.039039	0.079831933	3.391164992	0.642546568	229539.078	-651997.596	-260001.37	858813.553	1	12	18	39	46	15	30	46	66	47	6	20	8	40	14	13	59	50	49	71	Female	Female
267	267	RM0001	RM0418	1	268	1194251.039	0.088234	0.090802	0.244351	0.245377	0.200963	0.189077	-0.03127	0.092436975	3.16227766	0.586065744	229539.078	-651997.596	-155027.773	478641.109	1	12	18	39	46	15	30	46	66	47	2	6	26	17	18	56	38	54	79	67	Female	Female
269	269	RM0001	RM0420	1	270	646485.5549	0.196191	0.080165	0.290012	0.162582	0.237786	0.273423	0.015603	0.092436975	3.31662479	0.580486022	229539.078	-651997.596	96449.708	-19359.633	1	12	18	39	46	15	30	46	66	47	3	10	2	35	47	5	61	6	75	51	Female	Female
270	270	RM0001	RM0421	1	271	726486.523	-0.123078	-0.058162	-0.245264	-0.170787	-0.085729	-0.129154	0.249968	0.06302521	4	0.78488823	229539.078	-651997.596	18103.97	43040.434	1	12	18	39	46	15	30	46	66	47	3	10	16	7	50	21	15	19	35	15	Female	Female
271	271	RM0001	RM0423	1	272	1097776.075	-0.022239	-0.021246	0.023487	-0.054896	-0.031357	-0.025626	0.156222	0.075630252	3.741657387	0.713395218	229539.078	-651997.596	-286302.647	317032.654	1	12	18	39	46	15	30	46	66	47	2	6	27	18	9	44	57	28	60	53	Female	Female
272	272	RM0001	RM0424	1	273	1588479.317	-0.156299	-0.085083	-0.258907	-0.148772	-0.379317	-0.355765	0.343714	0.054621849	4.242640687	0.838308836	229539.078	-651997.596	-133178.953	894515.311	1	12	18	39	46	15	30	46	66	47	6	20	8	40	14	13	59	10	74	33	Female	Female
273	273	RM0001	RM0425	1	274	1503873.034	-0.073808	-0.03289	-0.071691	-0.080267	0.014977	0.03812	0.156222	0.071428571	3.741657387	0.725516874	229539.078	-651997.596	-137324.598	806441.688	1	12	18	39	46	15	30	46	66	47	6	20	8	40	14	34	59	31	49	33	Female	Female
274	274	RM0001	RM0426	1	275	1322213.411	0.089485	0.027048	0.157716	0.072834	0.084505	0.099385	0.085912	0.084033613	3.535533906	0.648002644	229539.078	-651997.596	-318106.897	551469.142	1	12	18	39	46	15	30	46	66	47	2	6	27	17	40	9	29	34	10	38	Female	Female
276	276	RM0001	RM0428	1	277	1612570.341	0.091345	0.025549	0.201588	0.055668	0.221744	0.250864	0.039039	0.088235294	3.391164992	0.621391015	229539.078	-651997.596	-208270.75	900002.939	1	12	18	39	46	15	30	46	66	47	6	20	8	40	14	13	59	10	74	33	Female	Female
277	277	RM0001	RM0429	1	278	1205849.259	0.107682	-0.006523	0.112581	-0.011147	-0.050903	-0.016577	0.132785	0.071428571	3.674234614	0.688955587	229539.078	-651997.596	-319863.67	421421.733	1	12	18	39	46	15	30	46	66	47	2	6	27	17	18	31	38	54	44	67	Female	Female
279	279	RM0001	RM0431	1	280	1631678.949	-0.145535	-0.070231	-0.170743	-0.190851	-0.251013	-0.211206	0.249968	0.06302521	4	0.798888746	229539.078	-651997.596	-138613.653	937606.052	1	12	18	39	46	15	30	46	66	47	6	20	8	40	14	13	59	10	74	33	Female	Female
281	281	RM0001	RM0433	1	282	1131863.985	-0.005534	-0.024965	0.005346	-0.056501	-0.126795	-0.06419	0.156222	0.067226891	3.741657387	0.726424248	229539.078	-651997.596	-266421.132	365420.484	1	12	18	39	46	15	30	46	66	47	2	6	27	18	18	56	38	54	44	67	Female	Female
282	282	RM0001	RM0434	1	283	1131863.985	-0.056516	-0.040701	-0.053423	-0.098713	-0.100277	-0.051136	0.132785	0.067226891	3.674234614	0.734957635	229539.078	-651997.596	-266421.132	365420.484	1	12	18	39	46	15	30	46	66	47	2	6	27	18	18	56	38	54	44	67	Female	Female
283	283	RM0001	RM0435	1	284	1537071.814	0.039992	0.030072	0.173363	0.099119	0.032683	0.096363	-0.007834	0.084033613	3.240370349	0.637954335	229539.078	-651997.596	-153028.78	836703.716	1	12	18	39	46	15	30	46	66	47	6	20	8	40	14	13	59	10	49	33	Female	Female
288	288	RM0001	RM0440	1	289	617511.5234	0.168205	0.088822	0.370167	0.291999	0.308675	0.295724	-0.078143	0.100840336	3	0.541967518	229539.078	-651997.596	283853.074	-36879.338	1	12	18	39	46	15	30	46	66	47	3	18	25	34	10	43	11	22	71	84	Female	Female
290	290	RM0001	RM0442	1	291	581034.5756	0.103919	0.015362	0.235684	0.042564	0.226771	0.186927	-0.03127	0.088235294	3.16227766	0.611899139	229539.078	-651997.596	314474.998	-77204.531	1	12	18	39	46	15	30	46	66	47	3	18	24	34	24	48	1	78	8	8	Female	Female
292	292	RM0001	RM0444	1	293	475842.9234	0.139799	0.041386	0.239733	0.105691	0.12057	0.13602	0.015603	0.088235294	3.31662479	0.615269485	229539.078	-651997.596	-207698.966	-464249.412	1	12	18	39	46	15	30	46	66	47	8	8	6	21	36	4	46	72	45	93	Female	Female
296	296	RM0001	RM0452	1	297	6766.831749	0.438474	0.287558	0.792235	0.830698	0.709754	0.723743	-0.359381	0.138655462	1.732050808	0.295676931	229539.078	-651997.596	227842.97	-645446.777	1	12	18	39	46	15	30	46	66	47	1	12	18	39	46	15	30	46	66	47	Female	Female
300	300	RM0001	RM0458	1	301	18315.57608	0.124685	0.084299	0.388996	0.310057	0.417746	0.435982	-0.148453	0.105042017	2.738612788	0.516855342	229539.078	-651997.596	226513.926	-633933.577	1	12	18	39	46	15	30	46	66	47	1	12	18	39	46	15	30	46	66	47	Female	Female
303	303	RM0001	RM0464	1	304	178333.2668	0.103772	0.041555	0.356134	0.173943	0.353643	0.376455	-0.078143	0.100840336	3	0.558583392	229539.078	-651997.596	392870.874	-580405.149	1	12	18	39	46	15	30	46	66	47	1	11	3	32	8	50	41	80	27	6	Female	Female
304	304	RM0001	RM0473	1	305	183152.2615	-0.165574	-0.052448	-0.226699	-0.16127	-0.172522	-0.171502	0.273404	0.067226891	4.062019202	0.793889027	229539.078	-651997.596	406760.68	-605767.144	1	12	18	39	46	15	30	46	66	47	1	11	23	32	8	50	41	80	82	83	Female	Female
305	305	RM0001	RM0474	1	306	198185.195	0.07639	0.05611	0.226558	0.175826	0.145038	0.155853	0.015603	0.092436975	3.31662479	0.610548522	229539.078	-651997.596	423791.385	-691283.888	1	12	18	39	46	15	30	46	66	47	1	12	29	12	43	20	43	29	18	83	Female	Female
306	306	RM0001	RM0475	1	307	232925.4695	0.140219	0.074114	0.311011	0.226846	0.268416	0.332634	-0.054707	0.092436975	3.082207001	0.565633297	229539.078	-651997.596	437339.636	-757226.881	1	12	18	39	46	15	30	46	66	47	1	12	29	12	43	20	17	20	18	56	Female	Female
307	307	RM0001	RM0477	1	308	201725.8722	0.167887	0.110486	0.360144	0.28975	0.313537	0.327385	-0.078143	0.105042017	3	0.53452205	229539.078	-651997.596	415688.151	-729726.935	1	12	18	39	46	15	30	46	66	47	1	12	29	12	43	20	17	20	18	56	Female	Female
308	308	RM0001	RM0478	1	309	17908.6446	0.316523	0.174075	0.648844	0.589652	0.48923	0.515563	-0.265635	0.117647059	2.236067977	0.408847413	229539.078	-651997.596	227865.154	-669827.838	1	12	18	39	46	15	30	46	66	47	1	12	18	39	46	19	30	46	87	62	Female	Female
312	312	RM0001	RM0483	1	313	181030.1904	0.045843	0.018472	0.246728	0.084852	0.256478	0.235027	-0.054707	0.096638655	3.082207001	0.600009456	229539.078	-651997.596	336267.094	-505774.956	1	12	18	39	46	15	30	46	66	47	1	11	22	8	29	28	45	63	56	32	Female	Female
316	316	RM0001	RM0489	1	317	224383.1004	-0.090272	-0.034785	-0.036883	-0.113915	-0.018021	-0.023739	0.132785	0.075630252	3.674234614	0.725984444	229539.078	-651997.596	404788.528	-511871.203	1	12	18	39	46	15	30	46	66	47	1	11	3	8	29	53	16	63	88	2	Female	Female
319	319	RM0001	RM0495	1	320	2076924.369	-0.058763	-0.048816	-0.056594	-0.080946	-0.083093	-0.095469	0.156222	0.071428571	3.741657387	0.737134081	229539.078	-651997.596	-963795.6	1047875.1	1	12	18	39	46	15	30	46	66	47	4	5	20	38	12	26	55	7	42	57	Female	Female
329	329	RM0001	RM0506	1	330	1714385.981	-0.029749	-0.011529	0.015639	-0.020478	-0.041409	-0.04433	0.062476	0.079831933	3.464101615	0.694433598	229539.078	-651997.596	-813526.003	708566.452	1	12	18	39	46	15	30	46	66	47	4	4	20	38	3	18	19	67	6	80	Female	Female
331	331	RM0001	RM0508	1	332	2047287.758	0.054968	0.014746	0.185579	0.046263	0.158258	0.209188	-0.007834	0.088235294	3.240370349	0.626219533	229539.078	-651997.596	-944801.657	1024997.038	1	12	18	39	46	15	30	46	66	47	4	5	20	38	12	26	55	7	42	57	Female	Female
332	332	RM0001	RM0509	1	333	2088119.459	-0.020237	-0.025367	-0.046053	-0.061502	-0.207541	-0.196746	0.226531	0.067226891	3.937003937	0.752860543	229539.078	-651997.596	-957737.778	1065738.281	1	12	18	39	46	15	30	46	66	47	4	5	20	38	12	26	55	7	42	57	Female	Female
334	334	RM0001	RM0511	1	335	1928377.104	0.004989	0.066447	0.043383	0.161888	-0.070685	0.018755	0.156222	0.071428571	3.741657387	0.684368985	229539.078	-651997.596	-898917.559	911723.566	1	12	18	39	46	15	30	46	66	47	4	5	20	38	12	26	55	7	28	57	Female	Female
337	337	RM0001	RM0514	1	338	1769464.134	-0.057613	0.031977	-0.039445	0.077027	-0.068713	-0.034089	0.179658	0.071428571	3.807886553	0.713035436	229539.078	-651997.596	-841712.448	756343.091	1	12	18	39	46	15	30	46	66	47	4	4	20	38	3	18	19	67	6	26	Female	Female
338	338	RM0001	RM0516	1	339	1768775.867	-0.065955	-0.040319	-0.012114	-0.096457	0.025533	0.010659	0.085912	0.079831933	3.535533906	0.707002778	229539.078	-651997.596	-834792.486	760718.366	1	12	18	39	46	15	30	46	66	47	4	4	20	38	3	18	19	67	6	26	Female	Female
340	340	RM0001	RM0518	1	341	1765537.314	-0.012335	-0.016258	0.034292	-0.044089	-0.052465	0.01404	0.132785	0.071428571	3.674234614	0.708850481	229539.078	-651997.596	-832083.687	758704.042	1	12	18	39	46	15	30	46	66	47	4	4	20	38	3	18	19	67	6	26	Female	Female
341	341	RM0001	RM0519	1	342	1764122.657	-0.028506	-0.037408	-0.010154	-0.084705	-0.126374	-0.089634	0.132785	0.071428571	3.674234614	0.728060449	229539.078	-651997.596	-832956.234	756275.268	1	12	18	39	46	15	30	46	66	47	4	4	20	38	3	18	19	67	6	26	Female	Female
343	343	RM0001	RM0521	1	344	1758871.313	-0.096759	-0.048197	-0.106021	-0.111467	-0.148811	-0.152452	0.249968	0.067226891	4	0.769758581	229539.078	-651997.596	-832289.642	750196.422	1	12	18	39	46	15	30	46	66	47	4	4	20	38	3	18	19	67	6	26	Female	Female
350	350	RM0001	RM0528	1	351	1733840.094	-0.097954	0.017678	-0.17957	0.030995	-0.124887	-0.130085	0.249968	0.067226891	4	0.752185036	229539.078	-651997.596	-827636.978	722258.661	1	12	18	39	46	15	30	46	66	47	4	4	20	38	3	18	19	67	6	80	Female	Female
351	351	RM0001	RM0529	1	352	1733840.094	-0.10539	-0.068838	-0.152842	-0.152459	-0.209762	-0.264335	0.226531	0.067226891	3.937003937	0.784472246	229539.078	-651997.596	-827636.978	722258.661	1	12	18	39	46	15	30	46	66	47	4	4	20	38	3	18	19	67	6	80	Female	Female
352	352	RM0001	RM0532	1	353	1989367.3	-0.095385	-0.04997	-0.158874	-0.092561	-0.158819	-0.14773	0.249968	0.06302521	4	0.774994394	229539.078	-651997.596	-917317.583	974041.435	1	12	18	39	46	15	30	46	66	47	4	5	20	38	12	26	55	7	42	57	Female	Female
353	353	RM0001	RM0533	1	354	1989367.3	-0.087312	-0.060046	-0.112924	-0.093672	-0.227836	-0.224842	0.320277	0.06302521	4.183300133	0.790848549	229539.078	-651997.596	-917317.583	974041.435	1	12	18	39	46	15	30	46	66	47	4	5	20	38	12	26	55	7	42	57	Female	Female
354	354	RM0001	RM0534	1	355	1989607.441	-0.130832	-0.061032	-0.140146	-0.142925	-0.254303	-0.265819	0.36715	0.06302521	4.301162634	0.810974402	229539.078	-651997.596	-920917.865	971266.582	1	12	18	39	46	15	30	46	66	47	4	5	20	38	12	26	55	7	42	57	Female	Female
359	359	RM0001	RM0539	1	360	1752821.078	-0.086676	0.022973	-0.100062	0.050977	-0.151644	-0.10621	0.203095	0.067226891	3.872983346	0.737411018	229539.078	-651997.596	-832095.607	742747.373	1	12	18	39	46	15	30	46	66	47	4	4	20	38	3	18	19	67	6	26	Female	Female
360	360	RM0001	RM0540	1	361	1752821.078	-0.013876	-0.021972	0.058675	-0.04969	-0.045877	-0.005113	0.179658	0.075630252	3.807886553	0.713523165	229539.078	-651997.596	-832095.607	742747.373	1	12	18	39	46	15	30	46	66	47	4	4	20	38	3	18	19	67	6	26	Female	Female
363	363	RM0001	RM0543	1	364	1668597.803	0.050148	-0.007619	0.136655	-0.018999	0.121787	0.074499	0.039039	0.084033613	3.391164992	0.656835651	229539.078	-651997.596	-749951.149	698860.473	1	12	18	39	46	15	30	46	66	47	4	4	20	15	7	18	64	67	6	69	Female	Female
365	365	RM0001	WG0001	1	366	673527.4907	-0.028114	-0.023401	-0.04954	-0.062022	-0.106467	-0.046209	0.203095	0.06302521	3.872983346	0.740564063	229539.078	-651997.596	72871.291	3055.444	1	12	18	39	46	15	30	46	66	47	3	10	16	7	47	21	15	6	26	79	Female	Female
376	376	RM0001	WG0012	1	377	686884.02	-0.075203	-0.030799	-0.106734	-0.082562	-0.03302	0.036915	0.203095	0.067226891	3.872983346	0.740349253	229539.078	-651997.596	80497.966	18521.907	1	12	18	39	46	15	30	46	66	47	3	10	16	7	47	21	15	6	26	4	Female	Female
377	377	RM0001	WG0013	1	378	685593.1286	-0.068818	-0.023768	-0.066275	-0.050142	-0.009449	-0.013136	0.226531	0.075630252	3.937003937	0.732570475	229539.078	-651997.596	88466.866	18924.582	1	12	18	39	46	15	30	46	66	47	3	10	16	7	47	21	15	6	26	4	Female	Female
378	378	RM0001	WG0014	1	379	685593.1286	-0.09282	-0.048107	-0.158374	-0.102196	-0.224176	-0.220723	0.226531	0.067226891	3.937003937	0.775407316	229539.078	-651997.596	88466.866	18924.582	1	12	18	39	46	15	30	46	66	47	3	10	16	7	47	21	15	6	26	4	Female	Female
379	379	RM0001	WG0015	1	380	709455.9799	-0.026377	-0.030804	-0.045563	-0.078474	-0.106192	-0.12297	0.179658	0.071428571	3.807886553	0.736299791	229539.078	-651997.596	80528.45	41633.156	1	12	18	39	46	15	30	46	66	47	3	10	16	7	47	21	15	38	26	5	Female	Female
380	380	RM0001	WG0016	1	381	682607.2925	-0.041247	0.009913	0.064882	0.033219	0.141775	0.168832	0.062476	0.084033613	3.464101615	0.66275425	229539.078	-651997.596	87492.631	15666.633	1	12	18	39	46	15	30	46	66	47	3	10	16	7	47	21	15	6	26	4	Female	Female
381	381	RM0001	WG0017	1	382	689863.639	-0.062359	-0.038326	-0.025872	-0.111894	-0.121811	-0.109189	0.132785	0.071428571	3.674234614	0.73546333	229539.078	-651997.596	72356.529	19720.713	1	12	18	39	46	15	30	46	66	47	3	10	16	7	47	21	15	6	26	4	Female	Female
382	382	RM0001	WG0018	1	383	678720.5132	0.077425	0.093677	0.226428	0.245876	0.292217	0.309394	-0.03127	0.092436975	3.16227766	0.577075106	229539.078	-651997.596	56682.088	4342.252	1	12	18	39	46	15	30	46	66	47	3	10	16	7	47	21	15	6	26	79	Female	Female
383	383	RM0001	WG0019	1	384	707236.8647	-0.077331	-0.044832	-0.09128	-0.11581	-0.173949	-0.178309	0.203095	0.067226891	3.872983346	0.762144959	229539.078	-651997.596	92991.568	41932.343	1	12	18	39	46	15	30	46	66	47	3	10	16	7	47	21	35	38	26	5	Female	Female
384	384	RM0001	WG0020	1	385	670836.095	0.173073	0.09277	0.405407	0.265835	0.387539	0.391148	-0.125016	0.105042017	2.828427125	0.520442444	229539.078	-651997.596	120888.074	9981.275	1	12	18	39	46	15	30	46	66	47	3	10	2	35	47	5	35	6	26	85	Female	Female
385	385	RM0001	WG0021	1	386	670836.095	-0.066738	-0.031798	-0.081514	-0.099851	0.052035	0.081999	0.132785	0.071428571	3.674234614	0.718760776	229539.078	-651997.596	120888.074	9981.275	1	12	18	39	46	15	30	46	66	47	3	10	2	35	47	5	35	6	26	85	Female	Female
386	386	RM0001	WG0022	1	387	684530.1502	-0.174035	-0.036826	-0.257948	-0.097019	-0.150569	-0.174087	0.273404	0.06302521	4.062019202	0.792048775	229539.078	-651997.596	116823.373	23188.82	1	12	18	39	46	15	30	46	66	47	3	10	16	7	47	5	35	6	26	85	Female	Female
387	387	RM0001	WG0023	1	388	717723.8526	0.050095	0.084124	0.181691	0.274433	0.242365	0.267639	-0.007834	0.088235294	3.240370349	0.593767739	229539.078	-651997.596	80329.164	50045.088	1	12	18	39	46	15	30	46	66	47	3	10	16	7	47	21	15	38	26	5	Female	Female
388	388	RM0001	WG0024	1	389	682805.5995	0.090929	0.029619	0.252259	0.080733	0.284413	0.295086	-0.054707	0.088235294	3.082207001	0.595302576	229539.078	-651997.596	79900.652	14209.45	1	12	18	39	46	15	30	46	66	47	3	10	16	7	47	21	15	6	26	4	Female	Female
389	389	RM0001	WG0025	1	390	686884.02	0.037427	0.075052	0.148738	0.233303	0.100292	0.114336	0.015603	0.084033613	3.31662479	0.623246134	229539.078	-651997.596	80497.966	18521.907	1	12	18	39	46	15	30	46	66	47	3	10	16	7	47	21	15	6	26	4	Female	Female
390	390	RM0001	WG0026	1	391	756301.5075	0.120868	0.031718	0.361532	0.120409	0.241024	0.216672	-0.125016	0.096638655	2.828427125	0.570362059	229539.078	-651997.596	158653.615	100974.662	1	12	18	39	46	15	30	46	66	47	3	9	5	29	33	51	68	9	65	44	Female	Female
414	414	RM0001	WG0051	1	415	637594.3667	-0.038874	-0.01833	0.046584	-0.060734	0.036939	0.014552	0.109349	0.084033613	3.605551275	0.694736726	229539.078	-651997.596	240392.271	-14495.608	1	12	18	39	46	15	30	46	66	47	3	9	21	29	10	43	28	22	55	41	Female	Female
415	415	RM0001	WG0052	1	416	633062.1603	-0.045581	-0.03276	-0.110675	-0.07979	-0.258477	-0.218801	0.179658	0.058823529	3.807886553	0.764649479	229539.078	-651997.596	229593.392	-18935.438	1	12	18	39	46	15	30	46	66	47	3	9	21	29	10	43	28	22	55	41	Female	Female
416	416	RM0001	WG0054	1	417	716928.6466	0.05531	0.01374	0.224019	0.044784	0.276544	0.262901	-0.054707	0.092436975	3.082207001	0.604477041	229539.078	-651997.596	226482.768	64924.536	1	12	18	39	46	15	30	46	66	47	3	9	21	29	41	3	13	12	50	60	Female	Female
417	417	RM0001	WG0055	1	418	698607.7736	0.040583	-0.002947	0.120559	-0.005809	0.149299	0.170104	0.062476	0.079831933	3.464101615	0.657915532	229539.078	-651997.596	153465.872	42455.922	1	12	18	39	46	15	30	46	66	47	3	9	5	29	33	58	68	49	14	44	Female	Female
418	418	RM0001	WG0056	1	419	659093.8963	-0.046291	-0.024739	-0.064133	-0.060084	-0.073013	-0.105957	0.203095	0.071428571	3.872983346	0.738392775	229539.078	-651997.596	245853.967	6894.344	1	12	18	39	46	15	30	46	66	47	3	9	21	29	10	43	28	22	55	41	Female	Female
419	419	RM0001	WG0057	1	420	699205.2455	-0.061772	-0.046451	-0.059981	-0.116546	-0.143671	-0.132317	0.179658	0.067226891	3.807886553	0.751518248	229539.078	-651997.596	204308.393	46752.279	1	12	18	39	46	15	30	46	66	47	3	9	5	29	41	49	13	40	50	60	Female	Female
420	420	RM0001	WG0058	1	421	702662.5553	0.064508	0.012142	0.171792	0.033101	0.138103	0.123603	0.039039	0.088235294	3.391164992	0.640259398	229539.078	-651997.596	225077.07	50650.792	1	12	18	39	46	15	30	46	66	47	3	9	21	29	41	3	13	12	50	60	Female	Female
421	421	RM0001	WG0059	1	422	704446.7434	0.144035	0.027177	0.336454	0.068373	0.284731	0.264518	-0.10158	0.092436975	2.915475947	0.576173888	229539.078	-651997.596	165742.23	49554.381	1	12	18	39	46	15	30	46	66	47	3	9	5	29	33	58	68	49	14	44	Female	Female
422	422	RM0001	WG0060	1	423	745748.9848	-0.049589	-0.019963	-0.01199	-0.060985	0.099973	0.128901	0.109349	0.075630252	3.605551275	0.69685996	229539.078	-651997.596	166224.461	91058.8	1	12	18	39	46	15	30	46	66	47	3	9	5	29	33	49	68	9	65	44	Female	Female
423	423	RM0001	WG0061	1	424	675306.4804	-0.102969	-0.04287	-0.119154	-0.097205	-0.030655	-0.079656	0.179658	0.071428571	3.807886553	0.745922269	229539.078	-651997.596	228838.484	23308.521	1	12	18	39	46	15	30	46	66	47	3	9	21	29	41	3	13	12	50	59	Female	Female
424	424	RM0001	WG0062	1	425	699581.045	-0.146856	-0.057089	-0.201045	-0.143965	-0.237517	-0.245552	0.296841	0.06302521	4.123105626	0.803559521	229539.078	-651997.596	194361.571	46698.462	1	12	18	39	46	15	30	46	66	47	3	9	5	29	41	49	68	40	14	44	Female	Female
425	425	RM0001	WG0063	1	426	708602.9434	0.109713	-0.005164	0.200427	-0.010691	-0.005099	-0.003164	0.015603	0.079831933	3.31662479	0.655509568	229539.078	-651997.596	188999.643	55444.759	1	12	18	39	46	15	30	46	66	47	3	9	5	29	33	49	68	40	14	44	Female	Female
426	426	RM0001	WG0064	1	427	686471.2799	0.094595	0.003818	0.195024	0.009229	0.214539	0.184815	-0.007834	0.084033613	3.240370349	0.627041457	229539.078	-651997.596	182846.528	32883.871	1	12	18	39	46	15	30	46	66	47	3	9	5	29	33	58	68	49	14	44	Female	Female
427	427	RM0001	WG0065	1	428	710102.0412	0.09954	0.012569	0.217711	0.028846	0.199534	0.196821	-0.007834	0.084033613	3.240370349	0.6227336	229539.078	-651997.596	207566.217	57764.408	1	12	18	39	46	15	30	46	66	47	3	9	5	29	41	49	13	40	50	60	Female	Female
428	428	RM0001	WG0066	1	429	680518.9381	-0.108155	-0.036154	-0.090743	-0.112204	0.002002	-0.041693	0.156222	0.075630252	3.741657387	0.73458738	229539.078	-651997.596	222359.571	28483.469	1	12	18	39	46	15	30	46	66	47	3	9	21	29	41	3	13	12	50	59	Female	Female
429	429	RM0001	WG0067	1	430	704557.6929	-0.07919	-0.044771	-0.093003	-0.093668	-0.11247	-0.121799	0.203095	0.067226891	3.872983346	0.754907933	229539.078	-651997.596	184332.128	51108.281	1	12	18	39	46	15	30	46	66	47	3	9	5	29	33	49	68	40	14	44	Female	Female
430	430	RM0001	WG0068	1	431	691733.3084	-0.048146	-0.038499	-0.062781	-0.085524	-0.115231	-0.077216	0.156222	0.067226891	3.741657387	0.739028489	229539.078	-651997.596	195532.475	38899.3	1	12	18	39	46	15	30	46	66	47	3	9	5	29	41	49	13	40	14	44	Female	Female
431	431	RM0001	WG0069	1	432	600660.7818	-0.022907	-0.022057	-0.011272	-0.059245	-0.158295	-0.120267	0.179658	0.067226891	3.807886553	0.737079715	229539.078	-651997.596	283001.415	-53720.776	1	12	18	39	46	15	30	46	66	47	3	18	25	34	10	43	11	22	71	84	Female	Female
433	433	RM0001	WG0071	1	434	459281.6297	-0.065344	-0.016722	-0.062894	-0.055271	-0.028571	-0.016174	0.132785	0.071428571	3.674234614	0.721338417	229539.078	-651997.596	355983.8	-210464.644	1	12	18	39	46	15	30	46	66	47	5	3	10	20	35	42	56	42	83	10	Female	Female
435	435	RM0001	WG0073	1	436	474798.1776	-0.111482	-0.02744	-0.113902	-0.094418	-0.006769	-0.013454	0.156222	0.075630252	3.741657387	0.732770299	229539.078	-651997.596	331126.362	-188194.477	1	12	18	39	46	15	30	46	66	47	5	2	7	1	31	60	54	11	68	92	Female	Female
436	436	RM0001	WG0075	1	437	524092.3897	0.007386	0.043443	0.156527	0.168967	0.255967	0.257745	-0.007834	0.092436975	3.240370349	0.609774461	229539.078	-651997.596	312222.345	-134468.553	1	12	18	39	46	15	30	46	66	47	5	2	24	1	24	48	53	78	8	8	Female	Female
437	437	RM0001	WG0076	1	438	522339.9631	0.096621	0.023149	0.264937	0.071968	0.228133	0.18256	-0.054707	0.092436975	3.082207001	0.60088498	229539.078	-651997.596	282639.104	-132363.663	1	12	18	39	46	15	30	46	66	47	3	18	24	1	24	48	20	78	8	8	Female	Female
438	438	RM0001	WG0077	1	439	546740.6097	0.032314	0.053262	0.21003	0.195472	0.217669	0.255957	0.015603	0.096638655	3.31662479	0.603434672	229539.078	-651997.596	309094.132	-111075.894	1	12	18	39	46	15	30	46	66	47	3	18	24	34	24	48	1	78	8	8	Female	Female
440	440	RM0001	WG0079	1	441	590011.4	0.057015	0.004105	0.176442	0.014563	0.109746	0.090848	-0.007834	0.084033613	3.240370349	0.6419185	229539.078	-651997.596	286191.425	-64712.347	1	12	18	39	46	15	30	46	66	47	3	18	25	34	10	48	11	78	71	84	Female	Female
443	443	RM0001	WG0082	1	444	1008218.167	-0.14145	-0.084421	-0.230136	-0.171449	-0.438026	-0.463008	0.320277	0.054621849	4.183300133	0.841537115	229539.078	-651997.596	6793.173	331307.105	1	12	18	39	46	15	30	46	66	47	7	7	26	27	44	41	26	37	17	64	Female	Female
444	444	RM0001	WG0083	1	445	1011313.62	-0.029578	0.016388	0.060765	0.052844	0.173711	0.177538	0.062476	0.084033613	3.464101615	0.657324478	229539.078	-651997.596	26911.722	338808.839	1	12	18	39	46	15	30	46	66	47	7	7	26	27	44	41	26	37	17	64	Female	Female
445	445	RM0001	WG0084	1	446	966947.9714	-0.066106	-0.038995	-0.045921	-0.123359	0.010065	0.017246	0.039039	0.075630252	3.391164992	0.706754957	229539.078	-651997.596	-11270.87	284484.624	1	12	18	39	46	15	30	46	66	47	7	7	26	27	44	41	26	37	2	64	Female	Female
446	446	RM0001	WG0085	1	447	964006.5163	0.072402	0.00706	0.164602	0.018969	0.124017	0.151217	0.015603	0.084033613	3.31662479	0.640219083	229539.078	-651997.596	-23800.666	278124.728	1	12	18	39	46	15	30	46	66	47	7	7	26	27	37	1	8	14	2	68	Female	Female
447	447	RM0001	WG0086	1	448	949895.5206	0.143766	0.054057	0.286612	0.132309	0.110883	0.155083	-0.054707	0.084033613	3.082207001	0.599506624	229539.078	-651997.596	36560.246	278088.782	1	12	18	39	46	15	30	46	66	47	7	7	26	27	44	41	26	37	53	64	Female	Female
452	452	RM0001	WG0091	1	453	967887.0764	-0.033716	-0.043539	-0.061436	-0.099874	-0.106613	-0.10732	0.132785	0.067226891	3.674234614	0.736556371	229539.078	-651997.596	26158.445	294280.223	1	12	18	39	46	15	30	46	66	47	7	7	26	27	44	41	26	37	53	64	Female	Female
455	455	RM0001	WG0094	1	456	978748.9104	-0.04433	0.004245	-0.019996	0.012559	0.064403	0.072518	0.085912	0.079831933	3.535533906	0.685877789	229539.078	-651997.596	-7269.105	297671.459	1	12	18	39	46	15	30	46	66	47	7	7	26	27	44	41	26	37	2	64	Female	Female
456	456	RM0001	WG0095	1	457	978953.8598	-0.132716	-0.046099	-0.119253	-0.142701	-0.115555	-0.102375	0.249968	0.067226891	4	0.772106851	229539.078	-651997.596	27607.831	305903.459	1	12	18	39	46	15	30	46	66	47	7	7	26	27	44	41	26	37	53	64	Female	Female
458	458	RM0001	WG0097	1	459	983870.3987	0.110695	0.088517	0.283586	0.263742	0.254455	0.29223	-0.054707	0.096638655	3.082207001	0.565339988	229539.078	-651997.596	-14135.277	301219.992	1	12	18	39	46	15	30	46	66	47	7	7	26	27	44	41	26	37	2	64	Female	Female
461	461	RM0001	WG0100	1	462	1000647.496	-0.035376	0.005393	0.031377	0.015336	0.019013	-0.021213	0.132785	0.079831933	3.674234614	0.696035551	229539.078	-651997.596	-50610.5	308633.252	1	12	18	39	46	15	30	46	66	47	7	7	26	27	37	1	8	14	15	68	Female	Female
462	462	RM0001	WG0101	1	463	1006288.808	-0.069429	-0.046549	-0.067202	-0.133632	-0.128665	-0.121295	0.156222	0.067226891	3.741657387	0.749058798	229539.078	-651997.596	-38767.868	317862.47	1	12	18	39	46	15	30	46	66	47	7	7	26	27	37	1	8	14	15	68	Female	Female
464	464	RM0001	WG0103	1	465	1010049.982	-0.063167	-0.054971	-0.095167	-0.13764	-0.118586	-0.116839	0.179658	0.067226891	3.807886553	0.754302682	229539.078	-651997.596	-38030.387	321967.263	1	12	18	39	46	15	30	46	66	47	7	7	26	27	37	1	8	14	15	68	Female	Female
466	466	RM0001	WG0105	1	467	1007193.821	-0.055167	-0.005155	-0.054056	-0.013302	-0.128036	-0.097438	0.179658	0.067226891	3.807886553	0.734699226	229539.078	-651997.596	-58774.825	313048.769	1	12	18	39	46	15	30	46	66	47	7	7	26	27	37	1	8	14	15	68	Female	Female
467	467	RM0001	WG0106	1	468	980350.1352	-0.067692	-0.033571	-0.04828	-0.078524	-0.103608	-0.067312	0.179658	0.067226891	3.807886553	0.741660174	229539.078	-651997.596	-47576.75	288371.058	1	12	18	39	46	15	30	46	66	47	7	7	26	27	37	1	8	14	3	68	Female	Female
468	468	RM0001	WG0107	1	469	971373.8235	0.041554	-0.004436	0.152112	-0.01234	0.090515	0.055265	0.015603	0.088235294	3.31662479	0.651552617	229539.078	-651997.596	-47320.773	279085.498	1	12	18	39	46	15	30	46	66	47	7	7	26	27	37	1	8	14	3	68	Female	Female
470	470	RM0001	WG0109	1	471	982113.3656	-0.088245	-0.018287	-0.103246	-0.056361	-0.159916	-0.159946	0.179658	0.067226891	3.807886553	0.750818198	229539.078	-651997.596	-59090.143	286746.158	1	12	18	39	46	15	30	46	66	47	7	7	26	27	37	1	8	14	3	68	Female	Female
472	472	RM0001	WG0111	1	473	617499.6569	0.111988	0.011213	0.250167	0.031049	0.071156	0.085623	-0.03127	0.084033613	3.16227766	0.627842455	229539.078	-651997.596	180659.786	-36435.543	1	12	18	39	46	15	30	46	66	47	3	9	2	35	16	8	69	33	40	1	Female	Female
474	474	RM0001	WG0114	1	475	753224.9133	0.068419	0.037178	0.174432	0.093206	0.070808	0.112153	0.039039	0.088235294	3.391164992	0.635859047	229539.078	-651997.596	114207.592	92345.348	1	12	18	39	46	15	30	46	66	47	3	10	16	7	33	51	35	9	33	5	Female	Female
477	477	RM0001	WG0117	1	478	487054.8396	0.00019	-0.007213	0.142618	-0.025992	0.012216	0.036775	0.015603	0.088235294	3.31662479	0.662928485	229539.078	-651997.596	135623.336	-174083.116	1	12	18	39	46	15	30	46	66	47	3	14	30	26	32	29	10	75	47	95	Female	Female
480	480	RM0001	WG0121	1	481	628146.7974	0.098533	0.036152	0.266261	0.100495	0.182978	0.200533	-0.054707	0.088235294	3.082207001	0.601301982	229539.078	-651997.596	107373.653	-35845.011	1	12	18	39	46	15	30	46	66	47	3	10	2	35	16	32	61	60	75	51	Female	Female
481	481	RM0001	WG0122	1	482	720883.4322	-0.017346	-0.01281	0.042921	-0.039895	0.006083	0.034227	0.156222	0.075630252	3.741657387	0.704549573	229539.078	-651997.596	97432.235	56677.721	1	12	18	39	46	15	30	46	66	47	3	10	16	7	47	51	35	38	33	5	Female	Female
483	483	RM0001	WG0124	1	484	770645.199	0.064777	0.079901	0.206223	0.152254	0.20421	0.18845	0.015603	0.092436975	3.31662479	0.606481754	229539.078	-651997.596	15322.671	88276.241	1	12	18	39	46	15	30	46	66	47	3	10	16	7	50	2	40	69	31	70	Female	Female
484	484	RM0001	WG0125	1	485	530271.0377	-0.11043	-0.056001	-0.200625	-0.143219	-0.116449	-0.111242	0.203095	0.06302521	3.872983346	0.772362852	229539.078	-651997.596	114217.863	-134418.239	1	12	18	39	46	15	30	46	66	47	3	14	30	25	32	29	49	13	47	98	Female	Female
485	485	RM0001	WG0126	1	486	675882.463	-0.041198	-0.023934	0.002426	-0.078008	0.138736	0.121565	0.062476	0.079831933	3.464101615	0.68467309	229539.078	-651997.596	167309.203	21013.954	1	12	18	39	46	15	30	46	66	47	3	9	5	29	33	58	69	49	14	44	Female	Female
487	487	RM0001	WG0128	1	488	735353.8145	0.055551	-0.002924	0.209506	-0.009522	0.162665	0.129316	-0.03127	0.088235294	3.16227766	0.631178971	229539.078	-651997.596	122060.088	75459.275	1	12	18	39	46	15	30	46	66	47	3	10	5	7	33	51	35	9	33	5	Female	Female
488	488	RM0001	WG0129	1	489	499893.1965	0.212851	0.059569	0.432373	0.153413	0.376521	0.362482	-0.125016	0.105042017	2.828427125	0.529195988	229539.078	-651997.596	174635.474	-155128.597	1	12	18	39	46	15	30	46	66	47	3	14	30	25	27	35	23	45	70	11	Female	Female
490	490	RM0001	WG0132	1	491	605519.5687	-0.133181	-0.060242	-0.197293	-0.182733	-0.128687	-0.151998	0.249968	0.06302521	4	0.787775524	229539.078	-651997.596	167236.752	-49691.72	1	12	18	39	46	15	30	46	66	47	3	14	2	35	16	8	31	33	40	1	Female	Female
491	491	RM0001	WG0133	1	492	600711.8813	-0.05639	-0.027664	-0.021618	-0.08649	-0.074325	-0.041311	0.179658	0.075630252	3.807886553	0.729410111	229539.078	-651997.596	157622.988	-55606.08	1	12	18	39	46	15	30	46	66	47	3	14	2	35	16	32	31	33	40	1	Female	Female
493	493	RM0001	WG0135	1	494	586096.3465	-0.141939	-0.070389	-0.207311	-0.177637	-0.247579	-0.274576	0.343714	0.058823529	4.242640687	0.819666681	229539.078	-651997.596	155312.134	-70620.534	1	12	18	39	46	15	30	46	66	47	3	14	2	35	16	8	31	33	40	1	Female	Female
494	494	RM0001	WG0136	1	495	565747.6249	0.063701	0.025884	0.169262	0.078703	0.16962	0.216361	0.015603	0.084033613	3.31662479	0.628400867	229539.078	-651997.596	165228.708	-89917.04	1	12	18	39	46	15	30	46	66	47	3	14	30	25	27	8	60	33	38	49	Female	Female
497	497	RM0001	WG0139	1	498	537283.2402	0.0854	0.013164	0.210744	0.0341	0.152201	0.147808	0.039039	0.088235294	3.391164992	0.633595438	229539.078	-651997.596	91630.92	-132714.802	1	12	18	39	46	15	30	46	66	47	3	14	30	25	32	29	49	13	47	98	Female	Female
498	498	RM0001	WG0140	1	499	539534.2418	0.126743	0.062129	0.246717	0.147374	0.23869	0.248625	0.039039	0.092436975	3.391164992	0.599294797	229539.078	-651997.596	82465.499	-132895.91	1	12	18	39	46	15	30	46	66	47	3	14	30	25	32	29	49	13	47	98	Female	Female
502	502	RM0001	WG0144	1	503	770730.3134	-0.225946	-0.081115	-0.415994	-0.203582	-0.564032	-0.595925	0.460896	0.042016807	4.527692569	0.905974616	229539.078	-651997.596	12948.714	87673.838	1	12	18	39	46	15	30	46	66	47	3	10	16	7	50	2	40	69	31	70	Female	Female
503	503	RM0001	WG0145	1	504	549601.9891	-0.139321	0.019928	-0.159634	0.055092	-0.125171	-0.100478	0.273404	0.071428571	4.062019202	0.752427317	229539.078	-651997.596	145370.612	-108878.81	1	12	18	39	46	15	30	46	66	47	3	14	30	25	27	8	60	45	38	49	Female	Female
508	508	RM0001	WG0150	1	509	646809.1234	0.036396	-0.003328	0.057431	-0.009352	-0.051838	0.015009	0.085912	0.071428571	3.535533906	0.690444675	229539.078	-651997.596	95913.42	-19141.984	1	12	18	39	46	15	30	46	66	47	3	10	2	35	47	5	61	6	75	51	Female	Female
509	509	RM0001	WG0151	1	510	634722.381	0.091683	0.019156	0.192969	0.055599	0.121997	0.195282	-0.007834	0.079831933	3.240370349	0.62939394	229539.078	-651997.596	109184.355	-28790.374	1	12	18	39	46	15	30	46	66	47	3	10	2	35	16	32	61	60	75	51	Female	Female
512	512	RM0001	WG0154	1	513	471040.0469	-0.060843	-0.010355	0.026728	-0.03763	0.039252	0.064211	0.109349	0.079831933	3.605551275	0.696071562	229539.078	-651997.596	81187.003	-204928.935	1	12	18	39	46	15	30	46	66	47	3	14	30	26	32	29	10	61	47	95	Female	Female
513	513	RM0001	WG0155	1	514	634540.6348	-0.030434	-0.025405	-0.085602	-0.063858	-0.19391	-0.127139	0.226531	0.058823529	3.937003937	0.758548972	229539.078	-651997.596	91754.185	-32596.966	1	12	18	39	46	15	30	46	66	47	3	10	2	35	16	32	61	60	75	51	Female	Female
514	514	RM0001	WG0156	1	515	625718.5314	-0.090912	-0.027014	-0.151853	-0.07429	-0.3231	-0.322434	0.296841	0.058823529	4.123105626	0.796830237	229539.078	-651997.596	92826.679	-41396.744	1	12	18	39	46	15	30	46	66	47	3	10	2	35	16	32	61	60	75	51	Female	Female
518	518	RM0001	WG0160	1	519	590538.0377	0.124073	0.026026	0.308956	0.070802	0.206327	0.220562	-0.078143	0.092436975	3	0.590212543	229539.078	-651997.596	125119.317	-70764.693	1	12	18	39	46	15	30	46	66	47	3	14	2	35	16	32	31	60	57	1	Female	Female
519	519	RM0001	WG0161	1	520	590538.0377	-0.006415	-0.017217	0.082389	-0.054758	0.098464	0.079773	0.062476	0.084033613	3.464101615	0.674706747	229539.078	-651997.596	125119.317	-70764.693	1	12	18	39	46	15	30	46	66	47	3	14	2	35	16	32	31	60	57	1	Female	Female
521	521	RM0001	WG0163	1	522	575898.6603	0.029571	-0.004544	0.09935	-0.012103	-0.063911	-0.044666	0.109349	0.079831933	3.605551275	0.690145774	229539.078	-651997.596	108050.248	-89059.117	1	12	18	39	46	15	30	46	66	47	3	14	2	35	16	32	31	60	57	1	Female	Female
522	522	RM0001	WG0164	1	523	575898.6603	-0.027625	-0.024926	-0.005827	-0.070508	0.035312	0.01468	0.109349	0.075630252	3.605551275	0.704551425	229539.078	-651997.596	108050.248	-89059.117	1	12	18	39	46	15	30	46	66	47	3	14	2	35	16	32	31	60	57	1	Female	Female
523	523	RM0001	WG0165	1	524	558548.8657	0.095406	0.012037	0.249217	0.031607	0.191184	0.158553	-0.03127	0.092436975	3.16227766	0.613378499	229539.078	-651997.596	121545.013	-103988.365	1	12	18	39	46	15	30	46	66	47	3	14	30	25	16	32	49	13	57	98	Female	Female
524	524	RM0001	WG0166	1	525	527567.7598	-0.079508	-0.038799	-0.092492	-0.108533	-0.197285	-0.215786	0.226531	0.067226891	3.937003937	0.767687624	229539.078	-651997.596	128857.186	-134126.089	1	12	18	39	46	15	30	46	66	47	3	14	30	25	32	29	49	13	47	98	Female	Female
526	526	RM0001	WG0168	1	527	516699.4128	-0.04137	-0.038354	-0.066042	-0.083433	-0.282037	-0.278852	0.320277	0.06302521	4.183300133	0.784756364	229539.078	-651997.596	133349.16	-144330.596	1	12	18	39	46	15	30	46	66	47	3	14	30	25	32	29	49	13	47	98	Female	Female
528	528	RM0001	WG0170	1	529	506152.6902	0.026757	-0.013495	0.103247	-0.036566	-0.062076	-0.061036	0.085912	0.084033613	3.535533906	0.687095411	229539.078	-651997.596	111931.735	-159697.831	1	12	18	39	46	15	30	46	66	47	3	14	30	25	32	29	49	13	47	98	Female	Female
529	529	RM0001	WG0171	1	530	582118.6126	-0.073808	-0.030766	-0.0731	-0.077409	0.006166	0.01095	0.109349	0.071428571	3.605551275	0.719636496	229539.078	-651997.596	181403.192	-71872.596	1	12	18	39	46	15	30	46	66	47	3	14	2	25	27	8	60	33	40	49	Female	Female
530	530	RM0001	WG0172	1	531	530243.1457	0.026027	-0.00367	0.082579	-0.009022	0.031234	0.026231	0.109349	0.079831933	3.605551275	0.682706116	229539.078	-651997.596	181803.944	-123907.499	1	12	18	39	46	15	30	46	66	47	3	14	30	25	27	8	23	45	70	34	Female	Female
531	531	RM0001	WG0173	1	532	546423.9624	0.177672	0.043281	0.394371	0.121004	0.334597	0.333007	-0.125016	0.096638655	2.828427125	0.549858217	229539.078	-651997.596	155793.593	-110572.855	1	12	18	39	46	15	30	46	66	47	3	14	30	25	27	8	60	45	38	49	Female	Female
532	532	RM0001	WG0174	1	533	528432.4112	0.031507	0.003432	0.147963	0.008645	0.120585	0.162934	0.039039	0.084033613	3.391164992	0.650305041	229539.078	-651997.596	198293.83	-124489.731	1	12	18	39	46	15	30	46	66	47	3	14	30	25	27	8	23	71	70	34	Female	Female
533	533	RM0001	WG0175	1	534	532559.1576	0.076593	0.021891	0.214083	0.052946	0.245026	0.266064	0.015603	0.092436975	3.31662479	0.614082199	229539.078	-651997.596	190407.478	-120878.048	1	12	18	39	46	15	30	46	66	47	3	14	30	25	27	8	23	71	70	34	Female	Female
535	535	RM0001	WG0177	1	536	541201.4881	0.218282	0.072653	0.434769	0.20966	0.365108	0.414007	-0.125016	0.100840336	2.828427125	0.523809447	229539.078	-651997.596	182621.021	-112833.663	1	12	18	39	46	15	30	46	66	47	3	14	30	25	27	8	60	45	38	34	Female	Female
536	536	RM0001	WG0178	1	537	531543.6675	0.154795	0.04695	0.372929	0.142672	0.352357	0.403927	-0.125016	0.096638655	2.828427125	0.547055004	229539.078	-651997.596	163260.427	-124602.288	1	12	18	39	46	15	30	46	66	47	3	14	30	25	27	8	60	45	38	49	Female	Female
541	541	RM0001	WG0183	1	542	591205.1526	-0.06094	-0.013079	-0.126621	-0.033883	-0.028243	-0.013537	0.179658	0.067226891	3.807886553	0.732682656	229539.078	-651997.596	95452.678	-76198.699	1	12	18	39	46	15	30	46	66	47	3	14	2	35	16	32	61	60	57	51	Female	Female
544	544	RM0001	WG0186	1	545	1010363.023	0.134641	0.029347	0.29828	0.083932	0.28745	0.27137	-0.054707	0.092436975	3.082207001	0.585556213	229539.078	-651997.596	-29318.288	324642.718	1	12	18	39	46	15	30	46	66	47	7	7	26	27	37	1	8	14	15	64	Female	Female
547	547	RM0001	WG0189	1	548	481083.1417	0.017808	0.010424	0.052169	0.031491	0.035551	0.070997	0.156222	0.075630252	3.741657387	0.688439385	229539.078	-651997.596	346753.504	-185412.376	1	12	18	39	46	15	30	46	66	47	5	2	7	1	31	60	54	11	68	92	Female	Female
548	548	RM0001	WG0190	1	549	1495014.262	-0.040542	0.020357	-0.089743	0.041733	-0.116397	-0.100895	0.179658	0.067226891	3.807886553	0.727137128	229539.078	-651997.596	-41042.86	818326.538	1	12	18	39	46	15	30	46	66	47	6	20	8	36	22	24	67	64	80	99	Female	Female
549	549	RM0001	WG0191	1	550	1478797.108	0.001462	0.064703	0.022569	0.140255	-0.076577	0.031202	0.062476	0.067226891	3.464101615	0.675857883	229539.078	-651997.596	302748.626	824986.239	1	12	18	39	46	15	30	46	66	47	6	20	13	37	42	55	65	16	76	55	Female	Female
553	553	RM0001	WG0195	1	554	1492658.924	-0.012356	-0.009381	0.048292	-0.028504	0.113142	0.164135	0.062476	0.079831933	3.464101615	0.672489922	229539.078	-651997.596	-49629.666	814322.79	1	12	18	39	46	15	30	46	66	47	6	20	8	36	22	24	67	64	80	99	Female	Female
555	555	RM0001	WG0197	1	556	573281.5646	0.072459	0.004819	0.212967	0.014054	0.222422	0.183255	-0.03127	0.088235294	3.16227766	0.620576869	229539.078	-651997.596	318196.022	-85612.834	1	12	18	39	46	15	30	46	66	47	3	18	24	34	24	48	1	78	8	8	Female	Female
557	557	RM0001	WG0199	1	558	1351487.868	-0.017986	-0.031432	-0.110283	-0.076443	-0.177171	-0.184224	0.249968	0.058823529	4	0.765865614	229539.078	-651997.596	282105.829	698467.581	1	12	18	39	46	15	30	46	66	47	6	20	13	37	49	47	18	18	12	96	Female	Female
558	558	RM0001	WG0200	1	559	1333285.65	0.015973	-0.007378	0.060934	-0.01911	0.13195	0.077578	0.109349	0.079831933	3.605551275	0.678549259	229539.078	-651997.596	311490.322	678767.078	1	12	18	39	46	15	30	46	66	47	6	20	13	37	49	47	18	18	12	96	Female	Female
559	559	RM0001	WG0201	1	560	1333311.149	-0.217335	-0.06314	-0.346616	-0.174513	-0.331194	-0.337701	0.343714	0.054621849	4.242640687	0.845213606	229539.078	-651997.596	281903.813	680284.865	1	12	18	39	46	15	30	46	66	47	6	20	13	37	49	47	18	18	12	96	Female	Female
560	560	RM0001	WG0202	1	561	1345552.673	-0.131102	-0.035532	-0.167334	-0.06544	-0.247256	-0.288004	0.296841	0.06302521	4.123105626	0.793968326	229539.078	-651997.596	301651.463	691621.323	1	12	18	39	46	15	30	46	66	47	6	20	13	37	49	47	18	18	12	96	Female	Female
568	568	RM0001	WG0210	1	569	822582.325	0.040604	0.066444	0.154822	0.181953	0.099327	0.13696	0.039039	0.084033613	3.391164992	0.630085457	229539.078	-651997.596	-314091.002	-34658.129	1	12	18	39	46	15	30	46	66	47	9	8	11	9	36	6	51	77	9	45	Female	Female
569	569	RM0001	WG0211	1	570	823755.5763	0.115678	0.003361	0.181504	0.006983	-0.098125	-0.049862	0.062476	0.079831933	3.464101615	0.668122047	229539.078	-651997.596	-309342.531	-28956.778	1	12	18	39	46	15	30	46	66	47	9	8	11	9	36	6	51	77	9	45	Female	Female
570	570	RM0001	WG0212	1	571	828787.2084	0.005771	0.019717	0.11333	0.061532	0.049178	0.104127	0.039039	0.079831933	3.391164992	0.658855375	229539.078	-651997.596	-315018.525	-27221.433	1	12	18	39	46	15	30	46	66	47	9	8	11	9	36	6	51	77	9	45	Female	Female
571	571	RM0001	WG0213	1	572	832024.1254	0.126344	0.016953	0.278166	0.044301	0.068541	0.083615	-0.007834	0.092436975	3.240370349	0.620673311	229539.078	-651997.596	-317426.625	-25026.572	1	12	18	39	46	15	30	46	66	47	9	8	11	9	36	6	51	77	9	45	Female	Female
581	581	RM0001	WG0223	1	582	497996.3332	-0.01395	-0.014884	0.017725	-0.043961	-0.067012	-0.049321	0.132785	0.071428571	3.674234614	0.71370366	229539.078	-651997.596	310815.734	-160678.501	1	12	18	39	46	15	30	46	66	47	5	2	24	1	24	60	53	11	68	48	Female	Female
582	582	RM0001	WG0224	1	583	477980.5962	0.050389	0.007701	0.216177	0.027847	0.102796	0.060311	-0.03127	0.092436975	3.16227766	0.630578634	229539.078	-651997.596	310280.107	-180885.787	1	12	18	39	46	15	30	46	66	47	5	2	7	1	31	60	54	11	68	48	Female	Female
583	583	RM0001	WG0225	1	584	480582.5322	-0.007708	0.002775	0.091291	0.009939	0.134558	0.138837	0.085912	0.084033613	3.535533906	0.665835253	229539.078	-651997.596	313898.026	-178876.958	1	12	18	39	46	15	30	46	66	47	5	2	7	1	31	60	54	11	68	48	Female	Female
584	584	RM0001	WG0226	1	585	477056.7159	-0.011137	0.001448	0.000987	0.004355	-0.00118	0.039949	0.156222	0.071428571	3.741657387	0.704347773	229539.078	-651997.596	311841.557	-182093.976	1	12	18	39	46	15	30	46	66	47	5	2	7	1	31	60	54	11	68	48	Female	Female
586	586	RM0001	WG0228	1	587	1484462.304	-0.108623	-0.059441	-0.2132	-0.148679	-0.238986	-0.210689	0.226531	0.054621849	3.937003937	0.794945637	229539.078	-651997.596	-32810.6	809098.218	1	12	18	39	46	15	30	46	66	47	6	20	8	36	22	24	67	64	80	99	Female	Female
604	604	RM0001	WG0246	1	605	1497711.332	-0.054971	-0.052857	-0.071429	-0.104031	-0.134359	-0.141553	0.203095	0.071428571	3.872983346	0.751840784	229539.078	-651997.596	-27785	823442.526	1	12	18	39	46	15	30	46	66	47	6	20	8	36	22	24	67	64	80	99	Female	Female
607	607	RM0001	WG0249	1	608	1500719.7	-0.098031	-0.069055	-0.179647	-0.15963	-0.325613	-0.272446	0.249968	0.058823529	4	0.801900019	229539.078	-651997.596	9571.53	832513.736	1	12	18	39	46	15	30	46	66	47	6	20	8	36	22	23	25	2	5	46	Female	Female
608	608	RM0001	WG0250	1	609	1512416.503	-0.018888	-0.013524	0.105253	-0.054709	0.12977	0.162588	0.039039	0.084033613	3.391164992	0.664697714	229539.078	-651997.596	5934.318	843798.042	1	12	18	39	46	15	30	46	66	47	6	20	8	36	22	23	25	2	5	46	Female	Female
609	609	RM0001	WG0251	1	610	1504083.853	-0.053479	-0.043995	-0.086813	-0.090997	-0.079149	-0.062678	0.203095	0.067226891	3.872983346	0.746731901	229539.078	-651997.596	-38782.295	827959.119	1	12	18	39	46	15	30	46	66	47	6	20	8	36	22	24	67	64	80	99	Female	Female
610	610	RM0001	WG0252	1	611	1509439.493	-0.022023	-0.008624	-0.058442	-0.017942	-0.045242	-0.014826	0.109349	0.067226891	3.605551275	0.71285061	229539.078	-651997.596	10617.987	841481.945	1	12	18	39	46	15	30	46	66	47	6	20	8	36	22	23	25	2	5	46	Female	Female
611	611	RM0001	WG0253	1	612	1508614.733	-0.09123	-0.054062	-0.111511	-0.163041	-0.242269	-0.181753	0.132785	0.06302521	3.674234614	0.765517301	229539.078	-651997.596	-22888.456	835348.615	1	12	18	39	46	15	30	46	66	47	6	20	8	36	22	24	67	2	5	99	Female	Female
612	612	RM0001	WG0254	1	613	1506134.893	-0.021089	-0.026153	0.027277	-0.055065	0.014493	0.033128	0.132785	0.075630252	3.674234614	0.704849742	229539.078	-651997.596	-40594.07	829714.386	1	12	18	39	46	15	30	46	66	47	6	20	8	36	22	24	67	64	80	99	Female	Female
613	613	RM0001	WG0255	1	614	1484462.304	-0.055607	-0.001402	-0.071136	-0.004126	-0.063602	-0.023047	0.179658	0.071428571	3.807886553	0.724285803	229539.078	-651997.596	-32810.6	809098.218	1	12	18	39	46	15	30	46	66	47	6	20	8	36	22	24	67	64	80	99	Female	Female
614	614	RM0001	WG0256	1	615	1496881.496	-0.06872	-0.037307	-0.117798	-0.072743	-0.063984	-0.00748	0.203095	0.06302521	3.872983346	0.747541509	229539.078	-651997.596	-16037.855	824601.938	1	12	18	39	46	15	30	46	66	47	6	20	8	36	22	24	67	2	5	99	Female	Female
615	615	RM0001	WG0257	1	616	1473748.071	-0.185777	-0.07957	-0.254235	-0.179339	-0.298477	-0.263659	0.320277	0.054621849	4.183300133	0.830426233	229539.078	-651997.596	-10167.851	802125.495	1	12	18	39	46	15	30	46	66	47	6	20	8	36	22	24	67	64	80	99	Female	Female
616	616	RM0001	WG0258	1	617	1516551.709	-0.079973	-0.042947	-0.028791	-0.162593	-0.059978	-0.064688	0.085912	0.075630252	3.535533906	0.725829331	229539.078	-651997.596	950.288	847227.621	1	12	18	39	46	15	30	46	66	47	6	20	8	36	22	23	25	2	5	46	Female	Female
617	617	RM0001	WG0259	1	618	1508081.656	-0.063757	-0.015028	-0.11329	-0.03238	-0.110374	-0.102589	0.226531	0.06302521	3.937003937	0.751399515	229539.078	-651997.596	3999.407	839123.505	1	12	18	39	46	15	30	46	66	47	6	20	8	36	22	23	25	2	5	46	Female	Female
618	618	RM0001	WG0260	1	619	1520819.315	0.014334	-0.006404	0.038911	-0.015448	0.132496	0.137616	0.085912	0.075630252	3.535533906	0.676008869	229539.078	-651997.596	-26169.947	847170.268	1	12	18	39	46	15	30	46	66	47	6	20	8	36	22	24	67	2	5	99	Female	Female
619	619	RM0001	WG0261	1	620	1495875.121	-0.120093	-0.057547	-0.223702	-0.110667	-0.164199	-0.166442	0.36715	0.054621849	4.301162634	0.80851446	229539.078	-651997.596	-41691.662	819082.369	1	12	18	39	46	15	30	46	66	47	6	20	8	36	22	24	67	64	80	99	Female	Female
620	620	RM0001	WG0262	1	621	1506191.106	0.025583	0.059437	0.11494	0.15871	0.026436	0.050802	0.015603	0.079831933	3.31662479	0.644087481	229539.078	-651997.596	-40594.784	829771.396	1	12	18	39	46	15	30	46	66	47	6	20	8	36	22	24	67	64	80	99	Female	Female
621	621	RM0001	WG0263	1	622	1503275.514	-0.088955	-0.040852	-0.087856	-0.12673	-0.066	-0.034733	0.156222	0.067226891	3.741657387	0.743493072	229539.078	-651997.596	19661.538	836554.952	1	12	18	39	46	15	30	46	66	47	6	20	8	36	22	23	25	2	5	46	Female	Female
622	622	RM0001	WG0264	1	623	1508851.432	-0.12024	-0.058402	-0.168517	-0.124097	-0.228268	-0.215465	0.226531	0.06302521	3.937003937	0.785161473	229539.078	-651997.596	-23081.327	835555.958	1	12	18	39	46	15	30	46	66	47	6	20	8	36	22	24	67	2	5	99	Female	Female
623	623	RM0001	WG0265	1	624	1505228.774	-0.061038	-0.038674	-0.060955	-0.090038	-0.225867	-0.232623	0.296841	0.067226891	4.123105626	0.775319318	229539.078	-651997.596	1694.494	835886.979	1	12	18	39	46	15	30	46	66	47	6	20	8	36	22	23	25	2	5	46	Female	Female
624	624	RM0001	WG0266	1	625	1498266.343	-0.092254	-0.054582	-0.107483	-0.143845	-0.208147	-0.153108	0.179658	0.06302521	3.807886553	0.768169758	229539.078	-651997.596	5909.578	829485.405	1	12	18	39	46	15	30	46	66	47	6	20	8	36	22	23	25	2	5	46	Female	Female
626	626	RM0001	WG0268	1	627	1633389.593	-0.032073	-0.022795	0.043015	-0.066684	0.100797	0.087577	0.062476	0.084033613	3.464101615	0.68088594	229539.078	-651997.596	10416.003	966627.327	1	12	18	39	46	15	30	46	66	47	6	20	8	36	22	23	25	66	64	46	Female	Female
630	630	RM0001	WG0272	1	631	841840.4017	0.01771	0.045205	0.139999	0.123079	0.199142	0.20066	0.085912	0.088235294	3.535533906	0.63662643	229539.078	-651997.596	-279065.373	18835.3	1	12	18	39	46	15	30	46	66	47	9	8	11	4	36	6	7	39	59	54	Female	Female
631	631	RM0001	WG0273	1	632	841840.4017	-0.020722	0.019799	0.061824	0.05168	0.020287	0.005424	0.109349	0.079831933	3.605551275	0.683007732	229539.078	-651997.596	-279065.373	18835.3	1	12	18	39	46	15	30	46	66	47	9	8	11	4	36	6	7	39	59	54	Female	Female
633	633	RM0001	WG0276	1	634	828352.2224	0.106924	0.09531	0.267103	0.254833	0.255676	0.282055	-0.007834	0.092436975	3.240370349	0.577811447	229539.078	-651997.596	-259395.31	16665.674	1	12	18	39	46	15	30	46	66	47	9	8	11	4	36	6	7	39	59	54	Female	Female
635	635	RM0001	WG0280	1	636	800007.4073	-0.087585	-0.04171	-0.100933	-0.11363	-0.157825	-0.165429	0.203095	0.067226891	3.872983346	0.761740873	229539.078	-651997.596	-237884.793	-2746.661	1	12	18	39	46	15	30	46	66	47	9	8	11	4	36	6	7	51	11	54	Female	Female
637	637	RM0001	WG0282	1	638	790665.273	0.002493	0.022858	0.060716	0.049495	-0.018029	-0.014808	0.132785	0.079831933	3.674234614	0.686844208	229539.078	-651997.596	-257377.347	-29049.79	1	12	18	39	46	15	30	46	66	47	9	8	11	4	36	6	7	65	11	65	Female	Female
638	638	RM0001	WG0283	1	639	825719.8539	-0.028897	-0.02768	-0.037178	-0.07373	-0.092441	-0.077012	0.109349	0.067226891	3.605551275	0.724616985	229539.078	-651997.596	-270882.569	4806.372	1	12	18	39	46	15	30	46	66	47	9	8	11	4	36	6	7	39	59	54	Female	Female
641	641	RM0001	WG0286	1	642	789320.9794	-0.185044	-0.065908	-0.244573	-0.166244	-0.346991	-0.304987	0.43746	0.054621849	4.472135955	0.848310391	229539.078	-651997.596	-228933.405	-9478.654	1	12	18	39	46	15	30	46	66	47	9	8	11	4	36	6	7	51	11	54	Female	Female
643	643	RM0001	WG0288	1	644	232997.4044	0.056652	0.017653	0.18801	0.048307	0.189461	0.248864	0.015603	0.084033613	3.31662479	0.628776844	229539.078	-651997.596	431440.844	-535707.152	1	12	18	39	46	15	30	46	66	47	1	11	19	32	34	53	16	23	88	6	Female	Female
646	646	RM0001	WG0291	1	647	420315.8519	0.146041	0.077556	0.243059	0.194098	0.079403	0.150179	0.015603	0.084033613	3.31662479	0.60754833	229539.078	-651997.596	318403.289	-241183.079	1	12	18	39	46	15	30	46	66	47	5	16	7	23	31	39	48	1	21	75	Female	Female
647	647	RM0001	WG0296	1	648	14538.46606	0.214511	0.074207	0.474968	0.233755	0.370418	0.403257	-0.171889	0.105042017	2.645751311	0.508648538	229539.078	-651997.596	242024.205	-659446.663	1	12	18	39	46	15	30	46	66	47	1	12	18	39	46	19	30	46	87	62	Female	Female
649	649	RM0001	WG0299	1	650	65303.02549	0.130115	0.129085	0.323985	0.375706	0.263429	0.291431	-0.10158	0.096638655	2.915475947	0.538733719	229539.078	-651997.596	282614.115	-690043.957	1	12	18	39	46	15	30	46	66	47	1	12	18	39	46	19	22	46	87	17	Female	Female
650	650	RM0001	WG0301	1	651	193142.1789	0.116147	0.110496	0.372376	0.402171	0.315594	0.35077	-0.125016	0.105042017	2.828427125	0.522239138	229539.078	-651997.596	369017.048	-785600.729	1	12	18	39	46	15	30	46	66	47	1	12	4	19	43	20	17	36	73	56	Female	Female
651	651	RM0001	WG0302	1	652	138150.8667	0.197855	0.163464	0.47901	0.534801	0.432493	0.450156	-0.171889	0.113445378	2.645751311	0.46441179	229539.078	-651997.596	345802.446	-726619.92	1	12	18	39	46	15	30	46	66	47	1	12	4	19	43	20	17	15	73	56	Female	Female
653	653	RM0001	WG0304	1	654	427696.5531	0.023067	0.016962	0.141385	0.051071	0.123656	0.155554	0.039039	0.084033613	3.391164992	0.646904798	229539.078	-651997.596	414572.285	-266397.993	1	12	18	39	46	15	30	46	66	47	5	3	10	33	35	52	33	76	72	76	Female	Female
655	655	RM0001	WG0306	1	656	140172.4237	0.091809	0.116286	0.223741	0.330823	0.114088	0.126275	0.015603	0.092436975	3.31662479	0.592538358	229539.078	-651997.596	368467.983	-670627.35	1	12	18	39	46	15	30	46	66	47	1	12	29	12	43	20	43	15	82	83	Female	Female
656	656	RM0001	WG0308	1	657	487256.5398	0.062205	0.020383	0.134477	0.058036	0.069524	0.066482	0.109349	0.084033613	3.605551275	0.660442025	229539.078	-651997.596	715184.54	-612406.93	1	12	18	39	46	15	30	46	66	47	10	19	12	5	13	27	63	30	84	29	Female	Female
657	657	RM0001	WG0310	1	658	216376.8352	-0.064198	-0.015311	0.006089	-0.05012	-0.026493	-0.01927	0.156222	0.079831933	3.741657387	0.714047832	229539.078	-651997.596	405791.879	-526483.115	1	12	18	39	46	15	30	46	66	47	1	11	3	32	29	53	16	63	27	2	Female	Female
661	661	RM0001	WG0322	1	662	363031.9586	0.087892	0.030342	0.310684	0.113345	0.266773	0.325447	-0.10158	0.096638655	2.915475947	0.574872788	229539.078	-651997.596	472077.196	-381872.691	1	12	18	39	46	15	30	46	66	47	5	1	15	11	25	40	39	35	24	43	Female	Female
664	664	RM0001	WG0330	1	665	381942.4982	0.086277	0.067882	0.254536	0.22138	0.238333	0.273163	-0.007834	0.092436975	3.240370349	0.588454854	229539.078	-651997.596	611313.097	-640654.302	1	12	18	39	46	15	30	46	66	47	10	19	12	28	5	36	9	74	85	78	Female	Female
665	665	RM0001	WG0331	1	666	374045.0282	0.046479	0.04404	0.159131	0.142893	0.088452	0.075293	0.039039	0.084033613	3.391164992	0.638851554	229539.078	-651997.596	600269.942	-602315.511	1	12	18	39	46	15	30	46	66	47	10	19	12	28	38	57	21	41	22	90	Female	Female
666	666	RM0001	WG0332	1	667	369775.3081	0.047677	0.0726	0.16598	0.19876	0.057184	0.044486	0.062476	0.084033613	3.464101615	0.637206066	229539.078	-651997.596	595651.623	-600080.519	1	12	18	39	46	15	30	46	66	47	10	19	12	28	38	57	21	41	22	90	Female	Female
667	667	RM0001	WG0333	1	668	377927.5545	-0.01943	-0.005057	0.062873	-0.016455	0.04226	0.082071	0.109349	0.079831933	3.605551275	0.686162249	229539.078	-651997.596	607164.863	-667097.362	1	12	18	39	46	15	30	46	66	47	10	19	12	28	2	36	9	57	85	12	Female	Female
668	668	RM0001	WG0334	1	669	399535.0603	0.004915	0.004965	0.14067	0.019648	0.133922	0.146616	0.039039	0.088235294	3.391164992	0.649618555	229539.078	-651997.596	628109.335	-624248.458	1	12	18	39	46	15	30	46	66	47	10	19	12	28	5	57	21	41	22	78	Female	Female
669	669	RM0001	WG0335	1	670	345606.7362	0.029375	0.004417	0.133096	0.01571	0.127074	0.131631	0.039039	0.088235294	3.391164992	0.648807528	229539.078	-651997.596	575142.29	-653558.348	1	12	18	39	46	15	30	46	66	47	10	19	12	28	2	36	9	74	7	12	Female	Female
670	670	RM0001	WG0336	1	671	343945.6083	-0.096318	-0.041526	-0.052055	-0.137877	-0.158669	-0.140484	0.249968	0.071428571	4	0.764232779	229539.078	-651997.596	573444.542	-646742.762	1	12	18	39	46	15	30	46	66	47	10	19	12	28	2	36	9	74	7	12	Female	Female
671	671	RM0001	WG0337	1	672	337597.8989	-0.002061	-0.015113	0.113197	-0.06001	0.135974	0.096574	0.015603	0.088235294	3.31662479	0.659021423	229539.078	-651997.596	567113.274	-647997.15	1	12	18	39	46	15	30	46	66	47	10	19	12	28	2	36	9	74	7	12	Female	Female
672	672	RM0001	WG0338	1	673	341816.709	-0.11332	-0.063518	-0.123402	-0.203273	-0.234893	-0.254853	0.226531	0.067226891	3.937003937	0.787240738	229539.078	-651997.596	571348.028	-654300.69	1	12	18	39	46	15	30	46	66	47	10	19	12	28	2	36	9	74	7	12	Female	Female
673	673	RM0001	WG0339	1	674	364222.315	-0.039584	0.023666	0.060393	0.079155	-0.015849	-0.034609	0.132785	0.084033613	3.674234614	0.687027584	229539.078	-651997.596	592385.259	-620366.224	1	12	18	39	46	15	30	46	66	47	10	19	12	28	38	57	21	74	22	90	Female	Female
674	674	RM0001	WG0340	1	675	434954.8111	-0.148813	-0.05277	-0.119958	-0.187903	-0.133271	-0.113906	0.226531	0.071428571	3.937003937	0.772823556	229539.078	-651997.596	654547.86	-744481.232	1	12	18	39	46	15	30	46	66	47	10	15	9	10	39	7	36	70	89	66	Female	Female
675	675	RM0001	WG0341	1	676	449167.1317	0.01736	-0.008625	0.110549	-0.029739	0.01712	0.024329	0.085912	0.084033613	3.535533906	0.678180514	229539.078	-651997.596	659979.929	-780340.052	1	12	18	39	46	15	30	46	66	47	10	15	9	10	39	7	36	70	89	66	Female	Female
676	676	RM0001	WG0342	1	677	449158.6946	-0.122421	-0.047492	-0.113351	-0.156551	-0.087703	-0.076726	0.226531	0.071428571	3.937003937	0.762387964	229539.078	-651997.596	658927.059	-783790.975	1	12	18	39	46	15	30	46	66	47	10	15	9	10	39	7	36	70	89	66	Female	Female
677	677	RM0001	WG0343	1	678	442042.1659	-0.01923	0.024404	0.100792	0.088972	0.014442	0.015658	0.062476	0.088235294	3.464101615	0.663363238	229539.078	-651997.596	647377.687	-796261.844	1	12	18	39	46	15	30	46	66	47	10	15	9	10	39	7	36	70	89	66	Female	Female
688	688	RM0001	WG0356	1	689	229083.2839	-0.092086	-0.009315	-0.151592	-0.021973	-0.187665	-0.119921	0.320277	0.058823529	4.183300133	0.777010176	229539.078	-651997.596	431299.799	-543499.843	1	12	18	39	46	15	30	46	66	47	1	11	19	32	8	53	16	23	88	6	Female	Female
689	689	RM0001	WG0357	1	690	197009.2011	0.032824	0.019354	0.130526	0.051774	0.001439	0.007688	0.109349	0.084033613	3.605551275	0.670936363	229539.078	-651997.596	406095.915	-564588.737	1	12	18	39	46	15	30	46	66	47	1	11	3	32	8	50	41	80	27	6	Female	Female
691	691	RM0001	WG0359	1	692	338803.114	-0.107107	-0.044961	-0.094668	-0.142813	-0.17407	-0.164925	0.273404	0.067226891	4.062019202	0.777364439	229539.078	-651997.596	568319.053	-648037.978	1	12	18	39	46	15	30	46	66	47	10	19	12	28	2	36	9	74	7	12	Female	Female
692	692	RM0001	WG0360	1	693	445062.8776	0.109929	0.06606	0.308182	0.242236	0.175075	0.190941	-0.078143	0.100840336	3	0.570778194	229539.078	-651997.596	656833.095	-776499.757	1	12	18	39	46	15	30	46	66	47	10	15	9	10	39	7	36	70	89	66	Female	Female
694	694	RM0001	WG0362	1	695	463844.5645	-0.084454	-0.040283	-0.047223	-0.115266	-0.131781	-0.103429	0.156222	0.071428571	3.741657387	0.743462591	229539.078	-651997.596	666797.266	-497216.922	1	12	18	39	46	15	30	46	66	47	10	13	1	5	6	11	14	48	13	20	Female	Female
696	696	RM0001	WG0365	1	697	402513.3222	-0.04521	-0.025514	0.005257	-0.069254	-0.044251	-0.052306	0.156222	0.075630252	3.741657387	0.720585596	229539.078	-651997.596	461863.498	-323299.652	1	12	18	39	46	15	30	46	66	47	5	17	14	11	30	45	12	21	25	22	Female	Female
702	702	RM0001	WG0371	1	703	402011.3845	0.058829	0.011162	0.241749	0.036066	0.059731	0.115986	0.015603	0.088235294	3.31662479	0.637446605	229539.078	-651997.596	628458.973	-602237.465	1	12	18	39	46	15	30	46	66	47	10	19	12	28	5	57	21	41	22	78	Female	Female
703	703	RM0001	WG0372	1	704	301235.858	0.260677	0.123657	0.522959	0.370051	0.517	0.527056	-0.195326	0.113445378	2.549509757	0.459678503	229539.078	-651997.596	441173.392	-437628.85	1	12	18	39	46	15	30	46	66	47	5	1	15	30	25	40	39	8	24	16	Female	Female
709	709	RM0001	WG0378	1	710	425573.1268	0.046401	0.100405	0.02208	0.244335	-0.021289	-0.013158	0.132785	0.071428571	3.674234614	0.6658016	229539.078	-651997.596	318705.573	-235870.425	1	12	18	39	46	15	30	46	66	47	5	16	7	23	31	39	48	1	21	75	Female	Female
710	710	RM0001	WG0379	1	711	442355.9583	-0.02513	0.051748	-0.065561	0.118619	-0.089393	-0.014503	0.226531	0.067226891	3.937003937	0.715497889	229539.078	-651997.596	309766.54	-216977.656	1	12	18	39	46	15	30	46	66	47	5	16	7	23	31	39	48	1	21	87	Female	Female
717	717	RM0001	WG0386	1	718	449539.3834	-0.128337	-0.073267	-0.118301	-0.176709	-0.433837	-0.40708	0.390587	0.058823529	4.358898944	0.836454247	229539.078	-651997.596	656005.694	-509829.095	1	12	18	39	46	15	30	46	66	47	10	13	1	5	6	11	14	48	13	20	Female	Female
719	719	RM0001	WG0388	1	720	409942.3693	-0.092694	-0.029377	-0.117126	-0.104515	0.06073	0.060252	0.109349	0.075630252	3.605551275	0.71741642	229539.078	-651997.596	356935.319	-262352.958	1	12	18	39	46	15	30	46	66	47	5	3	10	33	35	42	47	76	20	86	Female	Female
721	721	RM0001	WG0390	1	722	406366.0713	0.102937	0.057923	0.254181	0.183042	0.206521	0.20446	-0.03127	0.092436975	3.16227766	0.59195104	229539.078	-651997.596	388482.539	-278005.136	1	12	18	39	46	15	30	46	66	47	5	3	10	33	35	52	2	76	20	40	Female	Female
722	722	RM0001	WG0391	1	723	430603.2615	-0.178096	-0.071016	-0.280487	-0.187574	-0.304654	-0.276563	0.343714	0.054621849	4.242640687	0.83476254	229539.078	-651997.596	336302.478	-234839.658	1	12	18	39	46	15	30	46	66	47	5	16	7	23	31	39	47	1	21	75	Female	Female
723	723	RM0001	WG0392	1	724	368927.2706	0.060517	0.059518	0.258407	0.237668	0.283328	0.284933	-0.054707	0.096638655	3.082207001	0.57723622	229539.078	-651997.596	598457.747	-649478.335	1	12	18	39	46	15	30	46	66	47	10	19	12	28	2	36	9	74	85	12	Female	Female
724	724	RM0001	WG0393	1	725	407861.8446	0.001001	-0.015662	0.149936	-0.046163	-0.074815	-0.06059	0.156222	0.084033613	3.741657387	0.699879671	229539.078	-651997.596	630533.812	-577469.027	1	12	18	39	46	15	30	46	66	47	10	19	12	5	20	57	21	41	90	63	Female	Female
725	725	RM0001	WG0394	1	726	332959.4924	-0.021974	-0.023548	0.053226	-0.080777	-0.042827	-0.080906	0.062476	0.079831933	3.464101615	0.699322519	229539.078	-651997.596	520270.073	-489709.235	1	12	18	39	46	15	30	46	66	47	10	11	19	30	34	17	24	23	41	36	Female	Female
726	726	RM0001	WG0395	1	727	441175.5214	0.055037	0.037773	0.174577	0.117522	0.140046	0.153692	0.015603	0.084033613	3.31662479	0.629307132	229539.078	-651997.596	311463.46	-218495.305	1	12	18	39	46	15	30	46	66	47	5	16	7	23	31	39	48	1	21	87	Female	Female
729	729	RM0001	WG0398	1	730	319835.738	0.231121	0.104998	0.414521	0.294224	0.200406	0.206202	-0.10158	0.096638655	2.915475947	0.539180693	229539.078	-651997.596	504087.435	-487930.235	1	12	18	39	46	15	30	46	66	47	10	11	19	30	34	17	24	23	41	36	Female	Female
730	730	RM0001	WG0399	1	731	439170.9473	-0.054042	0.000725	0.001233	0.002324	0.112736	0.058114	0.085912	0.084033613	3.535533906	0.682053953	229539.078	-651997.596	295345.585	-217784.947	1	12	18	39	46	15	30	46	66	47	5	16	7	23	31	39	48	1	21	87	Female	Female
732	732	RM0001	WG0401	1	733	527469.9514	0.044546	0.012375	0.170917	0.034537	0.20793	0.2142	0.039039	0.092436975	3.391164992	0.631042037	229539.078	-651997.596	747278.323	-551148.085	1	12	18	39	46	15	30	46	66	47	10	13	1	5	13	27	63	30	84	29	Female	Female
733	733	RM0001	WG0402	1	734	404597.0139	-0.084181	-0.035963	-0.066353	-0.119623	-0.031653	-0.034645	0.132785	0.075630252	3.674234614	0.728788624	229539.078	-651997.596	358987.689	-268667.711	1	12	18	39	46	15	30	46	66	47	5	3	10	33	35	42	47	76	20	86	Female	Female
734	734	RM0001	WG0403	1	735	427058.3827	-0.17746	-0.071611	-0.266373	-0.207335	-0.353938	-0.336746	0.320277	0.054621849	4.183300133	0.837502784	229539.078	-651997.596	334895.553	-238139.075	1	12	18	39	46	15	30	46	66	47	5	16	7	23	31	39	47	1	21	75	Female	Female
737	737	RM0001	WG0406	1	738	408926.0238	-0.02334	0.017711	0.091212	0.067953	0.12809	0.08552	0.015603	0.088235294	3.31662479	0.64989524	229539.078	-651997.596	629375.523	-566257.814	1	12	18	39	46	15	30	46	66	47	10	19	12	5	20	57	21	41	90	63	Female	Female
740	740	RM0001	WG0409	1	741	413348.5785	-0.00465	-0.013194	0.147357	-0.050165	0.043154	0.00886	0.039039	0.088235294	3.391164992	0.669393272	229539.078	-651997.596	602687.671	-474185.406	1	12	18	39	46	15	30	46	66	47	10	13	1	31	1	11	27	55	46	82	Female	Female
742	742	RM0001	WG0411	1	743	447239.9166	-0.10676	-0.039553	-0.132956	-0.114653	-0.123946	-0.096873	0.249968	0.06302521	4	0.770452683	229539.078	-651997.596	317629.347	-213518.808	1	12	18	39	46	15	30	46	66	47	5	16	7	23	31	39	48	1	21	87	Female	Female
743	743	RM0001	WG0412	1	744	436937.7378	0.054649	0.050438	0.115857	0.138412	0.062478	0.103641	0.109349	0.079831933	3.605551275	0.654028328	229539.078	-651997.596	319681.116	-224459.294	1	12	18	39	46	15	30	46	66	47	5	16	7	23	31	39	48	1	21	87	Female	Female
744	744	RM0001	WG0413	1	745	412917.4363	-0.035327	0.0163	0.031417	0.055289	-0.064656	-0.046019	0.132785	0.079831933	3.674234614	0.697178094	229539.078	-651997.596	641492.46	-623797.946	1	12	18	39	46	15	30	46	66	47	10	19	12	28	5	57	21	41	22	78	Female	Female
748	748	RM0001	WG0417	1	749	317302.2286	0.191327	0.132679	0.441646	0.415333	0.441257	0.465113	-0.148453	0.109243697	2.738612788	0.486300782	229539.078	-651997.596	426498.91	-403225.554	1	12	18	39	46	15	30	46	66	47	5	1	15	24	11	59	32	8	16	35	Female	Female
749	749	RM0001	WG0418	1	750	411418.4102	0.079358	0.037719	0.294603	0.156194	0.297865	0.31971	-0.054707	0.100840336	3.082207001	0.576260866	229539.078	-651997.596	640206.598	-627152.149	1	12	18	39	46	15	30	46	66	47	10	19	12	28	5	57	21	41	22	78	Female	Female
750	750	RM0001	WG0419	1	751	396889.7289	-0.070432	0.010378	0.017256	0.039366	0.073657	0.075133	0.085912	0.088235294	3.535533906	0.676913915	229539.078	-651997.596	619296.362	-577092.88	1	12	18	39	46	15	30	46	66	47	10	19	12	5	20	57	21	41	90	63	Female	Female
751	751	RM0001	WG0420	1	752	407861.8446	0.051025	0.050675	0.21817	0.17912	0.165846	0.111448	-0.007834	0.096638655	3.240370349	0.608529884	229539.078	-651997.596	630533.812	-577469.027	1	12	18	39	46	15	30	46	66	47	10	19	12	5	20	57	21	41	90	63	Female	Female
752	752	RM0001	WG0421	1	753	409654.673	-0.055045	-0.022929	0.001631	-0.088304	0.003131	-0.009443	0.062476	0.079831933	3.464101615	0.700354205	229539.078	-651997.596	619068.409	-525175.471	1	12	18	39	46	15	30	46	66	47	10	13	1	5	20	11	14	48	90	28	Female	Female
756	756	RM0001	WG0425	1	757	312844.3152	0.108539	0.053409	0.247945	0.152384	0.070546	0.076941	-0.03127	0.088235294	3.16227766	0.611045935	229539.078	-651997.596	499797.798	-494416.538	1	12	18	39	46	15	30	46	66	47	10	11	19	30	34	17	24	23	41	36	Female	Female
758	758	RM0001	WG0427	1	759	445939.7446	-0.159871	-0.074968	-0.18408	-0.204438	-0.330688	-0.326304	0.343714	0.058823529	4.242640687	0.829716299	229539.078	-651997.596	612073.806	-422804.582	1	12	18	39	46	15	30	46	66	47	10	13	1	31	48	33	27	55	46	82	Female	Female
760	760	RM0001	WG0430	1	761	457702.8197	-0.136997	-0.066468	-0.131471	-0.175717	-0.304312	-0.307234	0.320277	0.06302521	4.183300133	0.812079815	229539.078	-651997.596	607862.586	-394387.048	1	12	18	39	46	15	30	46	66	47	10	13	1	31	48	33	27	55	46	82	Female	Female
761	761	RM0001	WG0431	1	762	460027.9927	-0.025982	-0.029338	0.014537	-0.074597	-0.138757	-0.154188	0.226531	0.075630252	3.937003937	0.73952562	229539.078	-651997.596	634233.041	-433254.481	1	12	18	39	46	15	30	46	66	47	10	13	1	31	21	33	27	55	46	3	Female	Female
762	762	RM0001	WG0432	1	763	418893.3143	0.140048	0.070615	0.402571	0.268202	0.331085	0.315765	-0.148453	0.105042017	2.738612788	0.529798641	229539.078	-651997.596	642106.518	-579473.695	1	12	18	39	46	15	30	46	66	47	10	19	12	5	20	57	21	41	90	63	Female	Female
763	763	RM0001	WG0433	1	764	459764.5685	-0.123004	-0.051434	-0.156252	-0.197188	-0.096401	-0.112642	0.132785	0.071428571	3.674234614	0.756224779	229539.078	-651997.596	629829.291	-425831.277	1	12	18	39	46	15	30	46	66	47	10	13	1	31	21	33	27	55	46	3	Female	Female
764	764	RM0001	WG0434	1	765	463188.6436	-0.157253	-0.077356	-0.231365	-0.212346	-0.329773	-0.301058	0.296841	0.058823529	4.123105626	0.824821889	229539.078	-651997.596	630881.76	-420766.605	1	12	18	39	46	15	30	46	66	47	10	13	1	31	21	33	27	55	46	3	Female	Female
765	765	RM0001	WG0435	1	766	412313.0471	-0.153779	-0.062928	-0.125023	-0.216981	-0.174399	-0.205277	0.226531	0.071428571	3.937003937	0.783880329	229539.078	-651997.596	624725.874	-534398.935	1	12	18	39	46	15	30	46	66	47	10	13	1	5	20	11	14	48	90	28	Female	Female
770	770	RM0001	WG0440	1	771	373447.7106	-0.004262	0.035423	0.118545	0.131559	0.184409	0.164156	0.039039	0.092436975	3.391164992	0.633012962	229539.078	-651997.596	602958.538	-647404.183	1	12	18	39	46	15	30	46	66	47	10	19	12	28	2	36	9	74	85	12	Female	Female
771	771	RM0001	WG0441	1	772	373447.7106	0.059346	0.087306	0.195458	0.239464	0.109563	0.102089	0.085912	0.088235294	3.535533906	0.624234543	229539.078	-651997.596	602958.538	-647404.183	1	12	18	39	46	15	30	46	66	47	10	19	12	28	2	36	9	74	85	12	Female	Female
773	773	RM0001	WG0443	1	774	264590.5251	-0.056659	-0.026174	0.048191	-0.101288	0.020083	0.024642	0.085912	0.084033613	3.535533906	0.697227112	229539.078	-651997.596	454440.223	-512614.595	1	12	18	39	46	15	30	46	66	47	1	11	19	30	34	53	16	23	88	36	Female	Female
775	775	RM0001	WG0445	1	776	404206.1204	0.044106	0.004812	0.20614	0.014064	0.054155	0.073489	0.062476	0.088235294	3.464101615	0.653543237	229539.078	-651997.596	628296.469	-585852.824	1	12	18	39	46	15	30	46	66	47	10	19	12	5	20	57	21	41	90	63	Female	Female
779	779	RM0001	WG0449	1	780	395088.2525	-0.099642	-0.043024	-0.072506	-0.137111	-0.190221	-0.193579	0.249968	0.071428571	4	0.770213653	229539.078	-651997.596	623517.426	-622403.871	1	12	18	39	46	15	30	46	66	47	10	19	12	28	5	57	21	41	22	78	Female	Female
780	780	RM0001	WG0450	1	781	457599.9456	-0.068671	-0.038863	0.00234	-0.11141	-0.179837	-0.145054	0.179658	0.071428571	3.807886553	0.746596904	229539.078	-651997.596	660140.873	-497143.457	1	12	18	39	46	15	30	46	66	47	10	13	1	5	6	11	14	48	13	20	Female	Female
781	781	RM0001	WG0451	1	782	175286.48	0.142103	0.048343	0.332702	0.163595	0.187994	0.254546	-0.03127	0.092436975	3.16227766	0.584355504	229539.078	-651997.596	354443.202	-529016.663	1	12	18	39	46	15	30	46	66	47	1	11	3	8	29	28	45	63	23	91	Female	Female
783	783	RM0001	WG0453	1	784	418316.6156	0.025485	0.015314	0.129966	0.055877	0.112599	0.123482	0.039039	0.084033613	3.391164992	0.649375717	229539.078	-651997.596	320788.016	-243754.504	1	12	18	39	46	15	30	46	66	47	5	16	7	23	31	39	47	1	21	75	Female	Female
784	784	RM0001	WG0454	1	785	402318.4278	-0.118576	-0.059904	-0.092949	-0.157781	-0.333789	-0.322881	0.414023	0.06302521	4.415880433	0.821483227	229539.078	-651997.596	627182.106	-590840.915	1	12	18	39	46	15	30	46	66	47	10	19	12	5	20	57	21	41	22	63	Female	Female
786	786	RM0001	WG0456	1	787	401944.7775	-0.118234	-0.048942	-0.087754	-0.170823	-0.236581	-0.221052	0.249968	0.067226891	4	0.783273513	229539.078	-651997.596	629469.952	-611811.775	1	12	18	39	46	15	30	46	66	47	10	19	12	28	5	57	21	41	22	78	Female	Female
787	787	RM0001	WG0457	1	788	177364.6224	0.100368	0.033913	0.341944	0.14368	0.312609	0.329399	-0.125016	0.096638655	2.828427125	0.562437722	229539.078	-651997.596	358876.797	-530630.534	1	12	18	39	46	15	30	46	66	47	1	11	3	8	29	28	45	63	23	91	Female	Female
790	790	RM0001	WG0460	1	791	351337.736	0.070477	0.027576	0.22276	0.098094	0.212441	0.247568	0.015603	0.092436975	3.31662479	0.612898362	229539.078	-651997.596	579277.363	-685483.962	1	12	18	39	46	15	30	46	66	47	10	19	12	28	2	36	9	57	85	12	Female	Female
791	791	RM0001	WG0461	1	792	471337.5647	-0.132251	-0.06617	-0.149493	-0.176426	-0.266621	-0.266766	0.296841	0.06302521	4.123105626	0.805176389	229539.078	-651997.596	636250.119	-413785.025	1	12	18	39	46	15	30	46	66	47	10	13	1	31	21	33	27	55	46	3	Female	Female
794	794	RM0001	WG0464	1	795	413666.6486	0.075541	0.055725	0.249584	0.178757	0.162303	0.178882	-0.054707	0.092436975	3.082207001	0.595446275	229539.078	-651997.596	325939.849	-249720.344	1	12	18	39	46	15	30	46	66	47	5	16	7	23	31	39	47	1	21	75	Female	Female
795	795	RM0001	WG0465	1	796	462575.9211	-0.053528	-0.007085	0.06777	-0.029531	0.168135	0.15387	0.085912	0.088235294	3.535533906	0.670734607	229539.078	-651997.596	689620.759	-604025.421	1	12	18	39	46	15	30	46	66	47	10	19	12	5	13	27	63	30	84	29	Female	Female
796	796	RM0001	WG0466	1	797	247300.1327	0.177061	0.0847	0.450557	0.270771	0.339502	0.392112	-0.171889	0.100840336	2.645751311	0.515386606	229539.078	-651997.596	451170.155	-542284.236	1	12	18	39	46	15	30	46	66	47	1	11	19	32	34	53	16	23	88	21	Female	Female
799	799	RM0001	WG0469	1	800	261594.9574	-0.028233	0.053737	0.008885	0.152711	-0.005296	0.004903	0.109349	0.075630252	3.605551275	0.679375427	229539.078	-651997.596	471256.17	-551973.753	1	12	18	39	46	15	30	46	66	47	1	11	19	32	34	53	42	23	69	21	Female	Female
811	811	RM0001	WG0481	1	812	402513.3222	0.026198	0.014966	0.191707	0.056572	0.161086	0.200721	0.015603	0.088235294	3.31662479	0.632437936	229539.078	-651997.596	461863.498	-323299.652	1	12	18	39	46	15	30	46	66	47	5	17	14	11	30	45	12	21	25	22	Female	Female
812	812	RM0001	WG0482	1	813	427097.0588	0.087133	0.024216	0.241613	0.079627	0.237546	0.25366	-0.054707	0.088235294	3.082207001	0.601670676	229539.078	-651997.596	312133.065	-232962.835	1	12	18	39	46	15	30	46	66	47	5	16	7	23	31	39	48	1	21	87	Female	Female
813	813	RM0001	WG0483	1	814	421599.6776	-0.020992	-0.014736	0.069026	-0.051998	-0.011179	0.018658	0.062476	0.079831933	3.464101615	0.68838473	229539.078	-651997.596	473640.172	-308252.132	1	12	18	39	46	15	30	46	66	47	5	17	14	11	30	45	12	21	25	22	Female	Female
814	814	RM0001	WG0484	1	815	440879.2689	-0.031437	-0.012944	-0.043809	-0.034487	-0.033352	0.039986	0.132785	0.06302521	3.674234614	0.71830842	229539.078	-651997.596	303351.115	-217341.05	1	12	18	39	46	15	30	46	66	47	5	16	7	23	31	39	48	1	21	87	Female	Female
815	815	RM0001	WG0485	1	816	544018.3261	0.137524	0.020731	0.275233	0.043481	0.115545	0.186547	-0.03127	0.088235294	3.16227766	0.610795838	229539.078	-651997.596	-129617.212	-243386.903	1	12	18	39	46	15	30	46	66	47	8	8	28	13	36	4	4	47	86	88	Female	Female
818	818	RM0001	WG0488	1	819	508592.7469	0.118593	0.024297	0.250899	0.051137	0.067861	0.165549	-0.007834	0.084033613	3.240370349	0.623788554	229539.078	-651997.596	-124636.312	-286995.712	1	12	18	39	46	15	30	46	66	47	8	8	28	13	36	4	4	47	86	25	Female	Female
819	819	RM0001	WG0489	1	820	469812.1883	-0.057886	-0.023137	-0.003952	-0.070039	-0.074372	-0.013704	0.109349	0.071428571	3.605551275	0.717705164	229539.078	-651997.596	-119699.197	-337742.732	1	12	18	39	46	15	30	46	66	47	8	8	28	13	36	4	34	58	37	25	Female	Female
820	820	RM0001	WG0490	1	821	505732.2019	0.033362	-0.006619	0.102006	-0.016878	-0.062378	0.01678	0.062476	0.075630252	3.464101615	0.682797362	229539.078	-651997.596	-114883.207	-281675.642	1	12	18	39	46	15	30	46	66	47	8	8	28	13	36	4	4	47	86	25	Female	Female
821	821	RM0001	WG0491	1	822	540192.6284	0.142148	0.027615	0.280258	0.059147	0.073328	0.126742	0.039039	0.088235294	3.391164992	0.624649037	229539.078	-651997.596	-122176.099	-241992.096	1	12	18	39	46	15	30	46	66	47	8	8	28	13	36	4	4	47	86	88	Female	Female
822	822	RM0001	WG0492	1	823	529703.3802	0.050312	-0.006815	0.087413	-0.013881	-0.138426	-0.134924	0.156222	0.075630252	3.741657387	0.707818381	229539.078	-651997.596	-125558.332	-258943.528	1	12	18	39	46	15	30	46	66	47	8	8	28	13	36	4	4	47	86	88	Female	Female
824	824	RM0001	WG0494	1	825	575588.7671	0.023186	-0.010621	0.128093	-0.026068	0.041955	0.073159	0.039039	0.079831933	3.391164992	0.668546415	229539.078	-651997.596	-139806.672	-210538.486	1	12	18	39	46	15	30	46	66	47	8	8	28	13	36	4	4	47	86	88	Female	Female
829	829	RM0001	WG0499	1	830	465887.2571	0.062495	-0.007403	0.080516	-0.017237	-0.069842	-0.072067	0.109349	0.075630252	3.605551275	0.693229816	229539.078	-651997.596	-138249.156	-366020.759	1	12	18	39	46	15	30	46	66	47	8	8	6	21	36	4	34	58	37	93	Female	Female
835	835	RM0001	WG0506	1	836	529451.7357	-0.049055	-0.02864	-0.030913	-0.077477	-0.145731	-0.147448	0.156222	0.071428571	3.741657387	0.73725378	229539.078	-651997.596	-120565.845	-254825.488	1	12	18	39	46	15	30	46	66	47	8	8	28	13	36	4	4	47	86	88	Female	Female
836	836	RM0001	WG0507	1	837	465863.5776	0.187087	0.057135	0.369665	0.16333	0.22888	0.202499	-0.078143	0.100840336	3	0.562255151	229539.078	-651997.596	-154327.094	-388036.169	1	12	18	39	46	15	30	46	66	47	8	8	6	21	36	4	34	58	37	93	Female	Female
837	837	RM0001	WG0508	1	838	518800.9832	0.058972	0.009654	0.104847	0.025104	-0.003286	-0.026122	0.109349	0.079831933	3.605551275	0.677910871	229539.078	-651997.596	-121861.454	-270327.416	1	12	18	39	46	15	30	46	66	47	8	8	28	13	36	4	4	47	86	25	Female	Female
841	841	RM0001	WG0512	1	842	463901.2777	0.088744	0.008371	0.165759	0.017226	-0.032993	0.033552	0.062476	0.079831933	3.464101615	0.662998968	229539.078	-651997.596	-189143.398	-452224.275	1	12	18	39	46	15	30	46	66	47	8	8	6	21	36	4	46	72	45	93	Female	Female
843	843	RM0001	WG0514	1	844	506660.9427	-0.037582	-0.017828	0.029548	-0.042727	-0.05337	0.025354	0.132785	0.071428571	3.674234614	0.711511303	229539.078	-651997.596	-116142.938	-281579.92	1	12	18	39	46	15	30	46	66	47	8	8	28	13	36	4	4	47	86	25	Female	Female
845	845	RM0001	WG0516	1	846	618638.3312	0.00386	-0.011393	0.071773	-0.027338	0.040295	0.038168	0.039039	0.079831933	3.391164992	0.675912378	229539.078	-651997.596	-235828.424	-244386.908	1	12	18	39	46	15	30	46	66	47	8	8	28	13	36	4	44	47	58	88	Female	Female
846	846	RM0001	WG0519	1	847	734517.1443	-0.003606	-0.026332	-0.0374	-0.042067	-0.171967	-0.120783	0.249968	0.067226891	4	0.747175318	229539.078	-651997.596	-282834.251	-125700.145	1	12	18	39	46	15	30	46	66	47	9	8	11	22	36	6	66	56	1	77	Female	Female
847	847	RM0001	WG0520	1	848	751835.2461	-0.189349	-0.082161	-0.323919	-0.138466	-0.249517	-0.247906	0.273404	0.054621849	4.062019202	0.822108116	229539.078	-651997.596	-272227.433	-92098.85	1	12	18	39	46	15	30	46	66	47	9	8	11	22	36	6	66	56	1	77	Female	Female
851	851	RM0001	WG0524	1	852	753666.2575	-0.00458	0.025378	0.05584	0.079713	0.124955	0.159514	0.062476	0.079831933	3.464101615	0.658253247	229539.078	-651997.596	-262689.914	-81275.731	1	12	18	39	46	15	30	46	66	47	9	8	11	22	36	6	66	56	1	77	Female	Female
854	854	RM0001	WG0527	1	855	789584.0483	-0.066249	-0.024125	-0.012747	-0.07354	-0.024246	0.011003	0.156222	0.075630252	3.741657387	0.719792362	229539.078	-651997.596	-303958.378	-69912.178	1	12	18	39	46	15	30	46	66	47	9	8	11	14	36	6	51	27	63	61	Female	Female
856	856	RM0001	WG0529	1	857	826058.2442	0.06404	0.038676	0.182018	0.108468	0.252949	0.219597	-0.007834	0.092436975	3.240370349	0.609069081	229539.078	-651997.596	-323454.231	-38344.092	1	12	18	39	46	15	30	46	66	47	9	8	11	9	36	6	51	24	9	45	Female	Female
858	858	RM0001	WG0531	1	859	804810.958	0.079672	0.006463	0.193829	0.019643	0.013582	0.063045	-0.007834	0.079831933	3.240370349	0.647236987	229539.078	-651997.596	-286077.059	-34048.83	1	12	18	39	46	15	30	46	66	47	9	8	11	9	36	6	51	65	54	65	Female	Female
859	859	RM0001	WG0532	1	860	838125.084	-0.085991	-0.061071	-0.199795	-0.11033	-0.299411	-0.237889	0.320277	0.050420168	4.183300133	0.810787981	229539.078	-651997.596	-348452.232	-45054.681	1	12	18	39	46	15	30	46	66	47	9	8	11	9	36	6	51	24	9	13	Female	Female
863	863	RM0001	WG0536	1	864	807180.3784	-0.137637	-0.068593	-0.158058	-0.167295	-0.299257	-0.3011	0.273404	0.06302521	4.062019202	0.805916897	229539.078	-651997.596	-310119.168	-51740.034	1	12	18	39	46	15	30	46	66	47	9	8	11	14	36	6	51	27	54	61	Female	Female
864	864	RM0001	WG0538	1	865	837847.0263	-0.086484	-0.020136	-0.103223	-0.049893	-0.073801	-0.090455	0.156222	0.071428571	3.741657387	0.735756388	229539.078	-651997.596	-331434.429	-29666.202	1	12	18	39	46	15	30	46	66	47	9	8	11	9	36	6	51	24	9	45	Female	Female
866	866	RM0001	WG0540	1	867	817034.7717	-0.036432	-0.018461	-0.03316	-0.043494	0.006542	0.052246	0.132785	0.071428571	3.674234614	0.710653499	229539.078	-651997.596	-338278.982	-64521.24	1	12	18	39	46	15	30	46	66	47	9	8	11	14	36	6	51	24	63	13	Female	Female
868	868	RM0001	WG0542	1	869	824570.3641	-0.001743	0.019932	0.061781	0.045467	0.051738	0.102222	0.109349	0.075630252	3.605551275	0.678015563	229539.078	-651997.596	-336184.181	-52103.039	1	12	18	39	46	15	30	46	66	47	9	8	11	9	36	6	51	24	9	13	Female	Female
872	872	RM0001	WG0546	1	873	792152.962	-0.110601	-0.046263	-0.149886	-0.113171	-0.18745	-0.173571	0.296841	0.06302521	4.123105626	0.786761478	229539.078	-651997.596	-295244.008	-58609.841	1	12	18	39	46	15	30	46	66	47	9	8	11	14	36	6	51	27	54	61	Female	Female
874	874	RM0001	WG0548	1	875	747214.8292	-0.027646	-0.015963	0.074687	-0.048579	0.099821	0.075604	0.085912	0.084033613	3.535533906	0.680740325	229539.078	-651997.596	-278617.755	-104177.704	1	12	18	39	46	15	30	46	66	47	9	8	11	22	36	6	66	56	1	77	Female	Female
875	875	RM0001	WG0550	1	876	789846.2917	-0.05617	-0.02818	-0.00222	-0.087999	-0.012255	0.003139	0.109349	0.075630252	3.605551275	0.712193728	229539.078	-651997.596	-308955.663	-74173.593	1	12	18	39	46	15	30	46	66	47	9	8	11	14	36	6	51	27	63	61	Female	Female
876	876	RM0001	WG0551	1	877	779408.2813	-0.07305	-0.033052	-0.03619	-0.092339	-0.041233	-0.017985	0.156222	0.075630252	3.741657387	0.726805362	229539.078	-651997.596	-301386.299	-81387.823	1	12	18	39	46	15	30	46	66	47	9	8	11	14	36	6	66	27	63	61	Female	Female
877	877	RM0001	WG0552	1	878	811494.2301	-0.071998	-0.042369	-0.052503	-0.111467	-0.06742	-0.081687	0.156222	0.071428571	3.741657387	0.738048162	229539.078	-651997.596	-324838.623	-59386.214	1	12	18	39	46	15	30	46	66	47	9	8	11	14	36	6	51	24	63	13	Female	Female
882	882	RM0002	RM0003	2	3	38.57263714	0.10049	0.040367	0.348362	0.146951	0.332323	0.367499	-0.125016	0.100840336	2.828427125	0.554768669	242070.062	-659398.37	242035.418	-659415.33	1	12	18	39	46	19	30	46	87	62	1	12	18	39	46	19	30	46	87	62	Female	Female
887	887	RM0002	RM0008	2	8	11169.20016	0.35383	0.264348	0.699282	0.642895	0.585019	0.635726	-0.265635	0.117647059	2.236067977	0.374062412	242070.062	-659398.37	234224.261	-651448.877	1	12	18	39	46	19	30	46	87	62	1	12	18	39	46	15	30	46	66	47	Female	Female
888	888	RM0002	RM0009	2	9	148180.2498	0.103891	0.068066	0.189363	0.177494	0.101036	0.1708	0.015603	0.079831933	3.31662479	0.618810512	242070.062	-659398.37	347524.721	-763497.848	1	12	18	39	46	19	30	46	87	62	1	12	4	19	43	20	17	36	73	56	Female	Female
889	889	RM0002	RM0010	2	10	165768.8416	0.219477	0.139472	0.493875	0.390305	0.495076	0.470474	-0.242199	0.113445378	2.34520788	0.457077239	242070.062	-659398.37	352032.511	-783445.009	1	12	18	39	46	19	30	46	87	62	1	12	4	19	43	20	17	36	73	56	Female	Female
890	890	RM0002	RM0011	2	11	153691.5953	0.005205	0.010198	0.077803	0.032445	0.053146	0.05609	0.015603	0.084033613	3.31662479	0.659561338	242070.062	-659398.37	332730.722	-783502.162	1	12	18	39	46	19	30	46	87	62	1	12	4	19	43	20	17	36	73	56	Female	Female
895	895	RM0002	RM0016	2	16	358336.4836	0.168401	0.106505	0.444052	0.391887	0.47918	0.470479	-0.218762	0.109243697	2.449489743	0.478804759	242070.062	-659398.37	600330.742	-666768.625	1	12	18	39	46	19	30	46	87	62	10	19	12	28	2	36	9	57	85	12	Female	Female
897	897	RM0002	RM0019	2	18	155689.8267	0.151227	0.052084	0.369136	0.161425	0.401065	0.354407	-0.171889	0.105042017	2.645751311	0.53076389	242070.062	-659398.37	344332.444	-776793.972	1	12	18	39	46	19	30	46	87	62	1	12	4	19	43	20	17	36	73	56	Female	Female
898	898	RM0002	RM0020	2	19	22962.55048	-0.029456	-0.013446	-0.023475	-0.035834	0.136528	0.09923	0.062476	0.088235294	3.464101615	0.675238696	242070.062	-659398.37	239877.112	-636540.774	1	12	18	39	46	19	30	46	87	62	1	12	18	39	46	15	30	46	66	47	Female	Female
901	901	RM0002	RM0023	2	22	19006.19533	0.223884	0.18481	0.558999	0.575883	0.592765	0.530972	-0.289072	0.121848739	2.121320344	0.409426816	242070.062	-659398.37	238273.528	-640775.218	1	12	18	39	46	19	30	46	87	62	1	12	18	39	46	15	30	46	66	47	Female	Female
907	907	RM0002	RM0029	2	28	228364.383	-0.004923	-0.000193	0.02953	-0.000663	0.199391	0.158958	-0.054707	0.092436975	3.082207001	0.63647149	242070.062	-659398.37	460876.813	-594023.32	1	12	18	39	46	19	30	46	87	62	1	11	23	32	8	50	42	23	69	21	Female	Female
909	909	RM0002	RM0031	2	30	246050.6953	0.016168	-0.004367	0.084418	-0.007814	0.085396	0.083633	0.039039	0.084033613	3.391164992	0.663669523	242070.062	-659398.37	472637.541	-573493.875	1	12	18	39	46	19	30	46	87	62	1	11	23	32	8	50	42	23	69	21	Female	Female
911	911	RM0002	RM0033	2	32	246050.6953	0.017559	0.007409	0.119524	0.024202	0.225324	0.252112	-0.054707	0.088235294	3.082207001	0.623233648	242070.062	-659398.37	472637.541	-573493.875	1	12	18	39	46	19	30	46	87	62	1	11	23	32	8	50	42	23	69	21	Female	Female
915	915	RM0002	RM0037	2	36	180397.7586	0.097041	0.04509	0.27946	0.164974	0.326581	0.302367	-0.10158	0.096638655	2.915475947	0.568011189	242070.062	-659398.37	417291.242	-616492.783	1	12	18	39	46	19	30	46	87	62	1	11	23	32	8	50	43	80	82	83	Female	Female
916	916	RM0002	RM0038	2	37	241573.7979	0.087231	0.031855	0.234117	0.096602	0.31198	0.323416	-0.10158	0.096638655	2.915475947	0.578006867	242070.062	-659398.37	471343.723	-583296.542	1	12	18	39	46	19	30	46	87	62	1	11	23	32	8	50	42	23	69	21	Female	Female
919	919	RM0002	RM0041	2	40	450498.424	0.090191	0.031042	0.283509	0.099517	0.332407	0.310875	-0.125016	0.100840336	2.828427125	0.56708063	242070.062	-659398.37	388084.286	-233219.21	1	12	18	39	46	19	30	46	87	62	5	3	10	20	35	42	62	42	19	39	Female	Female
921	921	RM0002	RM0043	2	42	439511.7239	0.123947	0.044344	0.243003	0.133238	0.233895	0.2189	-0.10158	0.092436975	2.915475947	0.58154942	242070.062	-659398.37	373679.128	-240054.109	1	12	18	39	46	19	30	46	87	62	5	3	10	20	35	42	62	42	19	89	Female	Female
922	922	RM0002	RM0044	2	43	438688.2514	0.099043	0.028985	0.158983	0.077143	0.188551	0.166744	-0.03127	0.092436975	3.16227766	0.612149626	242070.062	-659398.37	380854.962	-243241.989	1	12	18	39	46	19	30	46	87	62	5	3	10	20	35	42	33	42	19	89	Female	Female
924	924	RM0002	RM0046	2	45	426393.9736	-0.015662	-0.022517	-0.033887	-0.060996	0.014941	-0.033479	0.039039	0.084033613	3.391164992	0.689712349	242070.062	-659398.37	377869.192	-255207.305	1	12	18	39	46	19	30	46	87	62	5	3	10	20	35	42	33	42	20	89	Female	Female
928	928	RM0002	RM0050	2	49	446248.0654	0.044665	0.000217	0.139518	0.000664	0.141951	0.140616	-0.10158	0.092436975	2.915475947	0.620423038	242070.062	-659398.37	366190.056	-230759.171	1	12	18	39	46	19	30	46	87	62	5	3	10	20	35	42	56	42	83	10	Female	Female
929	929	RM0002	RM0051	2	50	414348.7616	0.030749	0.043223	0.1522	0.138872	0.33753	0.302597	-0.125016	0.105042017	2.828427125	0.57350055	242070.062	-659398.37	407522.936	-279516.49	1	12	18	39	46	19	30	46	87	62	5	17	10	33	35	52	2	76	72	14	Female	Female
932	932	RM0002	RM0054	2	53	456385.9109	-0.058616	-0.032983	-0.083678	-0.100045	0.036232	0.045762	0.015603	0.079831933	3.31662479	0.695785099	242070.062	-659398.37	386422.49	-226442.857	1	12	18	39	46	19	30	46	87	62	5	3	10	20	35	42	62	42	19	42	Female	Female
934	934	RM0002	RM0056	2	55	412265.9759	-0.001058	-0.010116	0.009196	-0.028557	0.116768	0.101582	-0.03127	0.084033613	3.16227766	0.658024468	242070.062	-659398.37	400435.351	-278762.494	1	12	18	39	46	19	30	46	87	62	5	3	10	33	35	52	2	76	72	14	Female	Female
938	938	RM0002	RM0060	2	59	447151.0759	0.005205	-0.000642	0.003128	-0.001771	-0.000144	0.028564	0.109349	0.071428571	3.605551275	0.696401505	242070.062	-659398.37	390110.732	-237464.673	1	12	18	39	46	19	30	46	87	62	5	3	10	20	35	42	62	42	19	39	Female	Female
939	939	RM0002	RM0061	2	60	447169.4407	0.02299	-0.009698	-0.009157	-0.023054	-0.013777	0.009147	0.132785	0.071428571	3.674234614	0.703262682	242070.062	-659398.37	390096.062	-237440.064	1	12	18	39	46	19	30	46	87	62	5	3	10	20	35	42	62	42	19	39	Female	Female
941	941	RM0002	RM0063	2	62	433454.4527	-0.047485	-0.011557	-0.038781	-0.034256	0.014031	0.009949	0.085912	0.079831933	3.535533906	0.698575032	242070.062	-659398.37	381865.835	-249105.908	1	12	18	39	46	19	30	46	87	62	5	3	10	20	35	42	33	42	19	89	Female	Female
943	943	RM0002	RM0065	2	64	362062.4871	0.026146	0.008925	0.06504	0.024979	0.138277	0.154366	-0.054707	0.079831933	3.082207001	0.640849579	242070.062	-659398.37	401079.226	-334121.057	1	12	18	39	46	19	30	46	87	62	5	17	14	11	45	52	2	44	62	27	Female	Female
944	944	RM0002	RM0066	2	65	437210.176	-0.026157	-0.047998	-0.114685	-0.115844	-0.193401	-0.206607	0.109349	0.067226891	3.605551275	0.746277072	242070.062	-659398.37	381715.207	-245089.341	1	12	18	39	46	19	30	46	87	62	5	3	10	20	35	42	33	42	19	89	Female	Female
945	945	RM0002	RM0067	2	66	449501.1855	-0.068234	-0.050213	-0.152291	-0.125546	-0.175125	-0.186798	0.132785	0.071428571	3.674234614	0.752566584	242070.062	-659398.37	388179.721	-234306.282	1	12	18	39	46	19	30	46	87	62	5	3	10	20	35	42	62	42	19	39	Female	Female
947	947	RM0002	RM0069	2	68	453351.6895	-0.084866	-0.045464	-0.121741	-0.119086	-0.079916	-0.107843	0.109349	0.075630252	3.605551275	0.735845356	242070.062	-659398.37	390620.003	-231075.28	1	12	18	39	46	19	30	46	87	62	5	3	10	20	35	42	62	42	19	39	Female	Female
949	949	RM0002	RM0071	2	70	309708.0674	0.075146	0.025683	0.219147	0.070501	0.146249	0.176227	-0.007834	0.084033613	3.240370349	0.624294601	242070.062	-659398.37	392908.633	-388904.724	1	12	18	39	46	19	30	46	87	62	5	1	15	24	11	59	32	32	4	72	Female	Female
950	950	RM0002	RM0072	2	71	330636.8141	0.029697	0.006342	0.178056	0.022286	0.285762	0.257212	-0.078143	0.092436975	3	0.608347819	242070.062	-659398.37	387473.96	-362449.874	1	12	18	39	46	19	30	46	87	62	5	1	14	24	45	59	32	73	4	100	Female	Female
951	951	RM0002	RM0074	2	72	318601.221	0.012593	-0.00365	0.059216	-0.010621	0.067853	0.042947	0.039039	0.079831933	3.391164992	0.671721411	242070.062	-659398.37	413836.422	-391064.519	1	12	18	39	46	19	30	46	87	62	5	1	15	24	11	59	32	32	16	24	Female	Female
953	953	RM0002	RM0079	2	74	318601.221	0.071721	0.053409	0.242791	0.183289	0.387202	0.358631	-0.171889	0.100840336	2.645751311	0.548633074	242070.062	-659398.37	413836.422	-391064.519	1	12	18	39	46	19	30	46	87	62	5	1	15	24	11	59	32	32	16	24	Female	Female
954	954	RM0002	RM0080	2	75	359394.3737	0.004353	0.027131	0.040717	0.063428	0.284728	0.230852	-0.054707	0.096638655	3.082207001	0.615202804	242070.062	-659398.37	391139.098	-332377.364	1	12	18	39	46	19	30	46	87	62	5	17	14	11	45	52	2	44	62	27	Female	Female
955	955	RM0002	RM0081	2	76	309732.5676	0.00472	-0.014267	0.104142	-0.044017	0.187558	0.145655	-0.03127	0.088235294	3.16227766	0.644684423	242070.062	-659398.37	392971.872	-388911.943	1	12	18	39	46	19	30	46	87	62	5	1	15	24	11	59	32	32	4	72	Female	Female
958	958	RM0002	RM0085	2	79	314813.1679	0.074094	0.064943	0.289977	0.234077	0.316297	0.318903	-0.125016	0.100840336	2.828427125	0.554615175	242070.062	-659398.37	468494.443	-440676.331	1	12	18	39	46	19	30	46	87	62	5	1	15	30	25	40	39	35	52	73	Female	Female
962	962	RM0002	RM0089	2	83	349321.5321	0.01866	-0.003748	0.069774	-0.011196	0.091836	0.08872	-0.007834	0.084033613	3.240370349	0.65611944	242070.062	-659398.37	396462.31	-346047.821	1	12	18	39	46	19	30	46	87	62	5	17	14	11	45	59	32	44	62	27	Female	Female
967	967	RM0002	RM0097	2	88	338588.6504	0.069002	0.006537	0.181748	0.01921	0.264405	0.219441	-0.10158	0.096638655	2.915475947	0.599727782	242070.062	-659398.37	480893.296	-419386.418	1	12	18	39	46	19	30	46	87	62	5	1	15	30	25	40	39	35	52	43	Female	Female
968	968	RM0002	RM0098	2	89	279598.641	-0.026769	-0.02026	0.001409	-0.069184	0.087042	0.043381	-0.03127	0.088235294	3.16227766	0.666871641	242070.062	-659398.37	394732.32	-425155.686	1	12	18	39	46	19	30	46	87	62	5	1	15	24	11	59	32	8	16	58	Female	Female
974	974	RM0002	RM0108	2	95	315002.3843	0.100001	0.032294	0.331932	0.127956	0.408299	0.436756	-0.171889	0.100840336	2.645751311	0.542377353	242070.062	-659398.37	436824.3	-411815.477	1	12	18	39	46	19	30	46	87	62	5	1	15	24	11	40	39	8	24	35	Female	Female
977	977	RM0002	RM0111	2	98	111464.864	-0.045581	-0.041339	-0.067284	-0.128196	-0.016311	-0.039786	0.015603	0.075630252	3.31662479	0.706796415	242070.062	-659398.37	326248.089	-586333.497	1	12	18	39	46	19	30	46	87	62	1	11	3	8	29	28	41	80	78	91	Female	Female
980	980	RM0002	RM0116	2	101	173234.4441	-0.031906	-0.026156	-0.099236	-0.075632	0.025222	-0.043816	0.015603	0.079831933	3.31662479	0.696121484	242070.062	-659398.37	357641.514	-530350.27	1	12	18	39	46	19	30	46	87	62	1	11	3	8	29	28	45	63	23	91	Female	Female
985	985	RM0002	RM0126	2	106	189637.3979	0.168743	0.04613	0.444267	0.144336	0.500385	0.454364	-0.218762	0.113445378	2.449489743	0.501299671	242070.062	-659398.37	403722.719	-560248.175	1	12	18	39	46	19	30	46	87	62	1	11	3	32	8	50	41	80	27	6	Female	Female
988	988	RM0002	RM0129	2	109	464927.6781	0.051368	0.013939	0.092151	0.040871	0.02827	-0.000738	0.015603	0.084033613	3.31662479	0.65667232	242070.062	-659398.37	384731.842	-216899.373	1	12	18	39	46	19	30	46	87	62	5	3	10	20	35	42	62	42	83	42	Female	Female
992	992	RM0002	RM0135	2	113	457705.2998	-0.066689	-0.039827	-0.115266	-0.110364	-0.017083	-0.012306	0.039039	0.079831933	3.391164992	0.709634881	242070.062	-659398.37	373443.863	-220952.175	1	12	18	39	46	19	30	46	87	62	5	3	10	20	35	42	56	42	83	42	Female	Female
993	993	RM0002	RM0136	2	114	462784.3113	0.104352	0.029539	0.222197	0.081214	0.12188	0.153924	-0.03127	0.092436975	3.16227766	0.611679408	242070.062	-659398.37	382573.389	-218458.313	1	12	18	39	46	19	30	46	87	62	5	3	10	20	35	42	62	42	83	42	Female	Female
995	995	RM0002	RM0138	2	116	440355.65	-0.04888	-0.008323	-0.040035	-0.024565	0.025326	0.034366	0.085912	0.075630252	3.535533906	0.699035019	242070.062	-659398.37	387240.425	-243659.673	1	12	18	39	46	19	30	46	87	62	5	3	10	20	35	42	33	42	19	89	Female	Female
996	996	RM0002	RM0139	2	117	441349.8014	-0.019695	-0.015452	0.056039	-0.040564	0.054741	0.020449	0.015603	0.084033613	3.31662479	0.674072139	242070.062	-659398.37	394863.198	-245340.518	1	12	18	39	46	19	30	46	87	62	5	3	10	20	35	42	33	42	19	39	Female	Female
997	997	RM0002	RM0149	2	118	1020773.353	-0.043253	-0.036161	-0.066985	-0.111639	0.024428	0.034227	-0.007834	0.079831933	3.240370349	0.69175015	242070.062	-659398.37	-29301.258	324642.201	1	12	18	39	46	19	30	46	87	62	7	7	26	27	37	1	8	14	15	64	Female	Female
1001	1001	RM0002	RM0164	2	122	1345513.787	-0.148397	-0.077774	-0.29776	-0.180431	-0.172398	-0.204976	0.203095	0.06302521	3.872983346	0.795385434	242070.062	-659398.37	3959.721	664879.1	1	12	18	39	46	19	30	46	87	62	6	20	8	36	22	37	67	68	48	7	Female	Female
1003	1003	RM0002	RM0170	2	124	1523947.942	-0.038878	-0.039632	-0.106332	-0.096295	-0.050554	-0.033075	0.039039	0.071428571	3.391164992	0.714196192	242070.062	-659398.37	168665.314	862780.684	1	12	18	39	46	19	30	46	87	62	6	20	13	16	28	14	65	3	61	18	Female	Female
1008	1008	RM0002	RM0180	2	129	1662731.308	-0.042104	-0.011167	-0.033995	-0.029541	-0.035529	0.011089	0.085912	0.071428571	3.535533906	0.706176078	242070.062	-659398.37	26707.513	989326.706	1	12	18	39	46	19	30	46	87	62	6	20	8	36	22	23	25	66	64	46	Female	Female
1012	1012	RM0002	RM0190	2	133	1519548.979	-0.031046	-0.022054	-0.095852	-0.048783	0.027607	-0.041973	0.085912	0.075630252	3.535533906	0.707649396	242070.062	-659398.37	164671.114	858178.153	1	12	18	39	46	19	30	46	87	62	6	20	13	16	28	14	65	3	61	18	Female	Female
1013	1013	RM0002	RM0192	2	134	1519548.979	-0.080169	-0.049239	-0.164063	-0.114884	-0.090368	-0.095895	0.132785	0.071428571	3.674234614	0.744745253	242070.062	-659398.37	164671.114	858178.153	1	12	18	39	46	19	30	46	87	62	6	20	13	16	28	14	65	3	61	18	Female	Female
1015	1015	RM0002	RM0197	2	136	1336682.956	-0.175429	-0.092247	-0.441768	-0.206734	-0.263227	-0.349446	0.273404	0.058823529	4.062019202	0.836079332	242070.062	-659398.37	308053.699	675654.994	1	12	18	39	46	19	30	46	87	62	6	20	13	37	49	47	18	18	12	96	Female	Female
1018	1018	RM0002	RM0200	2	139	1356344.016	-0.162097	-0.076354	-0.295641	-0.19585	-0.231149	-0.228048	0.179658	0.06302521	3.807886553	0.798240409	242070.062	-659398.37	287402.765	696187.863	1	12	18	39	46	19	30	46	87	62	6	20	13	37	49	47	18	18	12	96	Female	Female
1019	1019	RM0002	RM0201	2	140	1003994.373	-0.024861	-0.026703	0.027217	-0.093888	0.159591	0.084211	-0.054707	0.088235294	3.082207001	0.658147916	242070.062	-659398.37	-1275.714	314658.884	1	12	18	39	46	19	30	46	87	62	7	7	26	27	44	41	26	37	17	64	Female	Female
1022	1022	RM0002	RM0205	2	143	1516878.515	-0.005241	0.06677	-0.071014	0.158958	-0.115299	-0.135955	0.062476	0.075630252	3.464101615	0.684328168	242070.062	-659398.37	163527.15	855445.332	1	12	18	39	46	19	30	46	87	62	6	20	13	16	28	14	65	3	61	18	Female	Female
1024	1024	RM0002	RM0207	2	145	576309.4013	-0.01647	-0.02791	-0.058512	-0.076211	0.048559	0.005384	0.062476	0.075630252	3.464101615	0.699502858	242070.062	-659398.37	325058.037	-89095.361	1	12	18	39	46	19	30	46	87	62	3	18	24	34	24	48	1	78	8	8	Female	Female
1025	1025	RM0002	RM0209	2	146	1482671.016	-0.119237	-0.045675	-0.234192	-0.121683	-0.036129	-0.06971	0.132785	0.071428571	3.674234614	0.748875734	242070.062	-659398.37	-42162.828	795773.443	1	12	18	39	46	19	30	46	87	62	6	20	8	36	22	24	67	64	80	99	Female	Female
1027	1027	RM0002	RM0211	2	148	1495175.317	-0.052182	-0.031909	-0.119436	-0.058039	0.002444	-0.017366	0.062476	0.075630252	3.464101615	0.709699622	242070.062	-659398.37	86902.193	827703.564	1	12	18	39	46	19	30	46	87	62	6	20	13	16	28	23	25	3	36	46	Female	Female
1028	1028	RM0002	RM0212	2	149	1495175.317	-0.056292	-0.025603	-0.093905	-0.04573	0.036894	0.059278	0.109349	0.071428571	3.605551275	0.711910826	242070.062	-659398.37	86902.193	827703.564	1	12	18	39	46	19	30	46	87	62	6	20	13	16	28	23	25	3	36	46	Female	Female
1033	1033	RM0002	RM0218	2	154	516264.4843	-0.031242	-0.01561	0.044609	-0.047883	0.107865	0.07413	-0.007834	0.088235294	3.240370349	0.66405439	242070.062	-659398.37	312720.525	-147990.969	1	12	18	39	46	19	30	46	87	62	5	2	24	1	24	60	53	11	68	48	Female	Female
1034	1034	RM0002	RM0221	2	155	1476857.682	-0.036673	-0.039453	-0.147422	-0.07949	0.050486	-0.009587	0.132785	0.075630252	3.674234614	0.720387047	242070.062	-659398.37	422605.831	806383.145	1	12	18	39	46	19	30	46	87	62	6	20	13	37	42	55	18	16	76	55	Female	Female
1035	1035	RM0002	RM0222	2	156	539514.2647	-0.073784	-0.028706	-0.126747	-0.073123	-0.109454	-0.096392	0.179658	0.067226891	3.807886553	0.747442827	242070.062	-659398.37	270081.477	-120611.768	1	12	18	39	46	19	30	46	87	62	3	18	24	34	24	48	20	78	8	8	Female	Female
1036	1036	RM0002	RM0223	2	157	539514.2647	0.095916	0.027629	0.240772	0.085545	0.244253	0.256019	-0.10158	0.092436975	2.915475947	0.588111237	242070.062	-659398.37	270081.477	-120611.768	1	12	18	39	46	19	30	46	87	62	3	18	24	34	24	48	20	78	8	8	Female	Female
1037	1037	RM0002	RM0224	2	158	1385815.118	-0.058763	-0.045315	-0.148849	-0.095721	-0.114999	-0.137654	0.085912	0.071428571	3.535533906	0.735646889	242070.062	-659398.37	-377832.094	580038.945	1	12	18	39	46	19	30	46	87	62	2	6	27	17	40	9	29	34	10	38	Female	Female
1041	1041	RM0002	RM0244	2	162	1348383.565	0.03532	-0.025845	0.047652	-0.052746	0.113302	0.055292	-0.03127	0.084033613	3.16227766	0.658336735	242070.062	-659398.37	-512256.062	458246.626	1	12	18	39	46	19	30	46	87	62	2	6	27	3	26	12	6	25	67	30	Female	Female
1048	1048	RM0002	RM0263	2	169	1444114.357	-0.022047	-0.033014	-0.039904	-0.081507	0.141558	0.064493	-0.007834	0.079831933	3.240370349	0.677835037	242070.062	-659398.37	-137588.561	733916.241	1	12	18	39	46	19	30	46	87	62	6	20	8	6	17	34	70	31	32	31	Female	Female
1055	1055	RM0002	RM0282	2	176	1410344.443	-0.040049	-0.03399	-0.10772	-0.070866	0.012253	-0.073576	0.039039	0.079831933	3.391164992	0.704284849	242070.062	-659398.37	-315594.604	636009.507	1	12	18	39	46	19	30	46	87	62	2	6	27	17	40	9	29	34	10	38	Female	Female
1056	1056	RM0002	RM0283	2	177	1175225.85	0.077592	0.069693	0.189339	0.160234	0.168347	0.098345	-0.10158	0.092436975	2.915475947	0.593562791	242070.062	-659398.37	-300716.047	382973.463	1	12	18	39	46	19	30	46	87	62	2	6	27	18	18	31	38	54	44	67	Female	Female
1057	1057	RM0002	RM0284	2	178	2020406.114	-0.048639	-0.045137	-0.134015	-0.095365	-0.204566	-0.243211	0.132785	0.067226891	3.674234614	0.754085303	242070.062	-659398.37	-825083.986	1056184.068	1	12	18	39	46	19	30	46	87	62	4	5	20	38	12	26	55	7	42	57	Female	Female
1067	1067	RM0002	RM0299	2	188	1118827.064	-0.004895	0.006261	0.000746	0.018245	0.086477	0.098351	0.015603	0.084033613	3.31662479	0.662743644	242070.062	-659398.37	-341743.166	295031.362	1	12	18	39	46	19	30	46	87	62	2	6	27	18	9	44	57	28	60	53	Female	Female
1069	1069	RM0002	RM0302	2	190	1234013.823	0.13591	0.040299	0.264642	0.124245	0.275121	0.22634	-0.125016	0.100840336	2.828427125	0.567230086	242070.062	-659398.37	-431197.45	374768.431	1	12	18	39	46	19	30	46	87	62	2	6	27	3	26	30	6	62	67	30	Female	Female
1081	1081	RM0002	RM0320	2	202	1498663.405	0.103642	-6.10E-05	0.142784	-0.000115	-0.080586	-0.06669	-0.03127	0.079831933	3.16227766	0.65725901	242070.062	-659398.37	-451025.563	669364.384	1	12	18	39	46	19	30	46	87	62	2	6	27	2	40	9	29	34	10	38	Female	Female
1084	1084	RM0002	RM0325	2	205	1598580.48	-0.12819	-0.068839	-0.264218	-0.176315	-0.17899	-0.204391	0.156222	0.06302521	3.741657387	0.782829944	242070.062	-659398.37	-133178.953	894515.311	1	12	18	39	46	19	30	46	87	62	6	20	8	40	14	13	59	10	74	33	Female	Female
1085	1085	RM0002	RM0326	2	206	1334165.791	-0.042107	-0.047752	-0.178044	-0.088289	-0.120246	-0.10792	0.109349	0.067226891	3.605551275	0.740936452	242070.062	-659398.37	-318106.897	551469.142	1	12	18	39	46	19	30	46	87	62	2	6	27	17	40	9	29	34	10	38	Female	Female
1088	1088	RM0002	RM0329	2	209	1351589.203	0.0087	-0.037041	-0.087001	-0.065462	-0.191002	-0.222975	0.132785	0.071428571	3.674234614	0.736941729	242070.062	-659398.37	-178768.052	625003.691	1	12	18	39	46	19	30	46	87	62	2	6	8	6	17	38	70	59	79	31	Female	Female
1091	1091	RM0002	RM0332	2	212	1872810.65	-0.075035	-0.054696	-0.133635	-0.085077	-0.16173	-0.193201	0.132785	0.067226891	3.674234614	0.752941876	242070.062	-659398.37	-730062.831	941344.386	1	12	18	39	46	19	30	46	87	62	4	5	20	38	19	54	37	53	81	37	Female	Female
1093	1093	RM0002	RM0343	2	214	1399124.369	-0.069233	-0.040935	-0.128184	-0.063628	-0.298669	-0.257468	0.132785	0.067226891	3.674234614	0.758724529	242070.062	-659398.37	-383440.207	592115.075	1	12	18	39	46	19	30	46	87	62	2	6	27	17	40	9	29	34	10	38	Female	Female
1096	1096	RM0002	RM0349	2	217	1055092.85	-0.026667	-0.01097	-0.021816	-0.03018	0.08187	0.08237	-0.007834	0.084033613	3.240370349	0.669486398	242070.062	-659398.37	-369499.105	200371.411	1	12	18	39	46	19	30	46	87	62	9	6	27	18	9	22	57	28	60	53	Female	Female
1100	1100	RM0002	RM0353	2	221	1239099.722	-0.167503	-0.088424	-0.356815	-0.170918	-0.242441	-0.313235	0.249968	0.06302521	4	0.817804216	242070.062	-659398.37	-401005.048	399762.866	1	12	18	39	46	19	30	46	87	62	2	6	27	3	26	30	6	62	67	30	Female	Female
1112	1112	RM0002	RM0367	2	233	1139161.246	-0.024367	-0.022131	-0.160178	-0.056064	-0.002179	-0.042217	0.132785	0.071428571	3.674234614	0.723121141	242070.062	-659398.37	-223075.717	380470.732	1	12	18	39	46	19	30	46	87	62	2	6	27	18	18	56	38	54	44	67	Female	Female
1126	1126	RM0002	RM0383	2	247	1404808.812	-0.102553	0.016039	-0.30856	0.038538	-0.208288	-0.274051	0.179658	0.06302521	3.807886553	0.763810558	242070.062	-659398.37	-323879.684	626365.482	1	12	18	39	46	19	30	46	87	62	2	6	27	17	40	9	29	34	10	38	Female	Female
1133	1133	RM0002	RM0396	2	254	978077.4542	-0.07009	-0.030845	-0.140571	-0.090126	0.06818	-0.003325	0.062476	0.079831933	3.464101615	0.70769172	242070.062	-659398.37	-63248.957	269803.332	1	12	18	39	46	19	30	46	87	62	7	7	26	27	37	1	8	14	3	68	Female	Female
1139	1139	RM0002	RM0406	2	260	1710283.031	-0.046266	-0.008749	-0.2295	-0.018734	-0.181961	-0.223025	0.132785	0.06302521	3.674234614	0.74959693	242070.062	-659398.37	-393700.783	928324.364	1	12	18	39	46	19	30	46	87	62	6	20	8	40	14	13	59	50	74	71	Female	Female
1145	1145	RM0002	RM0416	2	266	1599075.722	-0.000544	-0.015162	-0.019553	-0.029266	0.103838	0.125243	0.039039	0.075630252	3.391164992	0.677777515	242070.062	-659398.37	-260001.37	858813.553	1	12	18	39	46	19	30	46	87	62	6	20	8	40	14	13	59	50	49	71	Female	Female
1147	1147	RM0002	RM0418	2	268	1205330.057	0.067391	0.079712	0.190375	0.204933	0.212446	0.218125	-0.078143	0.096638655	3	0.582628096	242070.062	-659398.37	-155027.773	478641.109	1	12	18	39	46	19	30	46	87	62	2	6	26	17	18	56	38	54	79	67	Female	Female
1149	1149	RM0002	RM0420	2	270	656395.3628	0.132195	0.01983	0.184719	0.037612	0.058078	0.096155	0.015603	0.079831933	3.31662479	0.638667361	242070.062	-659398.37	96449.708	-19359.633	1	12	18	39	46	19	30	46	87	62	3	10	2	35	47	5	61	6	75	51	Female	Female
1150	1150	RM0002	RM0421	2	271	737279.5153	-0.165497	-0.091651	-0.454342	-0.257078	-0.222398	-0.280203	0.226531	0.054621849	3.937003937	0.829721781	242070.062	-659398.37	18103.97	43040.434	1	12	18	39	46	19	30	46	87	62	3	10	16	7	50	21	15	19	35	15	Female	Female
1151	1151	RM0002	RM0423	2	272	1110223.07	-0.086236	-0.043217	-0.140507	-0.105989	-0.057879	-0.099523	0.156222	0.075630252	3.741657387	0.741550309	242070.062	-659398.37	-286302.647	317032.654	1	12	18	39	46	19	30	46	87	62	2	6	27	18	9	44	57	28	60	53	Female	Female
1152	1152	RM0002	RM0424	2	273	1598580.48	-0.198719	-0.105927	-0.446345	-0.171299	-0.451559	-0.415936	0.320277	0.046218487	4.183300133	0.867861284	242070.062	-659398.37	-133178.953	894515.311	1	12	18	39	46	19	30	46	87	62	6	20	8	40	14	13	59	10	74	33	Female	Female
1153	1153	RM0002	RM0425	2	274	1514142.458	-0.137805	-0.061085	-0.27609	-0.141047	-0.044641	-0.058857	0.156222	0.06302521	3.741657387	0.766768404	242070.062	-659398.37	-137324.598	806441.688	1	12	18	39	46	19	30	46	87	62	6	20	8	40	14	34	59	31	49	33	Female	Female
1154	1154	RM0002	RM0426	2	275	1334165.791	-0.082395	-0.051826	-0.180939	-0.132747	-0.177095	-0.191419	0.203095	0.06302521	3.872983346	0.773971628	242070.062	-659398.37	-318106.897	551469.142	1	12	18	39	46	19	30	46	87	62	2	6	27	17	40	9	29	34	10	38	Female	Female
1156	1156	RM0002	RM0428	2	277	1623126.394	-0.015805	-0.031161	-0.011818	-0.063801	0.013755	0.041875	0.085912	0.075630252	3.535533906	0.700058369	242070.062	-659398.37	-208270.75	900002.939	1	12	18	39	46	19	30	46	87	62	6	20	8	40	14	13	59	10	74	33	Female	Female
1157	1157	RM0002	RM0429	2	278	1218171.422	0.000532	-0.0643	-0.118507	-0.101433	-0.208234	-0.209088	0.179658	0.06302521	3.807886553	0.759862878	242070.062	-659398.37	-319863.67	421421.733	1	12	18	39	46	19	30	46	87	62	2	6	27	17	18	31	38	54	44	67	Female	Female
1159	1159	RM0002	RM0431	2	280	1641750.046	-0.144801	-0.065617	-0.246624	-0.169689	-0.188234	-0.187318	0.179658	0.067226891	3.807886553	0.782745306	242070.062	-659398.37	-138613.653	937606.052	1	12	18	39	46	19	30	46	87	62	6	20	8	40	14	13	59	10	74	33	Female	Female
1161	1161	RM0002	RM0433	2	282	1144035.392	-0.047954	-0.061052	-0.133398	-0.13015	-0.256222	-0.202992	0.132785	0.06302521	3.674234614	0.762496232	242070.062	-659398.37	-266421.132	365420.484	1	12	18	39	46	19	30	46	87	62	2	6	27	18	18	56	38	54	44	67	Female	Female
1162	1162	RM0002	RM0434	2	283	1144035.392	-0.055782	-0.046194	-0.123554	-0.105965	-0.076732	-0.071455	0.062476	0.071428571	3.464101615	0.725703715	242070.062	-659398.37	-266421.132	365420.484	1	12	18	39	46	19	30	46	87	62	2	6	27	18	18	56	38	54	44	67	Female	Female
1163	1163	RM0002	RM0435	2	284	1547392.822	0.040726	0.002984	0.147036	0.009443	0.171728	0.114946	-0.078143	0.092436975	3	0.623273224	242070.062	-659398.37	-153028.78	836703.716	1	12	18	39	46	19	30	46	87	62	6	20	8	40	14	13	59	10	49	33	Female	Female
1168	1168	RM0002	RM0440	2	289	623919.6786	0.168939	0.080432	0.400669	0.253846	0.314601	0.322079	-0.148453	0.100840336	2.738612788	0.529994871	242070.062	-659398.37	283853.074	-36879.338	1	12	18	39	46	19	30	46	87	62	3	18	25	34	10	43	11	22	71	84	Female	Female
1170	1170	RM0002	RM0442	2	291	586678.9079	-0.003231	-0.031233	-0.020254	-0.082433	0.108888	0.052316	0.015603	0.079831933	3.31662479	0.68058772	242070.062	-659398.37	314474.998	-77204.531	1	12	18	39	46	19	30	46	87	62	3	18	24	34	24	48	1	78	8	8	Female	Female
1172	1172	RM0002	RM0444	2	293	490280.8321	0.032649	-0.009739	0.027387	-0.023591	-0.064246	-0.034941	0.062476	0.079831933	3.464101615	0.687527682	242070.062	-659398.37	-207698.966	-464249.412	1	12	18	39	46	19	30	46	87	62	8	8	6	21	36	4	46	72	45	93	Female	Female
1176	1176	RM0002	RM0452	2	297	19926.29153	0.201863	0.164445	0.448089	0.453436	0.337393	0.386152	-0.171889	0.105042017	2.645751311	0.485689496	242070.062	-659398.37	227842.97	-645446.777	1	12	18	39	46	19	30	46	87	62	1	12	18	39	46	15	30	46	66	47	Female	Female
1180	1180	RM0002	RM0458	2	301	29840.39292	0.103842	0.071833	0.335122	0.254768	0.46118	0.440649	-0.195326	0.109243697	2.549509757	0.513551868	242070.062	-659398.37	226513.926	-633933.577	1	12	18	39	46	19	30	46	87	62	1	12	18	39	46	15	30	46	66	47	Female	Female
1183	1183	RM0002	RM0464	2	304	170237.5219	-0.003378	-0.00089	0.187598	-0.003609	0.218028	0.223719	-0.03127	0.096638655	3.16227766	0.624225656	242070.062	-659398.37	392870.874	-580405.149	1	12	18	39	46	19	30	46	87	62	1	11	3	32	8	50	41	80	27	6	Female	Female
1184	1184	RM0002	RM0473	2	305	173203.0833	0.007774	0.004824	0.035081	0.0142	0.077985	0.078697	0.015603	0.079831933	3.31662479	0.664519962	242070.062	-659398.37	406760.68	-605767.144	1	12	18	39	46	19	30	46	87	62	1	11	23	32	8	50	41	80	82	83	Female	Female
1185	1185	RM0002	RM0474	2	306	184497.4945	0.249738	0.125523	0.564026	0.376845	0.497087	0.480085	-0.242199	0.113445378	2.34520788	0.452162127	242070.062	-659398.37	423791.385	-691283.888	1	12	18	39	46	19	30	46	87	62	1	12	29	12	43	20	43	29	18	83	Female	Female
1186	1186	RM0002	RM0475	2	307	218404.7254	0.16253	0.056354	0.362093	0.16508	0.396563	0.388978	-0.148453	0.100840336	2.738612788	0.534993043	242070.062	-659398.37	437339.636	-757226.881	1	12	18	39	46	19	30	46	87	62	1	12	29	12	43	20	17	20	18	56	Female	Female
1187	1187	RM0002	RM0477	2	308	187321.5094	0.103891	0.0679	0.256466	0.169145	0.308408	0.30872	-0.078143	0.100840336	3	0.566415924	242070.062	-659398.37	415688.151	-729726.935	1	12	18	39	46	19	30	46	87	62	1	12	29	12	43	20	17	20	18	56	Female	Female
1188	1188	RM0002	RM0478	2	309	17622.52008	0.274104	0.17276	0.653926	0.562492	0.606994	0.603468	-0.289072	0.121848739	2.121320344	0.396823134	242070.062	-659398.37	227865.154	-669827.838	1	12	18	39	46	19	30	46	87	62	1	12	18	39	46	19	30	46	87	62	Female	Female
1192	1192	RM0002	RM0483	2	313	180203.3134	0.003423	0.000522	0.152543	0.002331	0.306709	0.271697	-0.078143	0.096638655	3	0.609928543	242070.062	-659398.37	336267.094	-505774.956	1	12	18	39	46	19	30	46	87	62	1	11	22	8	29	28	45	63	56	32	Female	Female
1196	1196	RM0002	RM0489	2	317	219639.6234	0.018346	-0.004663	0.141907	-0.014659	0.084086	0.052515	-0.054707	0.088235294	3.082207001	0.643645147	242070.062	-659398.37	404788.528	-511871.203	1	12	18	39	46	19	30	46	87	62	1	11	3	8	29	53	16	63	88	2	Female	Female
1199	1199	RM0002	RM0495	2	320	2090190.11	-0.079606	-0.052268	-0.167875	-0.079802	-0.036583	-0.07178	0.109349	0.075630252	3.605551275	0.732096439	242070.062	-659398.37	-963795.6	1047875.1	1	12	18	39	46	19	30	46	87	62	4	5	20	38	12	26	55	7	42	57	Female	Female
1209	1209	RM0002	RM0506	2	330	1727892.012	-0.007439	-0.017189	0.001737	-0.028272	0.171049	0.085658	-0.03127	0.088235294	3.16227766	0.655012026	242070.062	-659398.37	-813526.003	708566.452	1	12	18	39	46	19	30	46	87	62	4	4	20	38	3	18	19	67	6	80	Female	Female
1211	1211	RM0002	RM0508	2	332	2060546.619	-0.009029	-0.004636	0.020909	-0.013936	0.126768	0.1284	-0.007834	0.084033613	3.240370349	0.658461726	242070.062	-659398.37	-944801.657	1024997.038	1	12	18	39	46	19	30	46	87	62	4	5	20	38	12	26	55	7	42	57	Female	Female
1212	1212	RM0002	RM0509	2	333	2101341.314	0.002074	-0.007674	-0.069119	-0.017598	-0.098997	-0.067001	0.132785	0.067226891	3.674234614	0.719665135	242070.062	-659398.37	-957737.778	1065738.281	1	12	18	39	46	19	30	46	87	62	4	5	20	38	12	26	55	7	42	57	Female	Female
1214	1214	RM0002	RM0511	2	335	1941720.085	-0.080585	0.038101	-0.157369	0.087821	-0.105128	-0.095938	0.179658	0.071428571	3.807886553	0.725563479	242070.062	-659398.37	-898917.559	911723.566	1	12	18	39	46	19	30	46	87	62	4	5	20	38	12	26	55	7	28	57	Female	Female
1217	1217	RM0002	RM0514	2	338	1782949.358	-0.100033	0.005782	-0.179353	0.013168	-0.176993	-0.170203	0.156222	0.06302521	3.741657387	0.74906111	242070.062	-659398.37	-841712.448	756343.091	1	12	18	39	46	19	30	46	87	62	4	4	20	38	3	18	19	67	6	26	Female	Female
1218	1218	RM0002	RM0516	2	339	1782235.812	-0.151529	-0.078367	-0.260176	-0.177182	-0.178748	-0.222589	0.109349	0.067226891	3.605551275	0.777068155	242070.062	-659398.37	-834792.486	760718.366	1	12	18	39	46	19	30	46	87	62	4	4	20	38	3	18	19	67	6	26	Female	Female
1220	1220	RM0002	RM0518	2	341	1778994.302	-0.033178	-0.031959	-0.050105	-0.082465	-0.016278	-0.04837	0.085912	0.075630252	3.535533906	0.711647435	242070.062	-659398.37	-832083.687	758704.042	1	12	18	39	46	19	30	46	87	62	4	4	20	38	3	18	19	67	6	26	Female	Female
1221	1221	RM0002	RM0519	2	342	1777586.394	-0.027772	-0.024028	-0.069369	-0.05125	-0.008329	-0.02888	0.062476	0.071428571	3.464101615	0.706885822	242070.062	-659398.37	-832956.234	756275.268	1	12	18	39	46	19	30	46	87	62	4	4	20	38	3	18	19	67	6	26	Female	Female
1223	1223	RM0002	RM0521	2	344	1772344.845	-0.117602	-0.054089	-0.211998	-0.117985	-0.158607	-0.188793	0.203095	0.067226891	3.872983346	0.774646372	242070.062	-659398.37	-832289.642	750196.422	1	12	18	39	46	19	30	46	87	62	4	4	20	38	3	18	19	67	6	26	Female	Female
1230	1230	RM0002	RM0528	2	351	1747354.945	-0.032489	0.124676	-0.144331	0.202207	0.055478	-0.015397	0.109349	0.084033613	3.605551275	0.666252899	242070.062	-659398.37	-827636.978	722258.661	1	12	18	39	46	19	30	46	87	62	4	4	20	38	3	18	19	67	6	80	Female	Female
1231	1231	RM0002	RM0529	2	352	1747354.945	-0.126233	-0.075876	-0.281178	-0.158076	-0.218624	-0.247997	0.179658	0.06302521	3.807886553	0.791146337	242070.062	-659398.37	-827636.978	722258.661	1	12	18	39	46	19	30	46	87	62	4	4	20	38	3	18	19	67	6	80	Female	Female
1232	1232	RM0002	RM0532	2	353	2002650.894	-0.094651	-0.052421	-0.247106	-0.090211	-0.13654	-0.126979	0.179658	0.067226891	3.807886553	0.764104985	242070.062	-659398.37	-917317.583	974041.435	1	12	18	39	46	19	30	46	87	62	4	5	20	38	12	26	55	7	42	57	Female	Female
1233	1233	RM0002	RM0533	2	354	2002650.894	-0.021848	-0.035449	-0.064077	-0.050642	-0.077846	-0.047503	0.179658	0.071428571	3.807886553	0.730321947	242070.062	-659398.37	-917317.583	974041.435	1	12	18	39	46	19	30	46	87	62	4	5	20	38	12	26	55	7	42	57	Female	Female
1234	1234	RM0002	RM0534	2	355	2002900.173	-0.086945	-0.039406	-0.129522	-0.087103	-0.130131	-0.087046	0.249968	0.067226891	4	0.762762303	242070.062	-659398.37	-920917.865	971266.582	1	12	18	39	46	19	30	46	87	62	4	5	20	38	12	26	55	7	42	57	Female	Female
1239	1239	RM0002	RM0539	2	360	1766308.175	-0.021212	0.134039	-0.039547	0.279818	0.034521	0.024337	0.062476	0.079831933	3.464101615	0.647173801	242070.062	-659398.37	-832095.607	742747.373	1	12	18	39	46	19	30	46	87	62	4	4	20	38	3	18	19	67	6	26	Female	Female
1240	1240	RM0002	RM0540	2	361	1766308.175	0.073165	0.115793	0.19216	0.246645	0.088512	0.137976	0.015603	0.084033613	3.31662479	0.609389186	242070.062	-659398.37	-832095.607	742747.373	1	12	18	39	46	19	30	46	87	62	4	4	20	38	3	18	19	67	6	26	Female	Female
1243	1243	RM0002	RM0543	2	364	1681955.162	0.029305	0.076353	0.057628	0.180373	0.155063	0.163079	-0.007834	0.079831933	3.240370349	0.626849033	242070.062	-659398.37	-749951.149	698860.473	1	12	18	39	46	19	30	46	87	62	4	4	20	15	7	18	64	67	6	69	Female	Female
1245	1245	RM0002	WG0001	2	366	683720.1765	0.080504	0.011764	0.092077	0.029633	0.064414	0.054415	0.015603	0.079831933	3.31662479	0.653117234	242070.062	-659398.37	72871.291	3055.444	1	12	18	39	46	19	30	46	87	62	3	10	16	7	47	21	15	6	26	79	Female	Female
1256	1256	RM0002	WG0012	2	377	696908.4905	-0.096045	-0.061338	-0.227642	-0.156364	-0.107505	-0.140573	0.156222	0.067226891	3.741657387	0.764676959	242070.062	-659398.37	80497.966	18521.907	1	12	18	39	46	19	30	46	87	62	3	10	16	7	47	21	15	6	26	4	Female	Female
1257	1257	RM0002	WG0013	2	378	695496.9224	0.018223	-0.008671	0.038861	-0.017152	0.054627	0.058358	0.062476	0.079831933	3.464101615	0.677092044	242070.062	-659398.37	88466.866	18924.582	1	12	18	39	46	19	30	46	87	62	3	10	16	7	47	21	15	6	26	4	Female	Female
1258	1258	RM0002	WG0014	2	379	695496.9224	0.015798	-0.025692	-0.026979	-0.051203	-0.124576	-0.134803	0.039039	0.075630252	3.391164992	0.704252696	242070.062	-659398.37	88466.866	18924.582	1	12	18	39	46	19	30	46	87	62	3	10	16	7	47	21	15	6	26	4	Female	Female
1259	1259	RM0002	WG0015	2	380	719403.1504	-0.004067	-0.030202	-0.071369	-0.072971	-0.134165	-0.125767	0.085912	0.071428571	3.535533906	0.721832035	242070.062	-659398.37	80528.45	41633.156	1	12	18	39	46	19	30	46	87	62	3	10	16	7	47	21	15	38	26	5	Female	Female
1260	1260	RM0002	WG0016	2	381	692536.5986	-0.018937	-0.027854	0.080843	-0.089679	0.117073	0.085518	-0.03127	0.084033613	3.16227766	0.663588225	242070.062	-659398.37	87492.631	15666.633	1	12	18	39	46	19	30	46	87	62	3	10	16	7	47	21	15	6	26	4	Female	Female
1261	1261	RM0002	WG0017	2	382	700003.8658	-0.083202	-0.063377	-0.124763	-0.176701	-0.165933	-0.204578	0.085912	0.075630252	3.535533906	0.748035819	242070.062	-659398.37	72356.529	19720.713	1	12	18	39	46	19	30	46	87	62	3	10	16	7	47	21	15	6	26	4	Female	Female
1262	1262	RM0002	WG0018	2	383	689144.625	0.078159	0.078287	0.20814	0.195193	0.317873	0.316977	-0.10158	0.100840336	2.915475947	0.563687944	242070.062	-659398.37	56682.088	4342.252	1	12	18	39	46	19	30	46	87	62	3	10	16	7	47	21	15	6	26	79	Female	Female
1263	1263	RM0002	WG0019	2	384	717000.116	-0.098174	-0.076937	-0.203615	-0.188632	-0.261904	-0.316448	0.156222	0.067226891	3.741657387	0.78484218	242070.062	-659398.37	92991.568	41932.343	1	12	18	39	46	19	30	46	87	62	3	10	16	7	47	21	35	38	26	5	Female	Female
1264	1264	RM0002	WG0020	2	385	680260.3791	0.109077	0.031777	0.297532	0.086881	0.286545	0.23428	-0.125016	0.100840336	2.828427125	0.571191095	242070.062	-659398.37	120888.074	9981.275	1	12	18	39	46	19	30	46	87	62	3	10	2	35	47	5	35	6	26	85	Female	Female
1265	1265	RM0002	WG0021	2	386	680260.3791	-0.130735	-0.065028	-0.307032	-0.195654	-0.056749	-0.109087	0.132785	0.071428571	3.674234614	0.765256326	242070.062	-659398.37	120888.074	9981.275	1	12	18	39	46	19	30	46	87	62	3	10	2	35	47	5	35	6	26	85	Female	Female
1266	1266	RM0002	WG0022	2	387	693982.7124	-0.130148	-0.068615	-0.266598	-0.17175	-0.197174	-0.235845	0.156222	0.06302521	3.741657387	0.785349422	242070.062	-659398.37	116823.373	23188.82	1	12	18	39	46	19	30	46	87	62	3	10	16	7	47	5	35	6	26	85	Female	Female
1267	1267	RM0002	WG0023	2	388	727646.9873	0.137136	0.091353	0.343871	0.286009	0.343773	0.316768	-0.171889	0.100840336	2.645751311	0.527378295	242070.062	-659398.37	80329.164	50045.088	1	12	18	39	46	19	30	46	87	62	3	10	16	7	47	21	15	38	26	5	Female	Female
1268	1268	RM0002	WG0024	2	389	692853.8177	0.005356	-0.005648	0.038313	-0.014653	0.159178	0.116703	-0.03127	0.092436975	3.16227766	0.644748778	242070.062	-659398.37	79900.652	14209.45	1	12	18	39	46	19	30	46	87	62	3	10	16	7	47	21	15	6	26	4	Female	Female
1269	1269	RM0002	WG0025	2	390	696908.4905	0.016584	0.06419	0.071483	0.191102	0.204744	0.152991	-0.03127	0.088235294	3.16227766	0.616197408	242070.062	-659398.37	80497.966	18521.907	1	12	18	39	46	19	30	46	87	62	3	10	16	7	47	21	15	6	26	4	Female	Female
1270	1270	RM0002	WG0026	2	391	764934.9328	0.013718	-0.006439	0.119805	-0.023598	0.201858	0.14151	-0.078143	0.092436975	3	0.628578794	242070.062	-659398.37	158653.615	100974.662	1	12	18	39	46	19	30	46	87	62	3	9	5	29	33	51	68	9	65	44	Female	Female
1294	1294	RM0002	WG0051	2	415	644904.9445	-0.03814	-0.044765	0.015589	-0.142438	-0.051681	-0.050052	0.039039	0.075630252	3.391164992	0.708919649	242070.062	-659398.37	240392.271	-14495.608	1	12	18	39	46	19	30	46	87	62	3	9	21	29	10	43	28	22	55	41	Female	Female
1295	1295	RM0002	WG0052	2	416	640584.4476	0.019883	0.082493	-0.066634	0.190077	-0.019662	-0.012741	0.039039	0.079831933	3.391164992	0.658786718	242070.062	-659398.37	229593.392	-18935.438	1	12	18	39	46	19	30	46	87	62	3	9	21	29	10	43	28	22	55	41	Female	Female
1296	1296	RM0002	WG0054	2	417	724490.6044	-0.05184	-0.041101	-0.053268	-0.128562	0.074251	0.031698	-0.007834	0.084033613	3.240370349	0.688219997	242070.062	-659398.37	226482.768	64924.536	1	12	18	39	46	19	30	46	87	62	3	9	21	29	41	3	13	12	50	60	Female	Female
1297	1297	RM0002	WG0055	2	418	707425.0135	-0.023413	-0.038783	-0.041579	-0.071352	-0.000407	0.003315	0.062476	0.071428571	3.464101615	0.706351575	242070.062	-659398.37	153465.872	42455.922	1	12	18	39	46	19	30	46	87	62	3	9	5	29	33	58	68	49	14	44	Female	Female
1298	1298	RM0002	WG0056	2	419	666303.4584	0.019174	0.070921	-0.005	0.162922	-0.077799	-0.054007	0.062476	0.075630252	3.464101615	0.670971086	242070.062	-659398.37	245853.967	6894.344	1	12	18	39	46	19	30	46	87	62	3	9	21	29	10	43	28	22	55	41	Female	Female
1299	1299	RM0002	WG0057	2	420	707159.5879	-0.125769	-0.07506	-0.253229	-0.178461	-0.232924	-0.215942	0.179658	0.058823529	3.807886553	0.793112575	242070.062	-659398.37	204308.393	46752.279	1	12	18	39	46	19	30	46	87	62	3	9	5	29	41	49	13	40	50	60	Female	Female
1300	1300	RM0002	WG0058	2	421	710252.4722	-0.107372	-0.062516	-0.18674	-0.162213	-0.15197	-0.19882	0.156222	0.071428571	3.741657387	0.76622095	242070.062	-659398.37	225077.07	50650.792	1	12	18	39	46	19	30	46	87	62	3	9	21	29	41	3	13	12	50	60	Female	Female
1301	1301	RM0002	WG0059	2	422	713049.7466	0.101616	0.019198	0.222529	0.045777	0.298535	0.282664	-0.125016	0.092436975	2.828427125	0.584255514	242070.062	-659398.37	165742.23	49554.381	1	12	18	39	46	19	30	46	87	62	3	9	5	29	33	58	68	49	14	44	Female	Female
1302	1302	RM0002	WG0060	2	423	754280.1331	-0.048855	-0.025539	-0.068588	-0.074662	0.203142	0.18848	0.039039	0.084033613	3.391164992	0.675897679	242070.062	-659398.37	166224.461	91058.8	1	12	18	39	46	19	30	46	87	62	3	9	5	29	33	49	68	9	65	44	Female	Female
1303	1303	RM0002	WG0061	2	424	682835.0999	-0.037504	0.047753	-0.056184	0.102003	-0.013972	-0.060295	0.039039	0.079831933	3.391164992	0.677833069	242070.062	-659398.37	228838.484	23308.521	1	12	18	39	46	19	30	46	87	62	3	9	21	29	41	3	13	12	50	59	Female	Female
1304	1304	RM0002	WG0062	2	425	707706.7445	-0.102969	-0.055384	-0.203271	-0.132388	-0.234712	-0.222926	0.179658	0.06302521	3.807886553	0.778963101	242070.062	-659398.37	194361.571	46698.462	1	12	18	39	46	19	30	46	87	62	3	9	5	29	41	49	68	40	14	44	Female	Female
1305	1305	RM0002	WG0063	2	426	716810.4132	0.08887	-0.00555	0.132294	-0.010762	0.116159	0.078164	-0.03127	0.079831933	3.16227766	0.643667146	242070.062	-659398.37	188999.643	55444.759	1	12	18	39	46	19	30	46	87	62	3	9	5	29	33	49	68	40	14	44	Female	Female
1306	1306	RM0002	WG0064	2	427	694810.8578	0.052175	-0.000332	0.063427	-0.000758	0.247664	0.17574	-0.03127	0.088235294	3.16227766	0.63212258	242070.062	-659398.37	182846.528	32883.871	1	12	18	39	46	19	30	46	87	62	3	9	5	29	33	58	68	49	14	44	Female	Female
1307	1307	RM0002	WG0065	2	428	717992.3157	-0.050764	-0.04564	-0.115378	-0.098746	-0.024656	-0.05679	0.085912	0.071428571	3.535533906	0.724439166	242070.062	-659398.37	207566.217	57764.408	1	12	18	39	46	19	30	46	87	62	3	9	5	29	41	49	13	40	50	60	Female	Female
1308	1308	RM0002	WG0066	2	429	688164.1722	-0.107421	-0.058938	-0.153173	-0.175168	-0.057292	-0.106917	0.085912	0.075630252	3.535533906	0.741078924	242070.062	-659398.37	222359.571	28483.469	1	12	18	39	46	19	30	46	87	62	3	9	21	29	41	3	13	12	50	59	Female	Female
1309	1309	RM0002	WG0067	2	430	712848.7709	-0.035303	-0.037235	-0.075954	-0.073008	-0.070336	-0.069189	0.085912	0.071428571	3.535533906	0.720450204	242070.062	-659398.37	184332.128	51108.281	1	12	18	39	46	19	30	46	87	62	3	9	5	29	33	49	68	40	14	44	Female	Female
1310	1310	RM0002	WG0068	2	431	699846.6853	-0.047412	-0.041024	-0.136517	-0.085743	-0.06667	-0.063869	0.085912	0.071428571	3.535533906	0.726182273	242070.062	-659398.37	195532.475	38899.3	1	12	18	39	46	19	30	46	87	62	3	9	5	29	41	49	13	40	14	44	Female	Female
1311	1311	RM0002	WG0069	2	432	607059.0775	0.107287	0.008479	0.184099	0.02166	0.012687	0.030796	-0.03127	0.084033613	3.16227766	0.638891047	242070.062	-659398.37	283001.415	-53720.776	1	12	18	39	46	19	30	46	87	62	3	18	25	34	10	43	11	22	71	84	Female	Female
1313	1313	RM0002	WG0071	2	434	463160.6957	-0.086187	-0.028778	-0.18118	-0.091337	-0.035515	-0.069339	0.085912	0.071428571	3.535533906	0.730273584	242070.062	-659398.37	355983.8	-210464.644	1	12	18	39	46	19	30	46	87	62	5	3	10	20	35	42	56	42	83	10	Female	Female
1315	1315	RM0002	WG0073	2	436	479545.7573	-0.110748	-0.051735	-0.185248	-0.171216	0.030594	-0.06217	0.085912	0.079831933	3.535533906	0.731997142	242070.062	-659398.37	331126.362	-188194.477	1	12	18	39	46	19	30	46	87	62	5	2	7	1	31	60	54	11	68	92	Female	Female
1316	1316	RM0002	WG0075	2	437	529596.6914	-0.013457	0.029932	0.087452	0.112484	0.216624	0.212032	-0.054707	0.096638655	3.082207001	0.615137203	242070.062	-659398.37	312222.345	-134468.553	1	12	18	39	46	19	30	46	87	62	5	2	24	1	24	48	53	78	8	8	Female	Female
1317	1317	RM0002	WG0076	2	438	528593.8228	0.140509	0.032615	0.346233	0.09711	0.281823	0.27669	-0.171889	0.100840336	2.645751311	0.553743562	242070.062	-659398.37	282639.104	-132363.663	1	12	18	39	46	19	30	46	87	62	3	18	24	1	24	48	20	78	8	8	Female	Female
1318	1318	RM0002	WG0077	2	439	552403.6239	0.076202	0.068515	0.304176	0.242448	0.394278	0.421231	-0.10158	0.100840336	2.915475947	0.547460532	242070.062	-659398.37	309094.132	-111075.894	1	12	18	39	46	19	30	46	87	62	3	18	24	34	24	48	1	78	8	8	Female	Female
1320	1320	RM0002	WG0079	2	441	596320.5184	0.079326	0.013368	0.190835	0.045674	0.16642	0.158049	-0.10158	0.092436975	2.915475947	0.606531673	242070.062	-659398.37	286191.425	-64712.347	1	12	18	39	46	19	30	46	87	62	3	18	25	34	10	48	11	78	71	84	Female	Female
1323	1323	RM0002	WG0082	2	444	1018259.57	-0.140716	-0.07289	-0.328586	-0.138451	-0.372737	-0.399766	0.249968	0.054621849	4	0.826136331	242070.062	-659398.37	6793.173	331307.105	1	12	18	39	46	19	30	46	87	62	7	7	26	27	44	41	26	37	17	64	Female	Female
1324	1324	RM0002	WG0083	2	445	1021132.089	-0.071998	-0.03619	-0.069784	-0.111937	0.14537	0.101272	0.039039	0.084033613	3.391164992	0.690019933	242070.062	-659398.37	26911.722	338808.839	1	12	18	39	46	19	30	46	87	62	7	7	26	27	44	41	26	37	17	64	Female	Female
1325	1325	RM0002	WG0084	2	446	977290.5065	-0.022218	-0.029935	-0.016022	-0.090765	0.127228	0.138178	-0.078143	0.084033613	3	0.658646615	242070.062	-659398.37	-11270.87	284484.624	1	12	18	39	46	19	30	46	87	62	7	7	26	27	44	41	26	37	2	64	Female	Female
1326	1326	RM0002	WG0085	2	447	974493.1007	0.073136	-0.013118	0.128612	-0.033521	0.072373	0.057966	-0.054707	0.084033613	3.082207001	0.644403748	242070.062	-659398.37	-23800.666	278124.728	1	12	18	39	46	19	30	46	87	62	7	7	26	27	37	1	8	14	2	68	Female	Female
1327	1327	RM0002	WG0086	2	448	959748.1152	0.07977	0.091527	0.134015	0.211992	0.026666	0.046197	-0.054707	0.088235294	3.082207001	0.610784982	242070.062	-659398.37	36560.246	278088.782	1	12	18	39	46	19	30	46	87	62	7	7	26	27	44	41	26	37	53	64	Female	Female
1332	1332	RM0002	WG0091	2	453	977814.2385	-0.032982	-0.042151	-0.146551	-0.09115	-0.133119	-0.149687	0.062476	0.071428571	3.464101615	0.729699031	242070.062	-659398.37	26158.445	294280.223	1	12	18	39	46	19	30	46	87	62	7	7	26	27	44	41	26	37	53	64	Female	Female
1335	1335	RM0002	WG0094	2	456	989016.0149	-0.086749	-0.050489	-0.189186	-0.142742	-0.049214	-0.094627	0.062476	0.075630252	3.464101615	0.732583611	242070.062	-659398.37	-7269.105	297671.459	1	12	18	39	46	19	30	46	87	62	7	7	26	27	44	41	26	37	2	64	Female	Female
1336	1336	RM0002	WG0095	2	457	988838.5458	0.019055	0.014925	0.111345	0.044239	0.139157	0.176207	0.015603	0.084033613	3.31662479	0.644170081	242070.062	-659398.37	27607.831	305903.459	1	12	18	39	46	19	30	46	87	62	7	7	26	27	44	41	26	37	53	64	Female	Female
1338	1338	RM0002	WG0097	2	459	994197.5725	-0.061185	0.00023	-0.079219	0.000656	0.06004	0.046756	0.062476	0.075630252	3.464101615	0.693481895	242070.062	-659398.37	-14135.277	301219.992	1	12	18	39	46	19	30	46	87	62	7	7	26	27	44	41	26	37	2	64	Female	Female
1341	1341	RM0002	WG0100	2	462	1011309.613	-0.013065	0.003869	0.03812	0.010493	0.088461	0.119739	0.039039	0.079831933	3.391164992	0.668240287	242070.062	-659398.37	-50610.5	308633.252	1	12	18	39	46	19	30	46	87	62	7	7	26	27	37	1	8	14	15	68	Female	Female
1342	1342	RM0002	WG0101	2	463	1016813.008	-0.025542	-0.040875	-0.043728	-0.111971	0.061037	0.0154	0.039039	0.075630252	3.391164992	0.699136596	242070.062	-659398.37	-38767.868	317862.47	1	12	18	39	46	19	30	46	87	62	7	7	26	27	37	1	8	14	15	68	Female	Female
1344	1344	RM0002	WG0103	2	465	1020556.107	0.002298	-0.034708	-0.039437	-0.082343	0.087397	0.052998	0.039039	0.079831933	3.391164992	0.686426685	242070.062	-659398.37	-38030.387	321967.263	1	12	18	39	46	19	30	46	87	62	7	7	26	27	37	1	8	14	15	68	Female	Female
1346	1346	RM0002	WG0105	2	467	1017919.979	-0.162317	-0.086414	-0.332332	-0.211643	-0.325662	-0.342362	0.226531	0.06302521	3.937003937	0.820593323	242070.062	-659398.37	-58774.825	313048.769	1	12	18	39	46	19	30	46	87	62	7	7	26	27	37	1	8	14	15	68	Female	Female
1347	1347	RM0002	WG0106	2	468	991040.9499	-0.023805	0.066273	-0.018381	0.146303	0.02073	-0.003158	0.062476	0.084033613	3.464101615	0.66432509	242070.062	-659398.37	-47576.75	288371.058	1	12	18	39	46	19	30	46	87	62	7	7	26	27	37	1	8	14	3	68	Female	Female
1348	1348	RM0002	WG0107	2	469	982089.113	0.085441	-0.001252	0.214134	-0.003318	0.167252	0.141291	-0.10158	0.092436975	2.915475947	0.610884744	242070.062	-659398.37	-47320.773	279085.498	1	12	18	39	46	19	30	46	87	62	7	7	26	27	37	1	8	14	3	68	Female	Female
1350	1350	RM0002	WG0109	2	471	992918.3939	-0.087511	-0.044566	-0.176714	-0.131497	-0.250199	-0.227855	0.109349	0.06302521	3.605551275	0.764291779	242070.062	-659398.37	-59090.143	286746.158	1	12	18	39	46	19	30	46	87	62	7	7	26	27	37	1	8	14	3	68	Female	Female
1352	1352	RM0002	WG0111	2	473	625982.3526	0.047992	-0.014953	0.100052	-0.039442	0.065025	0.066363	-0.03127	0.084033613	3.16227766	0.653368407	242070.062	-659398.37	180659.786	-36435.543	1	12	18	39	46	19	30	46	87	62	3	9	2	35	16	8	69	33	40	1	Female	Female
1354	1354	RM0002	WG0114	2	475	762540.1162	0.090729	-0.008246	0.200313	-0.019588	0.126574	0.110648	-0.054707	0.088235294	3.082207001	0.628121488	242070.062	-659398.37	114207.592	92345.348	1	12	18	39	46	19	30	46	87	62	3	10	16	7	33	51	35	9	33	5	Female	Female
1357	1357	RM0002	WG0117	2	478	496851.8906	0.130385	0.047067	0.40206	0.163421	0.342548	0.343642	-0.195326	0.105042017	2.549509757	0.530950361	242070.062	-659398.37	135623.336	-174083.116	1	12	18	39	46	19	30	46	87	62	3	14	30	26	32	29	10	75	47	95	Female	Female
1360	1360	RM0002	WG0121	2	481	637935.6661	0.099267	0.013642	0.254351	0.036129	0.18687	0.132539	-0.125016	0.096638655	2.828427125	0.594298022	242070.062	-659398.37	107373.653	-35845.011	1	12	18	39	46	19	30	46	87	62	3	10	2	35	16	32	61	60	75	51	Female	Female
1361	1361	RM0002	WG0122	2	482	730537.5207	-0.038189	-0.026233	-0.029717	-0.078253	-0.08039	-0.067448	0.109349	0.075630252	3.605551275	0.717843119	242070.062	-659398.37	97432.235	56677.721	1	12	18	39	46	19	30	46	87	62	3	10	16	7	47	51	35	38	33	5	Female	Female
1363	1363	RM0002	WG0124	2	484	781301.2884	0.108665	0.082242	0.28752	0.145907	0.302993	0.271096	-0.10158	0.096638655	2.915475947	0.56496643	242070.062	-659398.37	15322.671	88276.241	1	12	18	39	46	19	30	46	87	62	3	10	16	7	50	2	40	69	31	70	Female	Female
1364	1364	RM0002	WG0125	2	485	540324.2755	-0.066543	-0.057502	-0.209275	-0.139499	-0.030428	-0.060507	0.085912	0.071428571	3.535533906	0.736517415	242070.062	-659398.37	114217.863	-134418.239	1	12	18	39	46	19	30	46	87	62	3	14	30	25	32	29	49	13	47	98	Female	Female
1365	1365	RM0002	WG0126	2	486	684507.2072	-0.040464	-0.022755	-0.063257	-0.071174	0.121058	0.115617	-0.007834	0.084033613	3.240370349	0.674232542	242070.062	-659398.37	167309.203	21013.954	1	12	18	39	46	19	30	46	87	62	3	9	5	29	33	58	69	49	14	44	Female	Female
1367	1367	RM0002	WG0128	2	488	744592.6083	0.034708	-0.003746	0.141254	-0.011704	0.182022	0.203651	-0.078143	0.084033613	3	0.628080158	242070.062	-659398.37	122060.088	75459.275	1	12	18	39	46	19	30	46	87	62	3	10	5	7	33	51	35	9	33	5	Female	Female
1368	1368	RM0002	WG0129	2	489	508758.7126	0.105701	0.01791	0.257679	0.043771	0.238263	0.201454	-0.078143	0.092436975	3	0.597534396	242070.062	-659398.37	174635.474	-155128.597	1	12	18	39	46	19	30	46	87	62	3	14	30	25	27	35	23	45	70	11	Female	Female
1370	1370	RM0002	WG0132	2	491	614281.8761	-0.002986	-0.020654	-0.021812	-0.059937	0.102681	0.0584	0.039039	0.084033613	3.391164992	0.678166728	242070.062	-659398.37	167236.752	-49691.72	1	12	18	39	46	19	30	46	87	62	3	14	2	35	16	8	31	33	40	1	Female	Female
1371	1371	RM0002	WG0133	2	492	609669.1215	-0.055656	-0.03718	-0.068745	-0.111355	-0.047104	-0.017877	0.109349	0.079831933	3.605551275	0.718469426	242070.062	-659398.37	157622.988	-55606.08	1	12	18	39	46	19	30	46	87	62	3	14	2	35	16	32	31	33	40	1	Female	Female
1373	1373	RM0002	WG0135	2	494	595135.5125	-0.054898	-0.035409	-0.136123	-0.084706	-0.182233	-0.179564	0.179658	0.067226891	3.807886553	0.755587419	242070.062	-659398.37	155312.134	-70620.534	1	12	18	39	46	19	30	46	87	62	3	14	2	35	16	8	31	33	40	1	Female	Female
1374	1374	RM0002	WG0136	2	495	574642.1312	0.064435	0.021653	0.140847	0.062991	0.277413	0.270219	-0.054707	0.092436975	3.082207001	0.605326157	242070.062	-659398.37	165228.708	-89917.04	1	12	18	39	46	19	30	46	87	62	3	14	30	25	27	8	60	33	38	49	Female	Female
1377	1377	RM0002	WG0139	2	498	547747.6757	-0.064903	-0.035293	-0.074649	-0.086785	-0.024004	-0.037109	0.132785	0.071428571	3.674234614	0.727677466	242070.062	-659398.37	91630.92	-132714.802	1	12	18	39	46	19	30	46	87	62	3	14	30	25	32	29	49	13	47	98	Female	Female
1378	1378	RM0002	WG0140	2	499	550162.2096	-0.001983	-0.016936	0.021029	-0.037947	0.047743	0.070728	0.109349	0.075630252	3.605551275	0.693308663	242070.062	-659398.37	82465.499	-132895.91	1	12	18	39	46	19	30	46	87	62	3	14	30	25	32	29	49	13	47	98	Female	Female
1382	1382	RM0002	WG0144	2	503	781417.6067	-0.095752	-0.044854	-0.312037	-0.106679	-0.370593	-0.377914	0.249968	0.054621849	4	0.812730359	242070.062	-659398.37	12948.714	87673.838	1	12	18	39	46	19	30	46	87	62	3	10	16	7	50	2	40	69	31	70	Female	Female
1383	1383	RM0002	WG0145	2	504	558947.7342	-0.073857	0.024061	-0.107387	0.063356	-0.03535	-0.025727	0.132785	0.071428571	3.674234614	0.711428373	242070.062	-659398.37	145370.612	-108878.81	1	12	18	39	46	19	30	46	87	62	3	14	30	25	27	8	60	45	38	49	Female	Female
1388	1388	RM0002	WG0150	2	509	656726.7345	-0.049177	-0.03835	-0.185496	-0.102725	-0.146054	-0.128585	0.109349	0.06302521	3.605551275	0.747321338	242070.062	-659398.37	95913.42	-19141.984	1	12	18	39	46	19	30	46	87	62	3	10	2	35	47	5	61	6	75	51	Female	Female
1389	1389	RM0002	WG0151	2	510	644457.1791	-0.05862	-0.037737	-0.173943	-0.104572	-0.056779	-0.103917	0.085912	0.071428571	3.535533906	0.731883163	242070.062	-659398.37	109184.355	-28790.374	1	12	18	39	46	19	30	46	87	62	3	10	2	35	16	32	61	60	75	51	Female	Female
1392	1392	RM0002	WG0154	2	513	482105.6171	-0.060109	-0.009097	-0.005922	-0.031862	0.055345	0.049225	0.039039	0.079831933	3.391164992	0.686005528	242070.062	-659398.37	81187.003	-204928.935	1	12	18	39	46	19	30	46	87	62	3	14	30	26	32	29	10	61	47	95	Female	Female
1393	1393	RM0002	WG0155	2	514	644573.3961	-0.137584	-0.063796	-0.372549	-0.151975	-0.284745	-0.299109	0.273404	0.054621849	4.062019202	0.82178546	242070.062	-659398.37	91754.185	-32596.966	1	12	18	39	46	19	30	46	87	62	3	10	2	35	16	32	61	60	75	51	Female	Female
1394	1394	RM0002	WG0156	2	515	635766.9362	0.017706	0.008897	-0.033277	0.023297	-0.057408	-0.104585	0.109349	0.075630252	3.605551275	0.700410243	242070.062	-659398.37	92826.679	-41396.744	1	12	18	39	46	19	30	46	87	62	3	10	2	35	16	32	61	60	75	51	Female	Female
1398	1398	RM0002	WG0160	2	519	600139.2192	0.0385	-0.010551	0.11822	-0.027318	0.059878	0.070505	-0.054707	0.084033613	3.082207001	0.648007609	242070.062	-659398.37	125119.317	-70764.693	1	12	18	39	46	19	30	46	87	62	3	14	2	35	16	32	31	60	57	1	Female	Female
1399	1399	RM0002	WG0161	2	520	600139.2192	0.015896	-0.025705	0.092531	-0.078375	0.068657	0.074612	-0.03127	0.084033613	3.16227766	0.661003902	242070.062	-659398.37	125119.317	-70764.693	1	12	18	39	46	19	30	46	87	62	3	14	2	35	16	32	31	60	57	1	Female	Female
1401	1401	RM0002	WG0163	2	522	585873.8551	0.051881	-0.009844	0.113849	-0.024926	0.034143	0.027278	0.015603	0.088235294	3.31662479	0.658520729	242070.062	-659398.37	108050.248	-89059.117	1	12	18	39	46	19	30	46	87	62	3	14	2	35	16	32	31	60	57	1	Female	Female
1402	1402	RM0002	WG0164	2	523	585873.8551	-0.005314	-0.023516	-0.022369	-0.06343	0.061966	0.020604	0.015603	0.079831933	3.31662479	0.682486617	242070.062	-659398.37	108050.248	-89059.117	1	12	18	39	46	19	30	46	87	62	3	14	2	35	16	32	31	60	57	1	Female	Female
1403	1403	RM0002	WG0165	2	524	568336.6618	-0.011744	-0.036009	0.017007	-0.08982	0.030366	0.007263	0.015603	0.079831933	3.31662479	0.686915292	242070.062	-659398.37	121545.013	-103988.365	1	12	18	39	46	19	30	46	87	62	3	14	30	25	16	32	49	13	57	98	Female	Female
1404	1404	RM0002	WG0166	2	525	537334.2763	-0.078774	-0.050607	-0.158989	-0.134915	-0.140725	-0.223164	0.156222	0.075630252	3.741657387	0.755336381	242070.062	-659398.37	128857.186	-134126.089	1	12	18	39	46	19	30	46	87	62	3	14	30	25	32	29	49	13	47	98	Female	Female
1406	1406	RM0002	WG0168	2	527	526417.179	0.024095	-0.014338	-0.012005	-0.029307	-0.112929	-0.113863	0.179658	0.071428571	3.807886553	0.722903232	242070.062	-659398.37	133349.16	-144330.596	1	12	18	39	46	19	30	46	87	62	3	14	30	25	32	29	49	13	47	98	Female	Female
1408	1408	RM0002	WG0170	2	529	516368.6792	-0.015662	-0.035422	-0.011219	-0.091324	-0.126929	-0.11539	0.062476	0.075630252	3.464101615	0.713943784	242070.062	-659398.37	111931.735	-159697.831	1	12	18	39	46	19	30	46	87	62	3	14	30	25	32	29	49	13	47	98	Female	Female
1409	1409	RM0002	WG0171	2	530	590649.6459	0.03481	0.001594	0.101231	0.0038	0.249088	0.194498	-0.078143	0.092436975	3	0.619135508	242070.062	-659398.37	181403.192	-71872.596	1	12	18	39	46	19	30	46	87	62	3	14	2	25	27	8	60	33	40	49	Female	Female
1410	1410	RM0002	WG0172	2	531	538871.4855	-0.016392	-0.027908	-0.03563	-0.06495	-0.056766	-0.096812	0.085912	0.079831933	3.535533906	0.708494549	242070.062	-659398.37	181803.944	-123907.499	1	12	18	39	46	19	30	46	87	62	3	14	30	25	27	8	23	45	70	34	Female	Female
1411	1411	RM0002	WG0173	2	532	555565.5452	0.070522	-0.001463	0.173541	-0.003898	0.182284	0.170205	-0.078143	0.084033613	3	0.623113229	242070.062	-659398.37	155793.593	-110572.855	1	12	18	39	46	19	30	46	87	62	3	14	30	25	27	8	60	45	38	49	Female	Female
1412	1412	RM0002	WG0174	2	533	536696.9448	-0.032489	-0.0239	-0.003036	-0.057062	0.090401	0.047551	0.039039	0.084033613	3.391164992	0.681812054	242070.062	-659398.37	198293.83	-124489.731	1	12	18	39	46	19	30	46	87	62	3	14	30	25	27	8	23	71	70	34	Female	Female
1413	1413	RM0002	WG0175	2	534	540992.7539	0.012597	-0.009962	0.083901	-0.022786	0.191645	0.199423	0.015603	0.088235294	3.31662479	0.647674916	242070.062	-659398.37	190407.478	-120878.048	1	12	18	39	46	19	30	46	87	62	3	14	30	25	27	8	23	71	70	34	Female	Female
1415	1415	RM0002	WG0177	2	536	549788.2933	0.067978	0.017328	0.177463	0.047729	0.197883	0.193704	-0.03127	0.088235294	3.16227766	0.619629947	242070.062	-659398.37	182621.021	-112833.663	1	12	18	39	46	19	30	46	87	62	3	14	30	25	27	8	60	45	38	34	Female	Female
1416	1416	RM0002	WG0178	2	537	540571.7417	0.112376	0.015961	0.262804	0.046404	0.315946	0.281708	-0.148453	0.096638655	2.738612788	0.572989379	242070.062	-659398.37	163260.427	-124602.288	1	12	18	39	46	19	30	46	87	62	3	14	30	25	27	8	60	45	38	49	Female	Female
1421	1421	RM0002	WG0183	2	542	601347.2487	-0.060206	-0.059438	-0.222899	-0.146173	-0.077844	-0.130612	0.109349	0.067226891	3.605551275	0.750178648	242070.062	-659398.37	95452.678	-76198.699	1	12	18	39	46	19	30	46	87	62	3	14	2	35	16	32	61	60	57	51	Female	Female
1424	1424	RM0002	WG0186	2	545	1020778.379	0.092222	0.008155	0.209709	0.022252	0.222784	0.189723	-0.078143	0.092436975	3	0.606026029	242070.062	-659398.37	-29318.288	324642.718	1	12	18	39	46	19	30	46	87	62	7	7	26	27	37	1	8	14	15	64	Female	Female
1427	1427	RM0002	WG0189	2	548	485408.4317	-0.17565	-0.062295	-0.347781	-0.180012	-0.270129	-0.252979	0.296841	0.054621849	4.123105626	0.826694042	242070.062	-659398.37	346753.504	-185412.376	1	12	18	39	46	19	30	46	87	62	5	2	7	1	31	60	54	11	68	92	Female	Female
1428	1428	RM0002	WG0190	2	549	1504600.887	0.046499	0.043594	0.004579	0.083642	0.010544	0.032197	0.015603	0.075630252	3.31662479	0.660470163	242070.062	-659398.37	-41042.86	818326.538	1	12	18	39	46	19	30	46	87	62	6	20	8	36	22	24	67	64	80	99	Female	Female
1429	1429	RM0002	WG0191	2	550	1485624.298	0.04535	0.04734	0.046042	0.096396	0.081474	0.062396	-0.054707	0.079831933	3.082207001	0.636789657	242070.062	-659398.37	302748.626	824986.239	1	12	18	39	46	19	30	46	87	62	6	20	13	37	42	55	65	16	76	55	Female	Female
1433	1433	RM0002	WG0195	2	554	1502312.48	-0.054776	0.073273	-0.100485	0.213	0.131479	0.114596	0.039039	0.084033613	3.391164992	0.651349673	242070.062	-659398.37	-49629.666	814322.79	1	12	18	39	46	19	30	46	87	62	6	20	8	36	22	24	67	64	80	99	Female	Female
1435	1435	RM0002	WG0197	2	556	578813.4441	-0.013114	-0.030565	-0.006366	-0.085123	0.151527	0.103767	-0.007834	0.084033613	3.240370349	0.669163541	242070.062	-659398.37	318196.022	-85612.834	1	12	18	39	46	19	30	46	87	62	3	18	24	34	24	48	1	78	8	8	Female	Female
1437	1437	RM0002	WG0199	2	558	1358456.037	-0.081983	-0.063304	-0.325055	-0.145636	-0.270689	-0.299477	0.249968	0.054621849	4	0.808282197	242070.062	-659398.37	282105.829	698467.581	1	12	18	39	46	19	30	46	87	62	6	20	13	37	49	47	18	18	12	96	Female	Female
1438	1438	RM0002	WG0200	2	559	1339964.902	-0.112754	-0.060441	-0.239378	-0.148602	-0.054371	-0.141026	0.179658	0.067226891	3.807886553	0.767421108	242070.062	-659398.37	311490.322	678767.078	1	12	18	39	46	19	30	46	87	62	6	20	13	37	49	47	18	18	12	96	Female	Female
1439	1439	RM0002	WG0201	2	560	1340275.307	-0.108718	-0.060163	-0.24152	-0.158377	-0.149318	-0.128114	0.156222	0.06302521	3.741657387	0.771515918	242070.062	-659398.37	281903.813	680284.865	1	12	18	39	46	19	30	46	87	62	6	20	13	37	49	47	18	18	12	96	Female	Female
1440	1440	RM0002	WG0202	2	561	1352332.856	-0.044061	-0.03588	-0.081608	-0.061367	-0.097429	-0.057923	0.132785	0.067226891	3.674234614	0.732073897	242070.062	-659398.37	301651.463	691621.323	1	12	18	39	46	19	30	46	87	62	6	20	13	37	49	47	18	18	12	96	Female	Female
1448	1448	RM0002	WG0210	2	569	836430.211	-0.023393	-0.022243	0.005538	-0.057987	0.019097	0.010681	0.039039	0.084033613	3.391164992	0.685645091	242070.062	-659398.37	-314091.002	-34658.129	1	12	18	39	46	19	30	46	87	62	9	8	11	9	36	6	51	77	9	45	Female	Female
1449	1449	RM0002	WG0211	2	570	837563.3998	0.094835	-0.000226	0.122002	-0.00044	-0.051752	-0.057403	0.015603	0.079831933	3.31662479	0.665263668	242070.062	-659398.37	-309342.531	-28956.778	1	12	18	39	46	19	30	46	87	62	9	8	11	9	36	6	51	77	9	45	Female	Female
1450	1450	RM0002	WG0212	2	571	842612.232	0.006505	0.003267	0.083589	0.009766	0.206225	0.188756	-0.03127	0.088235294	3.16227766	0.636219992	242070.062	-659398.37	-315018.525	-27221.433	1	12	18	39	46	19	30	46	87	62	9	8	11	9	36	6	51	77	9	45	Female	Female
1451	1451	RM0002	WG0213	2	572	845851.1222	0.083925	0.010526	0.209096	0.026123	0.132139	0.113121	-0.03127	0.092436975	3.16227766	0.622816117	242070.062	-659398.37	-317426.625	-25026.572	1	12	18	39	46	19	30	46	87	62	9	8	11	9	36	6	51	77	9	45	Female	Female
1461	1461	RM0002	WG0223	2	582	503435.6713	0.008361	-0.015075	0.010872	-0.042542	0.022973	0.026228	0.039039	0.075630252	3.391164992	0.685121147	242070.062	-659398.37	310815.734	-160678.501	1	12	18	39	46	19	30	46	87	62	5	2	24	1	24	60	53	11	68	48	Female	Female
1462	1462	RM0002	WG0224	2	583	483349.6688	0.0727	0.020702	0.250622	0.072134	0.264403	0.218944	-0.125016	0.092436975	2.828427125	0.588777499	242070.062	-659398.37	310280.107	-180885.787	1	12	18	39	46	19	30	46	87	62	5	2	7	1	31	60	54	11	68	48	Female	Female
1463	1463	RM0002	WG0225	2	584	485860.1484	-0.114858	-0.042292	-0.147377	-0.145929	-0.095243	-0.074245	0.132785	0.071428571	3.674234614	0.747927689	242070.062	-659398.37	313898.026	-178876.958	1	12	18	39	46	19	30	46	87	62	5	2	7	1	31	60	54	11	68	48	Female	Female
1464	1464	RM0002	WG0226	2	585	482376.975	-0.075133	-0.047703	-0.180826	-0.1372	-0.149424	-0.19565	0.156222	0.067226891	3.741657387	0.761334161	242070.062	-659398.37	311841.557	-182093.976	1	12	18	39	46	19	30	46	87	62	5	2	7	1	31	60	54	11	68	48	Female	Female
1466	1466	RM0002	WG0228	2	587	1494001.877	-6.00E-06	-0.015559	-0.086494	-0.036873	0.03627	0.024169	0.039039	0.075630252	3.391164992	0.690638482	242070.062	-659398.37	-32810.6	809098.218	1	12	18	39	46	19	30	46	87	62	6	20	8	36	22	24	67	64	80	99	Female	Female
1484	1484	RM0002	WG0246	2	605	1507195.7	-0.140544	-0.089987	-0.308567	-0.165284	-0.262515	-0.31693	0.226531	0.06302521	3.937003937	0.809648196	242070.062	-659398.37	-27785	823442.526	1	12	18	39	46	19	30	46	87	62	6	20	8	36	22	24	67	64	80	99	Female	Female
1487	1487	RM0002	WG0249	2	608	1509919.633	-0.14045	-0.093464	-0.363866	-0.203771	-0.348314	-0.387737	0.226531	0.058823529	3.937003937	0.827082872	242070.062	-659398.37	9571.53	832513.736	1	12	18	39	46	19	30	46	87	62	6	20	8	36	22	23	25	2	5	46	Female	Female
1488	1488	RM0002	WG0250	2	609	1521630.554	-0.039731	-0.010996	0.035626	-0.043039	0.175379	0.190427	-0.007834	0.084033613	3.240370349	0.658352383	242070.062	-659398.37	5934.318	843798.042	1	12	18	39	46	19	30	46	87	62	6	20	8	36	22	23	25	2	5	46	Female	Female
1489	1489	RM0002	WG0251	2	610	1513641.419	-0.074322	-0.060097	-0.205331	-0.116403	-0.024641	-0.067289	0.156222	0.071428571	3.741657387	0.746942289	242070.062	-659398.37	-38782.295	827959.119	1	12	18	39	46	19	30	46	87	62	6	20	8	36	22	24	67	64	80	99	Female	Female
1490	1490	RM0002	WG0252	2	611	1518621.672	0.043441	0.078141	-0.00307	0.152308	0.08955	0.106907	-0.03127	0.084033613	3.16227766	0.629488691	242070.062	-659398.37	10617.987	841481.945	1	12	18	39	46	19	30	46	87	62	6	20	8	36	22	23	25	2	5	46	Female	Female
1491	1491	RM0002	WG0253	2	612	1518048.604	-0.068919	-0.040875	-0.144475	-0.1179	-0.112093	-0.098354	0.039039	0.071428571	3.391164992	0.727783548	242070.062	-659398.37	-22888.456	835348.615	1	12	18	39	46	19	30	46	87	62	6	20	8	36	22	24	67	2	5	99	Female	Female
1492	1492	RM0002	WG0254	2	613	1515703.075	-0.106663	-0.059887	-0.186017	-0.118223	-0.052779	-0.044993	0.156222	0.067226891	3.741657387	0.753013	242070.062	-659398.37	-40594.07	829714.386	1	12	18	39	46	19	30	46	87	62	6	20	8	36	22	24	67	64	80	99	Female	Female
1493	1493	RM0002	WG0255	2	614	1494001.877	-0.162757	-0.075489	-0.361529	-0.212289	-0.171768	-0.209477	0.226531	0.058823529	3.937003937	0.809366341	242070.062	-659398.37	-32810.6	809098.218	1	12	18	39	46	19	30	46	87	62	6	20	8	36	22	24	67	64	80	99	Female	Female
1494	1494	RM0002	WG0256	2	615	1506279.061	-0.089563	0.041863	-0.24691	0.076124	-0.07937	-0.07367	0.156222	0.067226891	3.741657387	0.72902907	242070.062	-659398.37	-16037.855	824601.938	1	12	18	39	46	19	30	46	87	62	6	20	8	36	22	24	67	2	5	99	Female	Female
1495	1495	RM0002	WG0257	2	616	1483130.464	-0.034006	-0.016781	-0.050841	-0.035616	-0.011301	0.016064	0.085912	0.071428571	3.535533906	0.705987451	242070.062	-659398.37	-10167.851	802125.495	1	12	18	39	46	19	30	46	87	62	6	20	8	36	22	24	67	64	80	99	Female	Female
1496	1496	RM0002	WG0258	2	617	1525798.356	-0.057662	-0.023687	-0.035345	-0.086562	0.111565	0.045374	-0.007834	0.088235294	3.240370349	0.67661092	242070.062	-659398.37	950.288	847227.621	1	12	18	39	46	19	30	46	87	62	6	20	8	36	22	23	25	2	5	46	Female	Female
1497	1497	RM0002	WG0259	2	618	1517315.21	-0.041447	-0.04868	-0.151748	-0.098491	-0.07361	-0.123586	0.132785	0.067226891	3.674234614	0.742298994	242070.062	-659398.37	3999.407	839123.505	1	12	18	39	46	19	30	46	87	62	6	20	8	36	22	23	25	2	5	46	Female	Female
1498	1498	RM0002	WG0260	2	619	1530261.992	-0.049663	-0.033159	-0.163689	-0.07563	0.137183	0.062454	0.085912	0.079831933	3.535533906	0.702953011	242070.062	-659398.37	-26169.947	847170.268	1	12	18	39	46	19	30	46	87	62	6	20	8	36	22	24	67	2	5	99	Female	Female
1499	1499	RM0002	WG0261	2	620	1505465.38	-0.033052	-0.047019	-0.166413	-0.084242	-0.072266	-0.025844	0.203095	0.058823529	3.872983346	0.753105206	242070.062	-659398.37	-41691.662	819082.369	1	12	18	39	46	19	30	46	87	62	6	20	8	36	22	24	67	64	80	99	Female	Female
1500	1500	RM0002	WG0262	2	621	1515759.218	0.047894	0.058467	0.114667	0.148436	0.18835	0.146657	-0.078143	0.084033613	3	0.610493367	242070.062	-659398.37	-40594.784	829771.396	1	12	18	39	46	19	30	46	87	62	6	20	8	36	22	24	67	64	80	99	Female	Female
1501	1501	RM0002	WG0263	2	622	1512396.077	-0.045067	-0.022633	-0.064382	-0.067238	0.080441	0.082761	0.039039	0.075630252	3.391164992	0.692288534	242070.062	-659398.37	19661.538	836554.952	1	12	18	39	46	19	30	46	87	62	6	20	8	36	22	23	25	2	5	46	Female	Female
1502	1502	RM0002	WG0264	2	623	1518286.436	-0.076352	-0.026871	-0.164317	-0.053566	-0.009253	-0.075826	0.109349	0.071428571	3.605551275	0.728016712	242070.062	-659398.37	-23081.327	835555.958	1	12	18	39	46	19	30	46	87	62	6	20	8	36	22	24	67	2	5	99	Female	Female
1503	1503	RM0002	WG0265	2	624	1514482.977	-0.103458	-0.034467	-0.188347	-0.075714	-0.224149	-0.19383	0.273404	0.058823529	4.062019202	0.786449883	242070.062	-659398.37	1694.494	835886.979	1	12	18	39	46	19	30	46	87	62	6	20	8	36	22	23	25	2	5	46	Female	Female
1504	1504	RM0002	WG0266	2	625	1507496.822	-0.113096	-0.064819	-0.226738	-0.162305	-0.150925	-0.145296	0.132785	0.06302521	3.674234614	0.76944767	242070.062	-659398.37	5909.578	829485.405	1	12	18	39	46	19	30	46	87	62	6	20	8	36	22	23	25	2	5	46	Female	Female
1506	1506	RM0002	WG0268	2	627	1642444.267	0.011814	0.015643	0.092187	0.043705	0.249484	0.253952	-0.054707	0.088235294	3.082207001	0.621530451	242070.062	-659398.37	10416.003	966627.327	1	12	18	39	46	19	30	46	87	62	6	20	8	36	22	23	25	66	64	46	Female	Female
1510	1510	RM0002	WG0272	2	631	855326.2844	-0.003133	-0.003683	0.092397	-0.009545	0.080029	0.065496	0.039039	0.084033613	3.391164992	0.66656201	242070.062	-659398.37	-279065.373	18835.3	1	12	18	39	46	19	30	46	87	62	9	8	11	4	36	6	7	39	59	54	Female	Female
1511	1511	RM0002	WG0273	2	632	855326.2844	-0.106296	-0.043771	-0.138546	-0.108496	-0.17115	-0.18024	0.132785	0.071428571	3.674234614	0.75333356	242070.062	-659398.37	-279065.373	18835.3	1	12	18	39	46	19	30	46	87	62	9	8	11	4	36	6	7	39	59	54	Female	Female
1513	1513	RM0002	WG0276	2	634	841742.3067	0.086081	0.023754	0.237178	0.06039	0.232461	0.27859	-0.054707	0.088235294	3.082207001	0.602436607	242070.062	-659398.37	-259395.31	16665.674	1	12	18	39	46	19	30	46	87	62	9	8	11	4	36	6	7	39	59	54	Female	Female
1515	1515	RM0002	WG0280	2	636	813356.0904	-0.043697	-0.040466	-0.083883	-0.104923	-0.076496	-0.099464	0.085912	0.075630252	3.535533906	0.723166976	242070.062	-659398.37	-237884.793	-2746.661	1	12	18	39	46	19	30	46	87	62	9	8	11	4	36	6	7	51	11	54	Female	Female
1517	1517	RM0002	WG0282	2	638	804230.7173	0.003227	0.095964	0.027376	0.195181	-0.01704	-0.054377	0.062476	0.084033613	3.464101615	0.655554776	242070.062	-659398.37	-257377.347	-29049.79	1	12	18	39	46	19	30	46	87	62	9	8	11	4	36	6	7	65	11	65	Female	Female
1518	1518	RM0002	WG0283	2	639	839218.8874	-0.071317	-0.047254	-0.215426	-0.119661	-0.176944	-0.15166	0.085912	0.071428571	3.535533906	0.74659489	242070.062	-659398.37	-270882.569	4806.372	1	12	18	39	46	19	30	46	87	62	9	8	11	4	36	6	7	39	59	54	Female	Female
1521	1521	RM0002	WG0286	2	642	802645.5651	-0.141156	-0.07385	-0.259648	-0.176572	-0.315185	-0.286744	0.320277	0.058823529	4.183300133	0.823609181	242070.062	-659398.37	-228933.405	-9478.654	1	12	18	39	46	19	30	46	87	62	9	8	11	4	36	6	7	51	11	54	Female	Female
1523	1523	RM0002	WG0288	2	644	226187.556	0.014232	-0.000681	0.087868	-0.001775	0.155597	0.179702	-0.007834	0.088235294	3.240370349	0.643439706	242070.062	-659398.37	431440.844	-535707.152	1	12	18	39	46	19	30	46	87	62	1	11	19	32	34	53	16	23	88	6	Female	Female
1526	1526	RM0002	WG0291	2	647	425124.442	0.103622	0.070081	0.154507	0.166179	0.153442	0.158522	-0.007834	0.088235294	3.240370349	0.60901556	242070.062	-659398.37	318403.289	-241183.079	1	12	18	39	46	19	30	46	87	62	5	16	7	23	31	39	48	1	21	75	Female	Female
1527	1527	RM0002	WG0296	2	648	66.59638352	0.215245	0.169005	0.504356	0.510163	0.458988	0.450433	-0.242199	0.113445378	2.34520788	0.447173242	242070.062	-659398.37	242024.205	-659446.663	1	12	18	39	46	19	30	46	87	62	1	12	18	39	46	19	30	46	87	62	Female	Female
1529	1529	RM0002	WG0299	2	650	50822.9499	0.109273	0.113279	0.245574	0.314812	0.313896	0.245595	-0.148453	0.100840336	2.738612788	0.540209727	242070.062	-659398.37	282614.115	-690043.957	1	12	18	39	46	19	30	46	87	62	1	12	18	39	46	19	22	46	87	17	Female	Female
1530	1530	RM0002	WG0301	2	651	179004.3929	0.203188	0.152222	0.579397	0.534032	0.628079	0.588996	-0.289072	0.121848739	2.121320344	0.413482421	242070.062	-659398.37	369017.048	-785600.729	1	12	18	39	46	19	30	46	87	62	1	12	4	19	43	20	17	36	73	56	Female	Female
1531	1531	RM0002	WG0302	2	652	123608.8357	0.198589	0.149572	0.52344	0.469692	0.559118	0.56212	-0.242199	0.113445378	2.34520788	0.442825251	242070.062	-659398.37	345802.446	-726619.92	1	12	18	39	46	19	30	46	87	62	1	12	4	19	43	20	17	15	73	56	Female	Female
1533	1533	RM0002	WG0304	2	654	429192.6296	-0.019353	-0.011085	0.03296	-0.031919	0.135651	0.122684	0.015603	0.088235294	3.31662479	0.661608848	242070.062	-659398.37	414572.285	-266397.993	1	12	18	39	46	19	30	46	87	62	5	3	10	33	35	52	33	76	72	76	Female	Female
1535	1535	RM0002	WG0306	2	656	126895.7226	0.070967	0.093927	0.179599	0.254871	0.248673	0.219585	-0.03127	0.096638655	3.16227766	0.583340891	242070.062	-659398.37	368467.983	-670627.35	1	12	18	39	46	19	30	46	87	62	1	12	29	12	43	20	43	15	82	83	Female	Female
1536	1536	RM0002	WG0308	2	657	475442.4305	0.041362	0.00073	0.077472	0.001982	0.071646	0.097123	0.062476	0.075630252	3.464101615	0.670023538	242070.062	-659398.37	715184.54	-612406.93	1	12	18	39	46	19	30	46	87	62	10	19	12	5	13	27	63	30	84	29	Female	Female
1537	1537	RM0002	WG0310	2	658	210882.1907	0.04442	0.024703	0.181165	0.077617	0.116258	0.208275	-0.03127	0.084033613	3.16227766	0.625478536	242070.062	-659398.37	405791.879	-526483.115	1	12	18	39	46	19	30	46	87	62	1	11	3	32	29	53	16	63	27	2	Female	Female
1541	1541	RM0002	WG0322	2	662	360449.4197	0.023895	-0.000764	0.156843	-0.002753	0.254577	0.262769	-0.10158	0.100840336	2.915475947	0.603813596	242070.062	-659398.37	472077.196	-381872.691	1	12	18	39	46	19	30	46	87	62	5	1	15	11	25	40	39	35	24	43	Female	Female
1544	1544	RM0002	WG0330	2	665	369718.4861	0.194895	0.122394	0.474639	0.383071	0.487031	0.501356	-0.195326	0.109243697	2.549509757	0.474961273	242070.062	-659398.37	611313.097	-640654.302	1	12	18	39	46	19	30	46	87	62	10	19	12	28	5	36	9	74	85	78	Female	Female
1545	1545	RM0002	WG0331	2	666	362719.7359	0.155096	0.116348	0.357571	0.362213	0.463043	0.43585	-0.148453	0.105042017	2.738612788	0.504675889	242070.062	-659398.37	600269.942	-602315.511	1	12	18	39	46	19	30	46	87	62	10	19	12	28	38	57	21	41	22	90	Female	Female
1546	1546	RM0002	WG0332	2	667	358522.7018	0.199449	0.161119	0.446839	0.419928	0.493681	0.47024	-0.171889	0.109243697	2.645751311	0.473431373	242070.062	-659398.37	595651.623	-600080.519	1	12	18	39	46	19	30	46	87	62	10	19	12	28	38	57	21	41	22	90	Female	Female
1547	1547	RM0002	WG0333	2	668	365175.9688	0.089188	0.057505	0.246323	0.179543	0.302089	0.320659	-0.078143	0.092436975	3	0.575504431	242070.062	-659398.37	607164.863	-667097.362	1	12	18	39	46	19	30	46	87	62	10	19	12	28	2	36	9	57	85	12	Female	Female
1548	1548	RM0002	WG0334	2	669	387636.2168	0.070379	0.030977	0.259625	0.118502	0.320105	0.265795	-0.10158	0.096638655	2.915475947	0.579540072	242070.062	-659398.37	628109.335	-624248.458	1	12	18	39	46	19	30	46	87	62	10	19	12	28	5	57	21	41	22	78	Female	Female
1549	1549	RM0002	WG0335	2	670	333123.423	0.116416	0.044796	0.2848	0.153439	0.353564	0.322186	-0.125016	0.096638655	2.828427125	0.559904486	242070.062	-659398.37	575142.29	-653558.348	1	12	18	39	46	19	30	46	87	62	10	19	12	28	2	36	9	74	7	12	Female	Female
1550	1550	RM0002	WG0336	2	671	331616.0587	0.120183	0.059104	0.299012	0.188474	0.309332	0.346518	-0.054707	0.092436975	3.082207001	0.570588799	242070.062	-659398.37	573444.542	-646742.762	1	12	18	39	46	19	30	46	87	62	10	19	12	28	2	36	9	74	7	12	Female	Female
1551	1551	RM0002	WG0337	2	672	325243.1052	0.08498	0.046622	0.272253	0.178991	0.416666	0.407743	-0.148453	0.100840336	2.738612788	0.547095089	242070.062	-659398.37	567113.274	-647997.15	1	12	18	39	46	19	30	46	87	62	10	19	12	28	2	36	9	74	7	12	Female	Female
1552	1552	RM0002	WG0338	2	673	329317.4232	0.081604	0.034653	0.193785	0.106343	0.197412	0.205449	-0.054707	0.084033613	3.082207001	0.609277042	242070.062	-659398.37	571348.028	-654300.69	1	12	18	39	46	19	30	46	87	62	10	19	12	28	2	36	9	74	7	12	Female	Female
1553	1553	RM0002	WG0339	2	674	352482.9722	-0.017273	0.036313	0.08119	0.11668	0.11695	0.137197	0.039039	0.084033613	3.391164992	0.648642492	242070.062	-659398.37	592385.259	-620366.224	1	12	18	39	46	19	30	46	87	62	10	19	12	28	38	57	21	74	22	90	Female	Female
1554	1554	RM0002	WG0340	2	675	421161.5216	-0.061772	-0.01722	-0.00483	-0.059055	0.12583	0.132791	0.062476	0.084033613	3.464101615	0.681953486	242070.062	-659398.37	654547.86	-744481.232	1	12	18	39	46	19	30	46	87	62	10	15	9	10	39	7	36	70	89	66	Female	Female
1555	1555	RM0002	WG0341	2	676	435058.0966	0.147554	0.054649	0.341045	0.18125	0.328077	0.296567	-0.125016	0.100840336	2.828427125	0.549331694	242070.062	-659398.37	659979.929	-780340.052	1	12	18	39	46	19	30	46	87	62	10	15	9	10	39	7	36	70	89	66	Female	Female
1556	1556	RM0002	WG0342	2	677	435021.0065	0.02935	0.017216	0.122394	0.054488	0.223398	0.216042	-0.007834	0.088235294	3.240370349	0.628014314	242070.062	-659398.37	658927.059	-783790.975	1	12	18	39	46	19	30	46	87	62	10	15	9	10	39	7	36	70	89	66	Female	Female
1557	1557	RM0002	WG0343	2	678	427791.8669	0.024657	0.048201	0.169239	0.169399	0.195378	0.181904	-0.054707	0.092436975	3.082207001	0.605501884	242070.062	-659398.37	647377.687	-796261.844	1	12	18	39	46	19	30	46	87	62	10	15	9	10	39	7	36	70	89	66	Female	Female
1568	1568	RM0002	WG0356	2	689	221901.6943	-0.005045	-0.025524	-0.075325	-0.056857	-0.033796	-0.003082	0.156222	0.071428571	3.741657387	0.720003358	242070.062	-659398.37	431299.799	-543499.843	1	12	18	39	46	19	30	46	87	62	1	11	19	32	8	53	16	23	88	6	Female	Female
1569	1569	RM0002	WG0357	2	690	189455.3957	0.033558	0.002928	0.119241	0.007449	0.110497	0.148634	0.039039	0.084033613	3.391164992	0.653092659	242070.062	-659398.37	406095.915	-564588.737	1	12	18	39	46	19	30	46	87	62	1	11	3	32	8	50	41	80	27	6	Female	Female
1571	1571	RM0002	WG0359	2	692	326446.7225	0.087818	0.048387	0.205981	0.147335	0.214135	0.228315	-0.007834	0.088235294	3.240370349	0.605704324	242070.062	-659398.37	568319.053	-648037.978	1	12	18	39	46	19	30	46	87	62	10	19	12	28	2	36	9	74	7	12	Female	Female
1572	1572	RM0002	WG0360	2	693	430976.9233	0.13224	0.079437	0.356274	0.280847	0.339623	0.277219	-0.171889	0.105042017	2.645751311	0.52833793	242070.062	-659398.37	656833.095	-776499.757	1	12	18	39	46	19	30	46	87	62	10	15	9	10	39	7	36	70	89	66	Female	Female
1574	1574	RM0002	WG0362	2	695	454638.3397	0.067318	0.012352	0.21012	0.03372	0.17547	0.164765	-0.078143	0.092436975	3	0.611015368	242070.062	-659398.37	666797.266	-497216.922	1	12	18	39	46	19	30	46	87	62	10	13	1	5	6	11	14	48	13	20	Female	Female
1576	1576	RM0002	WG0365	2	697	401586.2333	0.063407	0.019696	0.174154	0.050871	0.200581	0.224023	-0.03127	0.088235294	3.16227766	0.618084267	242070.062	-659398.37	461863.498	-323299.652	1	12	18	39	46	19	30	46	87	62	5	17	14	11	30	45	12	21	25	22	Female	Female
1582	1582	RM0002	WG0371	2	703	390594.1111	0.08114	0.038592	0.301439	0.119623	0.246742	0.26151	-0.078143	0.100840336	3	0.57963495	242070.062	-659398.37	628458.973	-602237.465	1	12	18	39	46	19	30	46	87	62	10	19	12	28	5	57	21	41	22	78	Female	Female
1583	1583	RM0002	WG0372	2	704	298033.3136	0.045643	-0.001733	0.118737	-0.00496	0.183972	0.17356	-0.03127	0.084033613	3.16227766	0.636765773	242070.062	-659398.37	441173.392	-437628.85	1	12	18	39	46	19	30	46	87	62	5	1	15	30	25	40	39	8	24	16	Female	Female
1589	1589	RM0002	WG0378	2	710	430405.5317	0.025559	0.087912	-0.090872	0.202379	0.024394	-0.018828	0.085912	0.075630252	3.535533906	0.66663189	242070.062	-659398.37	318705.573	-235870.425	1	12	18	39	46	19	30	46	87	62	5	16	7	23	31	39	48	1	21	75	Female	Female
1590	1590	RM0002	WG0379	2	711	447569.996	-0.024396	0.044456	-0.136568	0.096061	-0.084489	-0.109909	0.156222	0.067226891	3.741657387	0.715949402	242070.062	-659398.37	309766.54	-216977.656	1	12	18	39	46	19	30	46	87	62	5	16	7	23	31	39	48	1	21	87	Female	Female
1597	1597	RM0002	WG0386	2	718	440129.1577	-0.062873	-0.055218	-0.064939	-0.125921	-0.267063	-0.231621	0.249968	0.06302521	4	0.778952771	242070.062	-659398.37	656005.694	-509829.095	1	12	18	39	46	19	30	46	87	62	10	13	1	5	6	11	14	48	13	20	Female	Female
1599	1599	RM0002	WG0388	2	720	413326.8518	-0.02723	-0.003615	-0.046811	-0.012385	0.145319	0.131152	-0.03127	0.084033613	3.16227766	0.659047867	242070.062	-659398.37	356935.319	-262352.958	1	12	18	39	46	19	30	46	87	62	5	3	10	33	35	42	47	76	20	86	Female	Female
1601	1601	RM0002	WG0390	2	722	408530.7973	0.060517	0.020741	0.157572	0.062818	0.191261	0.182173	-0.054707	0.092436975	3.082207001	0.613806241	242070.062	-659398.37	388482.539	-278005.136	1	12	18	39	46	19	30	46	87	62	5	3	10	33	35	52	2	76	20	40	Female	Female
1602	1602	RM0002	WG0391	2	723	434890.6163	-0.069478	-0.013256	-0.17551	-0.03327	-0.066755	-0.072214	0.156222	0.067226891	3.741657387	0.737706899	242070.062	-659398.37	336302.478	-234839.658	1	12	18	39	46	19	30	46	87	62	5	16	7	23	31	39	47	1	21	75	Female	Female
1603	1603	RM0002	WG0392	2	724	356525.7201	0.147558	0.087427	0.445258	0.337626	0.46336	0.444185	-0.218762	0.109243697	2.449489743	0.489725195	242070.062	-659398.37	598457.747	-649478.335	1	12	18	39	46	19	30	46	87	62	10	19	12	28	2	36	9	74	85	12	Female	Female
1604	1604	RM0002	WG0393	2	725	397009.4486	0.044889	0.028696	0.237658	0.080806	0.084364	0.151774	0.039039	0.084033613	3.391164992	0.637483666	242070.062	-659398.37	630533.812	-577469.027	1	12	18	39	46	19	30	46	87	62	10	19	12	5	20	57	21	41	90	63	Female	Female
1605	1605	RM0002	WG0394	2	726	325867.5324	0.108221	0.056048	0.291368	0.184897	0.333244	0.277536	-0.148453	0.100840336	2.738612788	0.552510381	242070.062	-659398.37	520270.073	-489709.235	1	12	18	39	46	19	30	46	87	62	10	11	19	30	34	17	24	23	41	36	Female	Female
1606	1606	RM0002	WG0395	2	727	446330.5461	0.034194	0.00551	0.109012	0.01642	0.191939	0.211812	-0.03127	0.084033613	3.16227766	0.63369302	242070.062	-659398.37	311463.46	-218495.305	1	12	18	39	46	19	30	46	87	62	5	16	7	23	31	39	48	1	21	87	Female	Female
1609	1609	RM0002	WG0398	2	730	313136.432	0.210278	0.123893	0.405271	0.33089	0.398257	0.376514	-0.148453	0.109243697	2.738612788	0.50008459	242070.062	-659398.37	504087.435	-487930.235	1	12	18	39	46	19	30	46	87	62	10	11	19	30	34	17	24	23	41	36	Female	Female
1610	1610	RM0002	WG0399	2	731	444815.3513	0.011423	0.001362	0.091782	0.004189	0.218167	0.165247	-0.054707	0.088235294	3.082207001	0.632511371	242070.062	-659398.37	295345.585	-217784.947	1	12	18	39	46	19	30	46	87	62	5	16	7	23	31	39	48	1	21	87	Female	Female
1612	1612	RM0002	WG0401	2	733	516675.4409	-0.062604	-0.03805	-0.052714	-0.101194	0.044703	-0.04004	0.085912	0.079831933	3.535533906	0.710512636	242070.062	-659398.37	747278.323	-551148.085	1	12	18	39	46	19	30	46	87	62	10	13	1	5	13	27	63	30	84	29	Female	Female
1613	1613	RM0002	WG0402	2	734	407848.2308	0.00286	0.005932	0.057768	0.018951	0.140677	0.127879	-0.03127	0.088235294	3.16227766	0.643472097	242070.062	-659398.37	358987.689	-268667.711	1	12	18	39	46	19	30	46	87	62	5	3	10	33	35	42	47	76	20	86	Female	Female
1614	1614	RM0002	WG0403	2	735	431365.2343	-0.090419	-0.053839	-0.195735	-0.148804	-0.20509	-0.204488	0.156222	0.06302521	3.741657387	0.77203587	242070.062	-659398.37	334895.553	-238139.075	1	12	18	39	46	19	30	46	87	62	5	16	7	23	31	39	47	1	21	75	Female	Female
1617	1617	RM0002	WG0406	2	738	398347.4404	0.063701	0.067491	0.252854	0.250075	0.392255	0.357297	-0.148453	0.105042017	2.738612788	0.54316229	242070.062	-659398.37	629375.523	-566257.814	1	12	18	39	46	19	30	46	87	62	10	19	12	5	20	57	21	41	90	63	Female	Female
1620	1620	RM0002	WG0409	2	741	405399.6817	0.060814	0.02481	0.272278	0.09107	0.282879	0.269655	-0.10158	0.100840336	2.915475947	0.581194654	242070.062	-659398.37	602687.671	-474185.406	1	12	18	39	46	19	30	46	87	62	10	13	1	31	1	11	27	55	46	82	Female	Female
1622	1622	RM0002	WG0411	2	743	452236.4308	-0.019719	-0.004602	-0.038433	-0.012735	0.134681	0.108452	0.085912	0.084033613	3.535533906	0.67865866	242070.062	-659398.37	317629.347	-213518.808	1	12	18	39	46	19	30	46	87	62	5	16	7	23	31	39	48	1	21	87	Female	Female
1623	1623	RM0002	WG0412	2	744	441809.3203	0.07696	0.056137	0.131045	0.146673	0.193853	0.178631	0.015603	0.088235294	3.31662479	0.617445342	242070.062	-659398.37	319681.116	-224459.294	1	12	18	39	46	19	30	46	87	62	5	16	7	23	31	39	48	1	21	87	Female	Female
1624	1624	RM0002	WG0413	2	745	401005.7883	0.030137	0.05271	0.123018	0.171857	0.211279	0.163449	-0.007834	0.092436975	3.240370349	0.614652755	242070.062	-659398.37	641492.46	-623797.946	1	12	18	39	46	19	30	46	87	62	10	19	12	28	5	57	21	41	22	78	Female	Female
1628	1628	RM0002	WG0417	2	749	315655.6853	0.041023	0.048938	0.161963	0.14676	0.280722	0.249877	-0.054707	0.100840336	3.082207001	0.591399651	242070.062	-659398.37	426498.91	-403225.554	1	12	18	39	46	19	30	46	87	62	5	1	15	24	11	59	32	8	16	35	Female	Female
1629	1629	RM0002	WG0418	2	750	399440.2584	0.015361	0.008923	0.183045	0.035779	0.232609	0.240724	-0.054707	0.092436975	3.082207001	0.615883709	242070.062	-659398.37	640206.598	-627152.149	1	12	18	39	46	19	30	46	87	62	10	19	12	28	5	57	21	41	22	78	Female	Female
1630	1630	RM0002	WG0419	2	751	386100.8613	0.059762	0.076583	0.258552	0.280432	0.392922	0.356762	-0.125016	0.100840336	2.828427125	0.547232683	242070.062	-659398.37	619296.362	-577092.88	1	12	18	39	46	19	30	46	87	62	10	19	12	5	20	57	21	41	90	63	Female	Female
1631	1631	RM0002	WG0420	2	752	397009.4486	0.138066	0.094207	0.393829	0.32061	0.351345	0.380558	-0.171889	0.100840336	2.645751311	0.518022315	242070.062	-659398.37	630533.812	-577469.027	1	12	18	39	46	19	30	46	87	62	10	19	12	5	20	57	21	41	90	63	Female	Female
1632	1632	RM0002	WG0421	2	753	400179.3851	-0.032734	-0.015416	-0.006095	-0.057346	0.065196	0.033846	-0.03127	0.084033613	3.16227766	0.67121141	242070.062	-659398.37	619068.409	-525175.471	1	12	18	39	46	19	30	46	87	62	10	13	1	5	20	11	14	48	90	28	Female	Female
1636	1636	RM0002	WG0425	2	757	306010.7691	0.174003	0.11587	0.367963	0.315367	0.36643	0.385927	-0.171889	0.100840336	2.645751311	0.511680741	242070.062	-659398.37	499797.798	-494416.538	1	12	18	39	46	19	30	46	87	62	10	11	19	30	34	17	24	23	41	36	Female	Female
1638	1638	RM0002	WG0427	2	759	439180.3628	-0.051253	-0.050797	-0.061933	-0.131849	-0.109824	-0.108204	0.156222	0.071428571	3.741657387	0.742437259	242070.062	-659398.37	612073.806	-422804.582	1	12	18	39	46	19	30	46	87	62	10	13	1	31	48	33	27	55	46	82	Female	Female
1640	1640	RM0002	WG0430	2	761	451702.5253	-0.02838	-0.015165	0.001996	-0.038097	-0.163994	-0.148603	0.132785	0.071428571	3.674234614	0.725782763	242070.062	-659398.37	607862.586	-394387.048	1	12	18	39	46	19	30	46	87	62	10	13	1	31	48	33	27	55	46	82	Female	Female
1641	1641	RM0002	WG0431	2	762	452695.1078	-0.025248	-0.037733	-0.019297	-0.090982	-0.192159	-0.19316	0.156222	0.075630252	3.741657387	0.737722785	242070.062	-659398.37	634233.041	-433254.481	1	12	18	39	46	19	30	46	87	62	10	13	1	31	21	33	27	55	46	3	Female	Female
1642	1642	RM0002	WG0432	2	763	407942.5447	0.140782	0.100202	0.41148	0.367407	0.497727	0.466732	-0.218762	0.109243697	2.449489743	0.485554326	242070.062	-659398.37	642106.518	-579473.695	1	12	18	39	46	19	30	46	87	62	10	19	12	5	20	57	21	41	90	63	Female	Female
1643	1643	RM0002	WG0433	2	764	452670.7486	-0.05754	-0.032988	-0.086953	-0.122134	0.033923	-0.00118	-0.007834	0.079831933	3.240370349	0.696029209	242070.062	-659398.37	629829.291	-425831.277	1	12	18	39	46	19	30	46	87	62	10	13	1	31	21	33	27	55	46	3	Female	Female
1644	1644	RM0002	WG0434	2	765	456201.3325	-0.048635	-0.035698	-0.111303	-0.093302	-0.05069	-0.071278	0.109349	0.075630252	3.605551275	0.724703518	242070.062	-659398.37	630881.76	-420766.605	1	12	18	39	46	19	30	46	87	62	10	13	1	31	21	33	27	55	46	3	Female	Female
1645	1645	RM0002	WG0435	2	766	402554.7531	0.019569	0.018612	0.161579	0.061731	0.173233	0.171826	-0.03127	0.088235294	3.16227766	0.627070799	242070.062	-659398.37	624725.874	-534398.935	1	12	18	39	46	19	30	46	87	62	10	13	1	5	20	11	14	48	90	28	Female	Female
1650	1650	RM0002	WG0440	2	771	361087.7354	0.147509	0.100206	0.413793	0.358991	0.504308	0.463066	-0.195326	0.113445378	2.549509757	0.486397189	242070.062	-659398.37	602958.538	-647404.183	1	12	18	39	46	19	30	46	87	62	10	19	12	28	2	36	9	74	85	12	Female	Female
1651	1651	RM0002	WG0441	2	772	361087.7354	0.189541	0.148185	0.438217	0.386972	0.390203	0.375991	-0.125016	0.100840336	2.828427125	0.504104312	242070.062	-659398.37	602958.538	-647404.183	1	12	18	39	46	19	30	46	87	62	10	19	12	28	2	36	9	74	85	12	Female	Female
1653	1653	RM0002	WG0443	2	774	258159.9541	-0.034349	-0.007451	0.065384	-0.027856	0.170183	0.140602	-0.007834	0.092436975	3.240370349	0.650913495	242070.062	-659398.37	454440.223	-512614.595	1	12	18	39	46	19	30	46	87	62	1	11	19	30	34	53	16	23	88	36	Female	Female
1655	1655	RM0002	WG0445	2	776	393166.3577	0.066416	0.047654	0.260694	0.133029	0.234984	0.245555	-0.03127	0.096638655	3.16227766	0.593863015	242070.062	-659398.37	628296.469	-585852.824	1	12	18	39	46	19	30	46	87	62	10	19	12	5	20	57	21	41	90	63	Female	Female
1659	1659	RM0002	WG0449	2	780	383237.1126	0.008976	0.013159	0.077214	0.040206	0.125231	0.063302	0.062476	0.088235294	3.464101615	0.658553886	242070.062	-659398.37	623517.426	-622403.871	1	12	18	39	46	19	30	46	87	62	10	19	12	28	5	57	21	41	22	78	Female	Female
1660	1660	RM0002	WG0450	2	781	448452.7398	-0.024783	-0.022797	0.051513	-0.062358	-0.014466	-0.000786	0.062476	0.084033613	3.464101615	0.689645889	242070.062	-659398.37	660140.873	-497143.457	1	12	18	39	46	19	30	46	87	62	10	13	1	5	6	11	14	48	13	20	Female	Female
1661	1661	RM0002	WG0451	2	782	172125.2803	0.013376	-0.003746	0.127469	-0.012186	0.039731	0.108218	0.039039	0.079831933	3.391164992	0.666034717	242070.062	-659398.37	354443.202	-529016.663	1	12	18	39	46	19	30	46	87	62	1	11	3	8	29	28	45	63	23	91	Female	Female
1663	1663	RM0002	WG0453	2	784	423032.3151	0.026219	0.011949	0.101977	0.042029	0.160185	0.163435	-0.03127	0.079831933	3.16227766	0.639510863	242070.062	-659398.37	320788.016	-243754.504	1	12	18	39	46	19	30	46	87	62	5	16	7	23	31	39	47	1	21	75	Female	Female
1664	1664	RM0002	WG0454	2	785	391166.7305	0.054772	0.042874	0.142199	0.107291	0.003283	0.056923	0.156222	0.075630252	3.741657387	0.671642605	242070.062	-659398.37	627182.106	-590840.915	1	12	18	39	46	19	30	46	87	62	10	19	12	5	20	57	21	41	22	63	Female	Female
1666	1666	RM0002	WG0456	2	787	390311.6176	0.033538	0.020271	0.14423	0.068086	0.174153	0.115442	0.015603	0.088235294	3.31662479	0.636386079	242070.062	-659398.37	629469.952	-611811.775	1	12	18	39	46	19	30	46	87	62	10	19	12	28	5	57	21	41	22	78	Female	Female
1667	1667	RM0002	WG0457	2	788	173853.2971	0.036371	0.006034	0.177684	0.024771	0.233141	0.186667	-0.125016	0.100840336	2.828427125	0.599170536	242070.062	-659398.37	358876.797	-530630.534	1	12	18	39	46	19	30	46	87	62	1	11	3	8	29	28	45	63	23	91	Female	Female
1670	1670	RM0002	WG0460	2	791	338214.7572	0.006481	-0.003077	0.101455	-0.01054	0.164852	0.167903	0.015603	0.084033613	3.31662479	0.651658024	242070.062	-659398.37	579277.363	-685483.962	1	12	18	39	46	19	30	46	87	62	10	19	12	28	2	36	9	57	85	12	Female	Female
1671	1671	RM0002	WG0461	2	792	464439.2668	-0.066787	-0.016148	-0.098649	-0.040933	-0.136409	-0.106669	0.156222	0.067226891	3.741657387	0.739321461	242070.062	-659398.37	636250.119	-413785.025	1	12	18	39	46	19	30	46	87	62	10	13	1	31	21	33	27	55	46	3	Female	Female
1674	1674	RM0002	WG0464	2	795	418174.8751	0.054698	0.059198	0.187497	0.182119	0.34348	0.322507	-0.10158	0.100840336	2.915475947	0.569548637	242070.062	-659398.37	325939.849	-249720.344	1	12	18	39	46	19	30	46	87	62	5	16	7	23	31	39	47	1	21	75	Female	Female
1675	1675	RM0002	WG0465	2	796	450963.1802	-0.031217	-0.006012	0.092377	-0.024268	0.228562	0.217442	-0.007834	0.092436975	3.240370349	0.641722582	242070.062	-659398.37	689620.759	-604025.421	1	12	18	39	46	19	30	46	87	62	10	19	12	5	13	27	63	30	84	29	Female	Female
1676	1676	RM0002	WG0466	2	797	239663.45	0.113064	0.02015	0.310459	0.061768	0.305164	0.281039	-0.171889	0.100840336	2.645751311	0.561653333	242070.062	-659398.37	451170.155	-542284.236	1	12	18	39	46	19	30	46	87	62	1	11	19	32	34	53	16	23	88	21	Female	Female
1679	1679	RM0002	WG0469	2	800	253113.2561	-0.027499	0.005209	-0.045725	0.014118	0.035956	-0.023663	0.039039	0.084033613	3.391164992	0.680858379	242070.062	-659398.37	471256.17	-551973.753	1	12	18	39	46	19	30	46	87	62	1	11	19	32	34	53	42	23	69	21	Female	Female
1691	1691	RM0002	WG0481	2	812	401586.2333	0.005356	0.018002	0.149577	0.065682	0.277744	0.218692	-0.03127	0.100840336	3.16227766	0.611860225	242070.062	-659398.37	461863.498	-323299.652	1	12	18	39	46	19	30	46	87	62	5	17	14	11	30	45	12	21	25	22	Female	Female
1692	1692	RM0002	WG0482	2	813	432152.8548	0.00156	-0.020427	0.012189	-0.064484	0.096338	0.062232	-0.03127	0.079831933	3.16227766	0.667791219	242070.062	-659398.37	312133.065	-232962.835	1	12	18	39	46	19	30	46	87	62	5	16	7	23	31	39	48	1	21	87	Female	Female
1693	1693	RM0002	WG0483	2	814	420628.5729	-0.084988	-0.039939	-0.105995	-0.135683	-0.051313	-0.067604	0.062476	0.079831933	3.464101615	0.721216112	242070.062	-659398.37	473640.172	-308252.132	1	12	18	39	46	19	30	46	87	62	5	17	14	11	30	45	12	21	25	22	Female	Female
1694	1694	RM0002	WG0484	2	815	446284.7092	-0.117011	-0.074174	-0.306529	-0.187882	-0.151213	-0.16364	0.156222	0.067226891	3.741657387	0.77889317	242070.062	-659398.37	303351.115	-217341.05	1	12	18	39	46	19	30	46	87	62	5	16	7	23	31	39	48	1	21	87	Female	Female
1695	1695	RM0002	WG0485	2	816	557868.2374	0.116681	0.006963	0.227048	0.013689	0.146252	0.159948	-0.078143	0.096638655	3	0.605330341	242070.062	-659398.37	-129617.212	-243386.903	1	12	18	39	46	19	30	46	87	62	8	8	28	13	36	4	4	47	86	88	Female	Female
1698	1698	RM0002	WG0488	2	819	522644.5297	-0.010134	-0.021949	-0.006472	-0.043311	-0.061776	-0.002929	0.062476	0.075630252	3.464101615	0.698752829	242070.062	-659398.37	-124636.312	-286995.712	1	12	18	39	46	19	30	46	87	62	8	8	28	13	36	4	4	47	86	25	Female	Female
1699	1699	RM0002	WG0489	2	820	484086.0938	0.029155	0.001713	0.13046	0.00496	0.138007	0.167614	-0.054707	0.088235294	3.082207001	0.632229938	242070.062	-659398.37	-119699.197	-337742.732	1	12	18	39	46	19	30	46	87	62	8	8	28	13	36	4	34	58	37	25	Female	Female
1700	1700	RM0002	WG0490	2	821	519701.9295	-0.052211	-0.041966	-0.11687	-0.101495	-0.062289	-0.069764	0.085912	0.075630252	3.535533906	0.723719341	242070.062	-659398.37	-114883.207	-281675.642	1	12	18	39	46	19	30	46	87	62	8	8	28	13	36	4	4	47	86	25	Female	Female
1701	1701	RM0002	WG0491	2	822	553988.5047	0.099728	0.01251	0.229012	0.025149	0.042506	0.103345	0.015603	0.084033613	3.31662479	0.638922443	242070.062	-659398.37	-122176.099	-241992.096	1	12	18	39	46	19	30	46	87	62	8	8	28	13	36	4	4	47	86	88	Female	Female
1702	1702	RM0002	WG0492	2	823	543612.6531	0.029469	-0.00269	0.019719	-0.005125	-0.076712	-0.044962	0.109349	0.071428571	3.605551275	0.700942398	242070.062	-659398.37	-125558.332	-258943.528	1	12	18	39	46	19	30	46	87	62	8	8	28	13	36	4	4	47	86	88	Female	Female
1704	1704	RM0002	WG0494	2	825	589325.9161	0.15338	0.041043	0.370533	0.095345	0.355241	0.318974	-0.171889	0.105042017	2.645751311	0.540775479	242070.062	-659398.37	-139806.672	-210538.486	1	12	18	39	46	19	30	46	87	62	8	8	28	13	36	4	4	47	86	88	Female	Female
1709	1709	RM0002	WG0499	2	830	480326.0666	-0.023078	-0.036902	-0.135492	-0.081068	-0.282388	-0.291975	0.132785	0.067226891	3.674234614	0.755585854	242070.062	-659398.37	-138249.156	-366020.759	1	12	18	39	46	19	30	46	87	62	8	8	6	21	36	4	34	58	37	93	Female	Female
1715	1715	RM0002	WG0506	2	836	543308.4004	-0.048321	-0.024533	-0.088357	-0.063142	-0.127315	-0.110355	0.085912	0.071428571	3.535533906	0.725034648	242070.062	-659398.37	-120565.845	-254825.488	1	12	18	39	46	19	30	46	87	62	8	8	28	13	36	4	4	47	86	88	Female	Female
1716	1716	RM0002	WG0507	2	837	480383.3359	0.101514	0.031431	0.227423	0.085719	0.081919	0.133604	-0.054707	0.088235294	3.082207001	0.613412646	242070.062	-659398.37	-154327.094	-388036.169	1	12	18	39	46	19	30	46	87	62	8	8	6	21	36	4	34	58	37	93	Female	Female
1717	1717	RM0002	WG0508	2	838	532749.8058	-0.026601	-0.019006	-0.091244	-0.046924	-0.177419	-0.191052	0.132785	0.071428571	3.674234614	0.734850597	242070.062	-659398.37	-121861.454	-270327.416	1	12	18	39	46	19	30	46	87	62	8	8	28	13	36	4	4	47	86	25	Female	Female
1721	1721	RM0002	WG0512	2	842	478399.5754	0.067901	-0.008324	0.104007	-0.016034	-0.002629	0.009491	0.015603	0.088235294	3.31662479	0.659241462	242070.062	-659398.37	-189143.398	-452224.275	1	12	18	39	46	19	30	46	87	62	8	8	6	21	36	4	46	72	45	93	Female	Female
1723	1723	RM0002	WG0514	2	844	520637.431	0.049459	0.003726	0.163727	0.008441	0.130001	0.136791	-0.03127	0.088235294	3.16227766	0.633499204	242070.062	-659398.37	-116142.938	-281579.92	1	12	18	39	46	19	30	46	87	62	8	8	28	13	36	4	4	47	86	25	Female	Female
1725	1725	RM0002	WG0516	2	846	632946.6617	-0.016983	-0.027517	-0.033845	-0.062413	0.024661	0.028741	-0.007834	0.075630252	3.240370349	0.685760595	242070.062	-659398.37	-235828.424	-244386.908	1	12	18	39	46	19	30	46	87	62	8	8	28	13	36	4	44	47	58	88	Female	Female
1726	1726	RM0002	WG0519	2	847	748570.8605	-0.002872	-0.024961	-0.097794	-0.036596	-0.138954	-0.169387	0.179658	0.071428571	3.807886553	0.736908898	242070.062	-659398.37	-282834.251	-125700.145	1	12	18	39	46	19	30	46	87	62	9	8	11	22	36	6	66	56	1	77	Female	Female
1727	1727	RM0002	WG0520	2	848	765722.3118	-0.123885	-0.080555	-0.297294	-0.125174	-0.220602	-0.227598	0.132785	0.058823529	3.674234614	0.78523947	242070.062	-659398.37	-272227.433	-92098.85	1	12	18	39	46	19	30	46	87	62	9	8	11	22	36	6	66	56	1	77	Female	Female
1731	1731	RM0002	WG0524	2	852	767468.8392	-0.003846	0.002126	0.003665	0.006399	0.069577	0.071021	-0.007834	0.075630252	3.240370349	0.668665323	242070.062	-659398.37	-262689.914	-81275.731	1	12	18	39	46	19	30	46	87	62	9	8	11	22	36	6	66	56	1	77	Female	Female
1734	1734	RM0002	WG0527	2	855	803517.9076	-0.108669	-0.048213	-0.140967	-0.140628	-0.102152	-0.102966	0.132785	0.075630252	3.674234614	0.745992999	242070.062	-659398.37	-303958.378	-69912.178	1	12	18	39	46	19	30	46	87	62	9	8	11	14	36	6	51	27	63	61	Female	Female
1736	1736	RM0002	WG0529	2	857	839956.0359	0.02162	-0.016494	0.05501	-0.044089	0.092919	0.062087	-0.03127	0.084033613	3.16227766	0.658162344	242070.062	-659398.37	-323454.231	-38344.092	1	12	18	39	46	19	30	46	87	62	9	8	11	9	36	6	51	24	9	45	Female	Female
1738	1738	RM0002	WG0531	2	859	818536.1498	0.080406	0.030512	0.162911	0.088728	0.244149	0.250293	-0.078143	0.092436975	3	0.597935092	242070.062	-659398.37	-286077.059	-34048.83	1	12	18	39	46	19	30	46	87	62	9	8	11	9	36	6	51	65	54	65	Female	Female
1739	1739	RM0002	WG0532	2	860	852135.4047	-0.149987	-0.094891	-0.424844	-0.158958	-0.459571	-0.454806	0.320277	0.046218487	4.183300133	0.861181673	242070.062	-659398.37	-348452.232	-45054.681	1	12	18	39	46	19	30	46	87	62	9	8	11	9	36	6	51	24	9	13	Female	Female
1743	1743	RM0002	WG0536	2	864	821073.4431	0.035711	-0.001786	0.101998	-0.004122	0.040014	0.052406	0.015603	0.079831933	3.31662479	0.663165349	242070.062	-659398.37	-310119.168	-51740.034	1	12	18	39	46	19	30	46	87	62	9	8	11	14	36	6	51	27	54	61	Female	Female
1744	1744	RM0002	WG0538	2	865	851745.2698	0.000557	-0.045393	0.008288	-0.106509	-0.06659	-0.061964	-0.007834	0.075630252	3.240370349	0.69635909	242070.062	-659398.37	-331434.429	-29666.202	1	12	18	39	46	19	30	46	87	62	9	8	11	9	36	6	51	24	9	45	Female	Female
1746	1746	RM0002	WG0540	2	867	831073.8912	-0.014121	-0.01412	-0.055524	-0.031411	0.088653	0.034369	0.039039	0.079831933	3.391164992	0.683485322	242070.062	-659398.37	-338278.982	-64521.24	1	12	18	39	46	19	30	46	87	62	9	8	11	14	36	6	51	24	63	13	Female	Female
1748	1748	RM0002	WG0542	2	869	838561.6188	-0.108893	-0.066439	-0.188294	-0.142819	-0.231148	-0.219273	0.156222	0.06302521	3.741657387	0.777151835	242070.062	-659398.37	-336184.181	-52103.039	1	12	18	39	46	19	30	46	87	62	9	8	11	9	36	6	51	24	9	13	Female	Female
1752	1752	RM0002	WG0546	2	873	806010.7111	-0.088291	-0.051878	-0.185904	-0.12009	-0.121269	-0.110865	0.203095	0.067226891	3.872983346	0.763916198	242070.062	-659398.37	-295244.008	-58609.841	1	12	18	39	46	19	30	46	87	62	9	8	11	14	36	6	51	27	54	61	Female	Female
1754	1754	RM0002	WG0548	2	875	761173.9556	-0.026912	-0.014015	0.049354	-0.04081	0.073931	0.074088	0.015603	0.079831933	3.31662479	0.674550996	242070.062	-659398.37	-278617.755	-104177.704	1	12	18	39	46	19	30	46	87	62	9	8	11	22	36	6	66	56	1	77	Female	Female
1755	1755	RM0002	WG0550	2	876	803814.2753	-0.09859	-0.059664	-0.142485	-0.178477	-0.063749	-0.111577	0.085912	0.075630252	3.535533906	0.740402257	242070.062	-659398.37	-308955.663	-74173.593	1	12	18	39	46	19	30	46	87	62	9	8	11	14	36	6	51	27	63	61	Female	Female
1756	1756	RM0002	WG0551	2	877	793373.1838	-0.093893	-0.058426	-0.131154	-0.155547	-0.084249	-0.100808	0.109349	0.075630252	3.605551275	0.741659289	242070.062	-659398.37	-301386.299	-81387.823	1	12	18	39	46	19	30	46	87	62	9	8	11	14	36	6	66	27	63	61	Female	Female
1757	1757	RM0002	WG0552	2	878	825469.5903	-0.006534	-0.023796	0.021967	-0.059476	0.031764	0.021885	0.015603	0.079831933	3.31662479	0.681360191	242070.062	-659398.37	-324838.623	-59386.214	1	12	18	39	46	19	30	46	87	62	9	8	11	14	36	6	51	24	63	13	Female	Female
1766	1766	RM0003	RM0008	3	8	11156.99543	0.1707	0.0742	0.390898	0.247172	0.252869	0.314653	-0.054707	0.100840336	3.082207001	0.551659173	242035.418	-659415.33	234224.261	-651448.877	1	12	18	39	46	19	30	46	87	62	1	12	18	39	46	15	30	46	66	47	Female	Female
1767	1767	RM0003	RM0009	3	9	148192.9944	0.093375	0.051092	0.220494	0.179168	0.140997	0.212266	0.039039	0.088235294	3.391164992	0.613863214	242035.418	-659415.33	347524.721	-763497.848	1	12	18	39	46	19	30	46	87	62	1	12	4	19	43	20	17	36	73	56	Female	Female
1768	1768	RM0003	RM0010	3	10	165779.1354	0.144231	0.056037	0.401474	0.207203	0.364016	0.449271	-0.148453	0.100840336	2.738612788	0.530514736	242035.418	-659415.33	352032.511	-783445.009	1	12	18	39	46	19	30	46	87	62	1	12	4	19	43	20	17	36	73	56	Female	Female
1769	1769	RM0003	RM0011	3	11	153698.3411	0.12415	0.063311	0.359933	0.25836	0.241856	0.32406	-0.10158	0.096638655	2.915475947	0.554552521	242035.418	-659415.33	332730.722	-783502.162	1	12	18	39	46	19	30	46	87	62	1	12	4	19	43	20	17	36	73	56	Female	Female
1774	1774	RM0003	RM0016	3	16	358370.7719	0.071578	0.038994	0.310494	0.178537	0.292609	0.285123	-0.10158	0.100840336	2.915475947	0.568428911	242035.418	-659415.33	600330.742	-666768.625	1	12	18	39	46	19	30	46	87	62	10	19	12	28	2	36	9	57	85	12	Female	Female
1776	1776	RM0003	RM0019	3	18	155699.7981	0.140712	0.066684	0.40666	0.266634	0.388392	0.418338	-0.148453	0.109243697	2.738612788	0.518871807	242035.418	-659415.33	344332.444	-776793.972	1	12	18	39	46	19	30	46	87	62	1	12	4	19	43	20	17	36	73	56	Female	Female
1777	1777	RM0003	RM0020	3	19	22976.15279	-0.104702	-0.032786	-0.065507	-0.116858	-0.021733	-0.030419	0.156222	0.079831933	3.741657387	0.730060959	242035.418	-659415.33	239877.112	-636540.774	1	12	18	39	46	19	30	46	87	62	1	12	18	39	46	15	30	46	66	47	Female	Female
1780	1780	RM0003	RM0023	3	22	19015.92995	-0.002399	0.003087	0.154283	0.012396	0.127295	0.154702	-0.03127	0.088235294	3.16227766	0.638803264	242035.418	-659415.33	238273.528	-640775.218	1	12	18	39	46	19	30	46	87	62	1	12	18	39	46	15	30	46	66	47	Female	Female
1786	1786	RM0003	RM0029	3	28	228402.4324	0.006138	0.002335	0.177969	0.010114	0.083355	0.083171	-0.054707	0.092436975	3.082207001	0.635510155	242035.418	-659415.33	460876.813	-594023.32	1	12	18	39	46	19	30	46	87	62	1	11	23	32	8	50	42	23	69	21	Female	Female
1788	1788	RM0003	RM0031	3	30	246089.0805	0.005653	0.012464	0.133827	0.03351	0.051871	0.072197	0.062476	0.088235294	3.464101615	0.659579061	242035.418	-659415.33	472637.541	-573493.875	1	12	18	39	46	19	30	46	87	62	1	11	23	32	8	50	42	23	69	21	Female	Female
1790	1790	RM0003	RM0033	3	32	246089.0805	0.093351	0.037037	0.352142	0.154281	0.273507	0.338199	-0.125016	0.096638655	2.828427125	0.562989985	242035.418	-659415.33	472637.541	-573493.875	1	12	18	39	46	19	30	46	87	62	1	11	23	32	8	50	42	23	69	21	Female	Female
1794	1794	RM0003	RM0037	3	36	180435.4424	0.129679	0.062531	0.38989	0.285015	0.423047	0.409504	-0.125016	0.113445378	2.828427125	0.52006128	242035.418	-659415.33	417291.242	-616492.783	1	12	18	39	46	19	30	46	87	62	1	11	23	32	8	50	43	80	82	83	Female	Female
1795	1795	RM0003	RM0038	3	37	241612.0209	0.055139	0.019469	0.245763	0.076545	0.15173	0.205344	-0.054707	0.092436975	3.082207001	0.609497762	242035.418	-659415.33	471343.723	-583296.542	1	12	18	39	46	19	30	46	87	62	1	11	23	32	8	50	42	23	69	21	Female	Female
1798	1798	RM0003	RM0041	3	40	450525.698	0.122829	0.045958	0.405618	0.188658	0.398896	0.411977	-0.148453	0.109243697	2.738612788	0.529130278	242035.418	-659415.33	388084.286	-233219.21	1	12	18	39	46	19	30	46	87	62	5	3	10	20	35	42	62	42	19	39	Female	Female
1800	1800	RM0003	RM0043	3	42	439538.2805	0.027124	0.018317	0.138568	0.071506	0.150751	0.173775	0.015603	0.084033613	3.31662479	0.638888905	242035.418	-659415.33	373679.128	-240054.109	1	12	18	39	46	19	30	46	87	62	5	3	10	20	35	42	62	42	19	89	Female	Female
1801	1801	RM0003	RM0044	3	43	438715.3013	0.110104	0.05709	0.251442	0.203276	0.276812	0.324204	-0.03127	0.092436975	3.16227766	0.580386473	242035.418	-659415.33	380854.962	-243241.989	1	12	18	39	46	19	30	46	87	62	5	3	10	20	35	42	33	42	19	89	Female	Female
1803	1803	RM0003	RM0046	3	45	426421.0849	0.12486	0.056256	0.331876	0.202969	0.329764	0.368846	-0.10158	0.100840336	2.915475947	0.550996941	242035.418	-659415.33	377869.192	-255207.305	1	12	18	39	46	19	30	46	87	62	5	3	10	20	35	42	33	42	20	89	Female	Female
1807	1807	RM0003	RM0050	3	49	446273.993	0.055726	0.013107	0.27595	0.051929	0.084199	0.115017	-0.10158	0.092436975	2.915475947	0.610305872	242035.418	-659415.33	366190.056	-230759.171	1	12	18	39	46	19	30	46	87	62	5	3	10	20	35	42	56	42	83	10	Female	Female
1808	1808	RM0003	RM0051	3	50	414378.1452	0.084963	0.032287	0.395443	0.132766	0.300446	0.359163	-0.171889	0.100840336	2.645751311	0.549543725	242035.418	-659415.33	407522.936	-279516.49	1	12	18	39	46	19	30	46	87	62	5	17	10	33	35	52	2	76	72	14	Female	Female
1811	1811	RM0003	RM0054	3	53	456412.9588	-0.090709	-0.034107	-0.025468	-0.13412	-0.113054	-0.056117	0.062476	0.071428571	3.464101615	0.725293191	242035.418	-659415.33	386422.49	-226442.857	1	12	18	39	46	19	30	46	87	62	5	3	10	20	35	42	62	42	19	42	Female	Female
1813	1813	RM0003	RM0056	3	55	412294.9434	0.096311	0.019993	0.333649	0.074419	0.199109	0.214079	-0.125016	0.096638655	2.828427125	0.581813712	242035.418	-659415.33	400435.351	-278762.494	1	12	18	39	46	19	30	46	87	62	5	3	10	33	35	52	2	76	72	14	Female	Female
1817	1817	RM0003	RM0060	3	59	447178.55	0.253611	0.109355	0.477441	0.40002	0.450529	0.532913	-0.148453	0.109243697	2.738612788	0.477967458	242035.418	-659415.33	390110.732	-237464.673	1	12	18	39	46	19	30	46	87	62	5	3	10	20	35	42	62	42	19	39	Female	Female
1818	1818	RM0003	RM0061	3	60	447196.9135	0.077205	0.041577	0.151969	0.136221	0.142594	0.156212	0.085912	0.088235294	3.535533906	0.63413236	242035.418	-659415.33	390096.062	-237440.064	1	12	18	39	46	19	30	46	87	62	5	3	10	20	35	42	62	42	19	39	Female	Female
1820	1820	RM0003	RM0063	3	62	433481.6805	0.13619	0.062607	0.365845	0.241873	0.349314	0.417527	-0.10158	0.100840336	2.915475947	0.540741577	242035.418	-659415.33	381865.835	-249105.908	1	12	18	39	46	19	30	46	87	62	5	3	10	20	35	42	33	42	19	89	Female	Female
1822	1822	RM0003	RM0065	3	64	362092.9396	0.037207	0.004788	0.203035	0.017704	0.144848	0.194578	-0.054707	0.088235294	3.082207001	0.624201546	242035.418	-659415.33	401079.226	-334121.057	1	12	18	39	46	19	30	46	87	62	5	17	14	11	45	52	2	44	62	27	Female	Female
1823	1823	RM0003	RM0066	3	65	437237.3138	-0.12298	-0.050453	-0.175435	-0.167131	-0.223953	-0.209871	0.226531	0.067226891	3.937003937	0.78398944	242035.418	-659415.33	381715.207	-245089.341	1	12	18	39	46	19	30	46	87	62	5	3	10	20	35	42	33	42	19	89	Female	Female
1824	1824	RM0003	RM0067	3	66	449528.4863	0.137018	0.047277	0.318699	0.160716	0.176178	0.270329	-0.078143	0.092436975	3	0.577903923	242035.418	-659415.33	388179.721	-234306.282	1	12	18	39	46	19	30	46	87	62	5	3	10	20	35	42	62	42	19	39	Female	Female
1826	1826	RM0003	RM0069	3	68	453379.0658	0.012503	0.018958	0.154954	0.066701	0.101835	0.149241	0.015603	0.088235294	3.31662479	0.640359845	242035.418	-659415.33	390620.003	-231075.28	1	12	18	39	46	19	30	46	87	62	5	3	10	20	35	42	62	42	19	39	Female	Female
1828	1828	RM0003	RM0071	3	70	309739.7536	0.129361	0.049898	0.346734	0.181839	0.308053	0.327292	-0.054707	0.105042017	3.082207001	0.560151641	242035.418	-659415.33	392908.633	-388904.724	1	12	18	39	46	19	30	46	87	62	5	1	15	24	11	59	32	32	4	72	Female	Female
1829	1829	RM0003	RM0072	3	71	330667.2823	0.105488	0.044006	0.396392	0.194203	0.371268	0.403747	-0.148453	0.105042017	2.738612788	0.536478812	242035.418	-659415.33	387473.96	-362449.874	1	12	18	39	46	19	30	46	87	62	5	1	14	24	45	59	32	73	4	100	Female	Female
1830	1830	RM0003	RM0074	3	72	318634.1833	0.153115	0.048185	0.373753	0.183558	0.286556	0.306489	-0.10158	0.100840336	2.915475947	0.553401272	242035.418	-659415.33	413836.422	-391064.519	1	12	18	39	46	19	30	46	87	62	5	1	15	24	11	59	32	32	16	24	Female	Female
1832	1832	RM0003	RM0079	3	74	318634.1833	0.125936	0.042763	0.496325	0.185205	0.477334	0.483724	-0.218762	0.109243697	2.449489743	0.503618315	242035.418	-659415.33	413836.422	-391064.519	1	12	18	39	46	19	30	46	87	62	5	1	15	24	11	59	32	32	16	24	Female	Female
1833	1833	RM0003	RM0080	3	75	359424.1764	0.015414	-0.000169	0.185866	-0.000548	0.214665	0.225501	-0.054707	0.088235294	3.082207001	0.624444567	242035.418	-659415.33	391139.098	-332377.364	1	12	18	39	46	19	30	46	87	62	5	17	14	11	45	52	2	44	62	27	Female	Female
1834	1834	RM0003	RM0081	3	76	309764.258	0.058934	0.006688	0.285601	0.026645	0.246647	0.251483	-0.078143	0.096638655	3	0.597793905	242035.418	-659415.33	392971.872	-388911.943	1	12	18	39	46	19	30	46	87	62	5	1	15	24	11	59	32	32	4	72	Female	Female
1837	1837	RM0003	RM0085	3	79	314849.8685	0.020425	-0.001609	0.246031	-0.007247	0.196634	0.231849	-0.054707	0.100840336	3.082207001	0.612195163	242035.418	-659415.33	468494.443	-440676.331	1	12	18	39	46	19	30	46	87	62	5	1	15	30	25	40	39	35	52	73	Female	Female
1841	1841	RM0003	RM0089	3	83	349352.0583	0.051298	0.017138	0.217321	0.066604	0.090001	0.122682	-0.03127	0.088235294	3.16227766	0.627029408	242035.418	-659415.33	396462.31	-346047.821	1	12	18	39	46	19	30	46	87	62	5	17	14	11	45	59	32	44	62	27	Female	Female
1846	1846	RM0003	RM0097	3	88	338625.109	0.187947	0.0741	0.515599	0.284378	0.484305	0.488811	-0.218762	0.109243697	2.449489743	0.483617473	242035.418	-659415.33	480893.296	-419386.418	1	12	18	39	46	19	30	46	87	62	5	1	15	30	25	40	39	35	52	43	Female	Female
1847	1847	RM0003	RM0098	3	89	279631.7662	0.092176	0.039178	0.368637	0.169009	0.341543	0.378366	-0.148453	0.100840336	2.738612788	0.547957723	242035.418	-659415.33	394732.32	-425155.686	1	12	18	39	46	19	30	46	87	62	5	1	15	24	11	59	32	8	16	58	Female	Female
1853	1853	RM0003	RM0108	3	95	315037.1339	0.089485	0.040225	0.379377	0.195551	0.365471	0.417744	-0.148453	0.105042017	2.738612788	0.539247908	242035.418	-659415.33	436824.3	-411815.477	1	12	18	39	46	19	30	46	87	62	5	1	15	24	11	40	39	8	24	35	Female	Female
1856	1856	RM0003	RM0111	3	98	111502.1447	0.051787	0.041687	0.250942	0.166756	0.2696	0.320206	-0.078143	0.096638655	3	0.581050897	242035.418	-659415.33	326248.089	-586333.497	1	12	18	39	46	19	30	46	87	62	1	11	3	8	29	28	41	80	78	91	Female	Female
1859	1859	RM0003	RM0116	3	101	173270.1912	0.087039	0.027411	0.290801	0.103907	0.23784	0.239342	-0.10158	0.096638655	2.915475947	0.583005519	242035.418	-659415.33	357641.514	-530350.27	1	12	18	39	46	19	30	46	87	62	1	11	3	8	29	28	45	63	23	91	Female	Female
1864	1864	RM0003	RM0126	3	106	189675.7969	0.136651	0.058878	0.435262	0.23716	0.394132	0.407141	-0.171889	0.109243697	2.645751311	0.516881971	242035.418	-659415.33	403722.719	-560248.175	1	12	18	39	46	19	30	46	87	62	1	11	3	32	8	50	41	80	27	6	Female	Female
1867	1867	RM0003	RM0129	3	109	464954.4511	0.127159	0.061768	0.297462	0.236657	0.254044	0.255706	-0.054707	0.100840336	3.082207001	0.567201545	242035.418	-659415.33	384731.842	-216899.373	1	12	18	39	46	19	30	46	87	62	5	3	10	20	35	42	62	42	83	42	Female	Female
1871	1871	RM0003	RM0135	3	113	457731.4908	0.052256	0.021118	0.251268	0.077509	0.198357	0.232572	-0.078143	0.092436975	3	0.601437478	242035.418	-659415.33	373443.863	-220952.175	1	12	18	39	46	19	30	46	87	62	5	3	10	20	35	42	56	42	83	42	Female	Female
1872	1872	RM0003	RM0136	3	114	462810.9896	0.072259	0.042521	0.219121	0.15514	0.164352	0.243208	0.015603	0.088235294	3.31662479	0.612625855	242035.418	-659415.33	382573.389	-218458.313	1	12	18	39	46	19	30	46	87	62	5	3	10	20	35	42	62	42	83	42	Female	Female
1874	1874	RM0003	RM0138	3	116	440383.0837	0.156372	0.069554	0.402509	0.26783	0.333045	0.377899	-0.125016	0.100840336	2.828427125	0.532332498	242035.418	-659415.33	387240.425	-243659.673	1	12	18	39	46	19	30	46	87	62	5	3	10	20	35	42	33	42	19	89	Female	Female
1875	1875	RM0003	RM0139	3	117	441377.707	0.077673	0.022337	0.308319	0.078723	0.234445	0.252846	-0.078143	0.100840336	3	0.585905819	242035.418	-659415.33	394863.198	-245340.518	1	12	18	39	46	19	30	46	87	62	5	3	10	20	35	42	33	42	19	39	Female	Female
1876	1876	RM0003	RM0149	3	118	1020780.494	-0.053769	-0.034202	0.043086	-0.136344	-0.112213	-0.059156	0.015603	0.075630252	3.31662479	0.706865658	242035.418	-659415.33	-29301.258	324642.201	1	12	18	39	46	19	30	46	87	62	7	7	26	27	37	1	8	14	15	64	Female	Female
1880	1880	RM0003	RM0164	3	122	1345524.349	-0.072606	-0.044918	-0.035719	-0.144595	-0.184164	-0.148643	0.132785	0.071428571	3.674234614	0.745554947	242035.418	-659415.33	3959.721	664879.1	1	12	18	39	46	19	30	46	87	62	6	20	8	36	22	37	67	68	48	7	Female	Female
1882	1882	RM0003	RM0170	3	124	1523963.214	0.015337	0.011919	0.131466	0.039677	0.190147	0.20261	-0.007834	0.092436975	3.240370349	0.6300316	242035.418	-659415.33	168665.314	862780.684	1	12	18	39	46	19	30	46	87	62	6	20	13	16	28	14	65	3	61	18	Female	Female
1887	1887	RM0003	RM0180	3	129	1662743.639	0.141572	0.04651	0.368409	0.164854	0.371962	0.328799	-0.10158	0.105042017	2.915475947	0.547850058	242035.418	-659415.33	26707.513	989326.706	1	12	18	39	46	19	30	46	87	62	6	20	8	36	22	23	25	66	64	46	Female	Female
1891	1891	RM0003	RM0190	3	133	1519564.153	0.087899	0.035164	0.228346	0.1094	0.197616	0.200107	-0.03127	0.092436975	3.16227766	0.604175196	242035.418	-659415.33	164671.114	858178.153	1	12	18	39	46	19	30	46	87	62	6	20	13	16	28	14	65	3	61	18	Female	Female
1892	1892	RM0003	RM0192	3	134	1519564.153	0.0172	0.003639	0.120804	0.011762	0.10532	0.173647	0.039039	0.084033613	3.391164992	0.653402927	242035.418	-659415.33	164671.114	858178.153	1	12	18	39	46	19	30	46	87	62	6	20	13	16	28	14	65	3	61	18	Female	Female
1894	1894	RM0003	RM0197	3	136	1336701.606	-0.099638	0.004505	-0.15385	0.014146	-0.162352	-0.149042	0.203095	0.06302521	3.872983346	0.753032185	242035.418	-659415.33	308053.699	675654.994	1	12	18	39	46	19	30	46	87	62	6	20	13	37	49	47	18	18	12	96	Female	Female
1897	1897	RM0003	RM0200	3	139	1356362.125	-0.043152	-0.01381	0.052358	-0.047839	-0.093051	-0.068043	0.062476	0.079831933	3.464101615	0.699905754	242035.418	-659415.33	287402.765	696187.863	1	12	18	39	46	19	30	46	87	62	6	20	13	37	49	47	18	18	12	96	Female	Female
1898	1898	RM0003	RM0201	3	140	1004002.431	-0.035376	-0.007156	0.123636	-0.031595	0.105397	0.081945	-0.03127	0.092436975	3.16227766	0.65032814	242035.418	-659415.33	-1275.714	314658.884	1	12	18	39	46	19	30	46	87	62	7	7	26	27	44	41	26	37	17	64	Female	Female
1901	1901	RM0003	RM0205	3	143	1516893.659	0.00582	-0.007512	0.061703	-0.024638	-0.106862	-0.058728	0.062476	0.075630252	3.464101615	0.694867823	242035.418	-659415.33	163527.15	855445.332	1	12	18	39	46	19	30	46	87	62	6	20	13	16	28	14	65	3	61	18	Female	Female
1903	1903	RM0003	RM0207	3	145	576331.1742	-0.134869	-0.056363	-0.16822	-0.204583	-0.211853	-0.185334	0.203095	0.067226891	3.872983346	0.78296626	242035.418	-659415.33	325058.037	-89095.361	1	12	18	39	46	19	30	46	87	62	3	18	24	34	24	48	1	78	8	8	Female	Female
1904	1904	RM0003	RM0209	3	146	1482681.02	0.021285	0.006561	0.159339	0.02338	0.146087	0.101541	-0.007834	0.088235294	3.240370349	0.640271505	242035.418	-659415.33	-42162.828	795773.443	1	12	18	39	46	19	30	46	87	62	6	20	8	36	22	24	67	64	80	99	Female	Female
1906	1906	RM0003	RM0211	3	148	1495188.591	0.002032	0.021533	0.107347	0.058528	0.13979	0.187175	0.015603	0.084033613	3.31662479	0.643730121	242035.418	-659415.33	86902.193	827703.564	1	12	18	39	46	19	30	46	87	62	6	20	13	16	28	23	25	3	36	46	Female	Female
1907	1907	RM0003	RM0212	3	149	1495188.591	0.08423	0.023347	0.248998	0.062693	0.120163	0.140397	-0.03127	0.088235294	3.16227766	0.618542755	242035.418	-659415.33	86902.193	827703.564	1	12	18	39	46	19	30	46	87	62	6	20	13	16	28	23	25	3	36	46	Female	Female
1912	1912	RM0003	RM0218	3	154	516286.0267	0.087703	0.024588	0.357685	0.097529	0.279544	0.302	-0.125016	0.100840336	2.828427125	0.567392687	242035.418	-659415.33	312720.525	-147990.969	1	12	18	39	46	19	30	46	87	62	5	2	24	1	24	60	53	11	68	48	Female	Female
1913	1913	RM0003	RM0221	3	155	1476878.75	-0.090342	-0.046216	-0.128031	-0.134671	-0.103499	-0.097618	0.203095	0.067226891	3.872983346	0.759491128	242035.418	-659415.33	422605.831	806383.145	1	12	18	39	46	19	30	46	87	62	6	20	13	37	42	55	18	16	76	55	Female	Female
1914	1914	RM0003	RM0222	3	156	539533.0016	0.045161	0.017511	0.157638	0.060352	0.009481	0.015757	0.062476	0.084033613	3.464101615	0.659485006	242035.418	-659415.33	270081.477	-120611.768	1	12	18	39	46	19	30	46	87	62	3	18	24	34	24	48	20	78	8	8	Female	Female
1915	1915	RM0003	RM0223	3	157	539533.0016	0.042247	0.005205	0.211367	0.020795	0.13646	0.235776	-0.03127	0.088235294	3.16227766	0.625192234	242035.418	-659415.33	270081.477	-120611.768	1	12	18	39	46	19	30	46	87	62	3	18	24	34	24	48	20	78	8	8	Female	Female
1916	1916	RM0003	RM0224	3	158	1385814.79	-0.047702	-0.017185	-0.004337	-0.051751	-0.09696	-0.059616	0.085912	0.071428571	3.535533906	0.714250794	242035.418	-659415.33	-377832.094	580038.945	1	12	18	39	46	19	30	46	87	62	2	6	27	17	40	9	29	34	10	38	Female	Female
1920	1920	RM0003	RM0244	3	162	1348378.242	-0.126233	-0.022128	-0.160977	-0.065055	-0.133532	-0.134766	0.156222	0.071428571	3.741657387	0.750028255	242035.418	-659415.33	-512256.062	458246.626	1	12	18	39	46	19	30	46	87	62	2	6	27	3	26	12	6	25	67	30	Female	Female
1927	1927	RM0003	RM0263	3	169	1444121.613	-0.075716	-0.032549	-0.025375	-0.109624	0.0111	0.049277	0.062476	0.075630252	3.464101615	0.706853531	242035.418	-659415.33	-137588.561	733916.241	1	12	18	39	46	19	30	46	87	62	6	20	8	6	17	34	70	31	32	31	Female	Female
1934	1934	RM0003	RM0282	3	176	1410346.323	-0.050564	-0.028275	0.000313	-0.084374	-0.001452	-0.010216	0.062476	0.075630252	3.464101615	0.703904887	242035.418	-659415.33	-315594.604	636009.507	1	12	18	39	46	19	30	46	87	62	2	6	27	17	40	9	29	34	10	38	Female	Female
1935	1935	RM0003	RM0283	3	177	1175224.893	0.11023	0.029458	0.34697	0.094215	0.248354	0.251492	-0.125016	0.096638655	2.828427125	0.572369281	242035.418	-659415.33	-300716.047	382973.463	1	12	18	39	46	19	30	46	87	62	2	6	27	18	18	31	38	54	44	67	Female	Female
1936	1936	RM0003	RM0284	3	178	2020402.217	0.027153	-0.003766	0.103865	-0.011342	-0.062227	-0.028022	0.062476	0.079831933	3.464101615	0.681646969	242035.418	-659415.33	-825083.986	1056184.068	1	12	18	39	46	19	30	46	87	62	4	5	20	38	12	26	55	7	42	57	Female	Female
1946	1946	RM0003	RM0299	3	188	1118823.455	-0.08014	-0.041307	-0.038852	-0.15751	-0.177687	-0.103452	0.109349	0.067226891	3.605551275	0.743852117	242035.418	-659415.33	-341743.166	295031.362	1	12	18	39	46	19	30	46	87	62	2	6	27	18	9	44	57	28	60	53	Female	Female
1948	1948	RM0003	RM0302	3	190	1234009.135	-0.04722	-0.035725	-0.003913	-0.142264	-0.142309	-0.124822	0.085912	0.071428571	3.535533906	0.728776305	242035.418	-659415.33	-431197.45	374768.431	1	12	18	39	46	19	30	46	87	62	2	6	27	3	26	30	6	62	67	30	Female	Female
1960	1960	RM0003	RM0320	3	202	1498662.421	0.00682	-0.034194	0.052911	-0.095022	-0.170339	-0.124519	0.085912	0.071428571	3.535533906	0.71751545	242035.418	-659415.33	-451025.563	669364.384	1	12	18	39	46	19	30	46	87	62	2	6	27	2	40	9	29	34	10	38	Female	Female
1963	1963	RM0003	RM0325	3	205	1598588.834	-0.117129	-0.043387	-0.113776	-0.150137	-0.156262	-0.155817	0.156222	0.071428571	3.741657387	0.757595857	242035.418	-659415.33	-133178.953	894515.311	1	12	18	39	46	19	30	46	87	62	6	20	8	40	14	13	59	10	74	33	Female	Female
1964	1964	RM0003	RM0326	3	206	1334166.638	-0.0742	-0.050336	-0.108167	-0.138325	-0.184276	-0.157767	0.156222	0.067226891	3.741657387	0.75745176	242035.418	-659415.33	-318106.897	551469.142	1	12	18	39	46	19	30	46	87	62	2	6	27	17	40	9	29	34	10	38	Female	Female
1967	1967	RM0003	RM0329	3	209	1351594.533	-0.131277	-0.067328	-0.219049	-0.179526	-0.386195	-0.381462	0.296841	0.058823529	4.123105626	0.82446402	242035.418	-659415.33	-178768.052	625003.691	1	12	18	39	46	19	30	46	87	62	2	6	8	6	17	38	70	59	79	31	Female	Female
1970	1970	RM0003	RM0332	3	212	1872807.164	0.000756	-0.003458	0.100642	-0.008487	0.019871	0.030715	0.062476	0.084033613	3.464101615	0.67415176	242035.418	-659415.33	-730062.831	941344.386	1	12	18	39	46	19	30	46	87	62	4	5	20	38	19	54	37	53	81	37	Female	Female
1972	1972	RM0003	RM0343	3	214	1399124.052	-0.058172	-0.038633	-0.007302	-0.094787	-0.233699	-0.214199	0.132785	0.071428571	3.674234614	0.743825828	242035.418	-659415.33	-383440.207	592115.075	1	12	18	39	46	19	30	46	87	62	2	6	27	17	40	9	29	34	10	38	Female	Female
1975	1975	RM0003	RM0349	3	217	1055086.59	-0.058759	-0.028851	0.029665	-0.105312	0.070367	0.067629	0.039039	0.079831933	3.391164992	0.690135704	242035.418	-659415.33	-369499.105	200371.411	1	12	18	39	46	19	30	46	87	62	9	6	27	18	9	22	57	28	60	53	Female	Female
1979	1979	RM0003	RM0353	3	221	1239096.24	-0.070135	-0.029968	-0.054095	-0.08487	-0.07448	-0.054285	0.156222	0.071428571	3.741657387	0.733247943	242035.418	-659415.33	-401005.048	399762.866	1	12	18	39	46	19	30	46	87	62	2	6	27	3	26	30	6	62	67	30	Female	Female
1991	1991	RM0003	RM0367	3	233	1139162.583	-0.12119	-0.049045	-0.21122	-0.168339	-0.208234	-0.175467	0.249968	0.058823529	4	0.793035367	242035.418	-659415.33	-223075.717	380470.732	1	12	18	39	46	19	30	46	87	62	2	6	27	18	18	56	38	54	44	67	Female	Female
2005	2005	RM0003	RM0383	3	247	1404810.378	-0.091491	-0.047789	-0.144427	-0.157796	-0.188051	-0.161959	0.179658	0.06302521	3.807886553	0.7695726	242035.418	-659415.33	-323879.684	626365.482	1	12	18	39	46	19	30	46	87	62	2	6	27	17	40	9	29	34	10	38	Female	Female
2012	2012	RM0003	RM0396	3	254	978082.7529	-0.080605	-0.044255	-0.035421	-0.169102	-0.130516	-0.124012	0.085912	0.071428571	3.535533906	0.736703687	242035.418	-659415.33	-63248.957	269803.332	1	12	18	39	46	19	30	46	87	62	7	7	26	27	37	1	8	14	3	68	Female	Female
2018	2018	RM0003	RM0406	3	260	1710285.898	0.007949	-0.008124	0.012582	-0.0247	-0.152758	-0.111384	0.085912	0.071428571	3.535533906	0.709418129	242035.418	-659415.33	-393700.783	928324.364	1	12	18	39	46	19	30	46	87	62	6	20	8	40	14	13	59	50	74	71	Female	Female
2024	2024	RM0003	RM0416	3	266	1599080.948	0.053671	0.022989	0.181457	0.065043	0.207432	0.26804	-0.007834	0.088235294	3.240370349	0.618604122	242035.418	-659415.33	-260001.37	858813.553	1	12	18	39	46	19	30	46	87	62	6	20	8	40	14	13	59	50	49	71	Female	Female
2026	2026	RM0003	RM0418	3	268	1205334.657	0.100029	0.024	0.327361	0.083281	0.136555	0.14378	-0.10158	0.100840336	2.915475947	0.588245771	242035.418	-659415.33	-155027.773	478641.109	1	12	18	39	46	19	30	46	87	62	2	6	26	17	18	56	38	54	79	67	Female	Female
2028	2028	RM0003	RM0420	3	270	656404.2156	0.078526	0.046381	0.152636	0.129672	0.127089	0.179473	0.085912	0.084033613	3.535533906	0.636506462	242035.418	-659415.33	96449.708	-19359.633	1	12	18	39	46	19	30	46	87	62	3	10	2	35	47	5	61	6	75	51	Female	Female
2029	2029	RM0003	RM0421	3	271	737285.1509	-0.154436	-0.069137	-0.266057	-0.256092	-0.314342	-0.219198	0.226531	0.050420168	3.937003937	0.819316204	242035.418	-659415.33	18103.97	43040.434	1	12	18	39	46	19	30	46	87	62	3	10	16	7	50	21	15	19	35	15	Female	Female
2030	2030	RM0003	RM0423	3	272	1110221.499	0.011133	-0.010931	0.12234	-0.036636	-0.053333	-0.026653	0.062476	0.079831933	3.464101615	0.68465282	242035.418	-659415.33	-286302.647	317032.654	1	12	18	39	46	19	30	46	87	62	2	6	27	18	9	44	57	28	60	53	Female	Female
2031	2031	RM0003	RM0424	3	273	1598588.834	0.02811	0.000925	0.081196	0.002326	-0.022096	0.046959	0.085912	0.075630252	3.535533906	0.682263286	242035.418	-659415.33	-133178.953	894515.311	1	12	18	39	46	19	30	46	87	62	6	20	8	40	14	13	59	10	74	33	Female	Female
2032	2032	RM0003	RM0425	3	274	1514150.197	0.002717	-7.20E-05	0.120796	-0.000232	0.142016	0.136975	0.015603	0.084033613	3.31662479	0.652557821	242035.418	-659415.33	-137324.598	806441.688	1	12	18	39	46	19	30	46	87	62	6	20	8	40	14	34	59	31	49	33	Female	Female
2033	2033	RM0003	RM0426	3	275	1334166.638	0.03655	0.011389	0.115303	0.039411	0.062091	0.102901	0.085912	0.079831933	3.535533906	0.664995449	242035.418	-659415.33	-318106.897	551469.142	1	12	18	39	46	19	30	46	87	62	2	6	27	17	40	9	29	34	10	38	Female	Female
2035	2035	RM0003	RM0428	3	277	1623133.076	-0.047898	-0.016499	0.017002	-0.048617	-0.009322	-0.007919	0.132785	0.079831933	3.674234614	0.706631656	242035.418	-659415.33	-208270.75	900002.939	1	12	18	39	46	19	30	46	87	62	6	20	8	40	14	13	59	10	74	33	Female	Female
2036	2036	RM0003	RM0429	3	278	1218170.49	-0.117868	-0.075556	-0.208668	-0.187122	-0.444556	-0.371403	0.320277	0.050420168	4.183300133	0.836404705	242035.418	-659415.33	-319863.67	421421.733	1	12	18	39	46	19	30	46	87	62	2	6	27	17	18	31	38	54	44	67	Female	Female
2038	2038	RM0003	RM0431	3	280	1641758.511	-0.047433	-0.009303	0.043066	-0.032424	-0.065032	-0.045734	0.085912	0.079831933	3.535533906	0.700344056	242035.418	-659415.33	-138613.653	937606.052	1	12	18	39	46	19	30	46	87	62	6	20	8	40	14	13	59	10	74	33	Female	Female
2040	2040	RM0003	RM0433	3	282	1144035.187	-0.1232	-0.065986	-0.156841	-0.199999	-0.331823	-0.265985	0.226531	0.06302521	3.937003937	0.799039192	242035.418	-659415.33	-266421.132	365420.484	1	12	18	39	46	19	30	46	87	62	2	6	27	18	18	56	38	54	44	67	Female	Female
2041	2041	RM0003	RM0434	3	283	1144035.187	-0.087875	-0.05887	-0.063312	-0.187975	-0.178253	-0.131095	0.109349	0.071428571	3.605551275	0.748999099	242035.418	-659415.33	-266421.132	365420.484	1	12	18	39	46	19	30	46	87	62	2	6	27	18	18	56	38	54	44	67	Female	Female
2042	2042	RM0003	RM0435	3	284	1547400.375	0.073364	0.052536	0.302653	0.213493	0.178516	0.168844	-0.10158	0.096638655	2.915475947	0.579161334	242035.418	-659415.33	-153028.78	836703.716	1	12	18	39	46	19	30	46	87	62	6	20	8	40	14	13	59	10	49	33	Female	Female
2047	2047	RM0003	RM0440	3	289	623938.9214	0.11527	0.036771	0.340321	0.149112	0.157707	0.197406	-0.078143	0.096638655	3	0.582864938	242035.418	-659415.33	283853.074	-36879.338	1	12	18	39	46	19	30	46	87	62	3	18	25	34	10	43	11	22	71	84	Female	Female
2049	2049	RM0003	RM0442	3	291	586700.0147	0.00783	0.000481	0.111869	0.001701	0.046782	0.086322	0.015603	0.079831933	3.31662479	0.662887926	242035.418	-659415.33	314474.998	-77204.531	1	12	18	39	46	19	30	46	87	62	3	18	24	34	24	48	1	78	8	8	Female	Female
2051	2051	RM0003	RM0444	3	293	490255.8023	0.043711	0.012883	0.128108	0.042791	-0.030583	-0.013791	0.062476	0.079831933	3.464101615	0.669933001	242035.418	-659415.33	-207698.966	-464249.412	1	12	18	39	46	19	30	46	87	62	8	8	6	21	36	4	46	72	45	93	Female	Female
2055	2055	RM0003	RM0452	3	297	19913.46412	0.169771	0.109442	0.418499	0.400178	0.3996	0.46392	-0.125016	0.105042017	2.828427125	0.504004991	242035.418	-659415.33	227842.97	-645446.777	1	12	18	39	46	19	30	46	87	62	1	12	18	39	46	15	30	46	66	47	Female	Female
2059	2059	RM0003	RM0458	3	301	29836.83043	0.179633	0.079997	0.589147	0.355651	0.573256	0.605912	-0.265635	0.117647059	2.236067977	0.448438031	242035.418	-659415.33	226513.926	-633933.577	1	12	18	39	46	19	30	46	87	62	1	12	18	39	46	15	30	46	66	47	Female	Female
2062	2062	RM0003	RM0464	3	304	170276.0802	0.02926	0.014103	0.292168	0.069862	0.240043	0.267344	-0.054707	0.100840336	3.082207001	0.596963443	242035.418	-659415.33	392870.874	-580405.149	1	12	18	39	46	19	30	46	87	62	1	11	3	32	8	50	41	80	27	6	Female	Female
2063	2063	RM0003	RM0473	3	305	173241.2763	0.105142	0.047798	0.302383	0.183668	0.309315	0.356462	-0.078143	0.096638655	3	0.566338384	242035.418	-659415.33	406760.68	-605767.144	1	12	18	39	46	19	30	46	87	62	1	11	23	32	8	50	41	80	82	83	Female	Female
2064	2064	RM0003	RM0474	3	306	184528.6876	0.196069	0.064807	0.484593	0.252835	0.394146	0.417856	-0.171889	0.105042017	2.645751311	0.508238624	242035.418	-659415.33	423791.385	-691283.888	1	12	18	39	46	19	30	46	87	62	1	12	29	12	43	20	43	29	18	83	Female	Female
2065	2065	RM0003	RM0475	3	307	218428.1051	0.195168	0.125694	0.467508	0.481219	0.554779	0.577045	-0.171889	0.117647059	2.645751311	0.458741379	242035.418	-659415.33	437339.636	-757226.881	1	12	18	39	46	19	30	46	87	62	1	12	29	12	43	20	17	20	18	56	Female	Female
2066	2066	RM0003	RM0477	3	308	187347.2537	0.136529	0.080998	0.366008	0.274601	0.387524	0.421885	-0.10158	0.109243697	2.915475947	0.527190115	242035.418	-659415.33	415688.151	-729726.935	1	12	18	39	46	19	30	46	87	62	1	12	29	12	43	20	17	20	18	56	Female	Female
2067	2067	RM0003	RM0478	3	309	17584.5587	0.220435	0.086972	0.559763	0.361375	0.499958	0.541362	-0.218762	0.113445378	2.449489743	0.463665818	242035.418	-659415.33	227865.154	-669827.838	1	12	18	39	46	19	30	46	87	62	1	12	18	39	46	19	30	46	87	62	Female	Female
2071	2071	RM0003	RM0483	3	313	180235.8823	0.187098	0.082153	0.592228	0.440452	0.56625	0.577109	-0.265635	0.117647059	2.236067977	0.443050859	242035.418	-659415.33	336267.094	-505774.956	1	12	18	39	46	19	30	46	87	62	1	11	22	8	29	28	45	63	56	32	Female	Female
2075	2075	RM0003	RM0489	3	317	219676.6811	0.072561	0.017531	0.320924	0.070872	0.195764	0.230468	-0.10158	0.096638655	2.915475947	0.589231701	242035.418	-659415.33	404788.528	-511871.203	1	12	18	39	46	19	30	46	87	62	1	11	3	8	29	53	16	63	88	2	Female	Female
2078	2078	RM0003	RM0495	3	320	2090183.977	-0.133275	-0.072286	-0.148496	-0.175359	-0.27609	-0.229933	0.179658	0.06302521	3.807886553	0.787129936	242035.418	-659415.33	-963795.6	1047875.1	1	12	18	39	46	19	30	46	87	62	4	5	20	38	12	26	55	7	42	57	Female	Female
2088	2088	RM0003	RM0506	3	330	1727884.275	0.003622	0.022419	0.148432	0.057034	0.176207	0.150421	-0.03127	0.088235294	3.16227766	0.63027594	242035.418	-659415.33	-813526.003	708566.452	1	12	18	39	46	19	30	46	87	62	4	4	20	38	3	18	19	67	6	80	Female	Female
2090	2090	RM0003	RM0508	3	332	2060540.528	0.002032	0.009726	0.144737	0.03798	0.102033	0.11458	-0.007834	0.084033613	3.240370349	0.646517883	242035.418	-659415.33	-944801.657	1024997.038	1	12	18	39	46	19	30	46	87	62	4	5	20	38	12	26	55	7	42	57	Female	Female
2091	2091	RM0003	RM0509	3	333	2101335.457	-0.073172	-0.002258	-0.099462	-0.007208	-0.082162	-0.053229	0.226531	0.071428571	3.937003937	0.737727847	242035.418	-659415.33	-957737.778	1065738.281	1	12	18	39	46	19	30	46	87	62	4	5	20	38	12	26	55	7	42	57	Female	Female
2093	2093	RM0003	RM0511	3	335	1941713.451	-0.0911	-0.029363	-0.075201	-0.09408	-0.148956	-0.084159	0.203095	0.067226891	3.872983346	0.752951342	242035.418	-659415.33	-898917.559	911723.566	1	12	18	39	46	19	30	46	87	62	4	5	20	38	12	26	55	7	28	57	Female	Female
2096	2096	RM0003	RM0514	3	338	1782941.767	-0.132125	-0.071469	-0.127309	-0.227023	-0.315592	-0.271021	0.203095	0.06302521	3.872983346	0.796931632	242035.418	-659415.33	-841712.448	756343.091	1	12	18	39	46	19	30	46	87	62	4	4	20	38	3	18	19	67	6	26	Female	Female
2097	2097	RM0003	RM0516	3	339	1782228.394	0.01057	-0.018449	0.202447	-0.058302	-0.015614	0.023937	-0.054707	0.084033613	3.082207001	0.655846698	242035.418	-659415.33	-834792.486	760718.366	1	12	18	39	46	19	30	46	87	62	4	4	20	38	3	18	19	67	6	26	Female	Female
2099	2099	RM0003	RM0518	3	341	1778986.904	-0.108424	-0.04584	-0.087889	-0.1595	-0.195834	-0.160605	0.179658	0.071428571	3.807886553	0.762031337	242035.418	-659415.33	-832083.687	758704.042	1	12	18	39	46	19	30	46	87	62	4	4	20	38	3	18	19	67	6	26	Female	Female
2100	2100	RM0003	RM0519	3	342	1777578.949	-0.038287	-0.025785	0.018986	-0.078181	-0.044331	-0.073027	0.085912	0.079831933	3.535533906	0.706602978	242035.418	-659415.33	-832956.234	756275.268	1	12	18	39	46	19	30	46	87	62	4	4	20	38	3	18	19	67	6	26	Female	Female
2102	2102	RM0003	RM0521	3	344	1772337.334	0.001344	-0.018276	0.093656	-0.056297	-0.03698	-0.040184	0.085912	0.084033613	3.535533906	0.690174514	242035.418	-659415.33	-832289.642	750196.422	1	12	18	39	46	19	30	46	87	62	4	4	20	38	3	18	19	67	6	26	Female	Female
2109	2109	RM0003	RM0528	3	351	1747347.147	-0.129312	-0.064537	-0.200226	-0.162698	-0.187119	-0.172794	0.226531	0.06302521	3.937003937	0.787270238	242035.418	-659415.33	-827636.978	722258.661	1	12	18	39	46	19	30	46	87	62	4	4	20	38	3	18	19	67	6	80	Female	Female
2110	2110	RM0003	RM0529	3	352	1747347.147	-0.050442	-0.048007	-0.012769	-0.14318	-0.125591	-0.105894	0.109349	0.071428571	3.605551275	0.733365279	242035.418	-659415.33	-827636.978	722258.661	1	12	18	39	46	19	30	46	87	62	4	4	20	38	3	18	19	67	6	80	Female	Female
2111	2111	RM0003	RM0532	3	353	2002644.645	-0.040436	-0.026005	-0.026246	-0.068134	-0.053232	-0.039811	0.132785	0.071428571	3.674234614	0.721223236	242035.418	-659415.33	-917317.583	974041.435	1	12	18	39	46	19	30	46	87	62	4	5	20	38	12	26	55	7	42	57	Female	Female
2112	2112	RM0003	RM0533	3	354	2002644.645	-0.05394	-0.037541	-0.034428	-0.087385	-0.163762	-0.118069	0.226531	0.071428571	3.937003937	0.750091397	242035.418	-659415.33	-917317.583	974041.435	1	12	18	39	46	19	30	46	87	62	4	5	20	38	12	26	55	7	42	57	Female	Female
2113	2113	RM0003	RM0534	3	355	2002893.866	-0.03273	-0.012633	0.032807	-0.039283	-0.07588	-0.070127	0.203095	0.079831933	3.872983346	0.720167444	242035.418	-659415.33	-920917.865	971266.582	1	12	18	39	46	19	30	46	87	62	4	5	20	38	12	26	55	7	42	57	Female	Female
2118	2118	RM0003	RM0539	3	360	1766300.57	-0.139611	-0.065897	-0.15347	-0.196815	-0.250757	-0.219168	0.203095	0.06302521	3.872983346	0.79039466	242035.418	-659415.33	-832095.607	742747.373	1	12	18	39	46	19	30	46	87	62	4	4	20	38	3	18	19	67	6	26	Female	Female
2119	2119	RM0003	RM0540	3	361	1766300.57	-0.002081	-0.012437	0.116961	-0.037673	-0.086589	-0.054663	0.109349	0.084033613	3.605551275	0.694041774	242035.418	-659415.33	-832095.607	742747.373	1	12	18	39	46	19	30	46	87	62	4	4	20	38	3	18	19	67	6	26	Female	Female
2122	2122	RM0003	RM0543	3	364	1681948.426	-0.089094	-0.028301	-0.067412	-0.092305	-0.081538	-0.011754	0.132785	0.071428571	3.674234614	0.730947554	242035.418	-659415.33	-749951.149	698860.473	1	12	18	39	46	19	30	46	87	62	4	4	20	15	7	18	64	67	6	69	Female	Female
2124	2124	RM0003	WG0001	3	366	683728.0368	0.026835	0.009612	0.080396	0.032856	0.049996	0.073469	0.085912	0.084033613	3.535533906	0.667664848	242035.418	-659415.33	72871.291	3055.444	1	12	18	39	46	19	30	46	87	62	3	10	16	7	47	21	15	6	26	79	Female	Female
2135	2135	RM0003	WG0012	3	377	696916.9575	0.044476	0.014953	0.150211	0.051563	0.212907	0.189486	0.015603	0.088235294	3.31662479	0.631041479	242035.418	-659415.33	80497.966	18521.907	1	12	18	39	46	19	30	46	87	62	3	10	16	7	47	21	15	6	26	4	Female	Female
2136	2136	RM0003	WG0013	3	378	695505.8133	0.007708	0.007289	0.09775	0.020974	0.053948	0.097148	0.085912	0.084033613	3.535533906	0.668560564	242035.418	-659415.33	88466.866	18924.582	1	12	18	39	46	19	30	46	87	62	3	10	16	7	47	21	15	6	26	4	Female	Female
2137	2137	RM0003	WG0014	3	379	695505.8133	-0.037871	-0.023169	-0.018064	-0.067006	-0.083736	-0.088943	0.109349	0.079831933	3.605551275	0.713990156	242035.418	-659415.33	88466.866	18924.582	1	12	18	39	46	19	30	46	87	62	3	10	16	7	47	21	15	6	26	4	Female	Female
2138	2138	RM0003	WG0015	3	380	719411.899	-0.079312	-0.020278	-0.098971	-0.067227	-0.052304	-0.036868	0.179658	0.075630252	3.807886553	0.732539898	242035.418	-659415.33	80528.45	41633.156	1	12	18	39	46	19	30	46	87	62	3	10	16	7	47	21	15	38	26	5	Female	Female
2139	2139	RM0003	WG0016	3	381	692545.3991	-0.029452	0.018423	0.146093	0.07588	0.127045	0.13367	-0.007834	0.088235294	3.240370349	0.640582619	242035.418	-659415.33	87492.631	15666.633	1	12	18	39	46	19	30	46	87	62	3	10	16	7	47	21	15	6	26	4	Female	Female
2140	2140	RM0003	WG0017	3	382	700011.9215	-0.007411	-0.023844	0.126521	-0.08792	-0.036515	-0.054715	0.015603	0.084033613	3.31662479	0.681708902	242035.418	-659415.33	72356.529	19720.713	1	12	18	39	46	19	30	46	87	62	3	10	16	7	47	21	15	6	26	4	Female	Female
2141	2141	RM0003	WG0018	3	383	689151.6412	-0.040241	-0.028445	0.061979	-0.096498	-0.045801	0.010957	0.039039	0.079831933	3.391164992	0.694383294	242035.418	-659415.33	56682.088	4342.252	1	12	18	39	46	19	30	46	87	62	3	10	16	7	47	21	15	6	26	79	Female	Female
2142	2142	RM0003	WG0019	3	384	717009.5032	-0.022382	-0.031367	0.046682	-0.105106	-0.131229	-0.115446	0.085912	0.075630252	3.535533906	0.715734975	242035.418	-659415.33	92991.568	41932.343	1	12	18	39	46	19	30	46	87	62	3	10	16	7	47	21	35	38	26	5	Female	Female
2143	2143	RM0003	WG0020	3	385	680270.8973	0.076985	0.058346	0.296751	0.211987	0.307049	0.319053	-0.078143	0.100840336	3	0.565076272	242035.418	-659415.33	120888.074	9981.275	1	12	18	39	46	19	30	46	87	62	3	10	2	35	47	5	35	6	26	85	Female	Female
2144	2144	RM0003	WG0021	3	386	680270.8973	-0.054943	-0.027147	-0.003944	-0.10609	-0.050125	0.005762	0.062476	0.071428571	3.464101615	0.710832675	242035.418	-659415.33	120888.074	9981.275	1	12	18	39	46	19	30	46	87	62	3	10	2	35	47	5	35	6	26	85	Female	Female
2145	2145	RM0003	WG0022	3	387	693993.1425	-0.097509	-0.019422	-0.075349	-0.066077	-0.087604	-0.084242	0.132785	0.071428571	3.674234614	0.733187718	242035.418	-659415.33	116823.373	23188.82	1	12	18	39	46	19	30	46	87	62	3	10	16	7	47	5	35	6	26	85	Female	Female
2146	2146	RM0003	WG0023	3	388	727655.8234	-0.045993	-0.018116	0.056825	-0.073006	0.003728	0.078878	0.039039	0.079831933	3.391164992	0.686208751	242035.418	-659415.33	80329.164	50045.088	1	12	18	39	46	19	30	46	87	62	3	10	16	7	47	21	15	38	26	5	Female	Female
2147	2147	RM0003	WG0024	3	389	692862.1988	-0.048313	-0.026772	0.039859	-0.093525	-0.080775	0.014282	0.039039	0.071428571	3.391164992	0.704066702	242035.418	-659415.33	79900.652	14209.45	1	12	18	39	46	19	30	46	87	62	3	10	16	7	47	21	15	6	26	4	Female	Female
2148	2148	RM0003	WG0025	3	390	696916.9575	-0.015508	0.002422	0.106325	0.00939	0.124652	0.135605	0.015603	0.084033613	3.31662479	0.655306233	242035.418	-659415.33	80497.966	18521.907	1	12	18	39	46	19	30	46	87	62	3	10	16	7	47	21	15	6	26	4	Female	Female
2149	2149	RM0003	WG0026	3	391	764948.0146	0.067933	0.026778	0.328545	0.122214	0.261449	0.295726	-0.125016	0.096638655	2.828427125	0.573614165	242035.418	-659415.33	158653.615	100974.662	1	12	18	39	46	19	30	46	87	62	3	9	5	29	33	51	68	9	65	44	Female	Female
2173	2173	RM0003	WG0051	3	415	644921.8152	-0.048656	-0.028161	0.079486	-0.114926	-0.110995	-0.076628	0.062476	0.079831933	3.464101615	0.707084775	242035.418	-659415.33	240392.271	-14495.608	1	12	18	39	46	19	30	46	87	62	3	9	21	29	10	43	28	22	55	41	Female	Female
2174	2174	RM0003	WG0052	3	416	640600.7306	-0.055363	-0.039482	-0.08597	-0.126472	-0.140443	-0.114602	0.132785	0.067226891	3.674234614	0.74367577	242035.418	-659415.33	229593.392	-18935.438	1	12	18	39	46	19	30	46	87	62	3	9	21	29	10	43	28	22	55	41	Female	Female
2175	2175	RM0003	WG0054	3	417	724506.816	-0.040779	-0.016962	0.09384	-0.068307	0.008837	0.088611	-0.007834	0.079831933	3.240370349	0.674638584	242035.418	-659415.33	226482.768	64924.536	1	12	18	39	46	19	30	46	87	62	3	9	21	29	41	3	13	12	50	60	Female	Female
2176	2176	RM0003	WG0055	3	418	707437.5017	-0.141813	-0.064135	-0.155584	-0.175661	-0.230689	-0.189227	0.203095	0.06302521	3.872983346	0.786492145	242035.418	-659415.33	153465.872	42455.922	1	12	18	39	46	19	30	46	87	62	3	9	5	29	33	58	68	49	14	44	Female	Female
2177	2177	RM0003	WG0056	3	419	666320.6158	-0.012919	-0.02909	0.031379	-0.092981	-0.216819	-0.144236	0.109349	0.071428571	3.605551275	0.727076287	242035.418	-659415.33	245853.967	6894.344	1	12	18	39	46	19	30	46	87	62	3	9	21	29	10	43	28	22	55	41	Female	Female
2178	2178	RM0003	WG0057	3	420	707174.6746	-0.093131	-0.060575	-0.073329	-0.198489	-0.287766	-0.197383	0.156222	0.06302521	3.741657387	0.773716055	242035.418	-659415.33	204308.393	46752.279	1	12	18	39	46	19	30	46	87	62	3	9	5	29	41	49	13	40	50	60	Female	Female
2179	2179	RM0003	WG0058	3	421	710268.5993	-0.074734	-0.033074	-0.020425	-0.115556	-0.208746	-0.110109	0.132785	0.067226891	3.674234614	0.74367467	242035.418	-659415.33	225077.07	50650.792	1	12	18	39	46	19	30	46	87	62	3	9	21	29	41	3	13	12	50	60	Female	Female
2180	2180	RM0003	WG0059	3	422	713062.9016	-0.103091	-0.04642	-0.096809	-0.152421	-0.075431	-0.053265	0.109349	0.071428571	3.605551275	0.739104864	242035.418	-659415.33	165742.23	49554.381	1	12	18	39	46	19	30	46	87	62	3	9	5	29	33	58	68	49	14	44	Female	Female
2181	2181	RM0003	WG0060	3	423	754293.5244	0.005359	-0.010199	0.147346	-0.038987	0.140003	0.17188	-0.007834	0.088235294	3.240370349	0.646228158	242035.418	-659415.33	166224.461	91058.8	1	12	18	39	46	19	30	46	87	62	3	9	5	29	33	49	68	9	65	44	Female	Female
2182	2182	RM0003	WG0061	3	424	682851.3863	-0.026443	-0.027874	0.07384	-0.084602	-0.084176	-0.043411	0.039039	0.075630252	3.391164992	0.699181734	242035.418	-659415.33	228838.484	23308.521	1	12	18	39	46	19	30	46	87	62	3	9	21	29	41	3	13	12	50	59	Female	Female
2183	2183	RM0003	WG0062	3	425	707721.3314	-0.156638	-0.062257	-0.185166	-0.204795	-0.301085	-0.258574	0.249968	0.06302521	4	0.805681702	242035.418	-659415.33	194361.571	46698.462	1	12	18	39	46	19	30	46	87	62	3	9	5	29	41	49	68	40	14	44	Female	Female
2184	2184	RM0003	WG0063	3	426	716824.7626	-0.007953	-0.029096	0.04242	-0.082581	-0.056414	-0.038181	0.085912	0.075630252	3.535533906	0.704764609	242035.418	-659415.33	188999.643	55444.759	1	12	18	39	46	19	30	46	87	62	3	9	5	29	33	49	68	40	14	44	Female	Female
2185	2185	RM0003	WG0064	3	427	694824.8041	-0.087801	-0.047359	-0.100628	-0.150835	-0.113249	-0.069836	0.132785	0.067226891	3.674234614	0.747270833	242035.418	-659415.33	182846.528	32883.871	1	12	18	39	46	19	30	46	87	62	3	9	5	29	33	58	68	49	14	44	Female	Female
2186	2186	RM0003	WG0065	3	428	718007.5922	0.003451	-0.024247	0.097347	-0.074262	-0.080066	-0.059158	0.039039	0.075630252	3.391164992	0.693898722	242035.418	-659415.33	207566.217	57764.408	1	12	18	39	46	19	30	46	87	62	3	9	5	29	41	49	13	40	50	60	Female	Female
2187	2187	RM0003	WG0066	3	429	688180.1338	-0.074783	-0.027257	0.024232	-0.105516	-0.087798	-0.073339	0.062476	0.079831933	3.464101615	0.710950377	242035.418	-659415.33	222359.571	28483.469	1	12	18	39	46	19	30	46	87	62	3	9	21	29	41	3	13	12	50	59	Female	Female
2188	2188	RM0003	WG0067	3	430	712862.87	-0.153702	-0.072747	-0.184752	-0.208046	-0.308499	-0.268604	0.226531	0.06302521	3.937003937	0.804468981	242035.418	-659415.33	184332.128	51108.281	1	12	18	39	46	19	30	46	87	62	3	9	5	29	33	49	68	40	14	44	Female	Female
2189	2189	RM0003	WG0068	3	431	699861.305	-0.165811	-0.068066	-0.237805	-0.203464	-0.288569	-0.223587	0.226531	0.058823529	3.937003937	0.807692784	242035.418	-659415.33	195532.475	38899.3	1	12	18	39	46	19	30	46	87	62	3	9	5	29	41	49	13	40	14	44	Female	Female
2190	2190	RM0003	WG0069	3	432	607078.3357	0.053618	0.000369	0.157546	0.001273	0.060572	0.094372	0.039039	0.084033613	3.391164992	0.654811545	242035.418	-659415.33	283001.415	-53720.776	1	12	18	39	46	19	30	46	87	62	3	18	25	34	10	43	11	22	71	84	Female	Female
2192	2192	RM0003	WG0071	3	434	463185.6563	0.075912	0.02843	0.266864	0.115793	0.181017	0.20979	-0.078143	0.092436975	3	0.59625872	242035.418	-659415.33	355983.8	-210464.644	1	12	18	39	46	19	30	46	87	62	5	3	10	20	35	42	56	42	83	10	Female	Female
2194	2194	RM0003	WG0073	3	436	479568.857	-0.01338	0.017758	0.132153	0.074735	0.23723	0.231139	-0.007834	0.096638655	3.240370349	0.622841131	242035.418	-659415.33	331126.362	-188194.477	1	12	18	39	46	19	30	46	87	62	5	2	7	1	31	60	54	11	68	92	Female	Female
2195	2195	RM0003	WG0075	3	437	529618.092	0.040758	0.015747	0.28977	0.073334	0.188417	0.210615	-0.10158	0.100840336	2.915475947	0.592774653	242035.418	-659415.33	312222.345	-134468.553	1	12	18	39	46	19	30	46	87	62	5	2	24	1	24	48	53	78	8	8	Female	Female
2196	2196	RM0003	WG0076	3	438	528613.3928	0.043686	0.005443	0.227237	0.021101	0.112825	0.110259	-0.054707	0.088235294	3.082207001	0.627691838	242035.418	-659415.33	282639.104	-132363.663	1	12	18	39	46	19	30	46	87	62	3	18	24	1	24	48	20	78	8	8	Female	Female
2197	2197	RM0003	WG0077	3	439	552424.6629	0.044109	0.017212	0.287907	0.07638	0.230447	0.286517	-0.054707	0.096638655	3.082207001	0.597368214	242035.418	-659415.33	309094.132	-111075.894	1	12	18	39	46	19	30	46	87	62	3	18	24	34	24	48	1	78	8	8	Female	Female
2199	2199	RM0003	WG0079	3	441	596339.9961	0.025656	-0.009456	0.176804	-0.040809	-0.022025	-0.001654	-0.03127	0.084033613	3.16227766	0.658676037	242035.418	-659415.33	286191.425	-64712.347	1	12	18	39	46	19	30	46	87	62	3	18	25	34	10	48	11	78	71	84	Female	Female
2202	2202	RM0003	WG0082	3	444	1018268.067	-0.043347	-0.035743	-0.033564	-0.10003	-0.136099	-0.1529	0.156222	0.071428571	3.741657387	0.739161553	242035.418	-659415.33	6793.173	331307.105	1	12	18	39	46	19	30	46	87	62	7	7	26	27	44	41	26	37	17	64	Female	Female
2203	2203	RM0003	WG0083	3	445	1021141.369	0.111678	0.076461	0.391927	0.305248	0.313144	0.325287	-0.148453	0.100840336	2.738612788	0.533726534	242035.418	-659415.33	26911.722	338808.839	1	12	18	39	46	19	30	46	87	62	7	7	26	27	44	41	26	37	17	64	Female	Female
2204	2204	RM0003	WG0084	3	446	977297.9068	-0.011157	-0.013516	0.175125	-0.053134	0.193275	0.205029	-0.078143	0.092436975	3	0.628507752	242035.418	-659415.33	-11270.87	284484.624	1	12	18	39	46	19	30	46	87	62	7	7	26	27	44	41	26	37	2	64	Female	Female
2205	2205	RM0003	WG0085	3	447	974499.9661	-0.045263	-0.031154	-0.002201	-0.107621	-0.146361	-0.054552	0.085912	0.067226891	3.535533906	0.725229475	242035.418	-659415.33	-23800.666	278124.728	1	12	18	39	46	19	30	46	87	62	7	7	26	27	37	1	8	14	2	68	Female	Female
2206	2206	RM0003	WG0086	3	448	959757.2643	-0.03863	-0.009729	0.003502	-0.03128	-0.178937	-0.112019	0.085912	0.071428571	3.535533906	0.717126213	242035.418	-659415.33	36560.246	278088.782	1	12	18	39	46	19	30	46	87	62	7	7	26	27	44	41	26	37	53	64	Female	Female
2211	2211	RM0003	WG0091	3	453	977823.1309	-0.021921	-0.020881	0.012631	-0.063931	-0.03118	-0.025286	0.062476	0.075630252	3.464101615	0.699828059	242035.418	-659415.33	26158.445	294280.223	1	12	18	39	46	19	30	46	87	62	7	7	26	27	44	41	26	37	53	64	Female	Female
2214	2214	RM0003	WG0094	3	456	989023.6938	0.075349	0.061404	0.289084	0.228812	0.205665	0.247372	-0.10158	0.088235294	2.915475947	0.578374136	242035.418	-659415.33	-7269.105	297671.459	1	12	18	39	46	19	30	46	87	62	7	7	26	27	44	41	26	37	2	64	Female	Female
2215	2215	RM0003	WG0095	3	457	988847.5891	-0.077767	-0.031685	0.011764	-0.122409	-0.107106	-0.08841	0.132785	0.075630252	3.674234614	0.72981066	242035.418	-659415.33	27607.831	305903.459	1	12	18	39	46	19	30	46	87	62	7	7	26	27	44	41	26	37	53	64	Female	Female
2217	2217	RM0003	WG0097	3	459	994205.0326	0.014607	0.039993	0.16706	0.149866	0.15416	0.166219	-0.007834	0.088235294	3.240370349	0.623224578	242035.418	-659415.33	-14135.277	301219.992	1	12	18	39	46	19	30	46	87	62	7	7	26	27	44	41	26	37	2	64	Female	Female
2220	2220	RM0003	WG0100	3	462	1011315.821	-0.002004	0.025466	0.136126	0.091967	0.060064	0.083046	0.039039	0.084033613	3.391164992	0.652797268	242035.418	-659415.33	-50610.5	308633.252	1	12	18	39	46	19	30	46	87	62	7	7	26	27	37	1	8	14	15	68	Female	Female
2221	2221	RM0003	WG0101	3	463	1016819.74	-0.100788	-0.048212	-0.078514	-0.175418	-0.161564	-0.127401	0.132785	0.067226891	3.674234614	0.754664759	242035.418	-659415.33	-38767.868	317862.47	1	12	18	39	46	19	30	46	87	62	7	7	26	27	37	1	8	14	15	68	Female	Female
2223	2223	RM0003	WG0103	3	465	1020562.908	-0.008218	-0.019971	0.051115	-0.065337	0.030854	0.089335	0.062476	0.075630252	3.464101615	0.687146913	242035.418	-659415.33	-38030.387	321967.263	1	12	18	39	46	19	30	46	87	62	7	7	26	27	37	1	8	14	15	68	Female	Female
2225	2225	RM0003	WG0105	3	467	1017925.943	-0.043372	0.007672	0.008867	0.025689	-0.181556	-0.134853	0.109349	0.071428571	3.605551275	0.715831823	242035.418	-659415.33	-58774.825	313048.769	1	12	18	39	46	19	30	46	87	62	7	7	26	27	37	1	8	14	15	68	Female	Female
2226	2226	RM0003	WG0106	3	468	991047.0449	0.051987	0.011565	0.204954	0.035929	-0.044154	0.013082	-0.007834	0.084033613	3.240370349	0.650067717	242035.418	-659415.33	-47576.75	288371.058	1	12	18	39	46	19	30	46	87	62	7	7	26	27	37	1	8	14	3	68	Female	Female
2227	2227	RM0003	WG0107	3	469	982095.1122	0.096503	0.016037	0.316567	0.05692	0.223312	0.252393	-0.10158	0.096638655	2.915475947	0.585509346	242035.418	-659415.33	-47320.773	279085.498	1	12	18	39	46	19	30	46	87	62	7	7	26	27	37	1	8	14	3	68	Female	Female
2229	2229	RM0003	WG0109	3	471	992924.0479	-0.054873	-0.004265	0.004963	-0.016418	-0.06471	-0.066347	0.085912	0.079831933	3.535533906	0.702494751	242035.418	-659415.33	-59090.143	286746.158	1	12	18	39	46	19	30	46	87	62	7	7	26	27	37	1	8	14	3	68	Female	Female
2231	2231	RM0003	WG0111	3	473	625995.8332	-0.005677	-0.023214	0.090465	-0.082103	-0.029375	0.010891	0.039039	0.079831933	3.391164992	0.686367339	242035.418	-659415.33	180659.786	-36435.543	1	12	18	39	46	19	30	46	87	62	3	9	2	35	16	8	69	33	40	1	Female	Female
2233	2233	RM0003	WG0114	3	475	762551.0279	0.166521	0.072417	0.397574	0.237147	0.279704	0.27064	-0.125016	0.105042017	2.828427125	0.538161543	242035.418	-659415.33	114207.592	92345.348	1	12	18	39	46	19	30	46	87	62	3	10	16	7	33	51	35	9	33	5	Female	Female
2236	2236	RM0003	WG0117	3	478	496861.036	0.076716	0.022251	0.351079	0.097264	0.296029	0.332025	-0.125016	0.105042017	2.828427125	0.563784714	242035.418	-659415.33	135623.336	-174083.116	1	12	18	39	46	19	30	46	87	62	3	14	30	26	32	29	10	75	47	95	Female	Female
2239	2239	RM0003	WG0121	3	481	637944.93	0.045598	0.027201	0.228561	0.096496	0.16609	0.161253	-0.054707	0.092436975	3.082207001	0.610509589	242035.418	-659415.33	107373.653	-35845.011	1	12	18	39	46	19	30	46	87	62	3	10	2	35	16	32	61	60	75	51	Female	Female
2240	2240	RM0003	WG0122	3	482	730547.2868	-0.070282	-0.015548	-0.002633	-0.060359	0.007089	0.072903	0.156222	0.075630252	3.741657387	0.712770202	242035.418	-659415.33	97432.235	56677.721	1	12	18	39	46	19	30	46	87	62	3	10	16	7	47	51	35	38	33	5	Female	Female
2242	2242	RM0003	WG0124	3	484	781307.4651	-0.074465	-0.032046	0.017184	-0.085667	-0.037138	0.011279	0.109349	0.075630252	3.605551275	0.714374654	242035.418	-659415.33	15322.671	88276.241	1	12	18	39	46	19	30	46	87	62	3	10	16	7	50	2	40	69	31	70	Female	Female
2243	2243	RM0003	WG0125	3	485	540332.5577	-0.141788	-0.062982	-0.216626	-0.209424	-0.194775	-0.159049	0.179658	0.058823529	3.807886553	0.788382423	242035.418	-659415.33	114217.863	-134418.239	1	12	18	39	46	19	30	46	87	62	3	14	30	25	32	29	49	13	47	98	Female	Female
2244	2244	RM0003	WG0126	3	486	684520.2829	-0.072557	-0.038261	-0.00012	-0.15408	-0.020237	0.038653	0.039039	0.075630252	3.391164992	0.707369768	242035.418	-659415.33	167309.203	21013.954	1	12	18	39	46	19	30	46	87	62	3	9	5	29	33	58	69	49	14	44	Female	Female
2246	2246	RM0003	WG0128	3	488	744603.7637	-0.018961	-0.026479	0.127381	-0.106552	-0.010259	0.020031	-0.007834	0.084033613	3.240370349	0.675638269	242035.418	-659415.33	122060.088	75459.275	1	12	18	39	46	19	30	46	87	62	3	10	5	7	33	51	35	9	33	5	Female	Female
2247	2247	RM0003	WG0129	3	489	508770.9323	0.095185	0.026718	0.292429	0.089323	0.261901	0.248468	-0.054707	0.100840336	3.082207001	0.586325889	242035.418	-659415.33	174635.474	-155128.597	1	12	18	39	46	19	30	46	87	62	3	14	30	25	27	35	23	45	70	11	Female	Female
2249	2249	RM0003	WG0132	3	491	614294.4905	-0.142963	-0.053343	-0.176269	-0.202759	-0.149355	-0.128193	0.203095	0.06302521	3.872983346	0.780862074	242035.418	-659415.33	167236.752	-49691.72	1	12	18	39	46	19	30	46	87	62	3	14	2	35	16	8	31	33	40	1	Female	Female
2250	2250	RM0003	WG0133	3	492	609681.1205	-0.087749	-0.028643	-0.033442	-0.111539	-0.012588	0.032	0.156222	0.075630252	3.741657387	0.724973202	242035.418	-659415.33	157622.988	-55606.08	1	12	18	39	46	19	30	46	87	62	3	14	2	35	16	32	31	33	40	1	Female	Female
2252	2252	RM0003	WG0135	3	494	595147.2421	-0.08699	-0.040194	-0.091676	-0.132292	-0.174666	-0.132195	0.226531	0.067226891	3.937003937	0.764935425	242035.418	-659415.33	155312.134	-70620.534	1	12	18	39	46	19	30	46	87	62	3	14	2	35	16	8	31	33	40	1	Female	Female
2253	2253	RM0003	WG0136	3	495	574654.3074	0.075496	0.038047	0.247943	0.144892	0.2359	0.25717	-0.054707	0.092436975	3.082207001	0.592761534	242035.418	-659415.33	165228.708	-89917.04	1	12	18	39	46	19	30	46	87	62	3	14	30	25	27	8	60	33	38	49	Female	Female
2256	2256	RM0003	WG0139	3	498	547754.4698	-0.075419	-0.035515	-0.006403	-0.119265	-0.12018	-0.117684	0.156222	0.075630252	3.741657387	0.736686131	242035.418	-659415.33	91630.92	-132714.802	1	12	18	39	46	19	30	46	87	62	3	14	30	25	32	29	49	13	47	98	Female	Female
2257	2257	RM0003	WG0140	3	499	550168.3912	-0.055652	0.007931	0.004654	0.024901	0.020206	0.094936	0.179658	0.075630252	3.807886553	0.703205376	242035.418	-659415.33	82465.499	-132895.91	1	12	18	39	46	19	30	46	87	62	3	14	30	25	32	29	49	13	47	98	Female	Female
2261	2261	RM0003	WG0144	3	503	781423.6641	-0.149421	-0.036065	-0.271369	-0.118204	-0.302624	-0.310638	0.320277	0.054621849	4.183300133	0.819380959	242035.418	-659415.33	12948.714	87673.838	1	12	18	39	46	19	30	46	87	62	3	10	16	7	50	2	40	69	31	70	Female	Female
2262	2262	RM0003	WG0145	3	504	558958.4462	-0.127526	-0.039894	-0.104307	-0.140914	-0.134398	-0.052445	0.203095	0.067226891	3.872983346	0.761053531	242035.418	-659415.33	145370.612	-108878.81	1	12	18	39	46	19	30	46	87	62	3	14	30	25	27	8	60	45	38	49	Female	Female
2267	2267	RM0003	WG0150	3	509	656735.5601	-0.038116	-0.029869	-0.033453	-0.106863	-0.081244	-0.029614	0.109349	0.075630252	3.605551275	0.718690365	242035.418	-659415.33	95913.42	-19141.984	1	12	18	39	46	19	30	46	87	62	3	10	2	35	47	5	61	6	75	51	Female	Female
2268	2268	RM0003	WG0151	3	510	644466.6322	-0.112289	-0.044504	-0.145656	-0.163341	-0.140099	-0.132082	0.156222	0.071428571	3.741657387	0.757914287	242035.418	-659415.33	109184.355	-28790.374	1	12	18	39	46	19	30	46	87	62	3	10	2	35	16	32	61	60	75	51	Female	Female
2271	2271	RM0003	WG0154	3	513	482110.0454	-0.005894	0.01103	0.179094	0.04855	0.156353	0.176609	-0.007834	0.088235294	3.240370349	0.635431644	242035.418	-659415.33	81187.003	-204928.935	1	12	18	39	46	19	30	46	87	62	3	14	30	26	32	29	10	61	47	95	Female	Female
2272	2272	RM0003	WG0155	3	514	644581.8105	-0.08337	-0.020138	-0.142152	-0.066079	-0.178801	-0.132873	0.226531	0.06302521	3.937003937	0.763294798	242035.418	-659415.33	91754.185	-32596.966	1	12	18	39	46	19	30	46	87	62	3	10	2	35	16	32	61	60	75	51	Female	Female
2273	2273	RM0003	WG0156	3	515	635775.2908	-0.165424	-0.062229	-0.245386	-0.218907	-0.33978	-0.338367	0.320277	0.058823529	4.183300133	0.830596619	242035.418	-659415.33	92826.679	-41396.744	1	12	18	39	46	19	30	46	87	62	3	10	2	35	16	32	61	60	75	51	Female	Female
2277	2277	RM0003	WG0160	3	519	600149.1041	-0.14463	-0.061001	-0.142729	-0.21278	-0.19089	-0.149938	0.156222	0.071428571	3.741657387	0.770648107	242035.418	-659415.33	125119.317	-70764.693	1	12	18	39	46	19	30	46	87	62	3	14	2	35	16	32	31	60	57	1	Female	Female
2278	2278	RM0003	WG0161	3	520	600149.1041	0.00538	0.000857	0.160211	0.003384	0.134577	0.143694	-0.007834	0.096638655	3.240370349	0.63626512	242035.418	-659415.33	125119.317	-70764.693	1	12	18	39	46	19	30	46	87	62	3	14	2	35	16	32	31	60	57	1	Female	Female
2280	2280	RM0003	WG0163	3	522	585882.4417	-0.152825	-0.059672	-0.162097	-0.204746	-0.187143	-0.176879	0.249968	0.071428571	4	0.787257256	242035.418	-659415.33	108050.248	-89059.117	1	12	18	39	46	19	30	46	87	62	3	14	2	35	16	32	31	60	57	1	Female	Female
2281	2281	RM0003	WG0164	3	523	585882.4417	-0.08056	-0.033171	-0.056093	-0.119297	-0.085999	-0.063458	0.109349	0.075630252	3.605551275	0.727952333	242035.418	-659415.33	108050.248	-89059.117	1	12	18	39	46	19	30	46	87	62	3	14	2	35	16	32	31	60	57	1	Female	Female
2282	2282	RM0003	WG0165	3	524	568345.8904	-0.130144	-0.062613	-0.107944	-0.21248	-0.217338	-0.193881	0.156222	0.067226891	3.741657387	0.77406667	242035.418	-659415.33	121545.013	-103988.365	1	12	18	39	46	19	30	46	87	62	3	14	30	25	16	32	49	13	57	98	Female	Female
2283	2283	RM0003	WG0166	3	525	537343.5576	-0.175597	-0.060451	-0.219738	-0.215512	-0.345343	-0.324696	0.273404	0.058823529	4.062019202	0.82247937	242035.418	-659415.33	128857.186	-134126.089	1	12	18	39	46	19	30	46	87	62	3	14	30	25	32	29	49	13	47	98	Female	Female
2285	2285	RM0003	WG0168	3	527	526426.6197	-0.115882	-0.052653	-0.151585	-0.154962	-0.300261	-0.330172	0.343714	0.06302521	4.242640687	0.811794175	242035.418	-659415.33	133349.16	-144330.596	1	12	18	39	46	19	30	46	87	62	3	14	30	25	32	29	49	13	47	98	Female	Female
2287	2287	RM0003	WG0170	3	529	516376.3619	-0.134062	-0.055863	-0.129046	-0.194255	-0.210097	-0.177884	0.203095	0.071428571	3.872983346	0.77621935	242035.418	-659415.33	111931.735	-159697.831	1	12	18	39	46	19	30	46	87	62	3	14	30	25	32	29	49	13	47	98	Female	Female
2288	2288	RM0003	WG0171	3	530	590662.959	0.024294	0.006721	0.193086	0.02207	0.238803	0.255644	-0.054707	0.088235294	3.082207001	0.617726018	242035.418	-659415.33	181403.192	-71872.596	1	12	18	39	46	19	30	46	87	62	3	14	2	25	27	8	60	33	40	49	Female	Female
2289	2289	RM0003	WG0172	3	531	538884.4658	-0.134792	-0.069621	-0.147933	-0.224625	-0.352718	-0.303012	0.226531	0.06302521	3.937003937	0.804996161	242035.418	-659415.33	181803.944	-123907.499	1	12	18	39	46	19	30	46	87	62	3	14	30	25	27	8	23	45	70	34	Female	Female
2290	2290	RM0003	WG0173	3	532	555576.9206	-0.004723	-0.006936	0.11502	-0.024716	0.080651	0.098998	0.015603	0.084033613	3.31662479	0.661453864	242035.418	-659415.33	155793.593	-110572.855	1	12	18	39	46	19	30	46	87	62	3	14	30	25	27	8	60	45	38	49	Female	Female
2291	2291	RM0003	WG0174	3	533	536711.0237	-0.129312	-0.057103	-0.088055	-0.187677	-0.161648	-0.10839	0.156222	0.071428571	3.741657387	0.759969533	242035.418	-659415.33	198293.83	-124489.731	1	12	18	39	46	19	30	46	87	62	3	14	30	25	27	8	23	71	70	34	Female	Female
2292	2292	RM0003	WG0175	3	534	541006.3293	-0.062649	-0.030107	0.026616	-0.095931	-0.026817	-0.007556	0.109349	0.079831933	3.605551275	0.710205946	242035.418	-659415.33	190407.478	-120878.048	1	12	18	39	46	19	30	46	87	62	3	14	30	25	27	8	23	71	70	34	Female	Female
2294	2294	RM0003	WG0177	3	536	549801.4089	-0.007268	0.004761	0.11008	0.017393	0.045556	0.08567	0.062476	0.084033613	3.464101615	0.667417579	242035.418	-659415.33	182621.021	-112833.663	1	12	18	39	46	19	30	46	87	62	3	14	30	25	27	8	60	45	38	34	Female	Female
2295	2295	RM0003	WG0178	3	537	540583.471	0.03713	0.015546	0.202977	0.059175	0.193994	0.24316	-0.054707	0.084033613	3.082207001	0.617992929	242035.418	-659415.33	163260.427	-124602.288	1	12	18	39	46	19	30	46	87	62	3	14	30	25	27	8	60	45	38	49	Female	Female
2300	2300	RM0003	WG0183	3	542	601355.2514	-0.135452	-0.026172	-0.226914	-0.087896	-0.156241	-0.160737	0.203095	0.06302521	3.872983346	0.772946837	242035.418	-659415.33	95452.678	-76198.699	1	12	18	39	46	19	30	46	87	62	3	14	2	35	16	32	61	60	57	51	Female	Female
2303	2303	RM0003	WG0186	3	545	1020785.519	-0.134062	-0.056234	-0.13004	-0.203998	-0.16158	-0.127542	0.179658	0.071428571	3.807886553	0.7684253	242035.418	-659415.33	-29318.288	324642.718	1	12	18	39	46	19	30	46	87	62	7	7	26	27	37	1	8	14	15	64	Female	Female
2306	2306	RM0003	WG0189	3	548	485432.4649	-0.035128	0.005759	0.005044	0.021819	0.024746	0.104562	0.156222	0.075630252	3.741657387	0.697140028	242035.418	-659415.33	346753.504	-185412.376	1	12	18	39	46	19	30	46	87	62	5	2	7	1	31	60	54	11	68	92	Female	Female
2307	2307	RM0003	WG0190	3	549	1504611.026	-0.179784	-0.092771	-0.307123	-0.261408	-0.376932	-0.336429	0.273404	0.054621849	4.062019202	0.841163663	242035.418	-659415.33	-41042.86	818326.538	1	12	18	39	46	19	30	46	87	62	6	20	8	36	22	24	67	64	80	99	Female	Female
2308	2308	RM0003	WG0191	3	550	1485642.659	-0.051473	-0.023909	-0.029269	-0.070182	-0.104771	-0.073301	0.062476	0.071428571	3.464101615	0.715697909	242035.418	-659415.33	302748.626	824986.239	1	12	18	39	46	19	30	46	87	62	6	20	13	37	42	55	65	16	76	55	Female	Female
2312	2312	RM0003	WG0195	3	554	1502322.391	-0.022138	-0.007655	0.087221	-0.029134	0.065428	0.07921	0.015603	0.084033613	3.31662479	0.667132141	242035.418	-659415.33	-49629.666	814322.79	1	12	18	39	46	19	30	46	87	62	6	20	8	36	22	24	67	64	80	99	Female	Female
2314	2314	RM0003	WG0197	3	556	578834.8141	-0.02363	-0.010062	0.085907	-0.037071	0.042433	0.08265	0.015603	0.079831933	3.31662479	0.672461506	242035.418	-659415.33	318196.022	-85612.834	1	12	18	39	46	19	30	46	87	62	3	18	24	34	24	48	1	78	8	8	Female	Female
2316	2316	RM0003	WG0199	3	558	1358474.011	0.015386	-0.010161	-0.024492	-0.032511	-0.042751	-0.045458	0.156222	0.071428571	3.741657387	0.713553711	242035.418	-659415.33	282105.829	698467.581	1	12	18	39	46	19	30	46	87	62	6	20	13	37	49	47	18	18	12	96	Female	Female
2317	2317	RM0003	WG0200	3	559	1339983.635	-0.015386	-0.023732	0.051838	-0.079686	0.014331	-0.020973	0.085912	0.079831933	3.535533906	0.696405542	242035.418	-659415.33	311490.322	678767.078	1	12	18	39	46	19	30	46	87	62	6	20	13	37	49	47	18	18	12	96	Female	Female
2318	2318	RM0003	WG0201	3	560	1340293.289	-0.032926	0.004502	0.023327	0.0159	0.054303	0.029327	0.085912	0.079831933	3.535533906	0.684609023	242035.418	-659415.33	281903.813	680284.865	1	12	18	39	46	19	30	46	87	62	6	20	13	37	49	47	18	18	12	96	Female	Female
2319	2319	RM0003	WG0202	3	561	1352351.327	0.118038	0.065389	0.278849	0.17063	0.258837	0.275839	-0.03127	0.096638655	3.16227766	0.579196489	242035.418	-659415.33	301651.463	691621.323	1	12	18	39	46	19	30	46	87	62	6	20	13	37	49	47	18	18	12	96	Female	Female
2327	2327	RM0003	WG0210	3	569	836419.8439	-0.098639	0.018691	-0.040789	0.065536	-0.095922	-0.048224	0.132785	0.079831933	3.674234614	0.708878923	242035.418	-659415.33	-314091.002	-34658.129	1	12	18	39	46	19	30	46	87	62	9	8	11	9	36	6	51	77	9	45	Female	Female
2328	2328	RM0003	WG0211	3	570	837553.3586	-0.131448	-0.061068	-0.181796	-0.173745	-0.34771	-0.307524	0.273404	0.06302521	4.062019202	0.808715313	242035.418	-659415.33	-309342.531	-28956.778	1	12	18	39	46	19	30	46	87	62	9	8	11	9	36	6	51	77	9	45	Female	Female
2329	2329	RM0003	WG0212	3	571	842602.0525	-0.090317	-0.004211	-0.011138	-0.016375	0.015009	0.056822	0.085912	0.075630252	3.535533906	0.700197595	242035.418	-659415.33	-315018.525	-27221.433	1	12	18	39	46	19	30	46	87	62	9	8	11	9	36	6	51	77	9	45	Female	Female
2330	2330	RM0003	WG0213	3	572	845840.927	0.008679	-0.003022	0.135757	-0.010219	0.051643	0.04495	0.062476	0.088235294	3.464101615	0.665823815	242035.418	-659415.33	-317426.625	-25026.572	1	12	18	39	46	19	30	46	87	62	9	8	11	9	36	6	51	77	9	45	Female	Female
2340	2340	RM0003	WG0223	3	582	503457.2042	-0.023731	-9.40E-05	0.045673	-0.000349	0.096162	0.16675	0.085912	0.079831933	3.535533906	0.675041242	242035.418	-659415.33	310815.734	-160678.501	1	12	18	39	46	19	30	46	87	62	5	2	24	1	24	60	53	11	68	48	Female	Female
2341	2341	RM0003	WG0224	3	583	483371.3491	0.126915	0.035825	0.430462	0.157043	0.369797	0.346024	-0.171889	0.109243697	2.645751311	0.531488531	242035.418	-659415.33	310280.107	-180885.787	1	12	18	39	46	19	30	46	87	62	5	2	7	1	31	60	54	11	68	48	Female	Female
2342	2342	RM0003	WG0225	3	584	485882.0447	0.133548	0.057872	0.391794	0.251723	0.304878	0.347358	-0.125016	0.100840336	2.828427125	0.541258524	242035.418	-659415.33	313898.026	-178876.958	1	12	18	39	46	19	30	46	87	62	5	2	7	1	31	60	54	11	68	48	Female	Female
2343	2343	RM0003	WG0226	3	585	482398.7687	0.000659	0.009188	0.063185	0.034688	0.088547	0.09809	0.085912	0.084033613	3.535533906	0.668248695	242035.418	-659415.33	311841.557	-182093.976	1	12	18	39	46	19	30	46	87	62	5	2	7	1	31	60	54	11	68	48	Female	Female
2345	2345	RM0003	WG0228	3	587	1494012.173	-0.096828	-0.052733	-0.147244	-0.172386	-0.210223	-0.194417	0.156222	0.067226891	3.741657387	0.768045185	242035.418	-659415.33	-32810.6	809098.218	1	12	18	39	46	19	30	46	87	62	6	20	8	36	22	24	67	64	80	99	Female	Female
2363	2363	RM0003	WG0246	3	605	1507206.183	-0.043176	-0.036302	-0.012305	-0.099319	-0.115098	-0.084484	0.132785	0.071428571	3.674234614	0.72981964	242035.418	-659415.33	-27785	823442.526	1	12	18	39	46	19	30	46	87	62	6	20	8	36	22	24	67	64	80	99	Female	Female
2366	2366	RM0003	WG0249	3	608	1509931.057	-0.064659	-0.05166	-0.083185	-0.159081	-0.236324	-0.182433	0.156222	0.067226891	3.741657387	0.760524337	242035.418	-659415.33	9571.53	832513.736	1	12	18	39	46	19	30	46	87	62	6	20	8	36	22	23	25	2	5	46	Female	Female
2367	2367	RM0003	WG0250	3	609	1521641.933	-0.114976	-0.042023	-0.01793	-0.202259	-0.029393	0.002592	0.085912	0.079831933	3.535533906	0.723543437	242035.418	-659415.33	5934.318	843798.042	1	12	18	39	46	19	30	46	87	62	6	20	8	36	22	23	25	2	5	46	Female	Female
2368	2368	RM0003	WG0251	3	610	1513651.657	-0.106414	-0.051604	-0.141792	-0.146351	-0.05962	-0.024477	0.203095	0.067226891	3.872983346	0.757698891	242035.418	-659415.33	-38782.295	827959.119	1	12	18	39	46	19	30	46	87	62	6	20	8	36	22	24	67	64	80	99	Female	Female
2369	2369	RM0003	WG0252	3	611	1518633.154	-0.010228	0.011922	0.023962	0.033956	0.077905	0.122002	0.039039	0.075630252	3.391164992	0.669536082	242035.418	-659415.33	10617.987	841481.945	1	12	18	39	46	19	30	46	87	62	6	20	8	36	22	23	25	2	5	46	Female	Female
2370	2370	RM0003	WG0253	3	612	1518059.258	-0.036281	-0.025667	0.060878	-0.097111	-0.02191	0.015356	0.015603	0.079831933	3.31662479	0.688399291	242035.418	-659415.33	-22888.456	835348.615	1	12	18	39	46	19	30	46	87	62	6	20	8	36	22	24	67	2	5	99	Female	Female
2371	2371	RM0003	WG0254	3	613	1515713.277	-0.052448	-0.039243	0.017972	-0.112753	-0.031944	-0.037738	0.109349	0.079831933	3.605551275	0.713858151	242035.418	-659415.33	-40594.07	829714.386	1	12	18	39	46	19	30	46	87	62	6	20	8	36	22	24	67	64	80	99	Female	Female
2372	2372	RM0003	WG0255	3	614	1494012.173	-0.065389	0.007751	-0.046412	0.028765	-0.010384	0.008018	0.132785	0.071428571	3.674234614	0.708856643	242035.418	-659415.33	-32810.6	809098.218	1	12	18	39	46	19	30	46	87	62	6	20	8	36	22	24	67	64	80	99	Female	Female
2373	2373	RM0003	WG0256	3	615	1506289.835	0.007806	6.80E-05	0.063154	0.000184	0.117656	0.152736	0.062476	0.079831933	3.464101615	0.666404008	242035.418	-659415.33	-16037.855	824601.938	1	12	18	39	46	19	30	46	87	62	6	20	8	36	22	24	67	2	5	99	Female	Female
2374	2374	RM0003	WG0257	3	616	1483141.285	-0.087675	-0.052974	-0.051043	-0.160064	-0.201678	-0.139778	0.156222	0.067226891	3.741657387	0.757587363	242035.418	-659415.33	-10167.851	802125.495	1	12	18	39	46	19	30	46	87	62	6	20	8	36	22	24	67	64	80	99	Female	Female
2375	2375	RM0003	WG0258	3	617	1525809.628	-0.068178	-0.031696	0.057429	-0.144331	0.020198	-0.014117	0.015603	0.084033613	3.31662479	0.692430393	242035.418	-659415.33	950.288	847227.621	1	12	18	39	46	19	30	46	87	62	6	20	8	36	22	23	25	2	5	46	Female	Female
2376	2376	RM0003	WG0259	3	618	1517326.525	0.012768	0.029449	0.05698	0.086061	0.051031	0.043941	0.085912	0.079831933	3.535533906	0.668584032	242035.418	-659415.33	3999.407	839123.505	1	12	18	39	46	19	30	46	87	62	6	20	8	36	22	23	25	2	5	46	Female	Female
2377	2377	RM0003	WG0260	3	619	1530272.617	-0.017025	-0.000343	0.03029	-0.00109	0.105228	0.149339	0.062476	0.075630252	3.464101615	0.67514229	242035.418	-659415.33	-26169.947	847170.268	1	12	18	39	46	19	30	46	87	62	6	20	8	36	22	24	67	2	5	99	Female	Female
2378	2378	RM0003	WG0261	3	620	1505475.507	-0.151451	-0.065342	-0.251995	-0.175821	-0.199243	-0.178153	0.343714	0.054621849	4.242640687	0.81822077	242035.418	-659415.33	-41691.662	819082.369	1	12	18	39	46	19	30	46	87	62	6	20	8	36	22	24	67	64	80	99	Female	Female
2379	2379	RM0003	WG0262	3	621	1515769.42	0.037378	0.009492	0.203162	0.032634	0.217881	0.177832	-0.054707	0.092436975	3.082207001	0.616390845	242035.418	-659415.33	-40594.784	829771.396	1	12	18	39	46	19	30	46	87	62	6	20	8	36	22	24	67	64	80	99	Female	Female
2380	2380	RM0003	WG0263	3	622	1512407.758	-0.055583	-0.020775	0.026001	-0.080396	0.05251	0.082671	0.062476	0.079831933	3.464101615	0.690996305	242035.418	-659415.33	19661.538	836554.952	1	12	18	39	46	19	30	46	87	62	6	20	8	36	22	23	25	2	5	46	Female	Female
2381	2381	RM0003	WG0264	3	623	1518297.086	-0.065291	-0.019829	-0.025429	-0.057358	-0.024255	-0.052885	0.109349	0.075630252	3.605551275	0.714611435	242035.418	-659415.33	-23081.327	835555.958	1	12	18	39	46	19	30	46	87	62	6	20	8	36	22	24	67	2	5	99	Female	Female
2382	2382	RM0003	WG0265	3	624	1514494.224	0.015487	0.015153	0.084381	0.046913	-0.056863	-0.016054	0.156222	0.075630252	3.741657387	0.694232558	242035.418	-659415.33	1694.494	835886.979	1	12	18	39	46	19	30	46	87	62	6	20	8	36	22	23	25	2	5	46	Female	Female
2383	2383	RM0003	WG0266	3	625	1507508.146	0.070579	0.02315	0.244917	0.078783	0.193349	0.221919	-0.054707	0.088235294	3.082207001	0.607383026	242035.418	-659415.33	5909.578	829485.405	1	12	18	39	46	19	30	46	87	62	6	20	8	36	22	23	25	2	5	46	Female	Female
2385	2385	RM0003	WG0268	3	627	1642456.172	0.066029	0.034623	0.29794	0.127863	0.338977	0.362218	-0.10158	0.100840336	2.915475947	0.567640941	242035.418	-659415.33	10416.003	966627.327	1	12	18	39	46	19	30	46	87	62	6	20	8	36	22	23	25	66	64	46	Female	Female
2389	2389	RM0003	WG0272	3	631	855318.6257	-0.035226	0.021119	0.100729	0.073712	0.093619	0.063421	0.085912	0.092436975	3.535533906	0.660755361	242035.418	-659415.33	-279065.373	18835.3	1	12	18	39	46	19	30	46	87	62	9	8	11	4	36	6	7	39	59	54	Female	Female
2390	2390	RM0003	WG0273	3	632	855318.6257	-0.116811	-0.016468	-0.057774	-0.055627	-0.150522	-0.173601	0.156222	0.075630252	3.741657387	0.741329473	242035.418	-659415.33	-279065.373	18835.3	1	12	18	39	46	19	30	46	87	62	9	8	11	4	36	6	7	39	59	54	Female	Female
2392	2392	RM0003	WG0276	3	634	841735.2903	0.053989	0.077108	0.232545	0.265364	0.212725	0.238438	-0.007834	0.096638655	3.240370349	0.588727872	242035.418	-659415.33	-259395.31	16665.674	1	12	18	39	46	19	30	46	87	62	9	8	11	4	36	6	7	39	59	54	Female	Female
2394	2394	RM0003	WG0280	3	636	813349.3405	-0.14052	-0.059753	-0.154341	-0.20866	-0.222484	-0.219387	0.203095	0.071428571	3.872983346	0.782659021	242035.418	-659415.33	-237884.793	-2746.661	1	12	18	39	46	19	30	46	87	62	9	8	11	4	36	6	7	51	11	54	Female	Female
2396	2396	RM0003	WG0282	3	638	804222.4965	-0.115172	-0.03997	-0.094045	-0.117233	-0.245529	-0.220471	0.203095	0.067226891	3.872983346	0.771646353	242035.418	-659415.33	-257377.347	-29049.79	1	12	18	39	46	19	30	46	87	62	9	8	11	4	36	6	7	65	11	65	Female	Female
2397	2397	RM0003	WG0283	3	639	839211.136	-0.211293	-0.095581	-0.354408	-0.327978	-0.488907	-0.427623	0.249968	0.054621849	4	0.859180275	242035.418	-659415.33	-270882.569	4806.372	1	12	18	39	46	19	30	46	87	62	9	8	11	4	36	6	7	39	59	54	Female	Female
2400	2400	RM0003	WG0286	3	642	802638.9693	-0.216402	-0.084527	-0.273074	-0.278102	-0.440163	-0.388022	0.414023	0.054621849	4.415880433	0.869482225	242035.418	-659415.33	-228933.405	-9478.654	1	12	18	39	46	19	30	46	87	62	9	8	11	4	36	6	7	51	11	54	Female	Female
2402	2402	RM0003	WG0288	3	644	226225.8356	0.068447	0.013482	0.265438	0.047242	0.190526	0.230307	-0.054707	0.096638655	3.082207001	0.603396953	242035.418	-659415.33	431440.844	-535707.152	1	12	18	39	46	19	30	46	87	62	1	11	19	32	34	53	16	23	88	6	Female	Female
2405	2405	RM0003	WG0291	3	647	425147.348	0.114683	0.03491	0.23979	0.114169	0.111196	0.140734	-0.007834	0.088235294	3.240370349	0.614779209	242035.418	-659415.33	318403.289	-241183.079	1	12	18	39	46	19	30	46	87	62	5	16	7	23	31	39	48	1	21	75	Female	Female
2406	2406	RM0003	WG0296	3	648	33.27894617	0.139999	0.058067	0.406318	0.227493	0.385329	0.386907	-0.148453	0.105042017	2.738612788	0.527885207	242035.418	-659415.33	242024.205	-659446.663	1	12	18	39	46	19	30	46	87	62	1	12	18	39	46	19	30	46	87	62	Female	Female
2408	2408	RM0003	WG0299	3	650	50840.37217	-0.030704	-0.019285	0.053512	-0.070933	0.027222	0.04982	0.015603	0.084033613	3.31662479	0.678011215	242035.418	-659415.33	282614.115	-690043.957	1	12	18	39	46	19	30	46	87	62	1	12	18	39	46	19	22	46	87	17	Female	Female
2409	2409	RM0003	WG0301	3	651	179017.0083	0.192672	0.082846	0.594207	0.365136	0.600608	0.637543	-0.265635	0.121848739	2.236067977	0.439452922	242035.418	-659415.33	369017.048	-785600.729	1	12	18	39	46	19	30	46	87	62	1	12	4	19	43	20	17	36	73	56	Female	Female
2410	2410	RM0003	WG0302	3	652	123628.6901	0.20965	0.124849	0.571712	0.504315	0.616884	0.623617	-0.242199	0.12605042	2.34520788	0.42445078	242035.418	-659415.33	345802.446	-726619.92	1	12	18	39	46	19	30	46	87	62	1	12	4	19	43	20	17	15	73	56	Female	Female
2412	2412	RM0003	WG0304	3	654	429222.0843	0.078016	0.044559	0.297365	0.168374	0.330459	0.300556	-0.078143	0.105042017	3	0.56652108	242035.418	-659415.33	414572.285	-266397.993	1	12	18	39	46	19	30	46	87	62	5	3	10	33	35	52	33	76	72	76	Female	Female
2414	2414	RM0003	WG0306	3	656	126928.7315	0.103605	0.094095	0.296918	0.339932	0.334664	0.341639	-0.054707	0.105042017	3.082207001	0.546294663	242035.418	-659415.33	368467.983	-670627.35	1	12	18	39	46	19	30	46	87	62	1	12	29	12	43	20	43	15	82	83	Female	Female
2415	2415	RM0003	WG0308	3	657	475478.5813	0.030847	0.020544	0.126886	0.074264	0.149833	0.12571	0.085912	0.088235294	3.535533906	0.64920966	242035.418	-659415.33	715184.54	-612406.93	1	12	18	39	46	19	30	46	87	62	10	19	12	5	13	27	63	30	84	29	Female	Female
2416	2416	RM0003	WG0310	3	658	210919.7769	0.077058	0.03357	0.29456	0.13566	0.206205	0.22184	-0.054707	0.100840336	3.082207001	0.588172292	242035.418	-659415.33	405791.879	-526483.115	1	12	18	39	46	19	30	46	87	62	1	11	3	32	29	53	16	63	27	2	Female	Female
2420	2420	RM0003	WG0322	3	662	360484.5851	0.034956	0.020691	0.276126	0.093177	0.225505	0.251939	-0.10158	0.100840336	2.915475947	0.588103581	242035.418	-659415.33	472077.196	-381872.691	1	12	18	39	46	19	30	46	87	62	5	1	15	11	25	40	39	35	24	43	Female	Female
2423	2423	RM0003	WG0330	3	665	369753.9457	0.205956	0.091639	0.517031	0.369207	0.509467	0.544797	-0.195326	0.113445378	2.549509757	0.470263197	242035.418	-659415.33	611313.097	-640654.302	1	12	18	39	46	19	30	46	87	62	10	19	12	28	5	36	9	74	85	78	Female	Female
2424	2424	RM0003	WG0331	3	666	362756.6175	0.123004	0.051203	0.349151	0.205443	0.372713	0.405	-0.10158	0.100840336	2.915475947	0.546774798	242035.418	-659415.33	600269.942	-602315.511	1	12	18	39	46	19	30	46	87	62	10	19	12	28	38	57	21	41	22	90	Female	Female
2425	2425	RM0003	WG0332	3	667	358559.6746	0.14578	0.053512	0.381114	0.187586	0.332677	0.330986	-0.10158	0.105042017	2.915475947	0.545958402	242035.418	-659415.33	595651.623	-600080.519	1	12	18	39	46	19	30	46	87	62	10	19	12	28	38	57	21	41	22	90	Female	Female
2426	2426	RM0003	WG0333	3	668	365210.248	0.057096	0.042636	0.245472	0.171456	0.310204	0.336787	-0.03127	0.100840336	3.16227766	0.582169435	242035.418	-659415.33	607164.863	-667097.362	1	12	18	39	46	19	30	46	87	62	10	19	12	28	2	36	9	57	85	12	Female	Female
2427	2427	RM0003	WG0334	3	669	387672.2563	0.146171	0.064084	0.454465	0.302773	0.425829	0.494005	-0.171889	0.100840336	2.645751311	0.509801766	242035.418	-659415.33	628109.335	-624248.458	1	12	18	39	46	19	30	46	87	62	10	19	12	28	5	57	21	41	22	78	Female	Female
2428	2428	RM0003	WG0335	3	670	333158.3594	0.1059	0.056187	0.330606	0.242977	0.397263	0.452294	-0.10158	0.100840336	2.915475947	0.542728352	242035.418	-659415.33	575142.29	-653558.348	1	12	18	39	46	19	30	46	87	62	10	19	12	28	2	36	9	74	7	12	Female	Female
2429	2429	RM0003	WG0336	3	671	331651.3251	0.109668	0.048955	0.313118	0.200127	0.340315	0.362498	-0.03127	0.105042017	3.16227766	0.563613566	242035.418	-659415.33	573444.542	-646742.762	1	12	18	39	46	19	30	46	87	62	10	19	12	28	2	36	9	74	7	12	Female	Female
2430	2430	RM0003	WG0337	3	672	325278.3228	0.052888	0.024115	0.289098	0.114266	0.368499	0.411486	-0.10158	0.100840336	2.915475947	0.56806776	242035.418	-659415.33	567113.274	-647997.15	1	12	18	39	46	19	30	46	87	62	10	19	12	28	2	36	9	74	7	12	Female	Female
2431	2431	RM0003	WG0338	3	673	329352.326	0.049512	0.016541	0.203418	0.065635	0.219183	0.29375	-0.007834	0.088235294	3.240370349	0.616823308	242035.418	-659415.33	571348.028	-654300.69	1	12	18	39	46	19	30	46	87	62	10	19	12	28	2	36	9	74	7	12	Female	Female
2432	2432	RM0003	WG0339	3	674	352519.2814	0.144826	0.056217	0.418063	0.231183	0.309053	0.35002	-0.125016	0.100840336	2.828427125	0.539853617	242035.418	-659415.33	592385.259	-620366.224	1	12	18	39	46	19	30	46	87	62	10	19	12	28	38	57	21	74	22	90	Female	Female
2433	2433	RM0003	WG0340	3	675	421192.0257	0.121903	0.060758	0.396192	0.262991	0.463685	0.474319	-0.125016	0.113445378	2.828427125	0.517000561	242035.418	-659415.33	654547.86	-744481.232	1	12	18	39	46	19	30	46	87	62	10	15	9	10	39	7	36	70	89	66	Female	Female
2434	2434	RM0003	WG0341	3	676	435086.6611	0.072308	0.03201	0.254459	0.134945	0.288118	0.332924	-0.03127	0.092436975	3.16227766	0.591773597	242035.418	-659415.33	659979.929	-780340.052	1	12	18	39	46	19	30	46	87	62	10	15	9	10	39	7	36	70	89	66	Female	Female
2435	2435	RM0003	WG0342	3	677	435049.3551	0.061989	0.029543	0.248415	0.120066	0.290003	0.315466	-0.03127	0.096638655	3.16227766	0.592242864	242035.418	-659415.33	658927.059	-783790.975	1	12	18	39	46	19	30	46	87	62	10	15	9	10	39	7	36	70	89	66	Female	Female
2436	2436	RM0003	WG0343	3	678	427819.2649	0.057295	0.018545	0.295933	0.081848	0.251097	0.297337	-0.078143	0.096638655	3	0.589279299	242035.418	-659415.33	647377.687	-796261.844	1	12	18	39	46	19	30	46	87	62	10	15	9	10	39	7	36	70	89	66	Female	Female
2447	2447	RM0003	WG0356	3	689	221940.0956	-0.015561	0.024835	-0.003361	0.077652	-0.02982	0.018233	0.179658	0.075630252	3.807886553	0.699536018	242035.418	-659415.33	431299.799	-543499.843	1	12	18	39	46	19	30	46	87	62	1	11	19	32	8	53	16	23	88	6	Female	Female
2448	2448	RM0003	WG0357	3	690	189493.877	0.023043	0.029169	0.159708	0.100427	0.053716	0.055678	0.062476	0.092436975	3.464101615	0.646667384	242035.418	-659415.33	406095.915	-564588.737	1	12	18	39	46	19	30	46	87	62	1	11	3	32	8	50	41	80	27	6	Female	Female
2450	2450	RM0003	WG0359	3	692	326481.9361	0.077303	0.036042	0.235663	0.142154	0.276044	0.375597	0.015603	0.092436975	3.31662479	0.597399276	242035.418	-659415.33	568319.053	-648037.978	1	12	18	39	46	19	30	46	87	62	10	19	12	28	2	36	9	74	7	12	Female	Female
2451	2451	RM0003	WG0360	3	693	431005.6564	0.143301	0.063699	0.438428	0.282478	0.414023	0.487022	-0.171889	0.100840336	2.645751311	0.513443443	242035.418	-659415.33	656833.095	-776499.757	1	12	18	39	46	19	30	46	87	62	10	15	9	10	39	7	36	70	89	66	Female	Female
2453	2453	RM0003	WG0362	3	695	454676.7545	-0.007928	-0.006005	0.140181	-0.021793	0.098988	0.119575	0.015603	0.092436975	3.31662479	0.651690394	242035.418	-659415.33	666797.266	-497216.922	1	12	18	39	46	19	30	46	87	62	10	13	1	5	6	11	14	48	13	20	Female	Female
2455	2455	RM0003	WG0365	3	697	401619.3892	0.074469	0.023505	0.255697	0.081843	0.179693	0.181498	-0.03127	0.096638655	3.16227766	0.606392476	242035.418	-659415.33	461863.498	-323299.652	1	12	18	39	46	19	30	46	87	62	5	17	14	11	30	45	12	21	25	22	Female	Female
2461	2461	RM0003	WG0371	3	703	390630.8643	0.027471	0.005585	0.244789	0.022334	0.103512	0.121615	-0.007834	0.096638655	3.240370349	0.629752543	242035.418	-659415.33	628458.973	-602237.465	1	12	18	39	46	19	30	46	87	62	10	19	12	28	5	57	21	41	22	78	Female	Female
2462	2462	RM0003	WG0372	3	704	298069.0782	0.035128	0.048726	0.181425	0.183224	0.204412	0.212908	-0.007834	0.092436975	3.240370349	0.608444275	242035.418	-659415.33	441173.392	-437628.85	1	12	18	39	46	19	30	46	87	62	5	1	15	30	25	40	39	8	24	16	Female	Female
2468	2468	RM0003	WG0378	3	710	430428.3903	-0.02811	-0.022786	-0.069808	-0.072943	-0.159866	-0.112419	0.156222	0.067226891	3.741657387	0.738104133	242035.418	-659415.33	318705.573	-235870.425	1	12	18	39	46	19	30	46	87	62	5	16	7	23	31	39	48	1	21	75	Female	Female
2469	2469	RM0003	WG0379	3	711	447592.002	0.008242	-0.00392	0.023309	-0.011994	-0.054686	-0.040294	0.132785	0.075630252	3.674234614	0.702843894	242035.418	-659415.33	309766.54	-216977.656	1	12	18	39	46	19	30	46	87	62	5	16	7	23	31	39	48	1	21	87	Female	Female
2476	2476	RM0003	WG0386	3	718	440167.5035	-0.051812	-0.024212	0.017044	-0.076984	-0.153081	-0.113246	0.249968	0.075630252	4	0.743814626	242035.418	-659415.33	656005.694	-509829.095	1	12	18	39	46	19	30	46	87	62	10	13	1	5	6	11	14	48	13	20	Female	Female
2478	2478	RM0003	WG0388	3	720	413352.7725	-0.037745	-0.016864	0.071524	-0.072943	0.050902	0.086939	-0.007834	0.079831933	3.240370349	0.67381305	242035.418	-659415.33	356935.319	-262352.958	1	12	18	39	46	19	30	46	87	62	5	3	10	33	35	42	47	76	20	86	Female	Female
2480	2480	RM0003	WG0390	3	722	408559.0476	0.114732	0.085236	0.335348	0.334788	0.287888	0.30095	-0.10158	0.100840336	2.915475947	0.54410722	242035.418	-659415.33	388482.539	-278005.136	1	12	18	39	46	19	30	46	87	62	5	3	10	33	35	52	2	76	20	40	Female	Female
2481	2481	RM0003	WG0391	3	723	434914.6811	-0.015263	-0.021719	0.02973	-0.074039	-0.04041	-0.000411	0.109349	0.075630252	3.605551275	0.705579387	242035.418	-659415.33	336302.478	-234839.658	1	12	18	39	46	19	30	46	87	62	5	16	7	23	31	39	47	1	21	75	Female	Female
2482	2482	RM0003	WG0392	3	724	356560.823	0.137042	0.05612	0.472841	0.267185	0.434454	0.473827	-0.195326	0.109243697	2.549509757	0.503231419	242035.418	-659415.33	598457.747	-649478.335	1	12	18	39	46	19	30	46	87	62	10	19	12	28	2	36	9	74	85	12	Female	Female
2483	2483	RM0003	WG0393	3	725	397046.847	-0.030357	-0.024031	0.146327	-0.089279	-0.104507	-0.057926	0.132785	0.084033613	3.674234614	0.705513855	242035.418	-659415.33	630533.812	-577469.027	1	12	18	39	46	19	30	46	87	62	10	19	12	5	20	57	21	41	90	63	Female	Female
2484	2484	RM0003	WG0394	3	726	325905.9403	0.011398	-0.00864	0.177225	-0.036269	0.082589	0.033201	-0.03127	0.092436975	3.16227766	0.646316227	242035.418	-659415.33	520270.073	-489709.235	1	12	18	39	46	19	30	46	87	62	10	11	19	30	34	17	24	23	41	36	Female	Female
2485	2485	RM0003	WG0395	3	727	446352.6873	0.131563	0.069963	0.372637	0.271384	0.369974	0.357559	-0.125016	0.105042017	2.828427125	0.53240641	242035.418	-659415.33	311463.46	-218495.305	1	12	18	39	46	19	30	46	87	62	5	16	7	23	31	39	48	1	21	87	Female	Female
2488	2488	RM0003	WG0398	3	730	313174.7075	0.091879	0.025985	0.24053	0.092764	0.135828	0.104427	-0.007834	0.096638655	3.240370349	0.614243528	242035.418	-659415.33	504087.435	-487930.235	1	12	18	39	46	19	30	46	87	62	10	11	19	30	34	17	24	23	41	36	Female	Female
2489	2489	RM0003	WG0399	3	731	444836.3397	0.000907	0.026457	0.168843	0.105157	0.186419	0.17255	-0.03127	0.088235294	3.16227766	0.623852106	242035.418	-659415.33	295345.585	-217784.947	1	12	18	39	46	19	30	46	87	62	5	16	7	23	31	39	48	1	21	87	Female	Female
2491	2491	RM0003	WG0401	3	733	516712.8694	-0.094696	-0.029359	-0.019511	-0.104477	-0.038849	-0.009287	0.132785	0.075630252	3.674234614	0.724374617	242035.418	-659415.33	747278.323	-551148.085	1	12	18	39	46	19	30	46	87	62	10	13	1	5	13	27	63	30	84	29	Female	Female
2492	2492	RM0003	WG0402	3	734	407874.4114	-0.007655	-0.006994	0.136926	-0.028635	0.089693	0.17414	-0.007834	0.079831933	3.240370349	0.655895929	242035.418	-659415.33	358987.689	-268667.711	1	12	18	39	46	19	30	46	87	62	5	3	10	33	35	42	47	76	20	86	Female	Female
2493	2493	RM0003	WG0403	3	735	431389.2531	0.028526	0.011418	0.128393	0.041825	0.067112	0.169008	0.039039	0.075630252	3.391164992	0.657066471	242035.418	-659415.33	334895.553	-238139.075	1	12	18	39	46	19	30	46	87	62	5	16	7	23	31	39	47	1	21	75	Female	Female
2496	2496	RM0003	WG0406	3	738	398385.0897	0.053185	0.023726	0.318534	0.109245	0.343413	0.38686	-0.125016	0.096638655	2.828427125	0.568363064	242035.418	-659415.33	629375.523	-566257.814	1	12	18	39	46	19	30	46	87	62	10	19	12	5	20	57	21	41	90	63	Female	Female
2499	2499	RM0003	WG0409	3	741	405438.2473	0.007145	-0.002118	0.225969	-0.009678	0.197252	0.203374	-0.03127	0.096638655	3.16227766	0.623589786	242035.418	-659415.33	602687.671	-474185.406	1	12	18	39	46	19	30	46	87	62	10	13	1	31	1	11	27	55	46	82	Female	Female
2501	2501	RM0003	WG0411	3	743	452258.9418	-0.094965	-0.037642	-0.076649	-0.138011	-0.072731	-0.077264	0.179658	0.071428571	3.807886553	0.746735701	242035.418	-659415.33	317629.347	-213518.808	1	12	18	39	46	19	30	46	87	62	5	16	7	23	31	39	48	1	21	87	Female	Female
2502	2502	RM0003	WG0412	3	744	441832.1035	0.044868	0.015508	0.142986	0.054464	0.069175	0.116645	0.062476	0.079831933	3.464101615	0.656087151	242035.418	-659415.33	319681.116	-224459.294	1	12	18	39	46	19	30	46	87	62	5	16	7	23	31	39	48	1	21	87	Female	Female
2503	2503	RM0003	WG0413	3	745	401041.8014	-0.001955	0.015001	0.13616	0.062398	0.14293	0.204862	0.039039	0.084033613	3.391164992	0.645980832	242035.418	-659415.33	641492.46	-623797.946	1	12	18	39	46	19	30	46	87	62	10	19	12	28	5	57	21	41	22	78	Female	Female
2507	2507	RM0003	WG0417	3	749	315689.6913	0.116815	0.07927	0.373833	0.309001	0.324828	0.313246	-0.125016	0.105042017	2.828427125	0.534539206	242035.418	-659415.33	426498.91	-403225.554	1	12	18	39	46	19	30	46	87	62	5	1	15	24	11	59	32	8	16	35	Female	Female
2508	2508	RM0003	WG0418	3	750	399476.1588	0.134306	0.068331	0.457471	0.335417	0.428907	0.501912	-0.171889	0.105042017	2.645751311	0.504305507	242035.418	-659415.33	640206.598	-627152.149	1	12	18	39	46	19	30	46	87	62	10	19	12	28	5	57	21	41	22	78	Female	Female
2509	2509	RM0003	WG0419	3	751	386138.3245	0.135554	0.065266	0.472122	0.297674	0.475392	0.50598	-0.195326	0.109243697	2.549509757	0.496271845	242035.418	-659415.33	619296.362	-577092.88	1	12	18	39	46	19	30	46	87	62	10	19	12	5	20	57	21	41	90	63	Female	Female
2510	2510	RM0003	WG0420	3	752	397046.847	0.170704	0.062518	0.494958	0.268978	0.412527	0.431373	-0.195326	0.109243697	2.549509757	0.500479014	242035.418	-659415.33	630533.812	-577469.027	1	12	18	39	46	19	30	46	87	62	10	19	12	5	20	57	21	41	90	63	Female	Female
2511	2511	RM0003	WG0421	3	753	400217.7108	-9.60E-05	-0.002847	0.182604	-0.013152	0.096178	0.179372	-0.054707	0.084033613	3.082207001	0.639166617	242035.418	-659415.33	619068.409	-525175.471	1	12	18	39	46	19	30	46	87	62	10	13	1	5	20	11	14	48	90	28	Female	Female
2515	2515	RM0003	WG0425	3	757	306049.0907	0.055604	0.01623	0.208675	0.058766	0.131542	0.135201	-0.03127	0.092436975	3.16227766	0.621777767	242035.418	-659415.33	499797.798	-494416.538	1	12	18	39	46	19	30	46	87	62	10	11	19	30	34	17	24	23	41	36	Female	Female
2517	2517	RM0003	WG0427	3	759	439218.6866	-0.169652	-0.064961	-0.171706	-0.227022	-0.256874	-0.229394	0.296841	0.06302521	4.123105626	0.811505421	242035.418	-659415.33	612073.806	-422804.582	1	12	18	39	46	19	30	46	87	62	10	13	1	31	48	33	27	55	46	82	Female	Female
2519	2519	RM0003	WG0430	3	761	451740.5307	-0.017318	-0.015193	0.086736	-0.051828	-0.066632	-0.003886	0.132785	0.079831933	3.674234614	0.702071089	242035.418	-659415.33	607862.586	-394387.048	1	12	18	39	46	19	30	46	87	62	10	13	1	31	48	33	27	55	46	82	Female	Female
2520	2520	RM0003	WG0431	3	762	452733.5918	0.00739	0.003405	0.101159	0.011272	-0.040645	0.028543	0.132785	0.079831933	3.674234614	0.688470523	242035.418	-659415.33	634233.041	-433254.481	1	12	18	39	46	19	30	46	87	62	10	13	1	31	21	33	27	55	46	3	Female	Female
2521	2521	RM0003	WG0432	3	763	407979.8403	0.108689	0.049639	0.415344	0.226644	0.421415	0.452748	-0.171889	0.105042017	2.645751311	0.522661131	242035.418	-659415.33	642106.518	-579473.695	1	12	18	39	46	19	30	46	87	62	10	19	12	5	20	57	21	41	90	63	Female	Female
2522	2522	RM0003	WG0433	3	764	452709.1757	-0.003325	0.01116	0.169511	0.051354	0.172959	0.211236	-0.054707	0.088235294	3.082207001	0.625023017	242035.418	-659415.33	629829.291	-425831.277	1	12	18	39	46	19	30	46	87	62	10	13	1	31	21	33	27	55	46	3	Female	Female
2523	2523	RM0003	WG0434	3	765	456239.7304	-0.015997	-0.002946	0.051392	-0.010348	0.050301	0.114598	0.085912	0.079831933	3.535533906	0.67995219	242035.418	-659415.33	630881.76	-420766.605	1	12	18	39	46	19	30	46	87	62	10	13	1	31	21	33	27	55	46	3	Female	Female
2524	2524	RM0003	WG0435	3	766	402592.9509	-0.0341	-0.022218	0.12815	-0.093666	0.027066	0.070328	0.039039	0.084033613	3.391164992	0.678961117	242035.418	-659415.33	624725.874	-534398.935	1	12	18	39	46	19	30	46	87	62	10	13	1	5	20	11	14	48	90	28	Female	Female
2529	2529	RM0003	WG0440	3	771	361122.924	0.072263	0.036385	0.320741	0.163068	0.345028	0.383142	-0.10158	0.100840336	2.915475947	0.561596916	242035.418	-659415.33	602958.538	-647404.183	1	12	18	39	46	19	30	46	87	62	10	19	12	28	2	36	9	74	85	12	Female	Female
2530	2530	RM0003	WG0441	3	772	361122.924	0.157449	0.058528	0.396668	0.205464	0.33081	0.367734	-0.078143	0.100840336	3	0.547314215	242035.418	-659415.33	602958.538	-647404.183	1	12	18	39	46	19	30	46	87	62	10	19	12	28	2	36	9	74	85	12	Female	Female
2532	2532	RM0003	WG0443	3	774	258198.0964	0.084597	0.036305	0.36556	0.168366	0.338381	0.368281	-0.125016	0.105042017	2.828427125	0.551117466	242035.418	-659415.33	454440.223	-512614.595	1	12	18	39	46	19	30	46	87	62	1	11	19	30	34	53	16	23	88	36	Female	Female
2534	2534	RM0003	WG0445	3	776	393203.5628	0.034324	0.007563	0.241059	0.027911	0.098702	0.121653	0.015603	0.092436975	3.31662479	0.635818038	242035.418	-659415.33	628296.469	-585852.824	1	12	18	39	46	19	30	46	87	62	10	19	12	5	20	57	21	41	90	63	Female	Female
2538	2538	RM0003	WG0449	3	780	383273.2322	-0.001539	0.017704	0.122834	0.070012	0.154329	0.184188	0.085912	0.088235294	3.535533906	0.650530419	242035.418	-659415.33	623517.426	-622403.871	1	12	18	39	46	19	30	46	87	62	10	19	12	28	5	57	21	41	22	78	Female	Female
2539	2539	RM0003	WG0450	3	781	448491.173	-0.013722	-0.00142	0.136651	-0.00516	0.025056	0.097278	0.062476	0.084033613	3.464101615	0.669555172	242035.418	-659415.33	660140.873	-497143.457	1	12	18	39	46	19	30	46	87	62	10	13	1	5	6	11	14	48	13	20	Female	Female
2540	2540	RM0003	WG0451	3	782	172160.7454	0.153898	0.058375	0.40779	0.242359	0.236368	0.257671	-0.10158	0.105042017	2.915475947	0.547661064	242035.418	-659415.33	354443.202	-529016.663	1	12	18	39	46	19	30	46	87	62	1	11	3	8	29	28	45	63	23	91	Female	Female
2542	2542	RM0003	WG0453	3	784	423055.4266	0.123588	0.05677	0.368617	0.250721	0.339452	0.407415	-0.125016	0.096638655	2.828427125	0.54228441	242035.418	-659415.33	320788.016	-243754.504	1	12	18	39	46	19	30	46	87	62	5	16	7	23	31	39	47	1	21	75	Female	Female
2543	2543	RM0003	WG0454	3	785	391203.8109	0.065833	0.04051	0.18989	0.137798	0.123044	0.204936	0.156222	0.084033613	3.741657387	0.645980231	242035.418	-659415.33	627182.106	-590840.915	1	12	18	39	46	19	30	46	87	62	10	19	12	5	20	57	21	41	22	63	Female	Female
2545	2545	RM0003	WG0456	3	787	390348.0711	0.023022	0.02581	0.182048	0.109899	0.15026	0.212961	0.039039	0.084033613	3.391164992	0.634977982	242035.418	-659415.33	629469.952	-611811.775	1	12	18	39	46	19	30	46	87	62	10	19	12	28	5	57	21	41	22	78	Female	Female
2546	2546	RM0003	WG0457	3	788	173889.1357	0.004279	0.011676	0.213731	0.05843	0.188917	0.248065	-0.078143	0.092436975	3	0.611246208	242035.418	-659415.33	358876.797	-530630.534	1	12	18	39	46	19	30	46	87	62	1	11	3	8	29	28	45	63	23	91	Female	Female
2549	2549	RM0003	WG0460	3	791	338247.9904	0.103849	0.054105	0.334437	0.234003	0.337072	0.402549	-0.078143	0.096638655	3	0.556509893	242035.418	-659415.33	579277.363	-685483.962	1	12	18	39	46	19	30	46	87	62	10	19	12	28	2	36	9	57	85	12	Female	Female
2550	2550	RM0003	WG0461	3	792	464477.6391	-0.098879	-0.026548	-0.063008	-0.091165	-0.147541	-0.110978	0.203095	0.071428571	3.872983346	0.750603881	242035.418	-659415.33	636250.119	-413785.025	1	12	18	39	46	19	30	46	87	62	10	13	1	31	21	33	27	55	46	3	Female	Female
2553	2553	RM0003	WG0464	3	795	418198.4399	0.087336	0.042097	0.340705	0.167359	0.337502	0.312771	-0.125016	0.105042017	2.828427125	0.554298661	242035.418	-659415.33	325939.849	-249720.344	1	12	18	39	46	19	30	46	87	62	5	16	7	23	31	39	47	1	21	75	Female	Female
2554	2554	RM0003	WG0465	3	796	450999.6447	0.152458	0.077609	0.494769	0.383035	0.50958	0.505001	-0.195326	0.117647059	2.549509757	0.477325257	242035.418	-659415.33	689620.759	-604025.421	1	12	18	39	46	19	30	46	87	62	10	19	12	5	13	27	63	30	84	29	Female	Female
2555	2555	RM0003	WG0466	3	797	239701.9637	0.080972	0.055868	0.330011	0.221488	0.259962	0.321248	-0.125016	0.096638655	2.828427125	0.55973766	242035.418	-659415.33	451170.155	-542284.236	1	12	18	39	46	19	30	46	87	62	1	11	19	32	34	53	16	23	88	21	Female	Female
2558	2558	RM0003	WG0469	3	800	253151.8233	0.048293	0.038081	0.203863	0.137457	0.211612	0.214971	-0.03127	0.092436975	3.16227766	0.606086447	242035.418	-659415.33	471256.17	-551973.753	1	12	18	39	46	19	30	46	87	62	1	11	19	32	34	53	42	23	69	21	Female	Female
2570	2570	RM0003	WG0481	3	812	401619.3892	0.189031	0.077021	0.539879	0.350263	0.499171	0.490836	-0.218762	0.117647059	2.449489743	0.469882807	242035.418	-659415.33	461863.498	-323299.652	1	12	18	39	46	19	30	46	87	62	5	17	14	11	30	45	12	21	25	22	Female	Female
2571	2571	RM0003	WG0482	3	813	432175.2082	0.012621	0.014827	0.15598	0.060137	0.172017	0.219854	-0.03127	0.084033613	3.16227766	0.629636829	242035.418	-659415.33	312133.065	-232962.835	1	12	18	39	46	19	30	46	87	62	5	16	7	23	31	39	48	1	21	87	Female	Female
2572	2572	RM0003	WG0483	3	814	420661.8044	0.01238	-0.000222	0.190122	-0.000956	0.127243	0.145047	-0.03127	0.092436975	3.16227766	0.633861414	242035.418	-659415.33	473640.172	-308252.132	1	12	18	39	46	19	30	46	87	62	5	17	14	11	30	45	12	21	25	22	Female	Female
2573	2573	RM0003	WG0484	3	815	446306.2667	-0.041219	-0.014549	-0.013669	-0.049932	-0.016982	0.040202	0.085912	0.071428571	3.535533906	0.704423099	242035.418	-659415.33	303351.115	-217341.05	1	12	18	39	46	19	30	46	87	62	5	16	7	23	31	39	48	1	21	87	Female	Female
2574	2574	RM0003	WG0485	3	816	557857.804	0.019859	-0.007429	0.122613	-0.021284	-0.054863	0.010999	0.039039	0.079831933	3.391164992	0.676502298	242035.418	-659415.33	-129617.212	-243386.903	1	12	18	39	46	19	30	46	87	62	8	8	28	13	36	4	4	47	86	88	Female	Female
2577	2577	RM0003	WG0488	3	819	522632.3081	-0.085379	-0.041724	-0.049158	-0.119848	-0.118093	-0.096813	0.156222	0.075630252	3.741657387	0.739978293	242035.418	-659415.33	-124636.312	-286995.712	1	12	18	39	46	19	30	46	87	62	8	8	28	13	36	4	4	47	86	25	Female	Female
2578	2578	RM0003	WG0489	3	820	484071.4741	0.061793	0.02119	0.276747	0.080414	0.139042	0.113398	-0.078143	0.096638655	3	0.604600509	242035.418	-659415.33	-119699.197	-337742.732	1	12	18	39	46	19	30	46	87	62	8	8	28	13	36	4	34	58	37	25	Female	Female
2579	2579	RM0003	WG0490	3	821	519690.4625	-0.084303	-0.041487	-0.063011	-0.137641	-0.153021	-0.096331	0.132785	0.071428571	3.674234614	0.743165969	242035.418	-659415.33	-114883.207	-281675.642	1	12	18	39	46	19	30	46	87	62	8	8	28	13	36	4	4	47	86	25	Female	Female
2580	2580	RM0003	WG0491	3	822	553978.5063	0.067636	0.009704	0.214171	0.028233	-0.0399	0.00071	0.062476	0.088235294	3.464101615	0.65727099	242035.418	-659415.33	-122176.099	-241992.096	1	12	18	39	46	19	30	46	87	62	8	8	28	13	36	4	4	47	86	88	Female	Female
2581	2581	RM0003	WG0492	3	823	543601.7193	0.04053	0.009872	0.110063	0.027686	-0.033917	-0.026365	0.109349	0.079831933	3.605551275	0.681012417	242035.418	-659415.33	-125558.332	-258943.528	1	12	18	39	46	19	30	46	87	62	8	8	28	13	36	4	4	47	86	88	Female	Female
2583	2583	RM0003	WG0494	3	825	589316.386	0.034981	-0.001488	0.206432	-0.004794	0.178437	0.17723	-0.03127	0.092436975	3.16227766	0.626662521	242035.418	-659415.33	-139806.672	-210538.486	1	12	18	39	46	19	30	46	87	62	8	8	28	13	36	4	4	47	86	88	Female	Female
2588	2588	RM0003	WG0499	3	830	480308.9959	-0.076748	-0.060618	-0.116985	-0.187672	-0.380865	-0.312466	0.203095	0.058823529	3.872983346	0.794536982	242035.418	-659415.33	-138249.156	-366020.759	1	12	18	39	46	19	30	46	87	62	8	8	6	21	36	4	34	58	37	93	Female	Female
2594	2594	RM0003	WG0506	3	836	543297.9074	-0.03726	-0.028983	0.035273	-0.100656	-0.197298	-0.146329	0.085912	0.075630252	3.535533906	0.722291161	242035.418	-659415.33	-120565.845	-254825.488	1	12	18	39	46	19	30	46	87	62	8	8	28	13	36	4	4	47	86	88	Female	Female
2595	2595	RM0003	WG0507	3	837	480364.3304	0.155729	0.049635	0.374934	0.179995	0.148832	0.15398	-0.10158	0.096638655	2.915475947	0.571010767	242035.418	-659415.33	-154327.094	-388036.169	1	12	18	39	46	19	30	46	87	62	8	8	6	21	36	4	34	58	37	93	Female	Female
2596	2596	RM0003	WG0508	3	838	532738.5271	0.006037	-0.014916	0.059292	-0.050239	-0.217301	-0.159315	0.109349	0.071428571	3.605551275	0.7191631	242035.418	-659415.33	-121861.454	-270327.416	1	12	18	39	46	19	30	46	87	62	8	8	28	13	36	4	4	47	86	25	Female	Female
2600	2600	RM0003	WG0512	3	842	478375.694	0.035809	0.001798	0.123346	0.00508	0.011858	0.019337	0.062476	0.084033613	3.464101615	0.668278876	242035.418	-659415.33	-189143.398	-452224.275	1	12	18	39	46	19	30	46	87	62	8	8	6	21	36	4	46	72	45	93	Female	Female
2602	2602	RM0003	WG0514	3	844	520625.9038	0.060521	0.015116	0.247537	0.047831	0.147435	0.19001	-0.03127	0.092436975	3.16227766	0.616380629	242035.418	-659415.33	-116142.938	-281579.92	1	12	18	39	46	19	30	46	87	62	8	8	28	13	36	4	4	47	86	25	Female	Female
2604	2604	RM0003	WG0516	3	846	632931.6255	-0.049076	-0.023488	0.024648	-0.074392	-0.052238	-0.022035	0.039039	0.079831933	3.391164992	0.697203596	242035.418	-659415.33	-235828.424	-244386.908	1	12	18	39	46	19	30	46	87	62	8	8	28	13	36	4	44	47	58	88	Female	Female
2605	2605	RM0003	WG0519	3	847	748558.6605	-0.078118	-0.054217	-0.124676	-0.128237	-0.252715	-0.223187	0.273404	0.06302521	4.062019202	0.786341229	242035.418	-659415.33	-282834.251	-125700.145	1	12	18	39	46	19	30	46	87	62	9	8	11	22	36	6	66	56	1	77	Female	Female
2606	2606	RM0003	WG0520	3	848	765711.6092	-0.155977	-0.076228	-0.213672	-0.18699	-0.291798	-0.245916	0.179658	0.058823529	3.807886553	0.799493994	242035.418	-659415.33	-272227.433	-92098.85	1	12	18	39	46	19	30	46	87	62	9	8	11	22	36	6	66	56	1	77	Female	Female
2610	2610	RM0003	WG0524	3	852	767458.8306	-0.057515	-0.032377	0.008715	-0.126551	-0.083137	-0.026466	0.062476	0.075630252	3.464101615	0.712707828	242035.418	-659415.33	-262689.914	-81275.731	1	12	18	39	46	19	30	46	87	62	9	8	11	22	36	6	66	56	1	77	Female	Female
2613	2613	RM0003	WG0527	3	855	803506.8086	-0.076031	-0.028359	0.015905	-0.108219	-0.080938	-0.06171	0.109349	0.079831933	3.605551275	0.718383708	242035.418	-659415.33	-303958.378	-69912.178	1	12	18	39	46	19	30	46	87	62	9	8	11	14	36	6	51	27	63	61	Female	Female
2615	2615	RM0003	WG0529	3	857	839945.2517	-0.096779	-0.019217	-0.072412	-0.068647	-0.078822	-0.046859	0.109349	0.075630252	3.605551275	0.723902961	242035.418	-659415.33	-323454.231	-38344.092	1	12	18	39	46	19	30	46	87	62	9	8	11	9	36	6	51	24	9	45	Female	Female
2617	2617	RM0003	WG0531	3	859	818526.7544	-0.124301	-0.045637	-0.139897	-0.173748	-0.15581	-0.132746	0.156222	0.071428571	3.741657387	0.760636731	242035.418	-659415.33	-286077.059	-34048.83	1	12	18	39	46	19	30	46	87	62	9	8	11	9	36	6	51	65	54	65	Female	Female
2618	2618	RM0003	WG0532	3	860	852123.6247	-0.18208	-0.096049	-0.33434	-0.247259	-0.456909	-0.414498	0.36715	0.046218487	4.301162634	0.870545989	242035.418	-659415.33	-348452.232	-45054.681	1	12	18	39	46	19	30	46	87	62	9	8	11	9	36	6	51	24	9	13	Female	Female
2622	2622	RM0003	WG0536	3	864	821062.6969	-0.061112	-0.031209	0.007271	-0.100076	-0.114514	-0.090106	0.132785	0.079831933	3.674234614	0.723876346	242035.418	-659415.33	-310119.168	-51740.034	1	12	18	39	46	19	30	46	87	62	9	8	11	14	36	6	51	27	54	61	Female	Female
2623	2623	RM0003	WG0538	3	865	851734.4831	-0.009959	0.010073	0.09763	0.032692	0.087066	0.104568	0.015603	0.088235294	3.31662479	0.65274351	242035.418	-659415.33	-331434.429	-29666.202	1	12	18	39	46	19	30	46	87	62	9	8	11	9	36	6	51	24	9	45	Female	Female
2625	2625	RM0003	WG0540	3	867	831061.8396	-0.089367	-0.035777	-0.084998	-0.111755	-0.05642	-0.049371	0.132785	0.075630252	3.674234614	0.731845275	242035.418	-659415.33	-338278.982	-64521.24	1	12	18	39	46	19	30	46	87	62	9	8	11	14	36	6	51	24	63	13	Female	Female
2627	2627	RM0003	WG0542	3	869	838550.0125	-0.033101	0.011867	0.054122	0.036178	-0.038064	-0.019661	0.085912	0.084033613	3.535533906	0.684401219	242035.418	-659415.33	-336184.181	-52103.039	1	12	18	39	46	19	30	46	87	62	9	8	11	9	36	6	51	24	9	13	Female	Female
2631	2631	RM0003	WG0546	3	873	806000.2588	-0.185113	-0.082639	-0.2418	-0.265602	-0.371814	-0.342044	0.320277	0.058823529	4.183300133	0.840603905	242035.418	-659415.33	-295244.008	-58609.841	1	12	18	39	46	19	30	46	87	62	9	8	11	14	36	6	51	27	54	61	Female	Female
2633	2633	RM0003	WG0548	3	875	761162.6291	-0.145311	-0.05751	-0.084197	-0.219171	-0.191705	-0.172898	0.156222	0.071428571	3.741657387	0.768562467	242035.418	-659415.33	-278617.755	-104177.704	1	12	18	39	46	19	30	46	87	62	9	8	11	22	36	6	66	56	1	77	Female	Female
2634	2634	RM0003	WG0550	3	876	803802.8751	-0.152259	-0.067577	-0.131144	-0.262907	-0.256903	-0.223359	0.156222	0.067226891	3.741657387	0.785549446	242035.418	-659415.33	-308955.663	-74173.593	1	12	18	39	46	19	30	46	87	62	9	8	11	14	36	6	51	27	63	61	Female	Female
2635	2635	RM0003	WG0551	3	877	793361.8099	-0.125985	-0.054585	-0.084885	-0.194402	-0.125281	-0.122824	0.156222	0.075630252	3.741657387	0.755211532	242035.418	-659415.33	-301386.299	-81387.823	1	12	18	39	46	19	30	46	87	62	9	8	11	14	36	6	66	27	63	61	Female	Female
2636	2636	RM0003	WG0552	3	878	825458.1264	-0.14651	-0.066304	-0.142486	-0.225339	-0.297361	-0.254058	0.179658	0.06302521	3.807886553	0.793156304	242035.418	-659415.33	-324838.623	-59386.214	1	12	18	39	46	19	30	46	87	62	9	8	11	14	36	6	51	24	63	13	Female	Female
6147	6147	RM0008	RM0009	8	9	159348.568	0.238831	0.12997	0.359019	0.298729	0.192693	0.267736	0.015603	0.092436975	3.31662479	0.557753656	234224.261	-651448.877	347524.721	-763497.848	1	12	18	39	46	15	30	46	66	47	1	12	4	19	43	20	17	36	73	56	Female	Female
6148	6148	RM0008	RM0010	8	10	176923.0415	0.138649	0.110713	0.29938	0.275588	0.190569	0.236476	-0.007834	0.096638655	3.240370349	0.571234283	234224.261	-651448.877	352032.511	-783445.009	1	12	18	39	46	15	30	46	66	47	1	12	4	19	43	20	17	36	73	56	Female	Female
6149	6149	RM0008	RM0011	8	11	164747.0574	-0.010892	-0.011098	0.065167	-0.031878	-0.105121	-0.080169	0.179658	0.075630252	3.807886553	0.716822893	234224.261	-651448.877	332730.722	-783502.162	1	12	18	39	46	15	30	46	66	47	1	12	4	19	43	20	17	36	73	56	Female	Female
6154	6154	RM0008	RM0016	8	16	366426.8687	0.281764	0.169876	0.581166	0.572532	0.442242	0.490975	-0.195326	0.105042017	2.549509757	0.445281895	234224.261	-651448.877	600330.742	-666768.625	1	12	18	39	46	15	30	46	66	47	10	19	12	28	2	36	9	57	85	12	Female	Female
6156	6156	RM0008	RM0019	8	18	166838.8588	0.113554	0.021004	0.266665	0.058601	0.110294	0.174778	0.015603	0.088235294	3.31662479	0.621450079	234224.261	-651448.877	344332.444	-776793.972	1	12	18	39	46	15	30	46	66	47	1	12	4	19	43	20	17	36	73	56	Female	Female
6157	6157	RM0008	RM0020	8	19	15943.84707	-0.153437	-0.069737	-0.174928	-0.164292	-0.27277	-0.246646	0.343714	0.06302521	4.242640687	0.814763235	234224.261	-651448.877	239877.112	-636540.774	1	12	18	39	46	15	30	46	66	47	1	12	18	39	46	15	30	46	66	47	Female	Female
6160	6160	RM0008	RM0023	8	22	11415.93446	0.078326	0.035397	0.229256	0.099353	0.143041	0.157237	0.015603	0.088235294	3.31662479	0.621738745	234224.261	-651448.877	238273.528	-640775.218	1	12	18	39	46	15	30	46	66	47	1	12	18	39	46	15	30	46	66	47	Female	Female
6166	6166	RM0008	RM0029	8	28	233814.1867	0.022134	-0.003212	0.128991	-0.01003	-0.040558	-0.010263	0.062476	0.079831933	3.464101615	0.678609504	234224.261	-651448.877	460876.813	-594023.32	1	12	18	39	46	15	30	46	66	47	1	11	23	32	8	50	42	23	69	21	Female	Female
6168	6168	RM0008	RM0031	8	30	250834.3565	-0.021505	-0.018678	0.038701	-0.027647	-0.106049	-0.085805	0.226531	0.075630252	3.937003937	0.727724289	234224.261	-651448.877	472637.541	-573493.875	1	12	18	39	46	15	30	46	66	47	1	11	23	32	8	50	42	23	69	21	Female	Female
6170	6170	RM0008	RM0033	8	32	250834.3565	0.023039	-0.001058	0.138188	-0.003129	0.044977	0.092734	0.085912	0.079831933	3.535533906	0.671352332	234224.261	-651448.877	472637.541	-573493.875	1	12	18	39	46	15	30	46	66	47	1	11	23	32	8	50	42	23	69	21	Female	Female
6174	6174	RM0008	RM0037	8	36	186374.4833	0.03779	0.021805	0.152815	0.073037	0.071157	0.097998	0.109349	0.084033613	3.605551275	0.659173326	234224.261	-651448.877	417291.242	-616492.783	1	12	18	39	46	15	30	46	66	47	1	11	23	32	8	50	43	80	82	83	Female	Female
6175	6175	RM0008	RM0038	8	37	246719.2332	0.027981	-0.008411	0.124316	-0.022905	-0.039812	0.02786	0.109349	0.075630252	3.605551275	0.688519106	234224.261	-651448.877	471343.723	-583296.542	1	12	18	39	46	15	30	46	66	47	1	11	23	32	8	50	42	23	69	21	Female	Female
6178	6178	RM0008	RM0041	8	40	445633.2143	0.030941	0.001712	0.154918	0.004959	-0.023482	0.026975	0.085912	0.079831933	3.535533906	0.675387384	234224.261	-651448.877	388084.286	-233219.21	1	12	18	39	46	15	30	46	66	47	5	3	10	20	35	42	62	42	19	39	Female	Female
6180	6180	RM0008	RM0043	8	42	434388.438	0.129427	0.020162	0.248508	0.054346	0.018014	0.04659	0.039039	0.084033613	3.391164992	0.639331136	234224.261	-651448.877	373679.128	-240054.109	1	12	18	39	46	15	30	46	66	47	5	3	10	20	35	42	62	42	19	89	Female	Female
6181	6181	RM0008	RM0044	8	43	433743.5024	0.039793	-0.002328	0.080434	-0.005477	-0.116477	-0.066213	0.179658	0.071428571	3.807886553	0.710319227	234224.261	-651448.877	380854.962	-243241.989	1	12	18	39	46	15	30	46	66	47	5	3	10	20	35	42	33	42	19	89	Female	Female
6183	6183	RM0008	RM0046	8	45	421475.0877	-0.010182	-0.025935	0.029217	-0.062234	-0.214615	-0.142877	0.179658	0.067226891	3.807886553	0.73817806	234224.261	-651448.877	377869.192	-255207.305	1	12	18	39	46	15	30	46	66	47	5	3	10	20	35	42	33	42	20	89	Female	Female
6187	6187	RM0008	RM0050	8	49	440902.2565	0.136451	0.035482	0.343561	0.097699	0.155716	0.206273	-0.054707	0.096638655	3.082207001	0.587764321	234224.261	-651448.877	366190.056	-230759.171	1	12	18	39	46	15	30	46	66	47	5	3	10	20	35	42	56	42	83	10	Female	Female
6188	6188	RM0008	RM0051	8	50	410324.422	0.057805	0.092891	0.230133	0.269725	0.181482	0.256924	-0.007834	0.088235294	3.240370349	0.592876551	234224.261	-651448.877	407522.936	-279516.49	1	12	18	39	46	15	30	46	66	47	5	17	10	33	35	52	2	76	72	14	Female	Female
6191	6191	RM0008	RM0054	8	53	451435.9511	0.033171	0.004462	0.147853	0.012154	0.064218	0.120082	0.062476	0.084033613	3.464101615	0.658539613	234224.261	-651448.877	386422.49	-226442.857	1	12	18	39	46	15	30	46	66	47	5	3	10	20	35	42	62	42	19	42	Female	Female
6193	6193	RM0008	RM0056	8	55	408070.1735	0.069153	0.021282	0.193619	0.0535	0.111497	0.189703	0.039039	0.084033613	3.391164992	0.636964508	234224.261	-651448.877	400435.351	-278762.494	1	12	18	39	46	15	30	46	66	47	5	3	10	33	35	52	2	76	72	14	Female	Female
6197	6197	RM0008	RM0060	8	59	442361.2924	-0.097199	-0.04053	-0.104361	-0.099282	-0.33208	-0.279899	0.36715	0.058823529	4.301162634	0.807088738	234224.261	-651448.877	390110.732	-237464.673	1	12	18	39	46	15	30	46	66	47	5	3	10	20	35	42	62	42	19	39	Female	Female
6198	6198	RM0008	RM0061	8	60	442379.1537	0.050047	-0.004243	0.070477	-0.008774	-0.171032	-0.144414	0.249968	0.071428571	4	0.727596027	234224.261	-651448.877	390096.062	-237440.064	1	12	18	39	46	15	30	46	66	47	5	3	10	20	35	42	62	42	19	39	Female	Female
6200	6200	RM0008	RM0063	8	62	428576.5965	-0.085159	-0.044785	-0.05612	-0.118903	-0.302728	-0.236663	0.273404	0.06302521	4.062019202	0.784457793	234224.261	-651448.877	381865.835	-249105.908	1	12	18	39	46	15	30	46	66	47	5	3	10	20	35	42	33	42	19	89	Female	Female
6202	6202	RM0008	RM0065	8	64	358521.303	0.031626	0.01691	0.118237	0.0421	0.041763	0.111507	0.085912	0.079831933	3.535533906	0.664980533	234224.261	-651448.877	401079.226	-334121.057	1	12	18	39	46	15	30	46	66	47	5	17	14	11	45	52	2	44	62	27	Female	Female
6203	6203	RM0008	RM0066	8	65	432298.1051	0.022476	-0.02465	0.039465	-0.05187	-0.201413	-0.157551	0.203095	0.067226891	3.872983346	0.736721295	234224.261	-651448.877	381715.207	-245089.341	1	12	18	39	46	15	30	46	66	47	5	3	10	20	35	42	33	42	19	89	Female	Female
6204	6204	RM0008	RM0067	8	66	444646.1832	0.023553	-0.006535	0.068463	-0.014318	-0.18143	-0.096684	0.179658	0.067226891	3.807886553	0.722055948	234224.261	-651448.877	388179.721	-234306.282	1	12	18	39	46	15	30	46	66	47	5	3	10	20	35	42	62	42	19	39	Female	Female
6206	6206	RM0008	RM0069	8	68	448523.7889	-0.165693	-0.067529	-0.188096	-0.156001	-0.298601	-0.309518	0.343714	0.067226891	4.242640687	0.817268106	234224.261	-651448.877	390620.003	-231075.28	1	12	18	39	46	15	30	46	66	47	5	3	10	20	35	42	62	42	19	39	Female	Female
6208	6208	RM0008	RM0071	8	70	306773.7965	-0.048835	-0.03795	0.015883	-0.092441	-0.196928	-0.151987	0.273404	0.071428571	4.062019202	0.757495538	234224.261	-651448.877	392908.633	-388904.724	1	12	18	39	46	15	30	46	66	47	5	1	15	24	11	59	32	32	4	72	Female	Female
6209	6209	RM0008	RM0072	8	71	327117.5538	-0.051131	-0.017239	0.031267	-0.055246	-0.051951	-0.007308	0.156222	0.075630252	3.741657387	0.715705442	234224.261	-651448.877	387473.96	-362449.874	1	12	18	39	46	15	30	46	66	47	5	1	14	24	45	59	32	73	4	100	Female	Female
6210	6210	RM0008	RM0074	8	72	316323.4773	0.125957	0.056881	0.248074	0.147954	0.158584	0.214369	0.062476	0.088235294	3.464101615	0.612800864	234224.261	-651448.877	413836.422	-391064.519	1	12	18	39	46	15	30	46	66	47	5	1	15	24	11	59	32	32	16	24	Female	Female
6212	6212	RM0008	RM0079	8	74	316323.4773	0.098778	0.115025	0.317756	0.359174	0.27513	0.341209	-0.054707	0.092436975	3.082207001	0.553892321	234224.261	-651448.877	413836.422	-391064.519	1	12	18	39	46	15	30	46	66	47	5	1	15	24	11	59	32	32	16	24	Female	Female
6213	6213	RM0008	RM0080	8	75	355568.4132	0.031409	0.065852	0.138204	0.133593	0.062786	0.11134	0.062476	0.079831933	3.464101615	0.645598624	234224.261	-651448.877	391139.098	-332377.364	1	12	18	39	46	15	30	46	66	47	5	17	14	11	45	52	2	44	62	27	Female	Female
6214	6214	RM0008	RM0081	8	76	306800.3353	0.010199	0.001156	0.120053	0.00321	0.078865	0.086714	0.109349	0.084033613	3.605551275	0.672105988	234224.261	-651448.877	392971.872	-388911.943	1	12	18	39	46	15	30	46	66	47	5	1	15	24	11	59	32	32	4	72	Female	Female
6217	6217	RM0008	RM0085	8	79	315131.059	0.03642	0.086434	0.187506	0.28481	0.123188	0.172799	0.062476	0.088235294	3.464101615	0.616188089	234224.261	-651448.877	468494.443	-440676.331	1	12	18	39	46	15	30	46	66	47	5	1	15	30	25	40	39	35	52	73	Female	Female
6221	6221	RM0008	RM0089	8	83	345819.3019	-0.062167	-0.024629	-0.036413	-0.065957	-0.21162	-0.133365	0.226531	0.067226891	3.937003937	0.754143086	234224.261	-651448.877	396462.31	-346047.821	1	12	18	39	46	15	30	46	66	47	5	17	14	11	45	59	32	44	62	27	Female	Female
6226	6226	RM0008	RM0097	8	88	338671.8142	0.182366	0.060965	0.397738	0.160301	0.259103	0.355444	-0.078143	0.092436975	3	0.557943163	234224.261	-651448.877	480893.296	-419386.418	1	12	18	39	46	15	30	46	66	47	5	1	15	30	25	40	39	35	52	43	Female	Female
6227	6227	RM0008	RM0098	8	89	277437.2817	0.021865	0.00799	0.137089	0.024814	-0.02181	0.042583	0.062476	0.079831933	3.464101615	0.670497424	234224.261	-651448.877	394732.32	-425155.686	1	12	18	39	46	15	30	46	66	47	5	1	15	24	11	59	32	8	16	58	Female	Female
6233	6233	RM0008	RM0108	8	95	313800.8002	-0.002403	-0.002553	0.114805	-0.009327	0.045854	0.105104	0.085912	0.079831933	3.535533906	0.67545565	234224.261	-651448.877	436824.3	-411815.477	1	12	18	39	46	15	30	46	66	47	5	1	15	24	11	40	39	8	24	35	Female	Female
6236	6236	RM0008	RM0111	8	98	112731.529	-0.018525	-0.025631	0.042199	-0.071557	-0.03221	0.005359	0.132785	0.075630252	3.674234614	0.708579179	234224.261	-651448.877	326248.089	-586333.497	1	12	18	39	46	15	30	46	66	47	1	11	3	8	29	28	41	80	78	91	Female	Female
6239	6239	RM0008	RM0116	8	101	172906.596	0.103034	0.03576	0.239473	0.092345	0.087328	0.158132	0.015603	0.084033613	3.31662479	0.624852822	234224.261	-651448.877	357641.514	-530350.27	1	12	18	39	46	15	30	46	66	47	1	11	3	8	29	28	45	63	23	91	Female	Female
6244	6244	RM0008	RM0126	8	106	192476.7397	0.238953	0.096874	0.50744	0.273151	0.457965	0.527842	-0.148453	0.109243697	2.738612788	0.488405014	234224.261	-651448.877	403722.719	-560248.175	1	12	18	39	46	15	30	46	66	47	1	11	3	32	8	50	41	80	27	6	Female	Female
6247	6247	RM0008	RM0129	8	109	459875.8565	0.078424	0.026055	0.152772	0.068342	-0.103322	-0.069324	0.132785	0.079831933	3.674234614	0.678602718	234224.261	-651448.877	384731.842	-216899.373	1	12	18	39	46	15	30	46	66	47	5	3	10	20	35	42	62	42	83	42	Female	Female
6251	6251	RM0008	RM0135	8	113	452448.3484	-0.061209	-0.018913	-0.035499	-0.046562	-0.067209	-0.041179	0.179658	0.075630252	3.807886553	0.72630595	234224.261	-651448.877	373443.863	-220952.175	1	12	18	39	46	15	30	46	66	47	5	3	10	20	35	42	56	42	83	42	Female	Female
6252	6252	RM0008	RM0136	8	114	457698.9101	0.131408	0.027488	0.2405	0.067075	0.005932	0.084858	0.085912	0.084033613	3.535533906	0.643780414	234224.261	-651448.877	382573.389	-218458.313	1	12	18	39	46	15	30	46	66	47	5	3	10	20	35	42	62	42	83	42	Female	Female
6254	6254	RM0008	RM0138	8	116	435552.5012	-0.021823	-0.021102	0.040819	-0.055759	-0.170024	-0.139898	0.203095	0.075630252	3.872983346	0.732410292	234224.261	-651448.877	387240.425	-243659.673	1	12	18	39	46	15	30	46	66	47	5	3	10	20	35	42	33	42	19	89	Female	Female
6255	6255	RM0008	RM0139	8	117	436725.1622	-0.143676	-0.052368	-0.125482	-0.121285	-0.240393	-0.262492	0.296841	0.071428571	4.123105626	0.791304811	234224.261	-651448.877	394863.198	-245340.518	1	12	18	39	46	15	30	46	66	47	5	3	10	20	35	42	33	42	19	39	Female	Female
6256	6256	RM0008	RM0149	8	118	1011038.818	-0.037773	-0.017743	0.008615	-0.049291	0.002281	0.046433	0.132785	0.079831933	3.674234614	0.702871579	234224.261	-651448.877	-29301.258	324642.201	1	12	18	39	46	15	30	46	66	47	7	7	26	27	37	1	8	14	15	64	Female	Female
6260	6260	RM0008	RM0164	8	122	1336316.243	-0.099764	-0.052498	-0.113192	-0.105558	-0.175969	-0.157794	0.296841	0.067226891	4.123105626	0.779301288	234224.261	-651448.877	3959.721	664879.1	1	12	18	39	46	15	30	46	66	47	6	20	8	36	22	37	67	68	48	7	Female	Female
6262	6262	RM0008	RM0170	8	124	1515648.092	0.009755	-0.01798	0.059657	-0.038127	-0.135585	-0.057351	0.132785	0.067226891	3.674234614	0.715859198	234224.261	-651448.877	168665.314	862780.684	1	12	18	39	46	15	30	46	66	47	6	20	13	16	28	14	65	3	61	18	Female	Female
6267	6267	RM0008	RM0180	8	129	1653846.339	-0.101354	-0.050115	-0.08385	-0.117074	-0.256793	-0.214751	0.296841	0.06302521	4.123105626	0.788466518	234224.261	-651448.877	26707.513	989326.706	1	12	18	39	46	15	30	46	66	47	6	20	8	36	22	23	25	66	64	46	Female	Female
6271	6271	RM0008	RM0190	8	133	1511228.444	0.017587	-0.003113	0.052685	-0.005923	-0.056738	-0.048134	0.179658	0.075630252	3.807886553	0.707330847	234224.261	-651448.877	164671.114	858178.153	1	12	18	39	46	15	30	46	66	47	6	20	13	16	28	14	65	3	61	18	Female	Female
6272	6272	RM0008	RM0192	8	134	1511228.444	-0.031535	-0.012863	-0.00838	-0.026035	-0.153636	-0.118285	0.226531	0.067226891	3.937003937	0.740977575	234224.261	-651448.877	164671.114	858178.153	1	12	18	39	46	15	30	46	66	47	6	20	13	16	28	14	65	3	61	18	Female	Female
6274	6274	RM0008	RM0197	8	136	1329155.924	-0.16995	-0.093891	-0.27735	-0.181385	-0.491931	-0.460785	0.414023	0.046218487	4.415880433	0.871948819	234224.261	-651448.877	308053.699	675654.994	1	12	18	39	46	15	30	46	66	47	6	20	13	37	49	47	18	18	12	96	Female	Female
6277	6277	RM0008	RM0200	8	139	1348685.559	-0.199771	-0.08994	-0.256225	-0.202888	-0.370337	-0.336095	0.36715	0.054621849	4.301162634	0.849358169	234224.261	-651448.877	287402.765	696187.863	1	12	18	39	46	15	30	46	66	47	6	20	13	37	49	47	18	18	12	96	Female	Female
6278	6278	RM0008	RM0201	8	140	994396.5226	-0.019381	-0.029673	0.074895	-0.095155	-0.098819	-0.04992	0.085912	0.075630252	3.535533906	0.70790566	234224.261	-651448.877	-1275.714	314658.884	1	12	18	39	46	15	30	46	66	47	7	7	26	27	44	41	26	37	17	64	Female	Female
6281	6281	RM0008	RM0205	8	143	1508551.702	-0.064491	-0.040353	-0.095036	-0.08359	-0.274787	-0.257234	0.273404	0.06302521	4.062019202	0.780891517	234224.261	-651448.877	163527.15	855445.332	1	12	18	39	46	15	30	46	66	47	6	20	13	16	28	14	65	3	61	18	Female	Female
6283	6283	RM0008	RM0207	8	145	569642.2139	0.053741	-0.014175	0.116295	-0.034322	-0.058919	0.014751	0.132785	0.071428571	3.674234614	0.696245507	234224.261	-651448.877	325058.037	-89095.361	1	12	18	39	46	15	30	46	66	47	3	18	24	34	24	48	1	78	8	8	Female	Female
6284	6284	RM0008	RM0209	8	146	1473377.842	-0.005873	-0.001566	0.049526	-0.003688	-0.044599	0.016486	0.156222	0.071428571	3.741657387	0.705427126	234224.261	-651448.877	-42162.828	795773.443	1	12	18	39	46	15	30	46	66	47	6	20	8	36	22	24	67	64	80	99	Female	Female
6286	6286	RM0008	RM0211	8	148	1486470.9	-0.046703	-0.042324	-0.034069	-0.063896	-0.161699	-0.105035	0.203095	0.067226891	3.872983346	0.747231967	234224.261	-651448.877	86902.193	827703.564	1	12	18	39	46	15	30	46	66	47	6	20	13	16	28	23	25	3	36	46	Female	Female
6287	6287	RM0008	RM0212	8	149	1486470.9	-0.093966	-0.045539	-0.092327	-0.067256	-0.213197	-0.168106	0.296841	0.06302521	4.123105626	0.779419063	234224.261	-651448.877	86902.193	827703.564	1	12	18	39	46	15	30	46	66	47	6	20	13	16	28	23	25	3	36	46	Female	Female
6292	6292	RM0008	RM0218	8	154	509540.5073	-0.004185	-0.006102	0.107418	-0.01683	0.022387	0.050151	0.109349	0.084033613	3.605551275	0.681583373	234224.261	-651448.877	312720.525	-147990.969	1	12	18	39	46	15	30	46	66	47	5	2	24	1	24	60	53	11	68	48	Female	Female
6293	6293	RM0008	RM0221	8	155	1469952.999	-0.05277	-0.02524	-0.084428	-0.04305	-0.126668	-0.074311	0.296841	0.06302521	4.123105626	0.760630201	234224.261	-651448.877	422605.831	806383.145	1	12	18	39	46	15	30	46	66	47	6	20	13	37	42	55	18	16	76	55	Female	Female
6294	6294	RM0008	RM0222	8	156	532046.7801	-0.068304	-0.024444	-0.054922	-0.054708	-0.170902	-0.114777	0.320277	0.06302521	4.183300133	0.769109189	234224.261	-651448.877	270081.477	-120611.768	1	12	18	39	46	15	30	46	66	47	3	18	24	34	24	48	20	78	8	8	Female	Female
6295	6295	RM0008	RM0223	8	157	532046.7801	-0.028065	-0.025299	0.02533	-0.070507	-0.073918	-0.023178	0.179658	0.071428571	3.807886553	0.72443481	234224.261	-651448.877	270081.477	-120611.768	1	12	18	39	46	15	30	46	66	47	3	18	24	34	24	48	20	78	8	8	Female	Female
6296	6296	RM0008	RM0224	8	158	1375200.072	-0.07486	-0.055461	-0.091905	-0.100001	-0.313657	-0.237969	0.249968	0.058823529	4	0.785916327	234224.261	-651448.877	-377832.094	580038.945	1	12	18	39	46	15	30	46	66	47	2	6	27	17	40	9	29	34	10	38	Female	Female
6300	6300	RM0008	RM0244	8	162	1337406.812	-0.045508	-0.047099	-0.046119	-0.081557	-0.204946	-0.159462	0.203095	0.06302521	3.872983346	0.757853139	234224.261	-651448.877	-512256.062	458246.626	1	12	18	39	46	15	30	46	66	47	2	6	27	3	26	12	6	25	67	30	Female	Female
6307	6307	RM0008	RM0263	8	169	1434392.305	0.026586	-0.004066	0.113476	-0.008781	0.056456	0.152949	0.085912	0.071428571	3.535533906	0.675934815	234224.261	-651448.877	-137588.561	733916.241	1	12	18	39	46	15	30	46	66	47	6	20	8	6	17	34	70	31	32	31	Female	Female
6314	6314	RM0008	RM0282	8	176	1399946.383	-0.099299	-0.054311	-0.135486	-0.096438	-0.218194	-0.190131	0.249968	0.06302521	4	0.780180339	234224.261	-651448.877	-315594.604	636009.507	1	12	18	39	46	15	30	46	66	47	2	6	27	17	40	9	29	34	10	38	Female	Female
6315	6315	RM0008	RM0283	8	177	1164556.014	0.061495	0.063411	0.172426	0.126184	-0.044528	-0.028803	0.062476	0.079831933	3.464101615	0.653781598	234224.261	-651448.877	-300716.047	382973.463	1	12	18	39	46	15	30	46	66	47	2	6	27	18	18	31	38	54	44	67	Female	Female
6316	6316	RM0008	RM0284	8	178	2009513.433	-0.10789	-0.067155	-0.146241	-0.12112	-0.48105	-0.443199	0.343714	0.054621849	4.242640687	0.83168724	234224.261	-651448.877	-825083.986	1056184.068	1	12	18	39	46	15	30	46	66	47	4	5	20	38	12	26	55	7	42	57	Female	Female
6326	6326	RM0008	RM0299	8	188	1107954.566	-0.042568	-0.01798	-0.016593	-0.046834	-0.114697	-0.057609	0.203095	0.067226891	3.872983346	0.736260427	234224.261	-651448.877	-341743.166	295031.362	1	12	18	39	46	15	30	46	66	47	2	6	27	18	9	44	57	28	60	53	Female	Female
6328	6328	RM0008	RM0302	8	190	1223073.185	0.119813	0.020618	0.236432	0.057192	0.058029	0.097631	0.039039	0.084033613	3.391164992	0.636186225	234224.261	-651448.877	-431197.45	374768.431	1	12	18	39	46	15	30	46	66	47	2	6	27	3	26	30	6	62	67	30	Female	Female
6340	6340	RM0008	RM0320	8	202	1487990.253	0.087545	-0.019491	0.139928	-0.030612	-0.161989	-0.089559	0.132785	0.071428571	3.674234614	0.70223086	234224.261	-651448.877	-451025.563	669364.384	1	12	18	39	46	15	30	46	66	47	2	6	27	2	40	9	29	34	10	38	Female	Female
6343	6343	RM0008	RM0325	8	205	1589021.835	-0.230595	-0.094983	-0.331878	-0.213906	-0.382667	-0.369905	0.414023	0.050420168	4.415880433	0.870776227	234224.261	-651448.877	-133178.953	894515.311	1	12	18	39	46	15	30	46	66	47	6	20	8	40	14	13	59	10	74	33	Female	Female
6344	6344	RM0008	RM0326	8	206	1323662.143	-0.058204	-0.047836	-0.102928	-0.073652	-0.270466	-0.202477	0.273404	0.058823529	4.062019202	0.781241668	234224.261	-651448.877	-318106.897	551469.142	1	12	18	39	46	15	30	46	66	47	2	6	27	17	40	9	29	34	10	38	Female	Female
6347	6347	RM0008	RM0329	8	209	1341601.211	-0.093705	-0.06612	-0.159637	-0.096407	-0.465345	-0.437369	0.390587	0.054621849	4.358898944	0.834672914	234224.261	-651448.877	-178768.052	625003.691	1	12	18	39	46	15	30	46	66	47	2	6	8	6	17	38	70	59	79	31	Female	Female
6350	6350	RM0008	RM0332	8	212	1861945.213	-0.069555	-0.047169	-0.056837	-0.058784	-0.345015	-0.314857	0.273404	0.06302521	4.062019202	0.78506114	234224.261	-651448.877	-730062.831	941344.386	1	12	18	39	46	15	30	46	66	47	4	5	20	38	19	54	37	53	81	37	Female	Female
6352	6352	RM0008	RM0343	8	214	1388510.244	-0.106907	-0.063748	-0.117146	-0.079374	-0.448066	-0.429072	0.320277	0.058823529	4.183300133	0.817544043	234224.261	-651448.877	-383440.207	592115.075	1	12	18	39	46	15	30	46	66	47	2	6	27	17	40	9	29	34	10	38	Female	Female
6355	6355	RM0008	RM0349	8	217	1044068.822	-0.021187	-0.032841	0.039399	-0.080192	-0.092847	-0.0319	0.132785	0.071428571	3.674234614	0.718848101	234224.261	-651448.877	-369499.105	200371.411	1	12	18	39	46	15	30	46	66	47	9	6	27	18	9	22	57	28	60	53	Female	Female
6359	6359	RM0008	RM0353	8	221	1228235.484	-0.097293	-0.048928	-0.123604	-0.079445	-0.243945	-0.203197	0.320277	0.06302521	4.183300133	0.789666438	234224.261	-651448.877	-401005.048	399762.866	1	12	18	39	46	15	30	46	66	47	2	6	27	3	26	30	6	62	67	30	Female	Female
6371	6371	RM0008	RM0367	8	233	1128707.823	-0.126772	-0.075154	-0.220818	-0.167144	-0.325071	-0.301632	0.390587	0.050420168	4.358898944	0.837177914	234224.261	-651448.877	-223075.717	380470.732	1	12	18	39	46	15	30	46	66	47	2	6	27	18	18	56	38	54	44	67	Female	Female
6385	6385	RM0008	RM0383	8	247	1394377.836	-0.140226	-0.071109	-0.240767	-0.148871	-0.443582	-0.405097	0.36715	0.050420168	4.301162634	0.84583347	234224.261	-651448.877	-323879.684	626365.482	1	12	18	39	46	15	30	46	66	47	2	6	27	17	40	9	29	34	10	38	Female	Female
6392	6392	RM0008	RM0396	8	254	968088.812	-0.06461	-0.030789	-0.053367	-0.080442	-0.080315	-0.054526	0.203095	0.067226891	3.872983346	0.743062098	234224.261	-651448.877	-63248.957	269803.332	1	12	18	39	46	15	30	46	66	47	7	7	26	27	37	1	8	14	3	68	Female	Female
6398	6398	RM0008	RM0406	8	260	1699992.163	0.002367	0.053064	-0.027635	0.097219	-0.196741	-0.15296	0.226531	0.06302521	3.937003937	0.727290113	234224.261	-651448.877	-393700.783	928324.364	1	12	18	39	46	15	30	46	66	47	6	20	8	40	14	13	59	50	74	71	Female	Female
6404	6404	RM0008	RM0416	8	266	1589072.554	0.134397	0.045192	0.251521	0.073254	0.146075	0.222886	0.039039	0.079831933	3.391164992	0.621392206	234224.261	-651448.877	-260001.37	858813.553	1	12	18	39	46	15	30	46	66	47	6	20	8	40	14	13	59	50	49	71	Female	Female
6406	6406	RM0008	RM0418	8	268	1195249.147	0.051294	0.086604	0.161372	0.195871	0.061361	0.079716	0.085912	0.088235294	3.535533906	0.633762857	234224.261	-651448.877	-155027.773	478641.109	1	12	18	39	46	15	30	46	66	47	2	6	26	17	18	56	38	54	79	67	Female	Female
6408	6408	RM0008	RM0420	8	270	646930.1661	0.159251	0.045684	0.216974	0.072521	0.072355	0.085445	0.132785	0.084033613	3.674234614	0.642935929	234224.261	-651448.877	96449.708	-19359.633	1	12	18	39	46	15	30	46	66	47	3	10	2	35	47	5	61	6	75	51	Female	Female
6409	6409	RM0008	RM0421	8	271	727339.9365	-0.203171	-0.091527	-0.358172	-0.228428	-0.390191	-0.342434	0.414023	0.046218487	4.415880433	0.871920831	234224.261	-651448.877	18103.97	43040.434	1	12	18	39	46	15	30	46	66	47	3	10	16	7	50	21	15	19	35	15	Female	Female
6410	6410	RM0008	RM0423	8	272	1099502.041	0.005551	-0.017568	0.061867	-0.037652	-0.154666	-0.100956	0.203095	0.071428571	3.872983346	0.726867091	234224.261	-651448.877	-286302.647	317032.654	1	12	18	39	46	15	30	46	66	47	2	6	27	18	9	44	57	28	60	53	Female	Female
6411	6411	RM0008	RM0424	8	273	1589021.835	-0.171662	-0.090035	-0.254099	-0.117759	-0.49923	-0.448619	0.43746	0.046218487	4.472135955	0.868930088	234224.261	-651448.877	-133178.953	894515.311	1	12	18	39	46	15	30	46	66	47	6	20	8	40	14	13	59	10	74	33	Female	Female
6412	6412	RM0008	RM0425	8	274	1504491.095	-0.046018	-0.016136	-0.019982	-0.03227	0.000515	0.036944	0.203095	0.071428571	3.872983346	0.72170495	234224.261	-651448.877	-137324.598	806441.688	1	12	18	39	46	15	30	46	66	47	6	20	8	40	14	34	59	31	49	33	Female	Female
6413	6413	RM0008	RM0426	8	275	1323662.143	-0.012185	-0.018133	0.00206	-0.040838	-0.231564	-0.159784	0.273404	0.067226891	4.062019202	0.75310646	234224.261	-651448.877	-318106.897	551469.142	1	12	18	39	46	15	30	46	66	47	2	6	27	17	40	9	29	34	10	38	Female	Female
6415	6415	RM0008	RM0428	8	277	1613320.976	0.032828	-0.004442	0.097736	-0.007721	-0.019063	0.028443	0.179658	0.075630252	3.807886553	0.69763056	234224.261	-651448.877	-208270.75	900002.939	1	12	18	39	46	15	30	46	66	47	6	20	8	40	14	13	59	10	74	33	Female	Female
6416	6416	RM0008	RM0429	8	278	1207503.533	0.049165	-0.039162	0.03009	-0.049668	-0.203472	-0.146144	0.273404	0.06302521	4.062019202	0.749506319	234224.261	-651448.877	-319863.67	421421.733	1	12	18	39	46	15	30	46	66	47	2	6	27	17	18	31	38	54	44	67	Female	Female
6418	6418	RM0008	RM0431	8	280	1632208.221	-0.139321	-0.070698	-0.149081	-0.160967	-0.301769	-0.247954	0.320277	0.058823529	4.183300133	0.812980972	234224.261	-651448.877	-138613.653	937606.052	1	12	18	39	46	15	30	46	66	47	6	20	8	40	14	13	59	10	74	33	Female	Female
6420	6420	RM0008	RM0433	8	282	1133432.445	-0.020897	-0.042401	-0.014797	-0.077279	-0.240021	-0.16605	0.249968	0.06302521	4	0.761547432	234224.261	-651448.877	-266421.132	365420.484	1	12	18	39	46	15	30	46	66	47	2	6	27	18	18	56	38	54	44	67	Female	Female
6421	6421	RM0008	RM0434	8	283	1133432.445	-0.093456	-0.064659	-0.112516	-0.128327	-0.303876	-0.227183	0.249968	0.058823529	4	0.791395155	234224.261	-651448.877	-266421.132	365420.484	1	12	18	39	46	15	30	46	66	47	2	6	27	18	18	56	38	54	44	67	Female	Female
6422	6422	RM0008	RM0435	8	284	1537713.581	-0.040101	-0.024903	0.016005	-0.071108	-0.110327	-0.091119	0.156222	0.075630252	3.741657387	0.724785351	234224.261	-651448.877	-153028.78	836703.716	1	12	18	39	46	15	30	46	66	47	6	20	8	40	14	13	59	10	49	33	Female	Female
6427	6427	RM0008	RM0440	8	289	616570.1398	0.260726	0.140458	0.47128	0.399856	0.330963	0.341786	-0.10158	0.105042017	2.915475947	0.500306898	234224.261	-651448.877	283853.074	-36879.338	1	12	18	39	46	15	30	46	66	47	3	18	25	34	10	43	11	22	71	84	Female	Female
6429	6429	RM0008	RM0442	8	291	579824.7578	0.088556	0.002127	0.193156	0.004957	0.095701	0.139996	0.062476	0.079831933	3.464101615	0.651294246	234224.261	-651448.877	314474.998	-77204.531	1	12	18	39	46	15	30	46	66	47	3	18	24	34	24	48	1	78	8	8	Female	Female
6431	6431	RM0008	RM0444	8	293	479937.2649	0.038129	-0.001397	0.073192	-0.002951	-0.152568	-0.103429	0.203095	0.071428571	3.872983346	0.71788351	234224.261	-651448.877	-207698.966	-464249.412	1	12	18	39	46	15	30	46	66	47	8	8	6	21	36	4	46	72	45	93	Female	Female
6435	6435	RM0008	RM0452	8	297	8760.483961	0.423111	0.292786	0.697267	0.716786	0.503661	0.565702	-0.265635	0.121848739	2.236067977	0.361748093	234224.261	-651448.877	227842.97	-645446.777	1	12	18	39	46	15	30	46	66	47	1	12	18	39	46	15	30	46	66	47	Female	Female
6439	6439	RM0008	RM0458	8	301	19137.2673	0.152475	0.127885	0.4102	0.41402	0.334061	0.408971	-0.10158	0.096638655	2.915475947	0.519368787	234224.261	-651448.877	226513.926	-633933.577	1	12	18	39	46	15	30	46	66	47	1	12	18	39	46	15	30	46	66	47	Female	Female
6442	6442	RM0008	RM0464	8	304	173827.3831	0.023679	0.001941	0.192554	0.007269	0.106367	0.135953	0.085912	0.092436975	3.535533906	0.652166469	234224.261	-651448.877	392870.874	-580405.149	1	12	18	39	46	15	30	46	66	47	1	11	3	32	8	50	41	80	27	6	Female	Female
6443	6443	RM0008	RM0473	8	305	178481.4741	-0.137784	-0.042975	-0.164426	-0.113204	-0.253956	-0.199203	0.320277	0.058823529	4.183300133	0.801412885	234224.261	-651448.877	406760.68	-605767.144	1	12	18	39	46	15	30	46	66	47	1	11	23	32	8	50	41	80	82	83	Female	Female
6444	6444	RM0008	RM0474	8	306	193707.3117	0.147334	0.116856	0.308304	0.31469	0.142674	0.182373	0.015603	0.092436975	3.31662479	0.578383784	234224.261	-651448.877	423791.385	-691283.888	1	12	18	39	46	15	30	46	66	47	1	12	29	12	43	20	43	29	18	83	Female	Female
6445	6445	RM0008	RM0475	8	307	229008.3878	0.103279	0.035103	0.226016	0.091976	0.126461	0.172017	0.062476	0.088235294	3.464101615	0.62739183	234224.261	-651448.877	437339.636	-757226.881	1	12	18	39	46	15	30	46	66	47	1	12	29	12	43	20	17	20	18	56	Female	Female
6446	6446	RM0008	RM0477	8	308	197627.4215	0.195678	0.128658	0.368966	0.280714	0.226687	0.29637	-0.03127	0.096638655	3.16227766	0.549271989	234224.261	-651448.877	415688.151	-729726.935	1	12	18	39	46	15	30	46	66	47	1	12	29	12	43	20	17	20	18	56	Female	Female
6447	6447	RM0008	RM0478	8	309	19447.99345	0.387467	0.217372	0.690891	0.640531	0.60587	0.597756	-0.265635	0.12605042	2.236067977	0.372315175	234224.261	-651448.877	227865.154	-669827.838	1	12	18	39	46	15	30	46	66	47	1	12	18	39	46	19	30	46	87	62	Female	Female
6451	6451	RM0008	RM0483	8	313	177858.4578	0.052056	0.018133	0.228943	0.075304	0.185002	0.205686	0.015603	0.092436975	3.31662479	0.621060937	234224.261	-651448.877	336267.094	-505774.956	1	12	18	39	46	15	30	46	66	47	1	11	22	8	29	28	45	63	56	32	Female	Female
6455	6455	RM0008	RM0489	8	317	220395.3181	-0.105635	-0.044763	-0.06628	-0.126869	-0.11913	-0.136162	0.226531	0.075630252	3.937003937	0.756840333	234224.261	-651448.877	404788.528	-511871.203	1	12	18	39	46	15	30	46	66	47	1	11	3	8	29	53	16	63	88	2	Female	Female
6458	6458	RM0008	RM0495	8	320	2079171.365	-0.074126	-0.044125	-0.07646	-0.053724	-0.18623	-0.141355	0.249968	0.067226891	4	0.762332002	234224.261	-651448.877	-963795.6	1047875.1	1	12	18	39	46	15	30	46	66	47	4	5	20	38	12	26	55	7	42	57	Female	Female
6468	6468	RM0008	RM0506	8	330	1716805.845	-0.066689	-0.056289	-0.05637	-0.075179	-0.218828	-0.204701	0.179658	0.067226891	3.807886553	0.757910657	234224.261	-651448.877	-813526.003	708566.452	1	12	18	39	46	15	30	46	66	47	4	4	20	38	3	18	19	67	6	80	Female	Female
6470	6470	RM0008	RM0508	8	332	2049529.951	0.061181	0.019838	0.179932	0.053496	0.10451	0.170361	0.062476	0.084033613	3.464101615	0.643927999	234224.261	-651448.877	-944801.657	1024997.038	1	12	18	39	46	15	30	46	66	47	4	5	20	38	12	26	55	7	42	57	Female	Female
6471	6471	RM0008	RM0509	8	333	2090336.154	0.007554	-0.015598	0.00323	-0.030945	-0.217943	-0.16988	0.273404	0.067226891	4.062019202	0.749623365	234224.261	-651448.877	-957737.778	1065738.281	1	12	18	39	46	15	30	46	66	47	4	5	20	38	12	26	55	7	42	57	Female	Female
6473	6473	RM0008	RM0511	8	335	1930678.241	0.032779	0.15656	0.080997	0.312446	-0.085816	-0.045254	0.203095	0.075630252	3.872983346	0.663555846	234224.261	-651448.877	-898917.559	911723.566	1	12	18	39	46	15	30	46	66	47	4	5	20	38	12	26	55	7	28	57	Female	Female
6476	6476	RM0008	RM0514	8	338	1771868.513	-0.137707	0.001963	-0.158856	0.003864	-0.326218	-0.263354	0.343714	0.058823529	4.242640687	0.796744658	234224.261	-651448.877	-841712.448	756343.091	1	12	18	39	46	15	30	46	66	47	4	4	20	38	3	18	19	67	6	26	Female	Female
6477	6477	RM0008	RM0516	8	339	1771161.519	-0.081318	-0.047322	-0.044633	-0.09236	-0.142604	-0.092724	0.179658	0.071428571	3.807886553	0.746004849	234224.261	-651448.877	-834792.486	760718.366	1	12	18	39	46	15	30	46	66	47	4	4	20	38	3	18	19	67	6	26	Female	Female
6479	6479	RM0008	RM0518	8	341	1767920.783	-0.006122	0.002085	0.040782	0.004736	-0.067087	-0.01519	0.203095	0.071428571	3.872983346	0.714731058	234224.261	-651448.877	-832083.687	758704.042	1	12	18	39	46	15	30	46	66	47	4	4	20	38	3	18	19	67	6	26	Female	Female
6480	6480	RM0008	RM0519	8	342	1766511.103	-0.022292	-0.032596	0.002405	-0.059445	-0.183797	-0.101239	0.203095	0.067226891	3.872983346	0.74168669	234224.261	-651448.877	-832956.234	756275.268	1	12	18	39	46	15	30	46	66	47	4	4	20	38	3	18	19	67	6	26	Female	Female
6482	6482	RM0008	RM0521	8	344	1761267.001	-0.090545	-0.035916	-0.087393	-0.067238	-0.203721	-0.153974	0.320277	0.06302521	4.183300133	0.779593752	234224.261	-651448.877	-832289.642	750196.422	1	12	18	39	46	15	30	46	66	47	4	4	20	38	3	18	19	67	6	26	Female	Female
6489	6489	RM0008	RM0528	8	351	1736266.596	-0.113317	0.013168	-0.183235	0.017285	-0.302935	-0.260729	0.343714	0.054621849	4.242640687	0.794735333	234224.261	-651448.877	-827636.978	722258.661	1	12	18	39	46	15	30	46	66	47	4	4	20	38	3	18	19	67	6	80	Female	Female
6490	6490	RM0008	RM0529	8	352	1736266.596	-0.056023	-0.045875	-0.058707	-0.081388	-0.248326	-0.201998	0.249968	0.06302521	4	0.770935185	234224.261	-651448.877	-827636.978	722258.661	1	12	18	39	46	15	30	46	66	47	4	4	20	38	3	18	19	67	6	80	Female	Female
6491	6491	RM0008	RM0532	8	353	1991626.655	-0.089171	-0.051152	-0.131143	-0.072211	-0.288226	-0.211142	0.320277	0.054621849	4.183300133	0.798057537	234224.261	-651448.877	-917317.583	974041.435	1	12	18	39	46	15	30	46	66	47	4	5	20	38	12	26	55	7	42	57	Female	Female
6492	6492	RM0008	RM0533	8	354	1991626.655	-0.016368	-0.033991	-0.004971	-0.038048	-0.169555	-0.143148	0.320277	0.067226891	4.183300133	0.758972759	234224.261	-651448.877	-917317.583	974041.435	1	12	18	39	46	15	30	46	66	47	4	5	20	38	12	26	55	7	42	57	Female	Female
6493	6493	RM0008	RM0534	8	355	1991873.187	-0.081465	-0.043032	-0.062571	-0.081811	-0.290365	-0.25762	0.390587	0.06302521	4.358898944	0.799072085	234224.261	-651448.877	-920917.865	971266.582	1	12	18	39	46	15	30	46	66	47	4	5	20	38	12	26	55	7	42	57	Female	Female
6498	6498	RM0008	RM0539	8	360	1755226.836	-0.102039	0.016191	-0.115441	0.028794	-0.264052	-0.225232	0.296841	0.06302521	4.123105626	0.771422844	234224.261	-651448.877	-832095.607	742747.373	1	12	18	39	46	15	30	46	66	47	4	4	20	38	3	18	19	67	6	26	Female	Female
6499	6499	RM0008	RM0540	8	361	1755226.836	-0.02924	-0.028754	0.029612	-0.052356	-0.158285	-0.124135	0.273404	0.071428571	4.062019202	0.747055557	234224.261	-651448.877	-832095.607	742747.373	1	12	18	39	46	15	30	46	66	47	4	4	20	38	3	18	19	67	6	26	Female	Female
6502	6502	RM0008	RM0543	8	364	1670908.908	0.121092	0.022932	0.243324	0.047084	0.124087	0.136835	0.039039	0.084033613	3.391164992	0.630672533	234224.261	-651448.877	-749951.149	698860.473	1	12	18	39	46	15	30	46	66	47	4	4	20	15	7	18	64	67	6	69	Female	Female
6504	6504	RM0008	WG0001	8	366	674099.9089	-0.108208	-0.059724	-0.159166	-0.131976	-0.362758	-0.342471	0.36715	0.054621849	4.301162634	0.824386746	234224.261	-651448.877	72871.291	3055.444	1	12	18	39	46	15	30	46	66	47	3	10	16	7	47	21	15	6	26	79	Female	Female
6515	6515	RM0008	WG0012	8	377	687380.9898	-0.004259	-0.011007	0.018084	-0.024655	-0.023537	0.045499	0.203095	0.067226891	3.872983346	0.717656611	234224.261	-651448.877	80497.966	18521.907	1	12	18	39	46	15	30	46	66	47	3	10	16	7	47	21	15	6	26	4	Female	Female
6516	6516	RM0008	WG0013	8	378	686036.2911	0.002126	-0.0033	0.043434	-0.005508	0.045583	0.061402	0.226531	0.079831933	3.937003937	0.702701627	234224.261	-651448.877	88466.866	18924.582	1	12	18	39	46	15	30	46	66	47	3	10	16	7	47	21	15	6	26	4	Female	Female
6517	6517	RM0008	WG0014	8	379	686036.2911	-0.108183	-0.068763	-0.165724	-0.115776	-0.392977	-0.357346	0.320277	0.058823529	4.183300133	0.817246158	234224.261	-651448.877	88466.866	18924.582	1	12	18	39	46	15	30	46	66	47	3	10	16	7	47	21	15	6	26	4	Female	Female
6518	6518	RM0008	WG0015	8	380	709919.0847	-0.04174	-0.042959	-0.060331	-0.090509	-0.288382	-0.244088	0.273404	0.06302521	4.062019202	0.777310891	234224.261	-651448.877	80528.45	41633.156	1	12	18	39	46	15	30	46	66	47	3	10	16	7	47	21	15	38	26	5	Female	Female
6519	6519	RM0008	WG0016	8	381	683061.6919	-0.078187	-0.04249	-0.010935	-0.123664	-0.081464	-0.07369	0.179658	0.075630252	3.807886553	0.737960804	234224.261	-651448.877	87492.631	15666.633	1	12	18	39	46	15	30	46	66	47	3	10	16	7	47	21	15	6	26	4	Female	Female
6520	6520	RM0008	WG0017	8	382	690412.7615	-0.077722	-0.045506	-0.051959	-0.112802	-0.225915	-0.192963	0.226531	0.067226891	3.937003937	0.76678101	234224.261	-651448.877	72356.529	19720.713	1	12	18	39	46	15	30	46	66	47	3	10	16	7	47	21	15	6	26	4	Female	Female
6521	6521	RM0008	WG0018	8	383	679399.167	0.062062	0.079844	0.180626	0.174385	0.170743	0.202498	0.062476	0.088235294	3.464101615	0.618452917	234224.261	-651448.877	56682.088	4342.252	1	12	18	39	46	15	30	46	66	47	3	10	16	7	47	21	15	6	26	79	Female	Female
6522	6522	RM0008	WG0019	8	384	707618.6754	-0.092694	-0.064304	-0.106321	-0.137774	-0.30839	-0.298251	0.296841	0.06302521	4.123105626	0.79914104	234224.261	-651448.877	92991.568	41932.343	1	12	18	39	46	15	30	46	66	47	3	10	16	7	47	21	35	38	26	5	Female	Female
6523	6523	RM0008	WG0020	8	385	671069.9943	0.049826	0.017417	0.16972	0.042235	0.077856	0.105389	0.085912	0.084033613	3.535533906	0.655266545	234224.261	-651448.877	120888.074	9981.275	1	12	18	39	46	15	30	46	66	47	3	10	2	35	47	5	35	6	26	85	Female	Female
6524	6524	RM0008	WG0021	8	386	671069.9943	-0.125255	-0.061775	-0.18005	-0.166765	-0.224692	-0.149463	0.273404	0.058823529	4.062019202	0.796474476	234224.261	-651448.877	120888.074	9981.275	1	12	18	39	46	15	30	46	66	47	3	10	2	35	47	5	35	6	26	85	Female	Female
6525	6525	RM0008	WG0022	8	387	684776.5991	-0.189398	-0.084712	-0.262959	-0.185847	-0.385775	-0.341229	0.36715	0.050420168	4.301162634	0.850885001	234224.261	-651448.877	116823.373	23188.82	1	12	18	39	46	15	30	46	66	47	3	10	16	7	47	5	35	6	26	85	Female	Female
6526	6526	RM0008	WG0023	8	388	718176.4991	0.099463	0.091786	0.250859	0.258983	0.139205	0.201935	0.015603	0.084033613	3.31662479	0.600000203	234224.261	-651448.877	80329.164	50045.088	1	12	18	39	46	15	30	46	66	47	3	10	16	7	47	21	15	38	26	5	Female	Female
6527	6527	RM0008	WG0024	8	389	683313.0941	0.053989	0.013558	0.166223	0.03098	0.110713	0.124443	0.062476	0.084033613	3.464101615	0.64998459	234224.261	-651448.877	79900.652	14209.45	1	12	18	39	46	15	30	46	66	47	3	10	16	7	47	21	15	6	26	4	Female	Female
6528	6528	RM0008	WG0025	8	390	687380.9898	0.043641	0.078282	0.146125	0.20885	0.082211	0.130439	0.085912	0.084033613	3.535533906	0.635339983	234224.261	-651448.877	80497.966	18521.907	1	12	18	39	46	15	30	46	66	47	3	10	16	7	47	21	15	6	26	4	Female	Female
6529	6529	RM0008	WG0026	8	391	756209.035	0.105505	0.025813	0.301273	0.086618	0.151511	0.205412	-0.03127	0.088235294	3.16227766	0.606336784	234224.261	-651448.877	158653.615	100974.662	1	12	18	39	46	15	30	46	66	47	3	9	5	29	33	51	68	9	65	44	Female	Female
6553	6553	RM0008	WG0051	8	415	636983.1326	-0.054237	-0.034233	0.013169	-0.098339	-0.072317	-0.088	0.203095	0.079831933	3.872983346	0.731623931	234224.261	-651448.877	240392.271	-14495.608	1	12	18	39	46	15	30	46	66	47	3	9	21	29	10	43	28	22	55	41	Female	Female
6554	6554	RM0008	WG0052	8	416	632530.3909	-0.039367	-0.043592	-0.082944	-0.086964	-0.332799	-0.262454	0.249968	0.054621849	4	0.784264793	234224.261	-651448.877	229593.392	-18935.438	1	12	18	39	46	15	30	46	66	47	3	9	21	29	10	43	28	22	55	41	Female	Female
6555	6555	RM0008	WG0054	8	417	716415.241	0.0831	0.017229	0.256188	0.048565	0.195864	0.215279	-0.007834	0.092436975	3.240370349	0.613197012	234224.261	-651448.877	226482.768	64924.536	1	12	18	39	46	15	30	46	66	47	3	9	21	29	41	3	13	12	50	60	Female	Female
6556	6556	RM0008	WG0055	8	418	698588.4249	0.02522	-0.009963	0.086892	-0.015249	0.014359	0.039015	0.156222	0.075630252	3.741657387	0.694581976	234224.261	-651448.877	153465.872	42455.922	1	12	18	39	46	15	30	46	66	47	3	9	5	29	33	58	68	49	14	44	Female	Female
6557	6557	RM0008	WG0056	8	419	658445.933	-0.0185	-0.026811	-0.01288	-0.053302	-0.20809	-0.205582	0.249968	0.067226891	4	0.754421083	234224.261	-651448.877	245853.967	6894.344	1	12	18	39	46	15	30	46	66	47	3	9	21	29	10	43	28	22	55	41	Female	Female
6558	6558	RM0008	WG0057	8	420	698841.7656	-0.098712	-0.059945	-0.112158	-0.123988	-0.243076	-0.180324	0.296841	0.058823529	4.123105626	0.792434394	234224.261	-651448.877	204308.393	46752.279	1	12	18	39	46	15	30	46	66	47	3	9	5	29	41	49	13	40	50	60	Female	Female
6559	6559	RM0008	WG0058	8	421	702159.2528	0.027568	-0.004186	0.099667	-0.009567	-0.030357	-0.015239	0.156222	0.079831933	3.741657387	0.694198213	234224.261	-651448.877	225077.07	50650.792	1	12	18	39	46	15	30	46	66	47	3	9	21	29	41	3	13	12	50	60	Female	Female
6560	6560	RM0008	WG0059	8	422	704340.3696	0.107095	0.009456	0.246046	0.019624	0.084502	0.161481	0.015603	0.079831933	3.31662479	0.636087276	234224.261	-651448.877	165742.23	49554.381	1	12	18	39	46	15	30	46	66	47	3	9	5	29	33	58	68	49	14	44	Female	Female
6561	6561	RM0008	WG0060	8	423	745614.9296	-0.021799	-0.006638	0.034536	-0.017353	0.040105	0.145449	0.156222	0.071428571	3.741657387	0.698873939	234224.261	-651448.877	166224.461	91058.8	1	12	18	39	46	15	30	46	66	47	3	9	5	29	33	49	68	9	65	44	Female	Female
6562	6562	RM0008	WG0061	8	424	674778.8917	-0.096755	-0.05253	-0.100526	-0.095963	-0.206597	-0.179281	0.249968	0.06302521	4	0.776495758	234224.261	-651448.877	228838.484	23308.521	1	12	18	39	46	15	30	46	66	47	3	9	21	29	41	3	13	12	50	59	Female	Female
6563	6563	RM0008	WG0062	8	425	699284.4493	-0.140642	-0.060966	-0.173315	-0.126879	-0.303332	-0.308814	0.36715	0.06302521	4.301162634	0.817476712	234224.261	-651448.877	194361.571	46698.462	1	12	18	39	46	15	30	46	66	47	3	9	5	29	41	49	68	40	14	44	Female	Female
6564	6564	RM0008	WG0063	8	426	708338.8163	0.137503	-0.000387	0.231741	-0.000631	0.012123	0.041683	0.062476	0.079831933	3.464101615	0.653706771	234224.261	-651448.877	188999.643	55444.759	1	12	18	39	46	15	30	46	66	47	3	9	5	29	33	49	68	40	14	44	Female	Female
6565	6565	RM0008	WG0064	8	427	686258.684	0.057655	-0.013903	0.120766	-0.027479	0.014311	0.081778	0.109349	0.071428571	3.605551275	0.684268621	234224.261	-651448.877	182846.528	32883.871	1	12	18	39	46	15	30	46	66	47	3	9	5	29	33	58	68	49	14	44	Female	Female
6566	6566	RM0008	WG0065	8	428	709714.122	0.0626	-0.010114	0.141752	-0.018756	0.001808	0.039646	0.109349	0.075630252	3.605551275	0.680959974	234224.261	-651448.877	207566.217	57764.408	1	12	18	39	46	15	30	46	66	47	3	9	5	29	41	49	13	40	50	60	Female	Female
6567	6567	RM0008	WG0066	8	429	680035.8564	-0.166671	-0.074446	-0.188299	-0.198237	-0.287268	-0.287368	0.296841	0.06302521	4.123105626	0.815979298	234224.261	-651448.877	222359.571	28483.469	1	12	18	39	46	15	30	46	66	47	3	9	21	29	41	3	13	12	50	59	Female	Female
6568	6568	RM0008	WG0067	8	430	704326.4763	-0.0514	-0.044163	-0.04064	-0.072936	-0.109127	-0.128955	0.249968	0.071428571	4	0.751399408	234224.261	-651448.877	184332.128	51108.281	1	12	18	39	46	15	30	46	66	47	3	9	5	29	33	49	68	40	14	44	Female	Female
6569	6569	RM0008	WG0068	8	431	691431.6017	0.001221	-0.024903	0.027713	-0.044349	-0.025133	-0.012761	0.179658	0.075630252	3.807886553	0.712990628	234224.261	-651448.877	195532.475	38899.3	1	12	18	39	46	15	30	46	66	47	3	9	5	29	41	49	13	40	14	44	Female	Female
6570	6570	RM0008	WG0069	8	432	599715.0102	-0.03827	-0.032036	-0.030622	-0.071932	-0.259404	-0.23269	0.273404	0.067226891	4.062019202	0.767125213	234224.261	-651448.877	283001.415	-53720.776	1	12	18	39	46	15	30	46	66	47	3	18	25	34	10	43	11	22	71	84	Female	Female
6572	6572	RM0008	WG0071	8	434	457484.9496	-0.145437	-0.045065	-0.198478	-0.129093	-0.26841	-0.242589	0.296841	0.06302521	4.123105626	0.801894517	234224.261	-651448.877	355983.8	-210464.644	1	12	18	39	46	15	30	46	66	47	5	3	10	20	35	42	56	42	83	10	Female	Female
6574	6574	RM0008	WG0073	8	436	473280.7373	-0.169998	-0.05077	-0.212161	-0.152324	-0.178833	-0.168182	0.296841	0.067226891	4.123105626	0.796300857	234224.261	-651448.877	331126.362	-188194.477	1	12	18	39	46	15	30	46	66	47	5	2	7	1	31	60	54	11	68	92	Female	Female
6575	6575	RM0008	WG0075	8	437	522831.0975	-0.029554	0.055354	0.070799	0.190901	0.009879	0.057263	0.109349	0.079831933	3.605551275	0.666524761	234224.261	-651448.877	312222.345	-134468.553	1	12	18	39	46	15	30	46	66	47	5	2	24	1	24	48	53	78	8	8	Female	Female
6576	6576	RM0008	WG0076	8	438	521338.1402	-0.005049	-0.014701	0.067028	-0.039226	-0.083579	-0.058773	0.132785	0.075630252	3.674234614	0.70771615	234224.261	-651448.877	282639.104	-132363.663	1	12	18	39	46	15	30	46	66	47	3	18	24	1	24	48	20	78	8	8	Female	Female
6577	6577	RM0008	WG0077	8	439	545535.0203	0.081682	0.096805	0.257993	0.31262	0.163829	0.238472	0.039039	0.088235294	3.391164992	0.594613574	234224.261	-651448.877	309094.132	-111075.894	1	12	18	39	46	15	30	46	66	47	3	18	24	34	24	48	1	78	8	8	Female	Female
6579	6579	RM0008	WG0079	8	441	589033.3961	0.041652	-0.007584	0.135659	-0.023565	-0.02169	0.006478	0.085912	0.079831933	3.535533906	0.67957525	234224.261	-651448.877	286191.425	-64712.347	1	12	18	39	46	15	30	46	66	47	3	18	25	34	10	48	11	78	71	84	Female	Female
6582	6582	RM0008	WG0082	8	444	1008729.012	-0.178389	-0.096522	-0.260793	-0.153492	-0.536635	-0.510073	0.43746	0.046218487	4.472135955	0.878495144	234224.261	-651448.877	6793.173	331307.105	1	12	18	39	46	15	30	46	66	47	7	7	26	27	44	41	26	37	17	64	Female	Female
6583	6583	RM0008	WG0083	8	445	1011725.671	-0.066518	-0.030598	-0.012969	-0.085181	-0.014018	0.026246	0.179658	0.075630252	3.807886553	0.723884779	234224.261	-651448.877	26911.722	338808.839	1	12	18	39	46	15	30	46	66	47	7	7	26	27	44	41	26	37	17	64	Female	Female
6584	6584	RM0008	WG0084	8	446	967594.635	-0.081469	-0.04382	-0.083019	-0.119313	-0.068662	-0.040148	0.132785	0.071428571	3.674234614	0.735907837	234224.261	-651448.877	-11270.87	284484.624	1	12	18	39	46	15	30	46	66	47	7	7	26	27	44	41	26	37	2	64	Female	Female
6585	6585	RM0008	WG0085	8	447	964719.6225	0.035463	-0.013137	0.092355	-0.029508	-0.077865	-0.01569	0.132785	0.075630252	3.674234614	0.698441147	234224.261	-651448.877	-23800.666	278124.728	1	12	18	39	46	15	30	46	66	47	7	7	26	27	37	1	8	14	2	68	Female	Female
6586	6586	RM0008	WG0086	8	448	950321.6941	0.085249	0.001655	0.169827	0.003321	-0.041686	0.025515	0.085912	0.075630252	3.535533906	0.672868444	234224.261	-651448.877	36560.246	278088.782	1	12	18	39	46	15	30	46	66	47	7	7	26	27	44	41	26	37	53	64	Female	Female
6591	6591	RM0008	WG0091	8	453	968346.4847	-0.092233	-0.066187	-0.155005	-0.12266	-0.378983	-0.320946	0.273404	0.054621849	4.062019202	0.808730632	234224.261	-651448.877	26158.445	294280.223	1	12	18	39	46	15	30	46	66	47	7	7	26	27	44	41	26	37	53	64	Female	Female
6594	6594	RM0008	WG0094	8	456	979361.25	-0.124423	-0.061091	-0.168689	-0.153827	-0.212372	-0.196213	0.249968	0.06302521	4	0.789811919	234224.261	-651448.877	-7269.105	297671.459	1	12	18	39	46	15	30	46	66	47	7	7	26	27	44	41	26	37	2	64	Female	Female
6595	6595	RM0008	WG0095	8	457	979394.6316	-0.083349	-0.020058	-0.039728	-0.05325	-0.099903	-0.065485	0.273404	0.071428571	4.062019202	0.749787475	234224.261	-651448.877	27607.831	305903.459	1	12	18	39	46	15	30	46	66	47	7	7	26	27	44	41	26	37	53	64	Female	Female
6597	6597	RM0008	WG0097	8	459	984510.2509	0.030602	0.058374	0.126462	0.148207	-0.000259	0.014805	0.109349	0.079831933	3.605551275	0.661940227	234224.261	-651448.877	-14135.277	301219.992	1	12	18	39	46	15	30	46	66	47	7	7	26	27	44	41	26	37	2	64	Female	Female
6600	6600	RM0008	WG0100	8	462	1001443.226	-0.115469	-0.044165	-0.09705	-0.106129	-0.198357	-0.189051	0.296841	0.067226891	4.123105626	0.78167193	234224.261	-651448.877	-50610.5	308633.252	1	12	18	39	46	15	30	46	66	47	7	7	26	27	37	1	8	14	15	68	Female	Female
6601	6601	RM0008	WG0101	8	463	1007019.955	-0.084792	-0.051061	-0.087529	-0.124085	-0.18641	-0.16836	0.249968	0.06302521	4	0.774601307	234224.261	-651448.877	-38767.868	317862.47	1	12	18	39	46	15	30	46	66	47	7	7	26	27	37	1	8	14	15	68	Female	Female
6603	6603	RM0008	WG0103	8	465	1010772.761	-0.07853	-0.06133	-0.109152	-0.126537	-0.23707	-0.201594	0.273404	0.058823529	4.062019202	0.787732092	234224.261	-651448.877	-38030.387	321967.263	1	12	18	39	46	15	30	46	66	47	7	7	26	27	37	1	8	14	15	68	Female	Female
6605	6605	RM0008	WG0105	8	467	1008019.927	-0.156837	-0.079275	-0.206703	-0.169644	-0.418862	-0.394534	0.36715	0.054621849	4.301162634	0.84339414	234224.261	-651448.877	-58774.825	313048.769	1	12	18	39	46	15	30	46	66	47	7	7	26	27	37	1	8	14	15	68	Female	Female
6606	6606	RM0008	WG0106	8	468	981159.1716	-0.083055	-0.040764	-0.069053	-0.077384	-0.200634	-0.178793	0.273404	0.067226891	4.062019202	0.770163581	234224.261	-651448.877	-47576.75	288371.058	1	12	18	39	46	15	30	46	66	47	7	7	26	27	37	1	8	14	3	68	Female	Female
6607	6607	RM0008	WG0107	8	469	972194.3372	0.047768	-0.004775	0.149499	-0.011179	0.019039	0.025924	0.085912	0.084033613	3.535533906	0.67059959	234224.261	-651448.877	-47320.773	279085.498	1	12	18	39	46	15	30	46	66	47	7	7	26	27	37	1	8	14	3	68	Female	Female
6609	6609	RM0008	WG0109	8	471	982976.7359	-0.103608	-0.060775	-0.120418	-0.16053	-0.349245	-0.292225	0.273404	0.058823529	4.062019202	0.803716725	234224.261	-651448.877	-59090.143	286746.158	1	12	18	39	46	15	30	46	66	47	7	7	26	27	37	1	8	14	3	68	Female	Female
6611	6611	RM0008	WG0111	8	473	617341.5213	0.139779	0.020498	0.277024	0.047729	0.054182	0.074363	0.015603	0.084033613	3.31662479	0.629935982	234224.261	-651448.877	180659.786	-36435.543	1	12	18	39	46	15	30	46	66	47	3	9	2	35	16	8	69	33	40	1	Female	Female
6613	6613	RM0008	WG0114	8	475	753414.7928	0.031479	-0.011434	0.102571	-0.023627	-0.088835	-0.06476	0.156222	0.075630252	3.741657387	0.704313792	234224.261	-651448.877	114207.592	92345.348	1	12	18	39	46	15	30	46	66	47	3	10	16	7	33	51	35	9	33	5	Female	Female
6616	6616	RM0008	WG0117	8	478	487442.5219	0.027981	0.007235	0.17062	0.022882	0.010854	0.038801	0.062476	0.084033613	3.464101615	0.663512975	234224.261	-651448.877	135623.336	-174083.116	1	12	18	39	46	15	30	46	66	47	3	14	30	26	32	29	10	75	47	95	Female	Female
6619	6619	RM0008	WG0121	8	481	628537.347	0.040017	-0.014487	0.143113	-0.033887	-0.040447	-0.024639	0.085912	0.079831933	3.535533906	0.68359003	234224.261	-651448.877	107373.653	-35845.011	1	12	18	39	46	15	30	46	66	47	3	10	2	35	16	32	61	60	75	51	Female	Female
6620	6620	RM0008	WG0122	8	482	721217.954	-0.054286	-0.034413	-0.015912	-0.092014	-0.192008	-0.160387	0.273404	0.071428571	4.062019202	0.759519454	234224.261	-651448.877	97432.235	56677.721	1	12	18	39	46	15	30	46	66	47	3	10	16	7	47	51	35	38	33	5	Female	Female
6622	6622	RM0008	WG0124	8	484	771434.4796	0.027838	0.059704	0.128049	0.08746	0.002327	0.021544	0.132785	0.084033613	3.674234614	0.66617152	234224.261	-651448.877	15322.671	88276.241	1	12	18	39	46	15	30	46	66	47	3	10	16	7	50	2	40	69	31	70	Female	Female
6623	6623	RM0008	WG0125	8	485	530775.1089	-0.14737	-0.069725	-0.248031	-0.147592	-0.324906	-0.267508	0.320277	0.050420168	4.183300133	0.826929605	234224.261	-651448.877	114217.863	-134418.239	1	12	18	39	46	15	30	46	66	47	3	14	30	25	32	29	49	13	47	98	Female	Female
6624	6624	RM0008	WG0126	8	486	675783.9034	-0.078138	-0.042108	-0.071137	-0.11869	-0.090463	-0.054968	0.179658	0.067226891	3.807886553	0.74684222	234224.261	-651448.877	167309.203	21013.954	1	12	18	39	46	15	30	46	66	47	3	9	5	29	33	58	69	49	14	44	Female	Female
6626	6626	RM0008	WG0128	8	488	735510.8858	0.018611	-0.002719	0.124327	-0.007656	0.052277	0.055377	0.085912	0.084033613	3.535533906	0.671507917	234224.261	-651448.877	122060.088	75459.275	1	12	18	39	46	15	30	46	66	47	3	10	5	7	33	51	35	9	33	5	Female	Female
6627	6627	RM0008	WG0129	8	489	499884.6306	0.219065	0.065468	0.402451	0.139759	0.275545	0.323616	-0.054707	0.096638655	3.082207001	0.555989049	234224.261	-651448.877	174635.474	-155128.597	1	12	18	39	46	15	30	46	66	47	3	14	30	25	27	35	23	45	70	11	Female	Female
6629	6629	RM0008	WG0132	8	491	605474.1963	-0.105391	-0.046728	-0.134595	-0.12115	-0.233907	-0.199905	0.296841	0.058823529	4.123105626	0.792837358	234224.261	-651448.877	167236.752	-49691.72	1	12	18	39	46	15	30	46	66	47	3	14	2	35	16	8	31	33	40	1	Female	Female
6630	6630	RM0008	WG0133	8	492	600746.5304	-0.071753	-0.039409	-0.044359	-0.105842	-0.240911	-0.169971	0.273404	0.06302521	4.062019202	0.774098872	234224.261	-651448.877	157622.988	-55606.08	1	12	18	39	46	15	30	46	66	47	3	14	2	35	16	32	31	33	40	1	Female	Female
6632	6632	RM0008	WG0135	8	494	586164.3863	-0.135725	-0.079451	-0.176546	-0.165497	-0.366621	-0.376336	0.414023	0.058823529	4.415880433	0.83904634	234224.261	-651448.877	155312.134	-70620.534	1	12	18	39	46	15	30	46	66	47	3	14	2	35	16	8	31	33	40	1	Female	Female
6633	6633	RM0008	WG0136	8	495	565754.7086	0.005184	0.008116	0.059371	0.0211	-0.031952	0.077831	0.156222	0.067226891	3.741657387	0.699958892	234224.261	-651448.877	165228.708	-89917.04	1	12	18	39	46	15	30	46	66	47	3	14	30	25	27	8	60	33	38	49	Female	Female
6636	6636	RM0008	WG0139	8	498	537975.7443	0.156344	0.046675	0.292881	0.100341	0.223084	0.238543	0.039039	0.092436975	3.391164992	0.600251081	234224.261	-651448.877	91630.92	-132714.802	1	12	18	39	46	15	30	46	66	47	3	14	30	25	32	29	49	13	47	98	Female	Female
6637	6637	RM0008	WG0140	8	499	540303.5271	0.197687	0.066362	0.321118	0.128172	0.269353	0.263053	0.039039	0.096638655	3.391164992	0.582503893	234224.261	-651448.877	82465.499	-132895.91	1	12	18	39	46	15	30	46	66	47	3	14	30	25	32	29	49	13	47	98	Female	Female
6641	6641	RM0008	WG0144	8	503	771534.3515	-0.198156	-0.105732	-0.329412	-0.218776	-0.636725	-0.598987	0.507769	0.037815126	4.636809248	0.916290301	234224.261	-651448.877	12948.714	87673.838	1	12	18	39	46	15	30	46	66	47	3	10	16	7	50	2	40	69	31	70	Female	Female
6642	6642	RM0008	WG0145	8	504	549797.4614	-0.111531	0.020223	-0.105808	0.046997	-0.210962	-0.146016	0.320277	0.06302521	4.183300133	0.766792385	234224.261	-651448.877	145370.612	-108878.81	1	12	18	39	46	15	30	46	66	47	3	14	30	25	27	8	60	45	38	49	Female	Female
6647	6647	RM0008	WG0150	8	509	647257.2098	-0.000544	-0.021181	-0.002034	-0.050186	-0.158969	-0.111245	0.203095	0.067226891	3.872983346	0.736472362	234224.261	-651448.877	95913.42	-19141.984	1	12	18	39	46	15	30	46	66	47	3	10	2	35	47	5	61	6	75	51	Female	Female
6648	6648	RM0008	WG0151	8	510	635089.4342	0.01159	-0.017057	0.043445	-0.041993	-0.110241	-0.041837	0.156222	0.067226891	3.741657387	0.718250513	234224.261	-651448.877	109184.355	-28790.374	1	12	18	39	46	15	30	46	66	47	3	10	2	35	16	32	61	60	75	51	Female	Female
6651	6651	RM0008	WG0154	8	513	472017.4371	-0.097782	-0.022721	-0.042179	-0.072557	-0.135742	-0.072791	0.226531	0.071428571	3.937003937	0.748455622	234224.261	-651448.877	81187.003	-204928.935	1	12	18	39	46	15	30	46	66	47	3	14	30	26	32	29	10	61	47	95	Female	Female
6652	6652	RM0008	WG0155	8	514	635039.6919	-0.067374	-0.045316	-0.125172	-0.093939	-0.285819	-0.216375	0.343714	0.054621849	4.242640687	0.799527313	234224.261	-651448.877	91754.185	-32596.966	1	12	18	39	46	15	30	46	66	47	3	10	2	35	16	32	61	60	75	51	Female	Female
6653	6653	RM0008	WG0156	8	515	626224.3058	-0.019968	0.026589	-0.031698	0.061405	-0.290391	-0.276657	0.296841	0.06302521	4.123105626	0.757808596	234224.261	-651448.877	92826.679	-41396.744	1	12	18	39	46	15	30	46	66	47	3	10	2	35	16	32	61	60	75	51	Female	Female
6657	6657	RM0008	WG0160	8	519	590845.1661	0.087133	-0.002219	0.220305	-0.005058	-0.006061	0.047191	0.039039	0.084033613	3.391164992	0.654173709	234224.261	-651448.877	125119.317	-70764.693	1	12	18	39	46	15	30	46	66	47	3	14	2	35	16	32	31	60	57	1	Female	Female
6658	6658	RM0008	WG0161	8	520	590845.1661	-0.043355	-0.033858	0.010818	-0.092762	-0.090978	-0.069398	0.179658	0.075630252	3.807886553	0.729752118	234224.261	-651448.877	125119.317	-70764.693	1	12	18	39	46	15	30	46	66	47	3	14	2	35	16	32	31	60	57	1	Female	Female
6660	6660	RM0008	WG0163	8	522	576369.7804	-0.007369	-0.029451	0.036494	-0.065464	-0.206546	-0.189522	0.226531	0.071428571	3.937003937	0.744048387	234224.261	-651448.877	108050.248	-89059.117	1	12	18	39	46	15	30	46	66	47	3	14	2	35	16	32	31	60	57	1	Female	Female
6661	6661	RM0008	WG0164	8	523	576369.7804	0.000166	-0.02722	0.043715	-0.065003	-0.056387	-0.023417	0.156222	0.071428571	3.741657387	0.71570965	234224.261	-651448.877	108050.248	-89059.117	1	12	18	39	46	15	30	46	66	47	3	14	2	35	16	32	31	60	57	1	Female	Female
6662	6662	RM0008	WG0165	8	524	558936.1548	0.058466	-0.011069	0.166846	-0.024188	-0.033137	-0.016096	0.085912	0.079831933	3.535533906	0.678238961	234224.261	-651448.877	121545.013	-103988.365	1	12	18	39	46	15	30	46	66	47	3	14	30	25	16	32	49	13	57	98	Female	Female
6663	6663	RM0008	WG0166	8	525	527944.2087	-0.116448	-0.066808	-0.138492	-0.157447	-0.314349	-0.341284	0.343714	0.06302521	4.242640687	0.814634963	234224.261	-651448.877	128857.186	-134126.089	1	12	18	39	46	15	30	46	66	47	3	14	30	25	32	29	49	13	47	98	Female	Female
6665	6665	RM0008	WG0168	8	527	517053.9014	0.007998	-0.020354	0.007644	-0.035308	-0.318099	-0.270653	0.343714	0.06302521	4.242640687	0.774017423	234224.261	-651448.877	133349.16	-144330.596	1	12	18	39	46	15	30	46	66	47	3	14	30	25	32	29	49	13	47	98	Female	Female
6667	6667	RM0008	WG0170	8	529	506729.2701	0.032971	-0.020753	0.103669	-0.047088	-0.159504	-0.133589	0.156222	0.075630252	3.741657387	0.714159906	234224.261	-651448.877	111931.735	-159697.831	1	12	18	39	46	15	30	46	66	47	3	14	30	25	32	29	49	13	47	98	Female	Female
6668	6668	RM0008	WG0171	8	530	581978.2907	-0.067594	-0.026889	-0.057507	-0.055807	-0.069603	-0.045997	0.179658	0.071428571	3.807886553	0.73361448	234224.261	-651448.877	181403.192	-71872.596	1	12	18	39	46	15	30	46	66	47	3	14	2	25	27	8	60	33	40	49	Female	Female
6669	6669	RM0008	WG0172	8	531	530139.411	-0.075643	-0.057129	-0.075897	-0.115289	-0.265428	-0.237419	0.296841	0.06302521	4.123105626	0.787667324	234224.261	-651448.877	181803.944	-123907.499	1	12	18	39	46	15	30	46	66	47	3	14	30	25	27	8	23	45	70	34	Female	Female
6670	6670	RM0008	WG0173	8	532	546532.9275	0.162309	0.041592	0.337097	0.097954	0.190034	0.257393	-0.03127	0.088235294	3.16227766	0.590366069	234224.261	-651448.877	155793.593	-110572.855	1	12	18	39	46	15	30	46	66	47	3	14	30	25	27	8	60	45	38	49	Female	Female
6671	6671	RM0008	WG0174	8	533	528182.6743	-0.070163	-0.042698	-0.029835	-0.088738	-0.13452	-0.065043	0.226531	0.067226891	3.937003937	0.751485852	234224.261	-651448.877	198293.83	-124489.731	1	12	18	39	46	15	30	46	66	47	3	14	30	25	27	8	23	71	70	34	Female	Female
6672	6672	RM0008	WG0175	8	534	532377.0422	0.06123	0.013094	0.169531	0.0259	0.119863	0.211692	0.109349	0.079831933	3.605551275	0.655142075	234224.261	-651448.877	190407.478	-120878.048	1	12	18	39	46	15	30	46	66	47	3	14	30	25	27	8	23	71	70	34	Female	Female
6674	6674	RM0008	WG0177	8	536	541081.5494	0.202919	0.069931	0.372401	0.170992	0.244314	0.322887	-0.03127	0.092436975	3.16227766	0.565415502	234224.261	-651448.877	182621.021	-112833.663	1	12	18	39	46	15	30	46	66	47	3	14	30	25	27	8	60	45	38	34	Female	Female
6675	6675	RM0008	WG0178	8	537	531604.3586	0.096279	0.025624	0.238172	0.066577	0.136233	0.219954	0.015603	0.084033613	3.31662479	0.623318329	234224.261	-651448.877	163260.427	-124602.288	1	12	18	39	46	15	30	46	66	47	3	14	30	25	27	8	60	45	38	49	Female	Female
6680	6680	RM0008	WG0183	8	542	591751.9071	-0.09788	-0.072123	-0.174025	-0.155066	-0.265779	-0.234817	0.296841	0.054621849	4.123105626	0.806873444	234224.261	-651448.877	95452.678	-76198.699	1	12	18	39	46	15	30	46	66	47	3	14	2	35	16	32	61	60	57	51	Female	Female
6683	6683	RM0008	WG0186	8	545	1011043.756	0.140855	0.03207	0.28353	0.077588	0.213232	0.253475	0.015603	0.092436975	3.31662479	0.6021353	234224.261	-651448.877	-29318.288	324642.718	1	12	18	39	46	15	30	46	66	47	7	7	26	27	37	1	8	14	15	64	Female	Female
6686	6686	RM0008	WG0189	8	548	479429.7141	-0.148593	-0.063166	-0.18763	-0.162998	-0.383747	-0.322254	0.414023	0.054621849	4.415880433	0.839867569	234224.261	-651448.877	346753.504	-185412.376	1	12	18	39	46	15	30	46	66	47	5	2	7	1	31	60	54	11	68	92	Female	Female
6687	6687	RM0008	WG0190	8	549	1495329.983	0.008826	0.048294	0.006158	0.077724	-0.107635	-0.008831	0.203095	0.067226891	3.872983346	0.708159934	234224.261	-651448.877	-41042.86	818326.538	1	12	18	39	46	15	30	46	66	47	6	20	8	36	22	24	67	64	80	99	Female	Female
6688	6688	RM0008	WG0191	8	550	1478024.438	0.029253	0.054379	0.079741	0.093914	-0.033185	0.038263	0.109349	0.071428571	3.605551275	0.675949346	234224.261	-651448.877	302748.626	824986.239	1	12	18	39	46	15	30	46	66	47	6	20	13	37	42	55	65	16	76	55	Female	Female
6692	6692	RM0008	WG0195	8	554	1493003.56	-0.049296	-0.01132	-0.022062	-0.029407	-0.06866	0.001344	0.179658	0.067226891	3.807886553	0.726238607	234224.261	-651448.877	-49629.666	814322.79	1	12	18	39	46	15	30	46	66	47	6	20	8	36	22	24	67	64	80	99	Female	Female
6694	6694	RM0008	WG0197	8	556	572032.9398	0.057096	-0.008416	0.168816	-0.020836	0.091351	0.136324	0.062476	0.079831933	3.464101615	0.659874793	234224.261	-651448.877	318196.022	-85612.834	1	12	18	39	46	15	30	46	66	47	3	18	24	34	24	48	1	78	8	8	Female	Female
6696	6696	RM0008	WG0199	8	558	1350765.371	-0.011773	-0.020557	-0.079518	-0.040937	-0.230653	-0.177647	0.320277	0.054621849	4.183300133	0.775344589	234224.261	-651448.877	282105.829	698467.581	1	12	18	39	46	15	30	46	66	47	6	20	13	37	49	47	18	18	12	96	Female	Female
6697	6697	RM0008	WG0200	8	559	1332458.079	-0.042544	-0.026844	-0.032846	-0.057698	-0.114364	-0.105453	0.249968	0.067226891	4	0.748666967	234224.261	-651448.877	311490.322	678767.078	1	12	18	39	46	15	30	46	66	47	6	20	13	37	49	47	18	18	12	96	Female	Female
6698	6698	RM0008	WG0201	8	560	1332586.995	-0.232698	-0.098941	-0.341629	-0.229864	-0.469243	-0.451102	0.43746	0.046218487	4.472135955	0.888286328	234224.261	-651448.877	281903.813	680284.865	1	12	18	39	46	15	30	46	66	47	6	20	13	37	49	47	18	18	12	96	Female	Female
6699	6699	RM0008	WG0202	8	561	1344761.685	-0.146465	-0.070703	-0.173942	-0.09906	-0.357015	-0.347518	0.390587	0.058823529	4.358898944	0.828896057	234224.261	-651448.877	301651.463	691621.323	1	12	18	39	46	15	30	46	66	47	6	20	13	37	49	47	18	18	12	96	Female	Female
6707	6707	RM0008	WG0210	8	569	825275.9868	-0.03949	-0.02988	0.012827	-0.068659	-0.16929	-0.113222	0.203095	0.071428571	3.872983346	0.739917512	234224.261	-651448.877	-314091.002	-34658.129	1	12	18	39	46	15	30	46	66	47	9	8	11	9	36	6	51	77	9	45	Female	Female
6708	6708	RM0008	WG0211	8	570	826414.7087	0.143469	0.013626	0.20994	0.022302	-0.013776	0.017656	0.109349	0.084033613	3.605551275	0.657400913	234224.261	-651448.877	-309342.531	-28956.778	1	12	18	39	46	15	30	46	66	47	9	8	11	9	36	6	51	77	9	45	Female	Female
6709	6709	RM0008	WG0212	8	571	831461.0874	0.076716	0.014359	0.219984	0.038485	0.126388	0.160484	0.039039	0.084033613	3.391164992	0.637417818	234224.261	-651448.877	-315018.525	-27221.433	1	12	18	39	46	15	30	46	66	47	9	8	11	9	36	6	51	77	9	45	Female	Female
6710	6710	RM0008	WG0213	8	572	834699.709	0.175712	0.023769	0.323071	0.051641	0.104887	0.139972	0.015603	0.092436975	3.31662479	0.610337149	234224.261	-651448.877	-317426.625	-25026.572	1	12	18	39	46	15	30	46	66	47	9	8	11	9	36	6	51	77	9	45	Female	Female
6720	6720	RM0008	WG0223	8	582	496710.9982	-0.029313	-0.017203	-0.006468	-0.043229	-0.180358	-0.106268	0.226531	0.067226891	3.937003937	0.743203451	234224.261	-651448.877	310815.734	-160678.501	1	12	18	39	46	15	30	46	66	47	5	2	24	1	24	60	53	11	68	48	Female	Female
6721	6721	RM0008	WG0224	8	583	476669.8159	0.013449	0.005468	0.129676	0.017361	-0.043432	-0.011298	0.085912	0.079831933	3.535533906	0.68028604	234224.261	-651448.877	310280.107	-180885.787	1	12	18	39	46	15	30	46	66	47	5	2	7	1	31	60	54	11	68	48	Female	Female
6722	6722	RM0008	WG0225	8	584	479241.1997	-0.109378	-0.043577	-0.078805	-0.136887	-0.225672	-0.146055	0.273404	0.06302521	4.062019202	0.780970207	234224.261	-651448.877	313898.026	-178876.958	1	12	18	39	46	15	30	46	66	47	5	2	7	1	31	60	54	11	68	48	Female	Female
6723	6723	RM0008	WG0226	8	585	475729.406	-0.069653	-0.032315	-0.085104	-0.082949	-0.211593	-0.159145	0.296841	0.06302521	4.123105626	0.774955269	234224.261	-651448.877	311841.557	-182093.976	1	12	18	39	46	15	30	46	66	47	5	2	7	1	31	60	54	11	68	48	Female	Female
6725	6725	RM0008	WG0228	8	587	1484757.702	-0.145563	-0.071854	-0.255002	-0.148067	-0.3613	-0.30483	0.343714	0.050420168	4.242640687	0.834620714	234224.261	-651448.877	-32810.6	809098.218	1	12	18	39	46	15	30	46	66	47	6	20	8	36	22	24	67	64	80	99	Female	Female
6743	6743	RM0008	WG0246	8	605	1497983.145	-0.091911	-0.065398	-0.118612	-0.099898	-0.297859	-0.271154	0.320277	0.06302521	4.183300133	0.798800277	234224.261	-651448.877	-27785	823442.526	1	12	18	39	46	15	30	46	66	47	6	20	8	36	22	24	67	64	80	99	Female	Female
6746	6746	RM0008	WG0249	8	608	1500871.043	-0.091817	-0.067521	-0.148882	-0.126332	-0.321643	-0.273137	0.320277	0.058823529	4.183300133	0.807145689	234224.261	-651448.877	9571.53	832513.736	1	12	18	39	46	15	30	46	66	47	6	20	8	36	22	23	25	2	5	46	Female	Female
6747	6747	RM0008	WG0250	8	609	1512573.848	-0.055828	-0.024369	0.026475	-0.087842	0.004035	0.04978	0.156222	0.075630252	3.741657387	0.714056037	234224.261	-651448.877	5934.318	843798.042	1	12	18	39	46	15	30	46	66	47	6	20	8	36	22	23	25	2	5	46	Female	Female
6748	6748	RM0008	WG0251	8	610	1504387.117	-0.025689	-0.029264	-0.031562	-0.047633	-0.114327	-0.054228	0.249968	0.06302521	4	0.746983501	234224.261	-651448.877	-38782.295	827959.119	1	12	18	39	46	15	30	46	66	47	6	20	8	36	22	24	67	64	80	99	Female	Female
6749	6749	RM0008	WG0252	8	611	1509583.454	0.005768	-0.033743	0.007968	-0.055335	-0.166945	-0.064368	0.156222	0.058823529	3.741657387	0.734664913	234224.261	-651448.877	10617.987	841481.945	1	12	18	39	46	15	30	46	66	47	6	20	8	36	22	23	25	2	5	46	Female	Female
6750	6750	RM0008	WG0253	8	612	1508865.047	-0.085016	-0.050819	-0.092883	-0.130867	-0.236455	-0.174692	0.203095	0.06302521	3.872983346	0.771193093	234224.261	-651448.877	-22888.456	835348.615	1	12	18	39	46	15	30	46	66	47	6	20	8	36	22	24	67	2	5	99	Female	Female
6751	6751	RM0008	WG0254	8	613	1506442.739	-0.058029	-0.042559	-0.032661	-0.070854	-0.126297	-0.103975	0.249968	0.067226891	4	0.754103215	234224.261	-651448.877	-40594.07	829714.386	1	12	18	39	46	15	30	46	66	47	6	20	8	36	22	24	67	64	80	99	Female	Female
6752	6752	RM0008	WG0255	8	614	1484757.702	-0.00624	-0.009428	0.016414	-0.023597	-0.056204	-0.016717	0.203095	0.071428571	3.872983346	0.71928826	234224.261	-651448.877	-32810.6	809098.218	1	12	18	39	46	15	30	46	66	47	6	20	8	36	22	24	67	64	80	99	Female	Female
6753	6753	RM0008	WG0256	8	615	1497116.273	-0.10566	-0.046068	-0.163058	-0.069526	-0.266295	-0.154109	0.320277	0.050420168	4.183300133	0.799935329	234224.261	-651448.877	-16037.855	824601.938	1	12	18	39	46	15	30	46	66	47	6	20	8	36	22	24	67	2	5	99	Female	Female
6754	6754	RM0008	WG0257	8	616	1473976.241	-0.093257	-0.023873	-0.091671	-0.043287	-0.140616	-0.106425	0.296841	0.06302521	4.123105626	0.767660362	234224.261	-651448.877	-10167.851	802125.495	1	12	18	39	46	15	30	46	66	47	6	20	8	36	22	24	67	64	80	99	Female	Female
6755	6755	RM0008	WG0258	8	617	1516722.78	-0.116913	-0.053954	-0.101987	-0.180491	-0.157601	-0.166927	0.203095	0.071428571	3.872983346	0.768339223	234224.261	-651448.877	950.288	847227.621	1	12	18	39	46	15	30	46	66	47	6	20	8	36	22	23	25	2	5	46	Female	Female
6756	6756	RM0008	WG0259	8	618	1508247.165	-0.035967	-0.033896	-0.055396	-0.058097	-0.234146	-0.170697	0.273404	0.058823529	4.062019202	0.769535832	234224.261	-651448.877	3999.407	839123.505	1	12	18	39	46	15	30	46	66	47	6	20	8	36	22	23	25	2	5	46	Female	Female
6757	6757	RM0008	WG0260	8	619	1521073.465	0.042124	0.008957	0.088511	0.01766	0.086265	0.172245	0.132785	0.071428571	3.674234614	0.676741376	234224.261	-651448.877	-26169.947	847170.268	1	12	18	39	46	15	30	46	66	47	6	20	8	36	22	24	67	2	5	99	Female	Female
6758	6758	RM0008	WG0261	8	620	1496192.415	-0.027572	-0.019442	-0.067128	-0.028822	-0.088355	-0.049036	0.343714	0.058823529	4.242640687	0.761845278	234224.261	-651448.877	-41691.662	819082.369	1	12	18	39	46	15	30	46	66	47	6	20	8	36	22	24	67	64	80	99	Female	Female
6759	6759	RM0008	WG0262	8	621	1506498.923	0.01022	0.054625	0.078409	0.121791	-0.062092	-0.015632	0.109349	0.075630252	3.605551275	0.677162048	234224.261	-651448.877	-40594.784	829771.396	1	12	18	39	46	15	30	46	66	47	6	20	8	36	22	24	67	64	80	99	Female	Female
6760	6760	RM0008	WG0263	8	622	1503393.68	-0.039588	-0.017924	0.001374	-0.047707	-0.040911	0.045925	0.179658	0.067226891	3.807886553	0.722409181	234224.261	-651448.877	19661.538	836554.952	1	12	18	39	46	15	30	46	66	47	6	20	8	36	22	23	25	2	5	46	Female	Female
6761	6761	RM0008	WG0264	8	623	1509102.231	-0.092449	-0.050826	-0.108498	-0.085603	-0.18518	-0.206425	0.273404	0.067226891	4.062019202	0.776075299	234224.261	-651448.877	-23081.327	835555.958	1	12	18	39	46	15	30	46	66	47	6	20	8	36	22	24	67	2	5	99	Female	Female
6762	6762	RM0008	WG0265	8	624	1505402.95	-0.119555	-0.05526	-0.130134	-0.104304	-0.331727	-0.307741	0.43746	0.058823529	4.472135955	0.824946102	234224.261	-651448.877	1694.494	835886.979	1	12	18	39	46	15	30	46	66	47	6	20	8	36	22	23	25	2	5	46	Female	Female
6763	6763	RM0008	WG0266	8	625	1498430.493	-0.129193	-0.06496	-0.160806	-0.142572	-0.283128	-0.229168	0.296841	0.058823529	4.123105626	0.805076366	234224.261	-651448.877	5909.578	829485.405	1	12	18	39	46	15	30	46	66	47	6	20	8	36	22	23	25	2	5	46	Female	Female
6765	6765	RM0008	WG0268	8	627	1633481.172	-0.02586	-0.01549	0.046471	-0.038487	-0.00608	0.04871	0.132785	0.075630252	3.674234614	0.70184567	234224.261	-651448.877	10416.003	966627.327	1	12	18	39	46	15	30	46	66	47	6	20	8	36	22	23	25	66	64	46	Female	Female
6769	6769	RM0008	WG0272	8	631	844243.5231	-0.083961	-0.031445	-0.02551	-0.071757	-0.172109	-0.130156	0.273404	0.071428571	4.062019202	0.758951017	234224.261	-651448.877	-279065.373	18835.3	1	12	18	39	46	15	30	46	66	47	9	8	11	4	36	6	7	39	59	54	Female	Female
6770	6770	RM0008	WG0273	8	632	844243.5231	-0.122393	-0.062913	-0.103765	-0.136491	-0.368329	-0.343573	0.296841	0.06302521	4.123105626	0.807329479	234224.261	-651448.877	-279065.373	18835.3	1	12	18	39	46	15	30	46	66	47	9	8	11	4	36	6	7	39	59	54	Female	Female
6772	6772	RM0008	WG0276	8	634	830684.8585	-0.016323	-0.006851	0.05793	-0.015298	-0.090774	-0.006648	0.203095	0.071428571	3.872983346	0.718357703	234224.261	-651448.877	-259395.31	16665.674	1	12	18	39	46	15	30	46	66	47	9	8	11	4	36	6	7	39	59	54	Female	Female
6774	6774	RM0008	WG0280	8	636	802310.117	-0.059794	-0.031487	-0.048265	-0.071906	-0.192122	-0.129523	0.249968	0.067226891	4	0.758281677	234224.261	-651448.877	-237884.793	-2746.661	1	12	18	39	46	15	30	46	66	47	9	8	11	4	36	6	7	51	11	54	Female	Female
6776	6776	RM0008	WG0282	8	638	793128.4666	-0.01287	0.033647	0.032375	0.058031	-0.200988	-0.178308	0.226531	0.071428571	3.937003937	0.726257707	234224.261	-651448.877	-257377.347	-29049.79	1	12	18	39	46	15	30	46	66	47	9	8	11	4	36	6	7	65	11	65	Female	Female
6777	6777	RM0008	WG0283	8	639	828132.756	-0.065837	-0.054064	-0.09728	-0.120188	-0.250568	-0.212693	0.226531	0.06302521	3.937003937	0.77523212	234224.261	-651448.877	-270882.569	4806.372	1	12	18	39	46	15	30	46	66	47	9	8	11	4	36	6	7	39	59	54	Female	Female
6780	6780	RM0008	WG0286	8	642	791606.4621	-0.221983	-0.090392	-0.267086	-0.188171	-0.458555	-0.423329	0.554642	0.050420168	4.74341649	0.890005046	234224.261	-651448.877	-228933.405	-9478.654	1	12	18	39	46	15	30	46	66	47	9	8	11	4	36	6	7	51	11	54	Female	Female
6782	6782	RM0008	WG0288	8	644	228671.2214	-0.023442	-0.021961	0.042152	-0.050418	-0.057815	0.008362	0.179658	0.075630252	3.807886553	0.715484574	234224.261	-651448.877	431440.844	-535707.152	1	12	18	39	46	15	30	46	66	47	1	11	19	32	34	53	16	23	88	6	Female	Female
6785	6785	RM0008	WG0291	8	647	418812.767	0.152255	0.12355	0.234378	0.254764	0.0242	0.101011	0.085912	0.079831933	3.535533906	0.616224043	234224.261	-651448.877	318403.289	-241183.079	1	12	18	39	46	15	30	46	66	47	5	16	7	23	31	39	48	1	21	75	Female	Female
6786	6786	RM0008	WG0296	8	648	11171.55796	0.242301	0.089242	0.480816	0.241792	0.340876	0.391752	-0.125016	0.105042017	2.828427125	0.513080654	234224.261	-651448.877	242024.205	-659446.663	1	12	18	39	46	15	30	46	66	47	1	12	18	39	46	19	30	46	87	62	Female	Female
6788	6788	RM0008	WG0299	8	650	61896.35022	0.136329	0.157474	0.315304	0.388941	0.165585	0.219223	-0.03127	0.088235294	3.16227766	0.560529397	234224.261	-651448.877	282614.115	-690043.957	1	12	18	39	46	15	30	46	66	47	1	12	18	39	46	19	22	46	87	17	Female	Female
6789	6789	RM0008	WG0301	8	651	190173.118	0.165514	0.14417	0.420171	0.461203	0.377732	0.414881	-0.10158	0.109243697	2.915475947	0.499617184	234224.261	-651448.877	369017.048	-785600.729	1	12	18	39	46	15	30	46	66	47	1	12	4	19	43	20	17	36	73	56	Female	Female
6790	6790	RM0008	WG0302	8	652	134537.6418	0.225645	0.158736	0.477693	0.449386	0.402951	0.438651	-0.125016	0.113445378	2.828427125	0.478621389	234224.261	-651448.877	345802.446	-726619.92	1	12	18	39	46	15	30	46	66	47	1	12	4	19	43	20	17	15	73	56	Female	Female
6792	6792	RM0008	WG0304	8	654	425193.5948	-0.013873	0.01227	0.06622	0.031537	0.043271	0.076443	0.156222	0.079831933	3.741657387	0.687010057	234224.261	-651448.877	414572.285	-266397.993	1	12	18	39	46	15	30	46	66	47	5	3	10	33	35	52	33	76	72	76	Female	Female
6794	6794	RM0008	WG0306	8	656	135606.7503	0.05487	0.07135	0.147318	0.171545	-0.025417	-0.014487	0.132785	0.084033613	3.674234614	0.657800248	234224.261	-651448.877	368467.983	-670627.35	1	12	18	39	46	15	30	46	66	47	1	12	29	12	43	20	43	15	82	83	Female	Female
6795	6795	RM0008	WG0308	8	657	482542.292	0.111572	0.037912	0.192298	0.091238	0.048735	0.112276	0.132785	0.079831933	3.674234614	0.652456987	234224.261	-651448.877	715184.54	-612406.93	1	12	18	39	46	15	30	46	66	47	10	19	12	5	13	27	63	30	84	29	Female	Female
6796	6796	RM0008	WG0310	8	658	212254.3032	-0.014831	0.020269	0.074563	0.057418	-0.041119	-0.007161	0.179658	0.079831933	3.807886553	0.695802759	234224.261	-651448.877	405791.879	-526483.115	1	12	18	39	46	15	30	46	66	47	1	11	3	32	29	53	16	63	27	2	Female	Female
6800	6800	RM0008	WG0322	8	662	359507.0775	0.072528	0.017016	0.252761	0.056066	0.139529	0.224495	-0.007834	0.088235294	3.240370349	0.619659868	234224.261	-651448.877	472077.196	-381872.691	1	12	18	39	46	15	30	46	66	47	5	1	15	11	25	40	39	35	24	43	Female	Female
6803	6803	RM0008	WG0330	8	665	377243.3075	0.243528	0.159916	0.464437	0.451058	0.390957	0.446674	-0.10158	0.100840336	2.915475947	0.491021295	234224.261	-651448.877	611313.097	-640654.302	1	12	18	39	46	15	30	46	66	47	10	19	12	28	5	36	9	74	85	78	Female	Female
6804	6804	RM0008	WG0331	8	666	369328.4828	0.182153	0.137989	0.356715	0.386914	0.294896	0.325111	-0.03127	0.096638655	3.16227766	0.537788982	234224.261	-651448.877	600269.942	-602315.511	1	12	18	39	46	15	30	46	66	47	10	19	12	28	38	57	21	41	22	90	Female	Female
6805	6805	RM0008	WG0332	8	667	365059.5105	0.183352	0.196132	0.347729	0.450534	0.249231	0.248416	-0.007834	0.100840336	3.240370349	0.532184256	234224.261	-651448.877	595651.623	-600080.519	1	12	18	39	46	15	30	46	66	47	10	19	12	28	38	57	21	41	22	90	Female	Female
6806	6806	RM0008	WG0333	8	668	373268.7607	0.094668	0.054192	0.229087	0.152441	0.16348	0.22965	0.062476	0.084033613	3.464101615	0.619573244	234224.261	-651448.877	607164.863	-667097.362	1	12	18	39	46	15	30	46	66	47	10	19	12	28	2	36	9	57	85	12	Female	Female
6807	6807	RM0008	WG0334	8	669	394823.1431	0.162166	0.07239	0.374359	0.254541	0.346274	0.367691	-0.054707	0.100840336	3.082207001	0.54584377	234224.261	-651448.877	628109.335	-624248.458	1	12	18	39	46	15	30	46	66	47	10	19	12	28	5	57	21	41	22	78	Female	Female
6808	6808	RM0008	WG0335	8	670	340924.5552	0.143473	0.056197	0.307393	0.175116	0.237916	0.27921	-0.007834	0.092436975	3.240370349	0.583795374	234224.261	-651448.877	575142.29	-653558.348	1	12	18	39	46	15	30	46	66	47	10	19	12	28	2	36	9	74	7	12	Female	Female
6809	6809	RM0008	WG0336	8	671	339252.9242	-0.046951	-0.026534	0.017237	-0.076408	-0.158365	-0.142463	0.273404	0.071428571	4.062019202	0.751987392	234224.261	-651448.877	573444.542	-646742.762	1	12	18	39	46	15	30	46	66	47	10	19	12	28	2	36	9	74	7	12	Female	Female
6810	6810	RM0008	WG0337	8	672	332906.908	0.09046	0.030471	0.266814	0.107563	0.209238	0.244153	-0.007834	0.088235294	3.240370349	0.606804929	234224.261	-651448.877	567113.274	-647997.15	1	12	18	39	46	15	30	46	66	47	10	19	12	28	2	36	9	74	7	12	Female	Female
6811	6811	RM0008	WG0338	8	673	337135.8289	-0.063953	-0.039186	-0.037939	-0.108138	-0.216823	-0.189911	0.249968	0.067226891	4	0.766114336	234224.261	-651448.877	571348.028	-654300.69	1	12	18	39	46	15	30	46	66	47	10	19	12	28	2	36	9	74	7	12	Female	Female
6812	6812	RM0008	WG0339	8	674	359507.2069	0.009783	0.069069	0.121312	0.200576	-0.049123	-0.014403	0.156222	0.079831933	3.741657387	0.670574179	234224.261	-651448.877	592385.259	-620366.224	1	12	18	39	46	15	30	46	66	47	10	19	12	28	38	57	21	74	22	90	Female	Female
6813	6813	RM0008	WG0340	8	675	430496.1637	-0.142599	-0.0514	-0.107399	-0.160374	-0.17442	-0.171299	0.296841	0.071428571	4.123105626	0.784762785	234224.261	-651448.877	654547.86	-744481.232	1	12	18	39	46	15	30	46	66	47	10	15	9	10	39	7	36	70	89	66	Female	Female
6814	6814	RM0008	WG0341	8	676	444837.9748	0.088304	0.010853	0.205915	0.032639	0.024675	0.050404	0.085912	0.084033613	3.535533906	0.65609584	234224.261	-651448.877	659979.929	-780340.052	1	12	18	39	46	15	30	46	66	47	10	15	9	10	39	7	36	70	89	66	Female	Female
6815	6815	RM0008	WG0342	8	677	444844.8016	-0.073054	-0.0325	-0.031767	-0.092812	-0.087399	-0.078705	0.249968	0.071428571	4	0.749317396	234224.261	-651448.877	658927.059	-783790.975	1	12	18	39	46	15	30	46	66	47	10	15	9	10	39	7	36	70	89	66	Female	Female
6816	6816	RM0008	WG0343	8	678	437797.3833	0.030137	0.078996	0.164595	0.253202	0.008695	0.037041	0.085912	0.084033613	3.535533906	0.641077191	234224.261	-651448.877	647377.687	-796261.844	1	12	18	39	46	15	30	46	66	47	10	15	9	10	39	7	36	70	89	66	Female	Female
6827	6827	RM0008	WG0356	8	689	224703.7196	-0.150603	-0.047052	-0.213221	-0.09026	-0.328336	-0.316343	0.460896	0.054621849	4.527692569	0.83765165	234224.261	-651448.877	431299.799	-543499.843	1	12	18	39	46	15	30	46	66	47	1	11	19	32	8	53	16	23	88	6	Female	Female
6828	6828	RM0008	WG0357	8	690	192573.4908	-0.004116	-0.025116	0.064065	-0.056122	-0.087312	-0.096327	0.226531	0.079831933	3.937003937	0.723679239	234224.261	-651448.877	406095.915	-564588.737	1	12	18	39	46	15	30	46	66	47	1	11	3	32	8	50	41	80	27	6	Female	Female
6830	6830	RM0008	WG0359	8	692	334112.2031	-0.057739	-0.027463	-0.0188	-0.075131	-0.208386	-0.166458	0.296841	0.067226891	4.123105626	0.765666739	234224.261	-651448.877	568319.053	-648037.978	1	12	18	39	46	15	30	46	66	47	10	19	12	28	2	36	9	74	7	12	Female	Female
6831	6831	RM0008	WG0360	8	693	440722.077	0.180873	0.117659	0.400186	0.379597	0.181882	0.246952	-0.078143	0.096638655	3	0.540704358	234224.261	-651448.877	656833.095	-776499.757	1	12	18	39	46	15	30	46	66	47	10	15	9	10	39	7	36	70	89	66	Female	Female
6833	6833	RM0008	WG0362	8	695	459246.0132	-0.07824	-0.030859	-0.037698	-0.074704	-0.197185	-0.157375	0.226531	0.067226891	3.937003937	0.757986592	234224.261	-651448.877	666797.266	-497216.922	1	12	18	39	46	15	30	46	66	47	10	13	1	5	6	11	14	48	13	20	Female	Female
6835	6835	RM0008	WG0365	8	697	399376.4341	-0.08215	-0.037928	-0.053433	-0.086235	-0.166565	-0.146447	0.273404	0.071428571	4.062019202	0.762819571	234224.261	-651448.877	461863.498	-323299.652	1	12	18	39	46	15	30	46	66	47	5	17	14	11	30	45	12	21	25	22	Female	Female
6841	6841	RM0008	WG0371	8	703	397294.3131	0.129773	0.059095	0.315197	0.164901	0.175299	0.265121	0.015603	0.092436975	3.31662479	0.592908027	234224.261	-651448.877	628458.973	-602237.465	1	12	18	39	46	15	30	46	66	47	10	19	12	28	5	57	21	41	22	78	Female	Female
6842	6842	RM0008	WG0372	8	704	297568.3901	0.245314	0.080033	0.455254	0.204238	0.334705	0.380179	-0.10158	0.100840336	2.915475947	0.526367425	234224.261	-651448.877	441173.392	-437628.85	1	12	18	39	46	15	30	46	66	47	5	1	15	30	25	40	39	8	24	16	Female	Female
6848	6848	RM0008	WG0378	8	710	424078.4619	0.138922	0.174541	0.176207	0.347835	0.032535	0.111163	0.109349	0.071428571	3.605551275	0.616209893	234224.261	-651448.877	318705.573	-235870.425	1	12	18	39	46	15	30	46	66	47	5	16	7	23	31	39	48	1	21	75	Female	Female
6849	6849	RM0008	WG0379	8	711	440989.6572	0.002661	0.064253	-0.012541	0.11897	-0.134679	-0.02468	0.273404	0.06302521	4.062019202	0.720593634	234224.261	-651448.877	309766.54	-216977.656	1	12	18	39	46	15	30	46	66	47	5	16	7	23	31	39	48	1	21	87	Female	Female
6856	6856	RM0008	WG0386	8	718	444922.1728	-0.122124	-0.0702	-0.099673	-0.138378	-0.429451	-0.408116	0.460896	0.058823529	4.527692569	0.841428749	234224.261	-651448.877	656005.694	-509829.095	1	12	18	39	46	15	30	46	66	47	10	13	1	5	6	11	14	48	13	20	Female	Female
6858	6858	RM0008	WG0388	8	720	407987.3012	-0.108057	-0.024831	-0.142305	-0.0774	-0.119524	-0.055801	0.203095	0.067226891	3.872983346	0.75385188	234224.261	-651448.877	356935.319	-262352.958	1	12	18	39	46	15	30	46	66	47	5	3	10	33	35	42	47	76	20	86	Female	Female
6860	6860	RM0008	WG0390	8	722	404049.3089	-0.02031	-0.027459	0.032362	-0.074674	-0.183932	-0.173187	0.179658	0.075630252	3.807886553	0.733794242	234224.261	-651448.877	388482.539	-278005.136	1	12	18	39	46	15	30	46	66	47	5	3	10	33	35	52	2	76	20	40	Female	Female
6861	6861	RM0008	WG0391	8	723	428932.6331	-0.171882	-0.058415	-0.243653	-0.12855	-0.390566	-0.31912	0.414023	0.050420168	4.415880433	0.845890928	234224.261	-651448.877	336302.478	-234839.658	1	12	18	39	46	15	30	46	66	47	5	16	7	23	31	39	47	1	21	75	Female	Female
6862	6862	RM0008	WG0392	8	724	364238.8164	0.174615	0.13793	0.425091	0.49001	0.394499	0.40303	-0.10158	0.105042017	2.915475947	0.500182763	234224.261	-651448.877	598457.747	-649478.335	1	12	18	39	46	15	30	46	66	47	10	19	12	28	2	36	9	74	85	12	Female	Female
6863	6863	RM0008	WG0393	8	725	403155.4023	0.071945	0.030877	0.218929	0.0774	0.039958	0.087603	0.156222	0.088235294	3.741657387	0.656249961	234224.261	-651448.877	630533.812	-577469.027	1	12	18	39	46	15	30	46	66	47	10	19	12	5	20	57	21	41	90	63	Female	Female
6864	6864	RM0008	WG0394	8	726	328606.023	0.005817	-0.008774	0.094465	-0.026232	-0.056786	-0.040844	0.109349	0.079831933	3.605551275	0.694084474	234224.261	-651448.877	520270.073	-489709.235	1	12	18	39	46	15	30	46	66	47	10	11	19	30	34	17	24	23	41	36	Female	Female
6865	6865	RM0008	WG0395	8	727	439789.3693	0.082828	0.027436	0.204142	0.073271	0.159543	0.169794	0.062476	0.088235294	3.464101615	0.631727746	234224.261	-651448.877	311463.46	-218495.305	1	12	18	39	46	15	30	46	66	47	5	16	7	23	31	39	48	1	21	87	Female	Female
6868	6868	RM0008	WG0398	8	730	315538.3954	0.302065	0.179219	0.481927	0.423236	0.273939	0.350606	-0.10158	0.100840336	2.915475947	0.493517138	234224.261	-651448.877	504087.435	-487930.235	1	12	18	39	46	15	30	46	66	47	10	11	19	30	34	17	24	23	41	36	Female	Female
6869	6869	RM0008	WG0399	8	731	437950.0205	-0.026251	-0.018319	0.046066	-0.050675	-0.008201	0.017713	0.132785	0.075630252	3.674234614	0.704848925	234224.261	-651448.877	295345.585	-217784.947	1	12	18	39	46	15	30	46	66	47	5	16	7	23	31	39	48	1	21	87	Female	Female
6871	6871	RM0008	WG0401	8	733	522766.41	0.029183	0.008331	0.129051	0.01958	0.080637	0.120304	0.132785	0.084033613	3.674234614	0.669183305	234224.261	-651448.877	747278.323	-551148.085	1	12	18	39	46	15	30	46	66	47	10	13	1	5	13	27	63	30	84	29	Female	Female
6872	6872	RM0008	WG0402	8	734	402600.7129	-0.034813	-0.005979	0.021511	-0.017255	-0.05974	-0.003506	0.156222	0.071428571	3.741657387	0.713569722	234224.261	-651448.877	358987.689	-268667.711	1	12	18	39	46	15	30	46	66	47	5	3	10	33	35	42	47	76	20	86	Female	Female
6873	6873	RM0008	WG0403	8	735	425393.5842	-0.192823	-0.08153	-0.26597	-0.200129	-0.436306	-0.409395	0.414023	0.050420168	4.415880433	0.864704257	234224.261	-651448.877	334895.553	-238139.075	1	12	18	39	46	15	30	46	66	47	5	16	7	23	31	39	47	1	21	75	Female	Female
6876	6876	RM0008	WG0406	8	738	404230.1783	0.047604	0.080317	0.209651	0.272764	0.09804	0.148787	0.015603	0.084033613	3.31662479	0.613549156	234224.261	-651448.877	629375.523	-566257.814	1	12	18	39	46	15	30	46	66	47	10	19	12	5	20	57	21	41	90	63	Female	Female
6879	6879	RM0008	WG0409	8	741	408885.8308	0.001564	-0.002483	0.135642	-0.008347	0.019771	0.018387	0.109349	0.088235294	3.605551275	0.676790841	234224.261	-651448.877	602687.671	-474185.406	1	12	18	39	46	15	30	46	66	47	10	13	1	31	1	11	27	55	46	82	Female	Female
6881	6881	RM0008	WG0411	8	743	445801.6977	-0.1437	-0.045054	-0.176274	-0.110746	-0.319176	-0.257175	0.36715	0.054621849	4.301162634	0.819114928	234224.261	-651448.877	317629.347	-213518.808	1	12	18	39	46	15	30	46	66	47	5	16	7	23	31	39	48	1	21	87	Female	Female
6882	6882	RM0008	WG0412	8	744	435457.2058	0.14717	0.122493	0.240083	0.282167	0.125079	0.170105	0.085912	0.084033613	3.535533906	0.60288659	234224.261	-651448.877	319681.116	-224459.294	1	12	18	39	46	15	30	46	66	47	5	16	7	23	31	39	48	1	21	87	Female	Female
6883	6883	RM0008	WG0413	8	745	408205.7813	0.01404	0.061866	0.100812	0.182581	-0.058438	-0.045422	0.156222	0.079831933	3.741657387	0.675606054	234224.261	-651448.877	641492.46	-623797.946	1	12	18	39	46	15	30	46	66	47	10	19	12	28	5	57	21	41	22	78	Female	Female
6887	6887	RM0008	WG0417	8	749	313981.4624	0.175964	0.11687	0.376792	0.314347	0.220773	0.280926	-0.054707	0.096638655	3.082207001	0.547519893	234224.261	-651448.877	426498.91	-403225.554	1	12	18	39	46	15	30	46	66	47	5	1	15	24	11	59	32	8	16	35	Female	Female
6888	6888	RM0008	WG0418	8	750	406708.7274	0.107148	0.049215	0.305002	0.182113	0.276488	0.31009	-0.007834	0.100840336	3.240370349	0.578558996	234224.261	-651448.877	640206.598	-627152.149	1	12	18	39	46	15	30	46	66	47	10	19	12	28	5	57	21	41	22	78	Female	Female
6889	6889	RM0008	WG0419	8	751	392185.3353	0.065242	0.105406	0.239471	0.353385	0.216451	0.250765	0.015603	0.092436975	3.31662479	0.583085115	234224.261	-651448.877	619296.362	-577092.88	1	12	18	39	46	15	30	46	66	47	10	19	12	5	20	57	21	41	90	63	Female	Female
6890	6890	RM0008	WG0420	8	752	403155.4023	0.121969	0.113281	0.306949	0.350494	0.135795	0.174716	-0.007834	0.092436975	3.240370349	0.57617896	234224.261	-651448.877	630533.812	-577469.027	1	12	18	39	46	15	30	46	66	47	10	19	12	5	20	57	21	41	90	63	Female	Female
6891	6891	RM0008	WG0421	8	753	405030.8523	-0.070408	-0.028966	-0.032893	-0.09879	-0.092393	-0.089808	0.156222	0.075630252	3.741657387	0.732422903	234224.261	-651448.877	619068.409	-525175.471	1	12	18	39	46	15	30	46	66	47	10	13	1	5	20	11	14	48	90	28	Female	Female
6895	6895	RM0008	WG0425	8	757	308526.2696	0.20106	0.133149	0.38201	0.321223	0.181649	0.247067	-0.054707	0.092436975	3.082207001	0.548503814	234224.261	-651448.877	499797.798	-494416.538	1	12	18	39	46	15	30	46	66	47	10	11	19	30	34	17	24	23	41	36	Female	Female
6897	6897	RM0008	WG0427	8	759	441642.9466	-0.153657	-0.07547	-0.159384	-0.172552	-0.413393	-0.372784	0.414023	0.054621849	4.415880433	0.845360244	234224.261	-651448.877	612073.806	-422804.582	1	12	18	39	46	15	30	46	66	47	10	13	1	31	48	33	27	55	46	82	Female	Female
6899	6899	RM0008	WG0430	8	761	453526.6054	-0.130784	-0.070731	-0.112843	-0.155819	-0.40339	-0.371995	0.390587	0.058823529	4.358898944	0.831268373	234224.261	-651448.877	607862.586	-394387.048	1	12	18	39	46	15	30	46	66	47	10	13	1	31	48	33	27	55	46	82	Female	Female
6900	6900	RM0008	WG0431	8	762	455648.7886	-0.019768	-0.036541	0.021027	-0.076808	-0.201034	-0.182452	0.296841	0.075630252	4.123105626	0.754723091	234224.261	-651448.877	634233.041	-433254.481	1	12	18	39	46	15	30	46	66	47	10	13	1	31	21	33	27	55	46	3	Female	Female
6901	6901	RM0008	WG0432	8	763	414183.9717	0.275722	0.167503	0.616224	0.562383	0.496947	0.564892	-0.218762	0.109243697	2.449489743	0.430829072	234224.261	-651448.877	642106.518	-579473.695	1	12	18	39	46	15	30	46	66	47	10	19	12	5	20	57	21	41	90	63	Female	Female
6902	6902	RM0008	WG0433	8	764	455419.1928	-0.11679	-0.057556	-0.137624	-0.195298	-0.280726	-0.215093	0.203095	0.06302521	3.872983346	0.786980551	234224.261	-651448.877	629829.291	-425831.277	1	12	18	39	46	15	30	46	66	47	10	13	1	31	21	33	27	55	46	3	Female	Female
6903	6903	RM0008	WG0434	8	765	458858.8913	-0.086309	-0.044968	-0.100266	-0.103626	-0.217361	-0.16262	0.296841	0.06302521	4.123105626	0.781399124	234224.261	-651448.877	630881.76	-420766.605	1	12	18	39	46	15	30	46	66	47	10	13	1	31	21	33	27	55	46	3	Female	Female
6904	6904	RM0008	WG0435	8	766	407666.7741	-0.082835	-0.019958	-0.012489	-0.060022	-0.146718	-0.102526	0.226531	0.071428571	3.937003937	0.745923473	234224.261	-651448.877	624725.874	-534398.935	1	12	18	39	46	15	30	46	66	47	10	13	1	5	20	11	14	48	90	28	Female	Female
6909	6909	RM0008	WG0440	8	771	368756.4597	0.109835	0.111813	0.292403	0.365999	0.235523	0.264172	-0.007834	0.092436975	3.240370349	0.567866771	234224.261	-651448.877	602958.538	-647404.183	1	12	18	39	46	15	30	46	66	47	10	19	12	28	2	36	9	74	85	12	Female	Female
6910	6910	RM0008	WG0441	8	772	368756.4597	0.259751	0.227074	0.444412	0.522764	0.3366	0.331706	-0.054707	0.105042017	3.082207001	0.489061815	234224.261	-651448.877	602958.538	-647404.183	1	12	18	39	46	15	30	46	66	47	10	19	12	28	2	36	9	74	85	12	Female	Female
6912	6912	RM0008	WG0443	8	774	260326.7712	0.014285	0.005747	0.15169	0.019706	0.081739	0.126332	0.085912	0.084033613	3.535533906	0.662213252	234224.261	-651448.877	454440.223	-512614.595	1	12	18	39	46	15	30	46	66	47	1	11	19	30	34	53	16	23	88	36	Female	Female
6914	6914	RM0008	WG0445	8	776	399494.3645	0.11505	0.05882	0.278756	0.14601	0.17144	0.231765	0.062476	0.092436975	3.464101615	0.607399249	234224.261	-651448.877	628296.469	-585852.824	1	12	18	39	46	15	30	46	66	47	10	19	12	5	20	57	21	41	90	63	Female	Female
6918	6918	RM0008	WG0449	8	780	390375.1794	-0.050274	-0.032682	0.001016	-0.08975	-0.154961	-0.166814	0.273404	0.075630252	4.062019202	0.752960221	234224.261	-651448.877	623517.426	-622403.871	1	12	18	39	46	15	30	46	66	47	10	19	12	28	5	57	21	41	22	78	Female	Female
6919	6919	RM0008	WG0450	8	781	453006.7582	-0.084034	-0.043221	-0.025571	-0.104859	-0.207809	-0.165699	0.273404	0.071428571	4.062019202	0.766596879	234224.261	-651448.877	660140.873	-497143.457	1	12	18	39	46	15	30	46	66	47	10	13	1	5	6	11	14	48	13	20	Female	Female
6920	6920	RM0008	WG0451	8	782	171587.4145	0.018856	0.008057	0.123579	0.023716	-0.03199	0.032436	0.179658	0.079831933	3.807886553	0.690972882	234224.261	-651448.877	354443.202	-529016.663	1	12	18	39	46	15	30	46	66	47	1	11	3	8	29	28	45	63	23	91	Female	Female
6922	6922	RM0008	WG0453	8	784	416782.8997	-0.033031	0.005025	0.020713	0.016122	-0.04352	0.015124	0.179658	0.071428571	3.807886553	0.711316118	234224.261	-651448.877	320788.016	-243754.504	1	12	18	39	46	15	30	46	66	47	5	16	7	23	31	39	47	1	21	75	Female	Female
6923	6923	RM0008	WG0454	8	785	397604.3171	0.017098	-0.020297	0.077564	-0.044516	-0.155566	-0.167206	0.343714	0.075630252	4.242640687	0.74661212	234224.261	-651448.877	627182.106	-590840.915	1	12	18	39	46	15	30	46	66	47	10	19	12	5	20	57	21	41	22	63	Female	Female
6925	6925	RM0008	WG0456	8	787	397228.2167	-0.004136	-0.013821	0.079595	-0.042149	-0.127516	-0.121482	0.203095	0.075630252	3.872983346	0.723168215	234224.261	-651448.877	629469.952	-611811.775	1	12	18	39	46	15	30	46	66	47	10	19	12	28	5	57	21	41	22	78	Female	Female
6926	6926	RM0008	WG0457	8	788	173595.2958	0.020275	-8.10E-05	0.155271	-0.000308	0.067845	0.09898	0.039039	0.088235294	3.391164992	0.654999147	234224.261	-651448.877	358876.797	-530630.534	1	12	18	39	46	15	30	46	66	47	1	11	3	8	29	28	45	63	23	91	Female	Female
6929	6929	RM0008	WG0460	8	791	346727.6023	0.098268	0.039072	0.240357	0.121773	0.191064	0.237948	0.062476	0.092436975	3.464101615	0.614667118	234224.261	-651448.877	579277.363	-685483.962	1	12	18	39	46	15	30	46	66	47	10	19	12	28	2	36	9	57	85	12	Female	Female
6930	6930	RM0008	WG0461	8	792	467021.3026	-0.082884	-0.045598	-0.066309	-0.101485	-0.264924	-0.220105	0.320277	0.06302521	4.183300133	0.78781586	234224.261	-651448.877	636250.119	-413785.025	1	12	18	39	46	15	30	46	66	47	10	13	1	31	21	33	27	55	46	3	Female	Female
6933	6933	RM0008	WG0464	8	795	412064.9989	0.124909	0.108771	0.314538	0.300993	0.203147	0.237705	-0.03127	0.092436975	3.16227766	0.569003218	234224.261	-651448.877	325939.849	-249720.344	1	12	18	39	46	15	30	46	66	47	5	16	7	23	31	39	47	1	21	75	Female	Female
6934	6934	RM0008	WG0465	8	796	457859.099	-0.025737	0.007949	0.096505	0.029628	0.138594	0.142366	0.132785	0.088235294	3.674234614	0.669176673	234224.261	-651448.877	689620.759	-604025.421	1	12	18	39	46	15	30	46	66	47	10	19	12	5	13	27	63	30	84	29	Female	Female
6935	6935	RM0008	WG0466	8	797	242863.0062	0.183275	0.060768	0.426704	0.167487	0.263641	0.29818	-0.10158	0.096638655	2.915475947	0.551148581	234224.261	-651448.877	451170.155	-542284.236	1	12	18	39	46	15	30	46	66	47	1	11	19	32	34	53	16	23	88	21	Female	Female
6938	6938	RM0008	WG0469	8	800	257059.1881	-0.043596	0.045772	-0.017598	0.109907	-0.231972	-0.150668	0.203095	0.06302521	3.872983346	0.730122673	234224.261	-651448.877	471256.17	-551973.753	1	12	18	39	46	15	30	46	66	47	1	11	19	32	34	53	42	23	69	21	Female	Female
6950	6950	RM0008	WG0481	8	812	399376.4341	-0.010741	0.010769	0.109308	0.035959	0.054228	0.09136	0.132785	0.084033613	3.674234614	0.676019488	234224.261	-651448.877	461863.498	-323299.652	1	12	18	39	46	15	30	46	66	47	5	17	14	11	30	45	12	21	25	22	Female	Female
6951	6951	RM0008	WG0482	8	813	425676.3431	0.050193	-0.004658	0.155594	-0.013264	0.016639	0.06315	0.062476	0.079831933	3.464101615	0.66781815	234224.261	-651448.877	312133.065	-232962.835	1	12	18	39	46	15	30	46	66	47	5	16	7	23	31	39	48	1	21	87	Female	Female
6952	6952	RM0008	WG0483	8	814	418454.2797	-0.036355	-0.029771	0.032783	-0.091936	-0.109346	-0.061994	0.156222	0.075630252	3.741657387	0.724057373	234224.261	-651448.877	473640.172	-308252.132	1	12	18	39	46	15	30	46	66	47	5	17	14	11	30	45	12	21	25	22	Female	Female
6953	6953	RM0008	WG0484	8	815	439577.2144	-0.154684	-0.072912	-0.248196	-0.162138	-0.373966	-0.29785	0.343714	0.050420168	4.242640687	0.836666474	234224.261	-651448.877	303351.115	-217341.05	1	12	18	39	46	15	30	46	66	47	5	16	7	23	31	39	48	1	21	87	Female	Female
6954	6954	RM0008	WG0485	8	816	546713.0802	0.122161	0.009454	0.229816	0.015662	-0.000286	0.094635	0.062476	0.079831933	3.464101615	0.650891093	234224.261	-651448.877	-129617.212	-243386.903	1	12	18	39	46	15	30	46	66	47	8	8	28	13	36	4	4	47	86	88	Female	Female
6957	6957	RM0008	WG0488	8	819	511475.337	0.060077	0.000932	0.14056	0.001551	-0.062888	0.017877	0.132785	0.075630252	3.674234614	0.686335225	234224.261	-651448.877	-124636.312	-286995.712	1	12	18	39	46	15	30	46	66	47	8	8	28	13	36	4	4	47	86	25	Female	Female
6958	6958	RM0008	WG0489	8	820	472941.1798	-0.008519	-3.40E-05	0.075284	-8.90E-05	-0.019372	0.039246	0.132785	0.075630252	3.674234614	0.694542514	234224.261	-651448.877	-119699.197	-337742.732	1	12	18	39	46	15	30	46	66	47	8	8	28	13	36	4	34	58	37	25	Female	Female
6959	6959	RM0008	WG0490	8	821	508535.4162	-0.003577	-0.025498	0.035031	-0.053784	-0.185876	-0.102839	0.179658	0.067226891	3.807886553	0.732979493	234224.261	-651448.877	-114883.207	-281675.642	1	12	18	39	46	15	30	46	66	47	8	8	28	13	36	4	4	47	86	25	Female	Female
6960	6960	RM0008	WG0491	8	822	542840.7429	0.105208	0.015831	0.202449	0.026931	0.00425	0.050682	0.156222	0.084033613	3.741657387	0.666088256	234224.261	-651448.877	-122176.099	-241992.096	1	12	18	39	46	15	30	46	66	47	8	8	28	13	36	4	4	47	86	88	Female	Female
6961	6961	RM0008	WG0492	8	823	532450.9022	0.056526	-0.002003	0.090869	-0.003197	-0.195849	-0.146529	0.226531	0.071428571	3.937003937	0.722881547	234224.261	-651448.877	-125558.332	-258943.528	1	12	18	39	46	15	30	46	66	47	8	8	28	13	36	4	4	47	86	88	Female	Female
6963	6963	RM0008	WG0494	8	825	578187.7824	0.072553	0.012482	0.196771	0.025137	0.096955	0.126109	0.062476	0.084033613	3.464101615	0.64739238	234224.261	-651448.877	-139806.672	-210538.486	1	12	18	39	46	15	30	46	66	47	8	8	28	13	36	4	4	47	86	88	Female	Female
6968	6968	RM0008	WG0499	8	830	469260.7558	-0.017599	-0.044294	-0.040344	-0.08361	-0.344136	-0.319269	0.273404	0.06302521	4.062019202	0.779881892	234224.261	-651448.877	-138249.156	-366020.759	1	12	18	39	46	15	30	46	66	47	8	8	6	21	36	4	34	58	37	93	Female	Female
6974	6974	RM0008	WG0506	8	836	532152.3579	-0.150725	-0.065802	-0.189415	-0.149013	-0.348237	-0.330926	0.343714	0.058823529	4.242640687	0.824948609	234224.261	-651448.877	-120565.845	-254825.488	1	12	18	39	46	15	30	46	66	47	8	8	28	13	36	4	4	47	86	88	Female	Female
6975	6975	RM0008	WG0507	8	837	469423.4871	0.085417	0.014353	0.185409	0.034706	-0.044259	-0.03695	0.109349	0.084033613	3.605551275	0.668540434	234224.261	-651448.877	-154327.094	-388036.169	1	12	18	39	46	15	30	46	66	47	8	8	6	21	36	4	34	58	37	93	Female	Female
6976	6976	RM0008	WG0508	8	838	521584.705	-0.064275	-0.039324	-0.080206	-0.08493	-0.316506	-0.301377	0.320277	0.06302521	4.183300133	0.791223779	234224.261	-651448.877	-121861.454	-270327.416	1	12	18	39	46	15	30	46	66	47	8	8	28	13	36	4	4	47	86	25	Female	Female
6980	6980	RM0008	WG0512	8	842	467900.2209	0.030227	-0.014994	0.06775	-0.024245	-0.163742	-0.11412	0.203095	0.071428571	3.872983346	0.723634519	234224.261	-651448.877	-189143.398	-452224.275	1	12	18	39	46	15	30	46	66	47	8	8	6	21	36	4	46	72	45	93	Female	Female
6982	6982	RM0008	WG0514	8	844	509470.5286	0.011786	0.005275	0.099092	0.010318	0.00163	0.078304	0.156222	0.075630252	3.741657387	0.690036543	234224.261	-651448.877	-116142.938	-281579.92	1	12	18	39	46	15	30	46	66	47	8	8	28	13	36	4	4	47	86	25	Female	Female
6984	6984	RM0008	WG0516	8	846	621811.0431	-0.03308	-0.032308	-0.001729	-0.063288	-0.130537	-0.099531	0.156222	0.071428571	3.741657387	0.730193811	234224.261	-651448.877	-235828.424	-244386.908	1	12	18	39	46	15	30	46	66	47	8	8	28	13	36	4	44	47	58	88	Female	Female
6985	6985	RM0008	WG0519	8	847	737401.6775	0.024185	-0.008527	0.01049	-0.009865	-0.205116	-0.1273	0.296841	0.067226891	4.123105626	0.74552986	234224.261	-651448.877	-282834.251	-125700.145	1	12	18	39	46	15	30	46	66	47	9	8	11	22	36	6	66	56	1	77	Female	Female
6986	6986	RM0008	WG0520	8	848	754563.2982	-0.226289	-0.102358	-0.364415	-0.127401	-0.4514	-0.414812	0.390587	0.046218487	4.358898944	0.872818212	234224.261	-651448.877	-272227.433	-92098.85	1	12	18	39	46	15	30	46	66	47	9	8	11	22	36	6	66	56	1	77	Female	Female
[truncated: 74,705 more rows]
