# Supplementary material for: Genetic connectivity of wolverines in western North America
Source: Sci Rep. 2024 Nov 15;14:28248. doi: 10.1038/s41598-024-77956-9 (PMC11568290; doi:10.1038/s41598-024-77956-9)
Supplement: Supplementary file 2 — Supplementary Data 1 [file 41598_2024_77956_MOESM2_ESM.zip › SuppData/genetic_distance_columnar_MALES.csv]

	X	Name.i	Name.j	N.i	N.j	Geo_dist	KinshipLoiselle	KinshipRitland	RelationshipQueller	RelationshipLynchr	RelationshipWangr	RelationshipLi	RoussetsA	Dps	Euclidean	PCA	X.i	Y.i	X.j	Y.j	clust10	clust20	clust30	clust40	clust50	clust60	clust70	clust80	clust90	clust100	clust10.2	clust20.2	clust30.2	clust40.2	clust50.2	clust60.2	clust70.2	clust80.2	clust90.2	clust100.2	Sex.i	Sex.j
2641	2641	RM0004	RM0005	4	5	31903.94105	0.33536	0.141294	0.801279	0.619579	0.763558	0.755402	-0.382818	0.138655462	1.58113883	0.332393597	223325.966	-640622.865	241262.819	-667007.155	1	12	18	39	46	15	30	46	66	47	1	12	18	39	46	19	30	46	87	62	Male	Male
2642	2642	RM0004	RM0006	4	6	166812.3043	-0.086753	-0.040146	-0.180779	-0.10599	-0.178218	-0.20827	0.296841	0.06302521	4.123105626	0.785768595	223325.966	-640622.865	331591.387	-767528.119	1	12	18	39	46	15	30	46	66	47	1	12	4	19	43	20	17	36	73	56	Male	Male
2643	2643	RM0004	RM0007	4	7	447161.8474	0.173269	0.060934	0.417921	0.232215	0.318486	0.323974	-0.148453	0.100840336	2.738612788	0.532596114	223325.966	-640622.865	648596.571	-778820.659	1	12	18	39	46	15	30	46	66	47	10	15	9	10	39	7	36	70	89	66	Male	Male
2648	2648	RM0004	RM0012	4	12	26516.99938	-0.010036	-0.010352	0.026127	-0.02843	-0.117688	-0.08519	0.156222	0.075630252	3.741657387	0.715884914	223325.966	-640622.865	242040.27	-659409.192	1	12	18	39	46	15	30	46	66	47	1	12	18	39	46	19	30	46	87	62	Male	Male
2649	2649	RM0004	RM0013	4	13	31914.72308	0.375333	0.1592	0.749797	0.563124	0.689479	0.726631	-0.335945	0.134453782	1.870828693	0.351903227	223325.966	-640622.865	241313.39	-666985.758	1	12	18	39	46	15	30	46	66	47	1	12	18	39	46	19	30	46	87	62	Male	Male
2650	2650	RM0004	RM0014	4	14	384713.4092	0.102842	0.043447	0.263397	0.151703	0.224469	0.263922	-0.007834	0.088235294	3.240370349	0.598896146	223325.966	-640622.865	606979.668	-669157.829	1	12	18	39	46	15	30	46	66	47	10	19	12	28	2	36	9	57	85	12	Male	Male
2651	2651	RM0004	RM0015	4	15	179275.0076	0.260135	0.165494	0.508014	0.522312	0.40655	0.461944	-0.148453	0.113445378	2.738612788	0.461484782	223325.966	-640622.865	343849.732	-773338.916	1	12	18	39	46	15	30	46	66	47	1	12	4	19	43	20	17	36	73	56	Male	Male
2653	2653	RM0004	RM0018	4	17	192272.9057	0.150253	0.075519	0.285499	0.224329	0.262784	0.335728	-0.03127	0.092436975	3.16227766	0.570016501	223325.966	-640622.865	352051.605	-783446.463	1	12	18	39	46	15	30	46	66	47	1	12	4	19	43	20	17	36	73	56	Male	Male
2656	2656	RM0004	RM0021	4	20	384623.8176	0.067293	0.007776	0.221774	0.021901	0.080294	0.133821	-0.078143	0.084033613	3	0.624645811	223325.966	-640622.865	606892.599	-669120.569	1	12	18	39	46	15	30	46	66	47	10	19	12	28	2	36	9	57	85	12	Male	Male
2657	2657	RM0004	RM0022	4	21	76733.99594	0.173391	0.130676	0.496846	0.484239	0.476142	0.455887	-0.218762	0.113445378	2.449489743	0.463039456	223325.966	-640622.865	271220.799	-700574.438	1	12	18	39	46	15	30	46	66	47	1	12	18	39	46	19	22	46	87	17	Male	Male
2659	2659	RM0004	RM0024	4	23	6462.171546	0.370049	0.211273	0.755256	0.745669	0.68041	0.72221	-0.335945	0.130252101	1.870828693	0.335782496	223325.966	-640622.865	227747.846	-645335.257	1	12	18	39	46	15	30	46	66	47	1	12	18	39	46	15	30	46	66	47	Male	Male
2660	2660	RM0004	RM0025	4	24	205359.5025	0.18462	0.15087	0.431593	0.465824	0.458837	0.490013	-0.171889	0.109243697	2.645751311	0.475005718	223325.966	-640622.865	354111.122	-798950.905	1	12	18	39	46	15	30	46	66	47	1	12	4	19	43	20	17	36	73	56	Male	Male
2661	2661	RM0004	RM0026	4	25	245036.6752	0.050931	0.023135	0.211836	0.085601	0.284465	0.282901	-0.054707	0.092436975	3.082207001	0.600025547	223325.966	-640622.865	455424.935	-562054.164	1	12	18	39	46	15	30	46	66	47	1	11	23	32	8	50	42	23	69	21	Male	Male
2662	2662	RM0004	RM0027	4	26	245036.6752	0.044053	0.015313	0.143753	0.053097	0.194353	0.229412	-0.007834	0.084033613	3.240370349	0.629554895	223325.966	-640622.865	455424.935	-562054.164	1	12	18	39	46	15	30	46	66	47	1	11	23	32	8	50	42	23	69	21	Male	Male
2663	2663	RM0004	RM0028	4	27	245036.6752	0.060884	0.025378	0.225233	0.08987	0.208175	0.258942	-0.078143	0.092436975	3	0.598637917	223325.966	-640622.865	455424.935	-562054.164	1	12	18	39	46	15	30	46	66	47	1	11	23	32	8	50	42	23	69	21	Male	Male
2665	2665	RM0004	RM0030	4	29	255948.5241	0.138625	0.03357	0.292351	0.108799	0.191642	0.234495	-0.054707	0.092436975	3.082207001	0.589852956	223325.966	-640622.865	456761.064	-535657.623	1	12	18	39	46	15	30	46	66	47	1	11	19	32	34	53	16	23	88	21	Male	Male
2667	2667	RM0004	RM0032	4	31	266027.5171	-0.047192	-0.015762	0.01387	-0.043167	-0.067469	-0.022079	0.226531	0.075630252	3.937003937	0.727419928	223325.966	-640622.865	451508.936	-503863.324	1	12	18	39	46	15	30	46	66	47	1	11	19	30	34	53	16	23	88	36	Male	Male
2669	2669	RM0004	RM0034	4	33	258036.0545	-0.071386	-0.02434	0.018186	-0.048969	-0.082601	-0.00808	0.156222	0.075630252	3.741657387	0.720876941	223325.966	-640622.865	476509.12	-590814.272	1	12	18	39	46	15	30	46	66	47	1	11	23	32	8	50	42	23	69	21	Male	Male
2670	2670	RM0004	RM0035	4	34	199587.9829	0.059151	0.035157	0.267692	0.141899	0.280045	0.306625	-0.007834	0.096638655	3.240370349	0.59398896	223325.966	-640622.865	421268.24	-615045.158	1	12	18	39	46	15	30	46	66	47	1	11	23	32	8	50	43	80	82	83	Male	Male
2671	2671	RM0004	RM0036	4	35	199260.6096	0.073752	0.032844	0.303518	0.146965	0.317377	0.306012	-0.078143	0.100840336	3	0.573421581	223325.966	-640622.865	421477.33	-619626.973	1	12	18	39	46	15	30	46	66	47	1	11	23	32	8	50	43	80	82	83	Male	Male
2674	2674	RM0004	RM0039	4	38	194553.0521	-0.061528	-0.030669	0.013974	-0.085414	0.052083	0.081358	0.039039	0.079831933	3.391164992	0.690444157	223325.966	-640622.865	405222.649	-571597.603	1	12	18	39	46	15	30	46	66	47	1	11	3	32	8	50	41	80	27	6	Male	Male
2675	2675	RM0004	RM0040	4	39	437870.3971	-0.010672	-0.013279	0.037781	-0.040239	-0.011496	0.020491	0.085912	0.079831933	3.535533906	0.691627988	223325.966	-640622.865	375983.389	-230225.258	1	12	18	39	46	15	30	46	66	47	5	3	10	20	35	42	62	42	83	42	Male	Male
2677	2677	RM0004	RM0042	4	41	440205.8335	-0.045895	-0.024877	0.007434	-0.079602	-0.027291	0.006591	0.085912	0.079831933	3.535533906	0.703159736	223325.966	-640622.865	368191.582	-224936.53	1	12	18	39	46	15	30	46	66	47	5	3	10	20	35	42	56	42	83	10	Male	Male
2680	2680	RM0004	RM0045	4	44	445103.5863	0.113407	0.03936	0.338045	0.151715	0.320415	0.367248	-0.125016	0.100840336	2.828427125	0.554359767	223325.966	-640622.865	380439.209	-224170.429	1	12	18	39	46	15	30	46	66	47	5	3	10	20	35	42	62	42	83	42	Male	Male
2682	2682	RM0004	RM0047	4	46	443975.196	0.107952	0.030504	0.363939	0.112066	0.289814	0.312383	-0.148453	0.100840336	2.738612788	0.557677893	223325.966	-640622.865	392007.655	-229939.943	1	12	18	39	46	15	30	46	66	47	5	3	10	20	35	42	62	42	19	39	Male	Male
2683	2683	RM0004	RM0048	4	47	435325.6949	0.040013	0.003318	0.099918	0.010125	-0.052095	-0.011744	0.109349	0.079831933	3.605551275	0.684001814	223325.966	-640622.865	385527.129	-236643.604	1	12	18	39	46	15	30	46	66	47	5	3	10	20	35	42	62	42	19	39	Male	Male
2684	2684	RM0004	RM0049	4	48	437749.6472	0.092732	0.020214	0.216267	0.065356	0.067964	0.095127	-0.007834	0.088235294	3.240370349	0.628572638	223325.966	-640622.865	383660.928	-233293.203	1	12	18	39	46	15	30	46	66	47	5	3	10	20	35	42	62	42	19	39	Male	Male
2687	2687	RM0004	RM0052	4	51	413170.1413	0.023092	0.002604	0.163957	0.007305	0.148682	0.1115	-0.03127	0.088235294	3.16227766	0.636968494	223325.966	-640622.865	384857.54	-260337.293	1	12	18	39	46	15	30	46	66	47	5	3	10	33	35	42	33	76	20	89	Male	Male
2688	2688	RM0004	RM0053	4	52	401493.1854	0.084834	0.02807	0.290483	0.101932	0.270998	0.299785	-0.10158	0.096638655	2.915475947	0.578558176	223325.966	-640622.865	408117.498	-284183.715	1	12	18	39	46	15	30	46	66	47	5	17	10	33	35	52	2	76	72	14	Male	Male
2690	2690	RM0004	RM0055	4	54	421711.9679	0.025636	0.014972	0.207775	0.05352	0.227433	0.265347	-0.03127	0.088235294	3.16227766	0.617401237	223325.966	-640622.865	391592.758	-253935.303	1	12	18	39	46	15	30	46	66	47	5	3	10	33	35	42	33	76	19	89	Male	Male
2692	2692	RM0004	RM0057	4	56	434696.689	-0.101892	-0.051289	-0.115278	-0.12939	-0.196061	-0.149482	0.296841	0.067226891	4.123105626	0.781734831	223325.966	-640622.865	389915.301	-239114.204	1	12	18	39	46	15	30	46	66	47	5	3	10	20	35	42	62	42	19	39	Male	Male
2693	2693	RM0004	RM0058	4	57	431607.4507	0.148536	0.049935	0.361041	0.16837	0.279119	0.333543	-0.10158	0.096638655	2.915475947	0.557623381	223325.966	-640622.865	384547.536	-240257.286	1	12	18	39	46	15	30	46	66	47	5	3	10	20	35	42	62	42	19	39	Male	Male
2694	2694	RM0004	RM0059	4	58	447452.9831	-0.059203	-0.015074	-0.003266	-0.060968	0.089312	0.162315	0.062476	0.075630252	3.464101615	0.688149197	223325.966	-640622.865	385611.34	-223636.499	1	12	18	39	46	15	30	46	66	47	5	3	10	20	35	42	62	42	83	42	Male	Male
2697	2697	RM0004	RM0062	4	61	452251.6971	0.016927	0.009828	0.118415	0.029314	0.052754	0.124645	0.109349	0.084033613	3.605551275	0.667785964	223325.966	-640622.865	388962.326	-219794.879	1	12	18	39	46	15	30	46	66	47	5	3	10	20	35	42	62	42	83	42	Male	Male
2699	2699	RM0004	RM0064	4	63	442558.1135	0.125292	0.037015	0.214485	0.10902	0.114003	0.074427	0.039039	0.092436975	3.391164992	0.622769899	223325.966	-640622.865	390280.501	-230764.515	1	12	18	39	46	15	30	46	66	47	5	3	10	20	35	42	62	42	19	39	Male	Male
2703	2703	RM0004	RM0068	4	67	431932.662	0.123021	0.039362	0.260813	0.102773	0.243303	0.245297	-0.054707	0.092436975	3.082207001	0.589750115	223325.966	-640622.865	389643.143	-241994.691	1	12	18	39	46	15	30	46	66	47	5	3	10	20	35	42	33	42	19	39	Male	Male
2705	2705	RM0004	RM0070	4	69	328038.0771	0.129626	0.052382	0.36243	0.187755	0.310123	0.400527	-0.10158	0.096638655	2.915475947	0.552957013	223325.966	-640622.865	488806.121	-447933.303	1	12	18	39	46	15	30	46	66	47	5	1	15	30	25	40	39	35	52	73	Male	Male
2709	2709	RM0004	RM0077	4	73	303513.2673	0.18398	0.065492	0.451864	0.22631	0.397175	0.432874	-0.171889	0.100840336	2.645751311	0.515437835	223325.966	-640622.865	392908.633	-388904.724	1	12	18	39	46	15	30	46	66	47	5	1	15	24	11	59	32	32	4	72	Male	Male
2713	2713	RM0004	RM0082	4	77	326525.4616	0.102011	0.047498	0.35884	0.134587	0.415251	0.450979	-0.10158	0.105042017	2.915475947	0.546321077	223325.966	-640622.865	402450.582	-367615.083	1	12	18	39	46	15	30	46	66	47	5	1	14	24	45	59	32	73	4	97	Male	Male
2714	2714	RM0004	RM0084	4	78	325086.9229	0.122895	0.04096	0.33573	0.150516	0.315165	0.317915	-0.10158	0.096638655	2.915475947	0.563385544	223325.966	-640622.865	479761.149	-440816.698	1	12	18	39	46	15	30	46	66	47	5	1	15	30	25	40	39	35	52	73	Male	Male
2716	2716	RM0004	RM0086	4	80	318674.3747	0.138335	0.054475	0.319448	0.184846	0.224819	0.263675	-0.03127	0.092436975	3.16227766	0.580811164	223325.966	-640622.865	449922.108	-416552.462	1	12	18	39	46	15	30	46	66	47	5	1	15	24	25	40	39	8	24	16	Male	Male
2717	2717	RM0004	RM0087	4	81	303473.3448	-0.048513	-0.012256	0.077643	-0.046948	0.143838	0.178303	0.062476	0.088235294	3.464101615	0.66786127	223325.966	-640622.865	394278.96	-389881.674	1	12	18	39	46	15	30	46	66	47	5	1	15	24	11	59	32	32	4	72	Male	Male
2718	2718	RM0004	RM0088	4	82	333203.5394	0.214119	0.077261	0.521161	0.307086	0.423546	0.463783	-0.195326	0.109243697	2.549509757	0.487211064	223325.966	-640622.865	382914.467	-348123.106	1	12	18	39	46	15	30	46	66	47	5	17	14	24	45	59	32	44	62	27	Male	Male
2720	2720	RM0004	RM0092	4	84	339588.2458	0.124097	0.05442	0.310102	0.200328	0.223565	0.220767	-0.078143	0.096638655	3	0.572927481	223325.966	-640622.865	477922.458	-415899.028	1	12	18	39	46	15	30	46	66	47	5	1	15	30	25	40	39	35	52	43	Male	Male
2722	2722	RM0004	RM0095	4	86	284305.1933	0.155382	0.042102	0.324983	0.137766	0.179195	0.204506	-0.10158	0.096638655	2.915475947	0.573792336	223325.966	-640622.865	401831.97	-419342.388	1	12	18	39	46	15	30	46	66	47	5	1	15	24	11	59	32	8	16	58	Male	Male
2723	2723	RM0004	RM0096	4	87	342579.3516	0.054838	0.006521	0.12237	0.016516	0.075196	0.079442	0.062476	0.084033613	3.464101615	0.658481932	223325.966	-640622.865	395983.559	-344734.427	1	12	18	39	46	15	30	46	66	47	5	17	14	11	45	59	32	44	62	27	Male	Male
2726	2726	RM0004	RM0099	4	90	317037.223	0.177208	0.058029	0.386792	0.163184	0.3088	0.369682	-0.10158	0.100840336	2.915475947	0.545653995	223325.966	-640622.865	387106.984	-369166.83	1	12	18	39	46	15	30	46	66	47	5	1	14	24	45	59	32	73	4	100	Male	Male
2727	2727	RM0004	RM0101	4	91	330246.6122	0.066731	0.028434	0.242339	0.104254	0.225319	0.268008	-0.007834	0.092436975	3.240370349	0.606111418	223325.966	-640622.865	399051.096	-361009.733	1	12	18	39	46	15	30	46	66	47	5	1	14	24	45	59	32	73	4	97	Male	Male
2728	2728	RM0004	RM0103	4	92	353206.3284	0.025926	0.012015	0.194003	0.051883	0.258545	0.236888	-0.078143	0.096638655	3	0.604204738	223325.966	-640622.865	393461.613	-331093.267	1	12	18	39	46	15	30	46	66	47	5	17	14	11	45	52	2	44	62	27	Male	Male
2729	2729	RM0004	RM0104	4	93	320830.6527	0.212435	0.077161	0.569244	0.311145	0.49073	0.493982	-0.242199	0.113445378	2.34520788	0.467219562	223325.966	-640622.865	384610.466	-363279.003	1	12	18	39	46	15	30	46	66	47	5	1	14	24	45	59	32	73	4	100	Male	Male
2730	2730	RM0004	RM0106	4	94	319389.6575	0.016682	0.000647	0.120846	0.001762	0.246832	0.260892	-0.007834	0.088235294	3.240370349	0.632113338	223325.966	-640622.865	439609.176	-405609.405	1	12	18	39	46	15	30	46	66	47	5	1	15	24	11	40	39	8	24	35	Male	Male
2732	2732	RM0004	RM0109	4	96	310755.7386	-0.007855	-0.00865	0.11503	-0.031433	0.033128	0.089626	0.039039	0.079831933	3.391164992	0.672408967	223325.966	-640622.865	423527.805	-402950.08	1	12	18	39	46	15	30	46	66	47	5	1	15	24	11	59	32	8	16	35	Male	Male
2733	2733	RM0004	RM0110	4	97	146044.0967	0.271637	0.16929	0.615481	0.609846	0.578983	0.607716	-0.265635	0.117647059	2.236067977	0.40573956	223325.966	-640622.865	362818.839	-597372.24	1	12	18	39	46	15	30	46	66	47	1	11	3	32	8	50	41	80	78	91	Male	Male
2735	2735	RM0004	RM0112	4	99	122948.4147	-0.187832	-0.079641	-0.231233	-0.20971	-0.273981	-0.280456	0.273404	0.06302521	4.062019202	0.81780683	223325.966	-640622.865	329855.242	-579240.245	1	12	18	39	46	15	30	46	66	47	1	11	3	8	29	28	41	80	78	91	Male	Male
2736	2736	RM0004	RM0115	4	100	198359.4792	0.000508	0.003763	0.153981	0.017412	0.242673	0.215359	-0.054707	0.092436975	3.082207001	0.621962307	223325.966	-640622.865	363870.445	-500645.251	1	12	18	39	46	15	30	46	66	47	1	11	22	8	29	28	45	63	56	32	Male	Male
2738	2738	RM0004	RM0119	4	102	152623.0477	0.172144	0.05442	0.433767	0.200705	0.32428	0.341425	-0.125016	0.105042017	2.828427125	0.534801087	223325.966	-640622.865	359069.895	-570856.251	1	12	18	39	46	15	30	46	66	47	1	11	3	8	29	28	41	80	78	91	Male	Male
2739	2739	RM0004	RM0120	4	103	178528.1274	-0.076475	-0.034147	-0.097736	-0.107187	-0.039237	-0.066503	0.156222	0.071428571	3.741657387	0.737392616	223325.966	-640622.865	365753.579	-532981.482	1	12	18	39	46	15	30	46	66	47	1	11	3	8	29	28	45	63	23	91	Male	Male
2740	2740	RM0004	RM0123	4	104	195451.4723	0.118349	0.10442	0.35014	0.346175	0.375685	0.370593	-0.125016	0.100840336	2.828427125	0.527154436	223325.966	-640622.865	402675.79	-562938.126	1	12	18	39	46	15	30	46	66	47	1	11	3	32	8	50	41	80	27	6	Male	Male
2741	2741	RM0004	RM0125	4	105	195451.4723	0.028033	0.029756	0.181544	0.117535	0.351016	0.35648	-0.03127	0.100840336	3.16227766	0.591529696	223325.966	-640622.865	402675.79	-562938.126	1	12	18	39	46	15	30	46	66	47	1	11	3	32	8	50	41	80	27	6	Male	Male
2743	2743	RM0004	RM0127	4	107	440104.7689	-0.11613	-0.048658	-0.112943	-0.154862	-0.176827	-0.151682	0.203095	0.067226891	3.872983346	0.769716436	223325.966	-640622.865	390580.628	-233538.002	1	12	18	39	46	15	30	46	66	47	5	3	10	20	35	42	62	42	19	39	Male	Male
2744	2744	RM0004	RM0128	4	108	441773.2854	0.115486	0.043008	0.283232	0.146771	0.221134	0.23486	-0.078143	0.092436975	3	0.583379016	223325.966	-640622.865	391403.192	-232072.156	1	12	18	39	46	15	30	46	66	47	5	3	10	20	35	42	62	42	19	39	Male	Male
2746	2746	RM0004	RM0130	4	110	400864.4526	0.081384	0.042684	0.246746	0.145327	0.209541	0.317057	-0.03127	0.084033613	3.16227766	0.60011718	223325.966	-640622.865	410541.775	-286161.936	1	12	18	39	46	15	30	46	66	47	5	17	10	33	35	52	2	76	72	14	Male	Male
2747	2747	RM0004	RM0131	4	111	444379.3908	-0.11865	-0.04538	-0.145806	-0.157988	-0.041974	-0.076391	0.132785	0.071428571	3.674234614	0.746942409	223325.966	-640622.865	347811.543	-214035.964	1	12	18	39	46	15	30	46	66	47	5	3	7	23	31	39	56	1	83	10	Male	Male
2748	2748	RM0004	RM0134	4	112	425137.9792	-0.104216	-0.030525	-0.068455	-0.102946	0.096098	0.103916	0.132785	0.079831933	3.674234614	0.712452432	223325.966	-640622.865	409065.105	-258205.196	1	12	18	39	46	15	30	46	66	47	5	3	10	33	35	42	33	76	72	76	Male	Male
2751	2751	RM0004	RM0137	4	115	431791.8512	0.072871	0.024135	0.180057	0.062678	0.123146	0.178624	0.015603	0.084033613	3.31662479	0.63242596	223325.966	-640622.865	367101.665	-233470.865	1	12	18	39	46	15	30	46	66	47	5	3	10	20	35	42	56	42	83	10	Male	Male
2755	2755	RM0004	RM0153	4	119	1480320.703	-0.03582	-0.043725	-0.112894	-0.101977	-0.07494	-0.070431	0.156222	0.067226891	3.741657387	0.740003967	223325.966	-640622.865	-49606.492	814319.49	1	12	18	39	46	15	30	46	66	47	6	20	8	36	22	24	67	64	80	99	Male	Male
2756	2756	RM0004	RM0155	4	120	1480320.703	-0.095214	-0.059529	-0.171907	-0.148675	-0.155762	-0.115326	0.203095	0.06302521	3.872983346	0.772166135	223325.966	-640622.865	-49606.492	814319.49	1	12	18	39	46	15	30	46	66	47	6	20	8	36	22	24	67	64	80	99	Male	Male
2757	2757	RM0004	RM0156	4	121	1482708.413	-0.076548	0.018175	-0.079423	0.044395	-0.182491	-0.162048	0.203095	0.071428571	3.872983346	0.737493347	223325.966	-640622.865	-41042.86	818326.538	1	12	18	39	46	15	30	46	66	47	6	20	8	36	22	24	67	64	80	99	Male	Male
2759	2759	RM0004	RM0168	4	123	1490904.09	-0.038413	-0.033488	-0.011303	-0.086347	-0.125858	-0.040687	0.156222	0.067226891	3.741657387	0.73306908	223325.966	-640622.865	155950.772	848758.076	1	12	18	39	46	15	30	46	66	47	6	20	13	16	28	14	65	3	61	18	Male	Male
2761	2761	RM0004	RM0172	4	125	1504396.895	0.010245	-0.011893	-0.026598	-0.030181	-0.111976	-0.036665	0.156222	0.06302521	3.741657387	0.723793016	223325.966	-640622.865	168665.314	862780.684	1	12	18	39	46	15	30	46	66	47	6	20	13	16	28	14	65	3	61	18	Male	Male
2762	2762	RM0004	RM0173	4	126	1356799.368	-0.143945	-0.061503	-0.230913	-0.175528	-0.24222	-0.238828	0.273404	0.058823529	4.062019202	0.807392964	223325.966	-640622.865	286611.562	714699.775	1	12	18	39	46	15	30	46	66	47	6	20	13	37	49	47	18	18	12	96	Male	Male
2763	2763	RM0004	RM0175	4	127	1323830.438	-0.137633	-0.064341	-0.185983	-0.204694	-0.190382	-0.171272	0.156222	0.067226891	3.741657387	0.776486801	223325.966	-640622.865	310124.431	680358.988	1	12	18	39	46	15	30	46	66	47	6	20	13	37	49	47	18	18	12	96	Male	Male
2764	2764	RM0004	RM0179	4	128	1333723.967	-0.064047	-0.036202	-0.030414	-0.077665	-0.034014	-0.082552	0.132785	0.079831933	3.674234614	0.721015467	223325.966	-640622.865	308546.536	690375.66	1	12	18	39	46	15	30	46	66	47	6	20	13	37	49	47	18	18	12	96	Male	Male
2766	2766	RM0004	RM0181	4	130	1428115.854	0.006369	0.044335	0.07978	0.104423	0.003194	-0.01351	0.039039	0.079831933	3.391164992	0.662411867	223325.966	-640622.865	-19937.762	766621.837	1	12	18	39	46	15	30	46	66	47	6	20	8	36	22	37	67	68	48	7	Male	Male
2767	2767	RM0004	RM0186	4	131	1463320.154	0.013938	0.04829	-0.011519	0.12004	-0.067767	-0.06217	0.109349	0.071428571	3.605551275	0.68870576	223325.966	-640622.865	-58250.002	795350.967	1	12	18	39	46	15	30	46	66	47	6	20	8	36	22	24	67	64	80	99	Male	Male
2768	2768	RM0004	RM0189	4	132	1463320.154	-0.081763	-0.053144	-0.140612	-0.139956	-0.177374	-0.151448	0.156222	0.06302521	3.741657387	0.763158933	223325.966	-640622.865	-58250.002	795350.967	1	12	18	39	46	15	30	46	66	47	6	20	8	36	22	24	67	64	80	99	Male	Male
2771	2771	RM0004	RM0193	4	135	1390167.313	-0.09759	-0.046105	-0.193792	-0.113366	-0.27851	-0.282981	0.203095	0.06302521	3.872983346	0.783993489	223325.966	-640622.865	-10421.75	729751.961	1	12	18	39	46	15	30	46	66	47	6	20	8	36	22	37	67	68	48	7	Male	Male
2773	2773	RM0004	RM0198	4	137	1319001.968	0.044546	0.009264	0.232087	0.032787	0.234539	0.244423	-0.054707	0.096638655	3.082207001	0.606578465	223325.966	-640622.865	308053.699	675654.994	1	12	18	39	46	15	30	46	66	47	6	20	13	37	49	47	18	18	12	96	Male	Male
2774	2774	RM0004	RM0199	4	138	1338345.53	-0.054168	-0.044287	-0.096879	-0.118571	-0.145173	-0.147567	0.179658	0.067226891	3.807886553	0.753433681	223325.966	-640622.865	287402.765	696187.863	1	12	18	39	46	15	30	46	66	47	6	20	13	37	49	47	18	18	12	96	Male	Male
2777	2777	RM0004	RM0203	4	141	1510795.938	-0.107323	-0.061414	-0.198005	-0.11734	-0.260638	-0.211089	0.273404	0.054621849	4.062019202	0.800165405	223325.966	-640622.865	177179.302	869468.143	1	12	18	39	46	15	30	46	66	47	6	20	13	16	28	14	65	3	61	18	Male	Male
2778	2778	RM0004	RM0204	4	142	1497262.819	-0.077649	-0.008496	-0.099128	-0.021499	-0.101058	-0.017621	0.249968	0.067226891	4	0.745961767	223325.966	-640622.865	163527.15	855445.332	1	12	18	39	46	15	30	46	66	47	6	20	13	16	28	14	65	3	61	18	Male	Male
2780	2780	RM0004	RM0206	4	144	1429895.033	-0.089342	-0.048726	-0.089786	-0.108221	-0.118696	-0.082202	0.203095	0.067226891	3.872983346	0.755745667	223325.966	-640622.865	-19021.286	768585.287	1	12	18	39	46	15	30	46	66	47	6	20	8	36	22	37	67	68	48	7	Male	Male
2783	2783	RM0004	RM0210	4	147	1429895.033	-0.128802	-0.05746	-0.159112	-0.130017	-0.139012	-0.099433	0.249968	0.06302521	4	0.778934753	223325.966	-640622.865	-19021.286	768585.287	1	12	18	39	46	15	30	46	66	47	6	20	8	36	22	37	67	68	48	7	Male	Male
2786	2786	RM0004	RM0214	4	150	1561780.034	-0.141327	-0.070091	-0.232688	-0.20865	-0.233932	-0.243405	0.249968	0.058823529	4	0.80708653	223325.966	-640622.865	202898.636	921023.573	1	12	18	39	46	15	30	46	66	47	6	20	13	16	28	14	65	3	61	18	Male	Male
2787	2787	RM0004	RM0215	4	151	1497262.819	-0.007834	0.013779	0.023984	0.042389	-0.106195	-0.011253	0.085912	0.071428571	3.535533906	0.695220298	223325.966	-640622.865	163527.15	855445.332	1	12	18	39	46	15	30	46	66	47	6	20	13	16	28	14	65	3	61	18	Male	Male
2788	2788	RM0004	RM0216	4	152	1319001.968	0.006481	-0.003352	0.088089	-0.012187	0.181793	0.192878	0.015603	0.079831933	3.31662479	0.653630563	223325.966	-640622.865	308053.699	675654.994	1	12	18	39	46	15	30	46	66	47	6	20	13	37	49	47	18	18	12	96	Male	Male
2789	2789	RM0004	RM0217	4	153	1377939.832	-0.156372	-0.051132	-0.280537	-0.154831	-0.300954	-0.288422	0.296841	0.054621849	4.123105626	0.820762863	223325.966	-640622.865	250724.112	737044.556	1	12	18	39	46	15	30	46	66	47	6	20	13	37	49	47	18	18	12	96	Male	Male
2795	2795	RM0004	RM0227	4	159	1351924.512	-0.052333	-0.027096	-0.053631	-0.080105	-0.097735	-0.086059	0.109349	0.071428571	3.605551275	0.726024455	223325.966	-640622.865	-636992.534	402234.731	1	12	18	39	46	15	30	46	66	47	2	6	27	3	23	12	52	25	67	81	Male	Male
2796	2796	RM0004	RM0239	4	160	706136.6768	0.04051	0.030207	0.195814	0.068072	0.24944	0.266677	-0.007834	0.088235294	3.240370349	0.615914618	223325.966	-640622.865	3910.855	30559.685	1	12	18	39	46	15	30	46	66	47	3	10	16	7	50	21	15	19	35	15	Male	Male
2797	2797	RM0004	RM0240	4	161	1198495.347	0.006995	0.064306	0.065491	0.183342	0.09872	0.088834	0.039039	0.088235294	3.391164992	0.638323145	223325.966	-640622.865	-467754.745	338559.727	1	12	18	39	46	15	30	46	66	47	2	6	27	3	26	30	6	62	67	30	Male	Male
2799	2799	RM0004	RM0245	4	163	1937968.236	-0.131224	-0.050884	-0.16444	-0.145496	-0.106023	-0.092014	0.226531	0.067226891	3.937003937	0.770865569	223325.966	-640622.865	-822330.525	991039.903	1	12	18	39	46	15	30	46	66	47	4	5	20	38	12	26	55	7	28	57	Male	Male
2800	2800	RM0004	RM0246	4	164	1229798.476	-0.077551	-0.04488	-0.08022	-0.138821	-0.249347	-0.185314	0.203095	0.06302521	3.872983346	0.770536293	223325.966	-640622.865	-497980.737	355429.81	1	12	18	39	46	15	30	46	66	47	2	6	27	3	26	30	6	62	67	30	Male	Male
2801	2801	RM0004	RM0250	4	165	1750237.304	-0.011137	-0.00757	-0.010387	-0.01992	-0.064641	-0.074941	0.085912	0.075630252	3.535533906	0.702882771	223325.966	-640622.865	-720589.191	833268.175	1	12	18	39	46	15	30	46	66	47	4	4	20	38	19	54	37	53	81	37	Male	Male
2802	2802	RM0004	RM0253	4	166	1019751.032	-0.023585	-0.008175	-0.040667	-0.022132	-0.018199	0.020365	0.203095	0.071428571	3.872983346	0.720323187	223325.966	-640622.865	-330154.325	215853.483	1	12	18	39	46	15	30	46	66	47	2	6	27	18	9	22	57	28	60	53	Male	Male
2803	2803	RM0004	RM0260	4	167	1627643.337	-0.084698	-0.043092	-0.107699	-0.118727	-0.055782	-0.019979	0.085912	0.075630252	3.535533906	0.72529543	223325.966	-640622.865	-122914.827	949767.07	1	12	18	39	46	15	30	46	66	47	6	20	8	40	14	13	59	10	74	33	Male	Male
2804	2804	RM0004	RM0262	4	168	1309573.178	0.004349	0.044484	0.012061	0.117515	-0.134469	-0.132207	0.109349	0.071428571	3.605551275	0.696108091	223325.966	-640622.865	-222347.848	590781.52	1	12	18	39	46	15	30	46	66	47	2	6	27	6	17	38	70	59	79	31	Male	Male
2806	2806	RM0004	RM0270	4	170	1265501.394	-0.064981	-0.057208	-0.086973	-0.171854	-0.185647	-0.180267	0.156222	0.067226891	3.741657387	0.759780109	223325.966	-640622.865	-390300.051	466154.841	1	12	18	39	46	15	30	46	66	47	2	6	27	17	26	31	6	62	67	30	Male	Male
2807	2807	RM0004	RM0274	4	171	939438.929	-0.059833	-0.041059	-0.098633	-0.093907	-0.070282	-0.055027	0.132785	0.067226891	3.674234614	0.736261237	223325.966	-640622.865	-87282.007	245982.001	1	12	18	39	46	15	30	46	66	47	7	7	26	27	15	10	5	4	3	68	Male	Male
2808	2808	RM0004	RM0275	4	172	1478063.2	-0.096706	-0.032534	-0.060897	-0.06525	0.00407	0.02384	0.132785	0.075630252	3.674234614	0.720804883	223325.966	-640622.865	-372288.599	712120.316	1	12	18	39	46	15	30	46	66	47	2	6	27	2	40	9	29	34	10	38	Male	Male
2809	2809	RM0004	RM0276	4	173	1192893	-0.02217	-0.009204	0.033025	-0.024652	-0.060641	-0.05742	0.062476	0.079831933	3.464101615	0.694210038	223325.966	-640622.865	-319863.67	421421.733	1	12	18	39	46	15	30	46	66	47	2	6	27	17	18	31	38	54	44	67	Male	Male
2810	2810	RM0004	RM0278	4	174	863371.4991	-0.107299	-0.045597	-0.156095	-0.159265	0.022975	0.012786	0.109349	0.075630252	3.605551275	0.73172009	223325.966	-640622.865	673.333	193545.074	1	12	18	39	46	15	30	46	66	47	7	7	26	27	50	2	40	69	77	70	Male	Male
2811	2811	RM0004	RM0280	4	175	1309287.172	0.012789	-0.006973	0.104052	-0.018804	0.111366	0.124677	-0.007834	0.084033613	3.240370349	0.653017707	223325.966	-640622.865	-318106.897	551469.142	1	12	18	39	46	15	30	46	66	47	2	6	27	17	40	9	29	34	10	38	Male	Male
2815	2815	RM0004	RM0286	4	179	1169072.156	-0.140985	-0.065016	-0.19484	-0.1712	-0.302911	-0.298355	0.226531	0.06302521	3.937003937	0.801170128	223325.966	-640622.865	-401778.831	347290.946	1	12	18	39	46	15	30	46	66	47	2	6	27	3	26	30	6	62	67	30	Male	Male
2816	2816	RM0004	RM0289	4	180	1545595.72	-0.122931	-0.044185	-0.139373	-0.138554	-0.052231	0.0125	0.203095	0.067226891	3.872983346	0.755512611	223325.966	-640622.865	-205011.154	844433.848	1	12	18	39	46	15	30	46	66	47	6	20	8	40	14	13	59	10	49	33	Male	Male
2817	2817	RM0004	RM0290	4	181	545132.3608	0.037008	0.016159	0.226241	0.073077	0.181796	0.243002	-0.054707	0.092436975	3.082207001	0.609884676	223325.966	-640622.865	275188.625	-97963.16	1	12	18	39	46	15	30	46	66	47	3	18	24	34	24	48	20	78	8	8	Male	Male
2818	2818	RM0004	RM0291	4	182	918837.7266	-0.178977	-0.054084	-0.297556	-0.173821	-0.282647	-0.287617	0.249968	0.06302521	4	0.811673006	223325.966	-640622.865	-56009.668	234725.278	1	12	18	39	46	15	30	46	66	47	7	7	26	27	15	10	5	4	3	68	Male	Male
2819	2819	RM0004	RM0293	4	183	960084.0297	0.030916	-0.004975	0.121803	-0.014573	0.057172	0.044	0.062476	0.084033613	3.464101615	0.667702488	223325.966	-640622.865	-279471.108	177274.712	1	12	18	39	46	15	30	46	66	47	9	7	11	18	9	22	57	28	60	53	Male	Male
2820	2820	RM0004	RM0294	4	184	1327964.675	-0.073564	-0.024898	-0.038021	-0.087039	0.020843	0.015534	0.085912	0.075630252	3.535533906	0.709584225	223325.966	-640622.865	-178768.052	625003.691	1	12	18	39	46	15	30	46	66	47	2	6	8	6	17	38	70	59	79	31	Male	Male
2821	2821	RM0004	RM0295	4	185	1656903.322	-0.045675	-0.023963	-0.089785	-0.06632	-0.041765	-0.093535	0.179658	0.071428571	3.807886553	0.734310149	223325.966	-640622.865	-267251.726	941989.579	1	12	18	39	46	15	30	46	66	47	6	20	8	40	14	13	59	50	74	71	Male	Male
2822	2822	RM0004	RM0297	4	186	1387100.131	-0.163026	-0.071472	-0.232196	-0.173249	-0.386876	-0.373712	0.36715	0.054621849	4.301162634	0.841944152	223325.966	-640622.865	-472435.477	559361.63	1	12	18	39	46	15	30	46	66	47	2	6	27	2	40	9	29	34	10	38	Male	Male
2823	2823	RM0004	RM0298	4	187	958023.0715	-0.051546	-0.020357	-0.032777	-0.053459	-0.035463	-0.083471	0.085912	0.079831933	3.535533906	0.708553506	223325.966	-640622.865	-97393.452	262121.429	1	12	18	39	46	15	30	46	66	47	7	7	26	27	15	10	5	4	3	68	Male	Male
2825	2825	RM0004	RM0301	4	189	1104012.787	-0.075577	-0.039491	-0.134807	-0.11301	-0.218276	-0.215666	0.226531	0.06302521	3.937003937	0.774306087	223325.966	-640622.865	-251324.818	356147.353	1	12	18	39	46	15	30	46	66	47	2	6	27	18	18	56	38	54	44	67	Male	Male
2827	2827	RM0004	RM0303	4	191	1379146.493	-0.195636	-0.085466	-0.307173	-0.225495	-0.317912	-0.331879	0.343714	0.058823529	4.242640687	0.843228988	223325.966	-640622.865	-538375.011	509097.393	1	12	18	39	46	15	30	46	66	47	2	6	27	3	26	12	6	25	67	30	Male	Male
2828	2828	RM0004	RM0304	4	192	993224.5949	-0.150061	-0.079113	-0.24183	-0.150805	-0.308573	-0.312329	0.249968	0.058823529	4	0.813154012	223325.966	-640622.865	-152947.589	278568.795	1	12	18	39	46	15	30	46	66	47	7	7	26	27	15	10	5	4	39	68	Male	Male
2829	2829	RM0004	RM0305	4	193	1372059.01	-0.098003	-0.038243	-0.143308	-0.121514	0.049658	0.03525	0.109349	0.075630252	3.605551275	0.723782242	223325.966	-640622.865	-115310.376	688990.37	1	12	18	39	46	15	30	46	66	47	6	20	8	6	17	34	70	31	32	31	Male	Male
2830	2830	RM0004	RM0307	4	194	1506420.016	0.029448	0.003623	0.015203	0.009014	-0.063723	-0.032282	0.109349	0.071428571	3.605551275	0.697993123	223325.966	-640622.865	-354256.972	750671.214	1	12	18	39	46	15	30	46	66	47	2	6	8	2	40	9	29	34	10	38	Male	Male
2831	2831	RM0004	RM0308	4	195	1412764.749	-0.124129	-0.068961	-0.206488	-0.200274	-0.232388	-0.261548	0.179658	0.06302521	3.807886553	0.790013126	223325.966	-640622.865	-175957.023	714544.036	1	12	18	39	46	15	30	46	66	47	6	20	8	6	17	34	70	31	32	31	Male	Male
2832	2832	RM0004	RM0309	4	196	1160139.473	0.051686	0.014065	0.174934	0.036377	0.179048	0.204352	-0.03127	0.088235294	3.16227766	0.623254257	223325.966	-640622.865	-432017.138	316690.57	1	12	18	39	46	15	30	46	66	47	2	6	27	3	26	30	6	62	67	30	Male	Male
2833	2833	RM0004	RM0310	4	197	988724.4651	-0.09859	-0.013624	-0.154396	-0.03979	-0.172318	-0.169369	0.226531	0.06302521	3.937003937	0.764407349	223325.966	-640622.865	-207510.02	249296.469	1	12	18	39	46	15	30	46	66	47	7	7	26	18	15	10	5	4	39	53	Male	Male
2834	2834	RM0004	RM0311	4	198	733936.1352	0.001022	0.021672	-0.000182	0.055836	0.001476	0.009271	0.156222	0.075630252	3.741657387	0.69477369	223325.966	-640622.865	-35494.51	46162.554	1	12	18	39	46	15	30	46	66	47	3	10	16	7	50	2	40	19	35	15	Male	Male
2835	2835	RM0004	RM0314	4	199	1575990.158	-0.16765	-0.053134	-0.231572	-0.202864	-0.163561	-0.115003	0.203095	0.06302521	3.872983346	0.786736444	223325.966	-640622.865	-133178.953	894515.311	1	12	18	39	46	15	30	46	66	47	6	20	8	40	14	13	59	10	74	33	Male	Male
2836	2836	RM0004	RM0317	4	200	1619199.433	-0.056977	-0.024651	0.01483	-0.065132	-0.00484	0.008405	0.085912	0.079831933	3.535533906	0.701692663	223325.966	-640622.865	-138613.653	937606.052	1	12	18	39	46	15	30	46	66	47	6	20	8	40	14	13	59	10	74	33	Male	Male
2837	2837	RM0004	RM0318	4	201	1327964.675	-0.077673	-0.031883	-0.023895	-0.094604	-0.11672	-0.078003	0.109349	0.075630252	3.605551275	0.726215833	223325.966	-640622.865	-178768.052	625003.691	1	12	18	39	46	15	30	46	66	47	2	6	8	6	17	38	70	59	79	31	Male	Male
2839	2839	RM0004	RM0321	4	203	1847043.741	-0.191526	-0.087374	-0.310021	-0.18758	-0.325609	-0.387749	0.320277	0.06302521	4.183300133	0.83719953	223325.966	-640622.865	-730062.831	941344.386	1	12	18	39	46	15	30	46	66	47	4	5	20	38	19	54	37	53	81	37	Male	Male
2840	2840	RM0004	RM0324	4	204	1636902.443	-0.076744	-0.034043	-0.135875	-0.082644	-0.11087	-0.103954	0.249968	0.071428571	4	0.757587089	223325.966	-640622.865	-735389.163	686145.732	1	12	18	39	46	15	30	46	66	47	4	4	20	15	7	18	64	67	6	69	Male	Male
2843	2843	RM0004	RM0327	4	207	1093047.097	-0.185288	-0.072467	-0.258766	-0.240116	-0.344958	-0.337025	0.249968	0.06302521	4	0.823142904	223325.966	-640622.865	-341743.166	295031.362	1	12	18	39	46	15	30	46	66	47	2	6	27	18	9	44	57	28	60	53	Male	Male
2844	2844	RM0004	RM0328	4	208	1619199.433	-0.035449	-0.024236	-0.016833	-0.072828	0.001916	-0.008627	0.085912	0.079831933	3.535533906	0.702095211	223325.966	-640622.865	-138613.653	937606.052	1	12	18	39	46	15	30	46	66	47	6	20	8	40	14	13	59	10	74	33	Male	Male
2846	2846	RM0004	RM0330	4	210	1375212.238	-0.112338	-0.068569	-0.16141	-0.161689	-0.295004	-0.321145	0.296841	0.06302521	4.123105626	0.807176362	223325.966	-640622.865	-625572.518	441310.619	1	12	18	39	46	15	30	46	66	47	2	6	27	3	23	12	52	25	67	81	Male	Male
2847	2847	RM0004	RM0331	4	211	1473369.125	-0.059815	-0.014093	-0.059101	-0.041718	0.048963	0.048968	0.085912	0.075630252	3.535533906	0.701406655	223325.966	-640622.865	-451025.563	669364.384	1	12	18	39	46	15	30	46	66	47	2	6	27	2	40	9	29	34	10	38	Male	Male
2849	2849	RM0004	RM0333	4	213	1627643.337	-0.111873	-0.036168	-0.113887	-0.116111	-0.063979	-0.070537	0.156222	0.071428571	3.741657387	0.744588048	223325.966	-640622.865	-122914.827	949767.07	1	12	18	39	46	15	30	46	66	47	6	20	8	40	14	13	59	10	74	33	Male	Male
2851	2851	RM0004	RM0344	4	215	1374556.58	0.01981	-0.007214	0.071058	-0.021494	-0.021304	0.012886	0.109349	0.079831933	3.605551275	0.688775514	223325.966	-640622.865	-358208.483	604858.358	1	12	18	39	46	15	30	46	66	47	2	6	27	17	40	9	29	34	10	38	Male	Male
2852	2852	RM0004	RM0348	4	216	1028937.771	0.001462	-0.003079	0.106832	-0.011124	0.133902	0.146821	-0.007834	0.084033613	3.240370349	0.650740685	223325.966	-640622.865	-369499.105	200371.411	1	12	18	39	46	15	30	46	66	47	9	6	27	18	9	22	57	28	60	53	Male	Male
2854	2854	RM0004	RM0350	4	218	1224193.15	0.031112	0.008549	0.014503	0.023173	-0.097118	-0.063224	0.179658	0.075630252	3.807886553	0.707089604	223325.966	-640622.865	-501355.277	346031.059	1	12	18	39	46	15	30	46	66	47	2	6	27	3	26	30	6	62	67	30	Male	Male
2855	2855	RM0004	RM0351	4	219	1100062.141	-0.146024	-0.045045	-0.189913	-0.152101	-0.055978	-0.023392	0.179658	0.067226891	3.807886553	0.760424884	223325.966	-640622.865	-386177.065	275151.545	1	12	18	39	46	15	30	46	66	47	2	6	27	18	9	44	57	28	60	53	Male	Male
2856	2856	RM0004	RM0352	4	220	1193026.877	-0.094651	-0.043187	-0.039518	-0.120481	-0.044395	-0.049664	0.132785	0.075630252	3.674234614	0.730953298	223325.966	-640622.865	-404632.714	373764.154	1	12	18	39	46	15	30	46	66	47	2	6	27	3	26	30	6	62	67	30	Male	Male
2858	2858	RM0004	RM0354	4	222	1266739.405	-0.191282	-0.082611	-0.294796	-0.2335	-0.293968	-0.275157	0.296841	0.058823529	4.123105626	0.831254542	223325.966	-640622.865	-565587.427	350459.563	1	12	18	39	46	15	30	46	66	47	2	6	27	3	26	12	6	25	67	30	Male	Male
2859	2859	RM0004	RM0355	4	223	1471275.701	-0.121952	-0.045357	-0.162202	-0.094932	-0.078342	-0.093141	0.179658	0.071428571	3.807886553	0.753759758	223325.966	-640622.865	-656821.884	538356.333	1	12	18	39	46	15	30	46	66	47	4	4	20	15	23	25	52	26	6	81	Male	Male
2860	2860	RM0004	RM0356	4	224	1700262.661	-0.211342	-0.100129	-0.375136	-0.203605	-0.548054	-0.508999	0.390587	0.046218487	4.358898944	0.886433485	223325.966	-640622.865	-635960.031	826524.262	1	12	18	39	46	15	30	46	66	47	4	4	20	38	19	54	37	53	81	37	Male	Male
2861	2861	RM0004	RM0357	4	225	1700262.661	-0.119506	-0.044385	-0.088416	-0.182768	-0.063455	-0.03917	0.109349	0.071428571	3.605551275	0.740930859	223325.966	-640622.865	-635960.031	826524.262	1	12	18	39	46	15	30	46	66	47	4	4	20	38	19	54	37	53	81	37	Male	Male
2862	2862	RM0004	RM0358	4	226	1700262.661	-0.161852	-0.058973	-0.292154	-0.166962	-0.193319	-0.164866	0.273404	0.058823529	4.062019202	0.805622151	223325.966	-640622.865	-635960.031	826524.262	1	12	18	39	46	15	30	46	66	47	4	4	20	38	19	54	37	53	81	37	Male	Male
2863	2863	RM0004	RM0359	4	227	1700262.661	-0.060696	-0.026308	-0.022589	-0.075015	0.067032	0.038068	0.062476	0.079831933	3.464101615	0.696253219	223325.966	-640622.865	-635960.031	826524.262	1	12	18	39	46	15	30	46	66	47	4	4	20	38	19	54	37	53	81	37	Male	Male
2864	2864	RM0004	RM0360	4	228	1742617.804	-0.059277	-0.02529	-0.024801	-0.052164	0.039423	0.022512	0.109349	0.075630252	3.605551275	0.707286872	223325.966	-640622.865	-728234.168	819257.309	1	12	18	39	46	15	30	46	66	47	4	4	20	38	19	54	37	53	81	37	Male	Male
2865	2865	RM0004	RM0363	4	229	972273.6223	0.018538	0.000542	0.135103	0.002008	0.063455	0.071143	0.039039	0.088235294	3.391164992	0.657709811	223325.966	-640622.865	-88405.487	280322.029	1	12	18	39	46	15	30	46	66	47	7	7	26	27	15	10	5	4	3	68	Male	Male
2866	2866	RM0004	RM0364	4	230	1059946.647	-0.050547	-0.039473	-0.054289	-0.109202	-0.075876	-0.073288	0.132785	0.075630252	3.674234614	0.728393407	223325.966	-640622.865	-192126.959	334510.85	1	12	18	39	46	15	30	46	66	47	7	7	26	18	18	56	38	54	39	67	Male	Male
2867	2867	RM0004	RM0365	4	231	1045874.645	-0.074057	-0.03201	-0.076491	-0.098474	-0.049569	-0.029676	0.132785	0.071428571	3.674234614	0.730049781	223325.966	-640622.865	-274859.923	278977.371	1	12	18	39	46	15	30	46	66	47	2	6	27	18	9	44	57	28	60	53	Male	Male
2868	2868	RM0004	RM0366	4	232	1037124.351	-0.089563	-0.019019	-0.126887	-0.05508	-0.158453	-0.146546	0.249968	0.067226891	4	0.76216128	223325.966	-640622.865	-275132.874	268863.641	1	12	18	39	46	15	30	46	66	47	2	6	27	18	9	44	57	28	60	53	Male	Male
2870	2870	RM0004	RM0368	4	234	1124058.095	-0.033908	0.02133	-0.031937	0.05891	-0.071218	-0.016719	0.226531	0.071428571	3.937003937	0.719148752	223325.966	-640622.865	-364715.27	317351.094	1	12	18	39	46	15	30	46	66	47	2	6	27	18	9	44	57	28	60	53	Male	Male
2871	2871	RM0004	RM0369	4	235	1524511.962	-0.010007	0.013117	0.050258	0.046459	0.162285	0.171036	0.039039	0.084033613	3.391164992	0.653822952	223325.966	-640622.865	-153028.78	836703.716	1	12	18	39	46	15	30	46	66	47	6	20	8	40	14	13	59	10	49	33	Male	Male
2872	2872	RM0004	RM0370	4	236	1524511.962	-0.096172	-0.067463	-0.174357	-0.171644	-0.307027	-0.293585	0.179658	0.058823529	3.807886553	0.791523507	223325.966	-640622.865	-153028.78	836703.716	1	12	18	39	46	15	30	46	66	47	6	20	8	40	14	13	59	10	49	33	Male	Male
2873	2873	RM0004	RM0371	4	237	1524511.962	0.017196	0.005325	0.081188	0.013587	0.170081	0.221843	0.062476	0.084033613	3.464101615	0.65329203	223325.966	-640622.865	-153028.78	836703.716	1	12	18	39	46	15	30	46	66	47	6	20	8	40	14	13	59	10	49	33	Male	Male
2874	2874	RM0004	RM0372	4	238	1619199.433	0.026981	0.072581	0.088413	0.190089	0.152338	0.17898	0.062476	0.084033613	3.464101615	0.632811769	223325.966	-640622.865	-138613.653	937606.052	1	12	18	39	46	15	30	46	66	47	6	20	8	40	14	13	59	10	74	33	Male	Male
2875	2875	RM0004	RM0373	4	239	1619199.433	-0.01461	-0.021828	0.015912	-0.053108	0.099639	0.072894	0.039039	0.079831933	3.391164992	0.679631814	223325.966	-640622.865	-138613.653	937606.052	1	12	18	39	46	15	30	46	66	47	6	20	8	40	14	13	59	10	74	33	Male	Male
2876	2876	RM0004	RM0375	4	240	1619199.433	-0.041006	-0.020331	-0.008341	-0.06423	0.031256	0.026083	0.109349	0.075630252	3.605551275	0.704692577	223325.966	-640622.865	-138613.653	937606.052	1	12	18	39	46	15	30	46	66	47	6	20	8	40	14	13	59	10	74	33	Male	Male
2877	2877	RM0004	RM0377	4	241	1470848.041	-0.151944	-0.049548	-0.153022	-0.17519	-0.151014	-0.122496	0.179658	0.071428571	3.807886553	0.767924851	223325.966	-640622.865	-144169.341	783575.562	1	12	18	39	46	15	30	46	66	47	6	20	8	40	14	34	59	31	49	33	Male	Male
2878	2878	RM0004	RM0378	4	242	1406442.861	0.086424	0.023704	0.3018	0.065084	0.314434	0.271039	-0.10158	0.100840336	2.915475947	0.576993906	223325.966	-640622.865	-154803.679	714035.576	1	12	18	39	46	15	30	46	66	47	6	20	8	6	17	34	70	31	32	31	Male	Male
2879	2879	RM0004	RM0379	4	243	1356747.225	-0.08511	-0.037566	-0.087667	-0.096169	-0.084979	-0.032414	0.132785	0.075630252	3.674234614	0.731299047	223325.966	-640622.865	-87007.623	680155.73	1	12	18	39	46	15	30	46	66	47	6	20	8	6	17	34	70	31	32	31	Male	Male
2880	2880	RM0004	RM0380	4	244	1327964.675	-0.064418	-0.035124	-0.049973	-0.08985	-0.147098	-0.139731	0.156222	0.071428571	3.741657387	0.741507427	223325.966	-640622.865	-178768.052	625003.691	1	12	18	39	46	15	30	46	66	47	2	6	8	6	17	38	70	59	79	31	Male	Male
2881	2881	RM0004	RM0381	4	245	1327964.675	-0.070188	-0.032354	-0.03345	-0.093291	0.111347	0.105681	0.062476	0.079831933	3.464101615	0.694383322	223325.966	-640622.865	-178768.052	625003.691	1	12	18	39	46	15	30	46	66	47	2	6	8	6	17	38	70	59	79	31	Male	Male
2882	2882	RM0004	RM0382	4	246	1385722.048	-0.009533	-0.009828	-0.030811	-0.021795	-0.093728	-0.074327	0.109349	0.071428571	3.605551275	0.712647963	223325.966	-640622.865	-315594.604	636009.507	1	12	18	39	46	15	30	46	66	47	2	6	27	17	40	9	29	34	10	38	Male	Male
2884	2884	RM0004	RM0384	4	248	1216675.921	-0.046213	-0.020771	0.027313	-0.078124	0.074738	0.029608	0.062476	0.084033613	3.464101615	0.688094273	223325.966	-640622.865	-273160.814	470143.165	1	12	18	39	46	15	30	46	66	47	2	6	27	17	18	31	38	54	44	67	Male	Male
2885	2885	RM0004	RM0385	4	249	1140044.425	-0.09419	-0.048495	-0.115289	-0.149647	-0.080265	-0.065454	0.156222	0.071428571	3.741657387	0.747414375	223325.966	-640622.865	-270363.624	386982.059	1	12	18	39	46	15	30	46	66	47	2	6	27	18	18	56	38	54	44	67	Male	Male
2886	2886	RM0004	RM0387	4	250	1147595.032	-0.020164	0.02893	-0.065877	0.069047	-0.196749	-0.149092	0.156222	0.06302521	3.741657387	0.726528595	223325.966	-640622.865	-150545.516	444363.067	1	12	18	39	46	15	30	46	66	47	7	7	26	17	18	56	38	54	44	67	Male	Male
2887	2887	RM0004	RM0388	4	251	1006141.652	-0.108081	-0.040166	-0.105767	-0.133817	-0.143113	-0.114575	0.203095	0.067226891	3.872983346	0.762127511	223325.966	-640622.865	-84609.932	317237.514	1	12	18	39	46	15	30	46	66	47	7	7	26	27	37	1	8	14	15	68	Male	Male
2888	2888	RM0004	RM0391	4	252	650921.191	0.073993	-0.008353	0.153696	-0.021466	0.078683	0.027669	0.015603	0.088235294	3.31662479	0.65108887	223325.966	-640622.865	89540.774	-3598.596	1	12	18	39	46	15	30	46	66	47	3	10	16	7	47	5	15	6	26	4	Male	Male
2889	2889	RM0004	RM0392	4	253	777690.1491	-0.062286	-0.035895	-0.026149	-0.120673	-0.033894	-0.054985	0.085912	0.075630252	3.535533906	0.717968847	223325.966	-640622.865	-48142.321	88147.975	1	12	18	39	46	15	30	46	66	47	7	10	16	7	50	2	40	19	35	15	Male	Male
2891	2891	RM0004	RM0397	4	255	793748.3328	-0.19001	-0.060784	-0.199637	-0.208198	-0.304453	-0.277591	0.320277	0.06302521	4.183300133	0.821706679	223325.966	-640622.865	-296358.946	-40652.859	1	12	18	39	46	15	30	46	66	47	9	8	11	9	36	6	51	77	54	45	Male	Male
2892	2892	RM0004	RM0399	4	256	1332381.519	-0.081392	-0.016226	-0.084107	-0.055203	-0.061424	-0.006598	0.109349	0.075630252	3.605551275	0.718569249	223325.966	-640622.865	-495416.905	481272.495	1	12	18	39	46	15	30	46	66	47	2	6	27	3	26	12	6	25	67	30	Male	Male
2893	2893	RM0004	RM0400	4	257	1621030.281	-0.090884	-0.049028	-0.131202	-0.122051	-0.085754	-0.101929	0.156222	0.071428571	3.741657387	0.748234511	223325.966	-640622.865	-575091.84	770145.783	1	12	18	39	46	15	30	46	66	47	4	4	20	2	19	54	37	53	81	37	Male	Male
2894	2894	RM0004	RM0401	4	258	1793285.757	-0.036648	-0.005537	-0.087151	-0.013499	-0.052122	-0.026422	0.226531	0.067226891	3.937003937	0.734223061	223325.966	-640622.865	-614241.222	945048.921	1	12	18	39	46	15	30	46	66	47	4	5	20	38	19	54	37	53	81	37	Male	Male
2895	2895	RM0004	RM0405	4	259	1192607.908	0.001246	0.013885	0.079755	0.047993	0.209027	0.204578	-0.007834	0.088235294	3.240370349	0.635768995	223325.966	-640622.865	-253207.225	452642.766	1	12	18	39	46	15	30	46	66	47	2	6	27	17	18	56	38	54	44	67	Male	Male
2897	2897	RM0004	RM0407	4	261	1412764.749	-0.056268	-0.025253	-0.05754	-0.06275	0.031571	0.045621	0.109349	0.071428571	3.605551275	0.71195186	223325.966	-640622.865	-175957.023	714544.036	1	12	18	39	46	15	30	46	66	47	6	20	8	6	17	34	70	31	32	31	Male	Male
2898	2898	RM0004	RM0410	4	262	1068101.349	-0.042984	-0.011755	0.095839	-0.041681	0.010295	0.064973	0.109349	0.084033613	3.605551275	0.688933184	223325.966	-640622.865	-325027.623	275973.466	1	12	18	39	46	15	30	46	66	47	2	6	27	18	9	44	57	28	60	53	Male	Male
2899	2899	RM0004	RM0411	4	263	1524092.736	-0.007683	-0.003061	0.035404	-0.008504	-0.018753	-6.40E-05	0.109349	0.075630252	3.605551275	0.696029865	223325.966	-640622.865	-175685.3	830311.762	1	12	18	39	46	15	30	46	66	47	6	20	8	40	14	13	59	10	49	33	Male	Male
2900	2900	RM0004	RM0413	4	264	1640712.286	-0.085208	-0.03506	-0.141861	-0.092736	-0.166908	-0.160509	0.296841	0.06302521	4.123105626	0.778746375	223325.966	-640622.865	-270552.841	923992.273	1	12	18	39	46	15	30	46	66	47	6	20	8	40	14	13	59	50	74	71	Male	Male
2901	2901	RM0004	RM0414	4	265	1640712.286	-0.065148	-0.022127	-0.013924	-0.044191	-0.111171	-0.075742	0.156222	0.071428571	3.741657387	0.729418217	223325.966	-640622.865	-270552.841	923992.273	1	12	18	39	46	15	30	46	66	47	6	20	8	40	14	13	59	50	74	71	Male	Male
2903	2903	RM0004	RM0417	4	267	1289450.531	0.100769	0.033791	0.245607	0.078911	0.178465	0.214027	-0.03127	0.092436975	3.16227766	0.604369755	223325.966	-640622.865	-170222.095	587303.271	1	12	18	39	46	15	30	46	66	47	2	6	8	6	17	38	70	59	79	31	Male	Male
2905	2905	RM0004	RM0419	4	269	1186196.422	-0.014708	-0.008254	0.040237	-0.024163	-0.058159	-0.011078	0.156222	0.079831933	3.741657387	0.705026047	223325.966	-640622.865	-436691.636	344993.042	1	12	18	39	46	15	30	46	66	47	2	6	27	3	26	30	6	62	67	30	Male	Male
2912	2912	RM0004	RM0427	4	276	1149303.914	0.066465	0.050454	0.131074	0.13376	0.049472	0.023964	0.109349	0.084033613	3.605551275	0.653693414	223325.966	-640622.865	-337995.558	362281.733	1	12	18	39	46	15	30	46	66	47	2	6	27	18	18	31	38	62	44	67	Male	Male
2915	2915	RM0004	RM0430	4	279	865611.5023	0.000654	-0.034463	0.020476	-0.069969	-0.091975	-0.083106	0.132785	0.075630252	3.674234614	0.71638866	223325.966	-640622.865	-111329.39	157681.003	1	12	18	39	46	15	30	46	66	47	7	7	26	27	15	10	5	4	77	70	Male	Male
2917	2917	RM0004	RM0432	4	281	1332381.519	-0.093211	-0.030221	-0.20639	-0.079659	-0.22202	-0.246179	0.249968	0.06302521	4	0.781862167	223325.966	-640622.865	-495416.905	481272.495	1	12	18	39	46	15	30	46	66	47	2	6	27	3	26	12	6	25	67	30	Male	Male
2921	2921	RM0004	RM0436	4	285	1524511.962	-0.079655	-0.04206	-0.100731	-0.109096	-0.132064	-0.082104	0.179658	0.06302521	3.807886553	0.754689091	223325.966	-640622.865	-153028.78	836703.716	1	12	18	39	46	15	30	46	66	47	6	20	8	40	14	13	59	10	49	33	Male	Male
2922	2922	RM0004	RM0437	4	286	841804.3258	-0.018521	0.002926	0.036305	0.009408	0.089296	0.088257	0.062476	0.079831933	3.464101615	0.674475526	223325.966	-640622.865	17504.365	175631.992	1	12	18	39	46	15	30	46	66	47	7	7	26	27	50	2	40	69	77	70	Male	Male
2923	2923	RM0004	RM0438	4	287	841804.3258	-0.128093	-0.028601	-0.152583	-0.107872	-0.085687	-0.019852	0.156222	0.067226891	3.741657387	0.748613769	223325.966	-640622.865	17504.365	175631.992	1	12	18	39	46	15	30	46	66	47	7	7	26	27	50	2	40	69	77	70	Male	Male
2924	2924	RM0004	RM0439	4	288	84404.90867	0.175638	0.063039	0.389849	0.197923	0.402071	0.390331	-0.148453	0.105042017	2.738612788	0.525184431	223325.966	-640622.865	138960.249	-638051.017	1	12	18	39	46	15	30	46	66	47	1	12	18	39	46	15	30	46	66	23	Male	Male
2926	2926	RM0004	RM0441	4	290	606769.9541	-0.018594	-0.006808	0.095291	-0.026682	0.148207	0.172224	0.015603	0.092436975	3.31662479	0.650682655	223325.966	-640622.865	283853.074	-36879.338	1	12	18	39	46	15	30	46	66	47	3	18	25	34	10	43	11	22	71	84	Male	Male
2928	2928	RM0004	RM0443	4	292	624369.5942	0.108535	0.03109	0.177535	0.097884	0.038978	0.019981	0.039039	0.084033613	3.391164992	0.641301124	223325.966	-640622.865	259177.503	-17283.425	1	12	18	39	46	15	30	46	66	47	3	18	25	34	10	43	28	22	55	41	Male	Male
2930	2930	RM0004	RM0445	4	294	464108.0158	0.14205	0.052244	0.297756	0.161485	0.143744	0.197293	-0.007834	0.092436975	3.240370349	0.594962645	223325.966	-640622.865	-205391.244	-462865.153	1	12	18	39	46	15	30	46	66	47	8	8	6	21	36	4	46	72	45	93	Male	Male
2931	2931	RM0004	RM0446	4	295	464323.472	0.177522	0.061603	0.37362	0.189569	0.212623	0.271696	-0.078143	0.096638655	3	0.561127848	223325.966	-640622.865	-205966.749	-463693.355	1	12	18	39	46	15	30	46	66	47	8	8	6	21	36	4	46	72	45	93	Male	Male
2932	2932	RM0004	RM0450	4	296	79669.58012	0.037252	0.011837	0.073258	0.035594	0.040495	0.105703	0.085912	0.075630252	3.535533906	0.671637893	223325.966	-640622.865	279732.702	-696885.838	1	12	18	39	46	15	30	46	66	47	1	12	18	39	46	19	22	46	87	17	Male	Male
2934	2934	RM0004	RM0453	4	298	47401.14476	-0.013897	-0.003969	0.039785	-0.013737	0.17129	0.162951	0.015603	0.084033613	3.31662479	0.657659234	223325.966	-640622.865	246351.757	-682055.72	1	12	18	39	46	15	30	46	66	47	1	12	18	39	46	19	22	46	87	62	Male	Male
2935	2935	RM0004	RM0454	4	299	26995.24929	0.152545	0.061273	0.438128	0.254346	0.389015	0.410585	-0.148453	0.109243697	2.738612788	0.517795298	223325.966	-640622.865	242422.853	-659703.022	1	12	18	39	46	15	30	46	66	47	1	12	18	39	46	19	30	46	87	62	Male	Male
2936	2936	RM0004	RM0457	4	300	205607.636	0.191543	0.070441	0.478083	0.246747	0.4895	0.523611	-0.195326	0.109243697	2.549509757	0.490929182	223325.966	-640622.865	378430.597	-775593.43	1	12	18	39	46	15	30	46	66	47	1	12	4	19	43	20	17	36	73	56	Male	Male
2938	2938	RM0004	RM0461	4	302	240128.1456	0.201867	0.090768	0.542444	0.3411	0.567045	0.587835	-0.242199	0.113445378	2.34520788	0.457192848	223325.966	-640622.865	452978.4	-710774.742	1	12	18	39	46	15	30	46	66	47	1	12	29	12	43	20	43	29	18	83	Male	Male
2939	2939	RM0004	RM0463	4	303	257589.8405	0.162578	0.123997	0.433372	0.458724	0.387199	0.368494	-0.171889	0.105042017	2.645751311	0.494743598	223325.966	-640622.865	432281.39	-791255.387	1	12	18	39	46	15	30	46	66	47	1	12	29	19	43	20	17	20	18	56	Male	Male
2946	2946	RM0004	RM0479	4	310	78794.08052	0.087892	0.042494	0.325795	0.1786	0.315325	0.357244	-0.078143	0.100840336	3	0.56450982	223325.966	-640622.865	280824.062	-694497.498	1	12	18	39	46	15	30	46	66	47	1	12	18	39	46	19	22	46	87	17	Male	Male
2947	2947	RM0004	RM0481	4	311	181199.4299	0.191323	0.075575	0.522406	0.30359	0.474579	0.495273	-0.218762	0.113445378	2.449489743	0.478287309	223325.966	-640622.865	336554.889	-499157.518	1	12	18	39	46	15	30	46	66	47	1	11	22	8	29	28	45	63	56	32	Male	Male
2948	2948	RM0004	RM0482	4	312	175738.1195	0.094546	0.104815	0.334737	0.401236	0.32281	0.338482	-0.125016	0.100840336	2.828427125	0.531085387	223325.966	-640622.865	334415.081	-504449.831	1	12	18	39	46	15	30	46	66	47	1	11	22	8	29	28	45	63	56	32	Male	Male
2950	2950	RM0004	RM0484	4	314	180475.9609	0.061475	0.032394	0.321062	0.155114	0.383685	0.409655	-0.125016	0.105042017	2.828427125	0.553266734	223325.966	-640622.865	337501.488	-500853.331	1	12	18	39	46	15	30	46	66	47	1	11	22	8	29	28	45	63	56	32	Male	Male
2951	2951	RM0004	RM0485	4	315	195840.4606	0.045741	0.019319	0.259998	0.083807	0.27372	0.291943	-0.10158	0.096638655	2.915475947	0.587384765	223325.966	-640622.865	361370.716	-501708.744	1	12	18	39	46	15	30	46	66	47	1	11	22	8	29	28	45	63	56	32	Male	Male
2952	2952	RM0004	RM0488	4	316	209726.0796	0.134718	0.068888	0.402724	0.272508	0.425716	0.480072	-0.125016	0.109243697	2.828427125	0.518205011	223325.966	-640622.865	368408.485	-489176.204	1	12	18	39	46	15	30	46	66	47	1	11	22	8	29	28	45	63	56	32	Male	Male
2954	2954	RM0004	RM0491	4	318	195840.4606	0.062135	0.088098	0.173118	0.259139	0.196014	0.236141	0.015603	0.084033613	3.31662479	0.60440496	223325.966	-640622.865	361370.716	-501708.744	1	12	18	39	46	15	30	46	66	47	1	11	22	8	29	28	45	63	56	32	Male	Male
2955	2955	RM0004	RM0494	4	319	1607175.881	0.05898	0.012216	0.110368	0.032255	0.122076	0.128626	0.062476	0.084033613	3.464101615	0.651899894	223325.966	-640622.865	-814990.076	586126.543	1	12	18	39	46	15	30	46	66	47	4	4	20	15	7	25	64	26	6	52	Male	Male
2957	2957	RM0004	RM0496	4	321	2035827.83	-0.007659	-0.000642	-0.022954	-0.001736	0.113785	0.106379	0.156222	0.075630252	3.741657387	0.69363217	223325.966	-640622.865	-944100.185	1027223.392	1	12	18	39	46	15	30	46	66	47	4	5	20	38	12	26	55	7	42	57	Male	Male
2958	2958	RM0004	RM0497	4	322	1503252.095	-0.104803	-0.048203	-0.138936	-0.107171	-0.169616	-0.119001	0.249968	0.06302521	4	0.774761208	223325.966	-640622.865	-744451.708	509669.809	1	12	18	39	46	15	30	46	66	47	4	4	20	15	23	25	52	26	6	81	Male	Male
2959	2959	RM0004	RM0498	4	323	1627765.656	-0.011157	-0.009156	0.086986	-0.022262	0.058778	0.074161	0.085912	0.084033613	3.535533906	0.677569081	223325.966	-640622.865	-814551.018	612385.219	1	12	18	39	46	15	30	46	66	47	4	4	20	15	7	25	64	26	6	52	Male	Male
2960	2960	RM0004	RM0499	4	324	1519284.767	-0.049443	-0.029566	-0.053295	-0.076317	-0.062069	-0.040274	0.132785	0.071428571	3.674234614	0.725303312	223325.966	-640622.865	-750403.876	525940.563	1	12	18	39	46	15	30	46	66	47	4	4	20	15	23	25	52	26	6	81	Male	Male
2961	2961	RM0004	RM0500	4	325	1743652.842	-0.140373	-0.05688	-0.194211	-0.151442	-0.181923	-0.145628	0.226531	0.067226891	3.937003937	0.781420811	223325.966	-640622.865	-833432.24	745423.727	1	12	18	39	46	15	30	46	66	47	4	4	20	38	3	18	19	67	6	26	Male	Male
2962	2962	RM0004	RM0501	4	326	1511889.375	-0.115176	-0.050229	-0.165267	-0.11753	-0.161142	-0.108696	0.273404	0.06302521	4.062019202	0.780932808	223325.966	-640622.865	-744287.002	521071.857	1	12	18	39	46	15	30	46	66	47	4	4	20	15	23	25	52	26	6	81	Male	Male
2963	2963	RM0004	RM0503	4	327	1921293.515	-0.055607	-0.026629	0.018112	-0.059076	0.076187	0.071575	0.062476	0.079831933	3.464101615	0.690172957	223325.966	-640622.865	-895417.813	921357.009	1	12	18	39	46	15	30	46	66	47	4	5	20	38	12	26	55	7	28	57	Male	Male
2964	2964	RM0004	RM0504	4	328	1706914.534	-0.052162	-0.029897	-0.156375	-0.074172	-0.209397	-0.155444	0.296841	0.06302521	4.123105626	0.775782096	223325.966	-640622.865	-820688.068	709781.491	1	12	18	39	46	15	30	46	66	47	4	4	20	38	3	18	19	67	6	80	Male	Male
2965	2965	RM0004	RM0505	4	329	1704206.89	-0.008735	-0.018968	0.082361	-0.039348	0.098483	0.076904	0.039039	0.084033613	3.391164992	0.670527743	223325.966	-640622.865	-817187.702	709063.184	1	12	18	39	46	15	30	46	66	47	4	4	20	38	3	18	19	67	6	80	Male	Male
2967	2967	RM0004	RM0507	4	331	1742083.241	-0.04333	-0.04176	0.00035	-0.132324	-0.083904	-0.087559	0.039039	0.075630252	3.391164992	0.712751176	223325.966	-640622.865	-834309.046	743668.361	1	12	18	39	46	15	30	46	66	47	4	4	20	38	3	18	19	67	6	26	Male	Male
2970	2970	RM0004	RM0510	4	334	2034865.78	-0.172498	-0.096781	-0.323161	-0.203909	-0.574376	-0.543337	0.36715	0.046218487	4.301162634	0.878459842	223325.966	-640622.865	-944512.741	1025759.893	1	12	18	39	46	15	30	46	66	47	4	5	20	38	12	26	55	7	42	57	Male	Male
2972	2972	RM0004	RM0512	4	336	1915518.199	-0.111584	-0.06851	-0.212067	-0.173453	-0.278054	-0.26475	0.179658	0.058823529	3.807886553	0.792693248	223325.966	-640622.865	-898917.559	911723.566	1	12	18	39	46	15	30	46	66	47	4	5	20	38	12	26	55	7	28	57	Male	Male
2973	2973	RM0004	RM0513	4	337	1720553.469	-0.010472	-0.021216	0.059291	-0.051267	0.1134	0.099715	0.062476	0.084033613	3.464101615	0.675026853	223325.966	-640622.865	-824204.273	724289.087	1	12	18	39	46	15	30	46	66	47	4	4	20	38	3	18	19	67	6	80	Male	Male
2976	2976	RM0004	RM0517	4	340	1754864.767	-0.019332	-0.02449	0.026532	-0.065497	-0.238558	-0.159551	0.109349	0.067226891	3.605551275	0.730551693	223325.966	-640622.865	-836387.35	758147.323	1	12	18	39	46	15	30	46	66	47	4	4	20	38	3	18	19	67	6	26	Male	Male
2979	2979	RM0004	RM0520	4	343	1749052.522	0.031846	-0.01505	0.091911	-0.036671	-0.031157	-0.018058	0.062476	0.079831933	3.464101615	0.683121489	223325.966	-640622.865	-833181.838	753283.869	1	12	18	39	46	15	30	46	66	47	4	4	20	38	3	18	19	67	6	26	Male	Male
2981	2981	RM0004	RM0522	4	345	1742926.381	0.012695	-0.002034	0.095063	-0.005029	0.043864	0.079837	0.132785	0.084033613	3.674234614	0.680061867	223325.966	-640622.865	-832162.53	746365.384	1	12	18	39	46	15	30	46	66	47	4	4	20	38	3	18	19	67	6	26	Male	Male
2982	2982	RM0004	RM0523	4	346	1792180.689	-0.035401	-0.01862	-0.011286	-0.044872	-0.081376	-0.070645	0.179658	0.071428571	3.807886553	0.727338348	223325.966	-640622.865	-859385.829	785374.909	1	12	18	39	46	15	30	46	66	47	4	4	20	38	3	18	19	67	6	26	Male	Male
2983	2983	RM0004	RM0524	4	347	1743599.309	0.102786	0.007995	0.209322	0.017872	0.111969	0.128992	-0.007834	0.092436975	3.240370349	0.625787414	223325.966	-640622.865	-835958.144	744316.023	1	12	18	39	46	15	30	46	66	47	4	4	20	38	3	18	19	67	6	26	Male	Male
2984	2984	RM0004	RM0525	4	348	1743985.217	0.031626	-0.003058	0.116241	-0.007429	0.028074	0.100035	0.085912	0.079831933	3.535533906	0.672723192	223325.966	-640622.865	-839665.214	741959.569	1	12	18	39	46	15	30	46	66	47	4	4	20	38	3	18	19	67	6	26	Male	Male
2985	2985	RM0004	RM0526	4	349	1737386.906	0.001584	-0.007372	0.096121	-0.019748	0.023765	0.061322	0.085912	0.079831933	3.535533906	0.680837977	223325.966	-640622.865	-835233.693	737043.535	1	12	18	39	46	15	30	46	66	47	4	4	20	38	3	18	19	67	6	26	Male	Male
2986	2986	RM0004	RM0527	4	350	1720553.469	-0.0299	-0.004586	-0.025025	-0.01313	1.60E-05	0.032843	0.179658	0.075630252	3.807886553	0.710677108	223325.966	-640622.865	-824204.273	724289.087	1	12	18	39	46	15	30	46	66	47	4	4	20	38	3	18	19	67	6	80	Male	Male
2992	2992	RM0004	RM0535	4	356	1522806.427	-0.138245	-0.031241	-0.171207	-0.082021	-0.160527	-0.09997	0.226531	0.067226891	3.937003937	0.767926063	223325.966	-640622.865	-760870.811	521399.561	1	12	18	39	46	15	30	46	66	47	4	4	20	15	23	25	52	26	6	81	Male	Male
2993	2993	RM0004	RM0536	4	357	1527602.938	-0.061699	-0.040753	-0.007595	-0.099842	-0.105651	-0.07115	0.085912	0.075630252	3.535533906	0.720590992	223325.966	-640622.865	-762266.785	526500.807	1	12	18	39	46	15	30	46	66	47	4	4	20	15	23	25	52	26	6	81	Male	Male
2994	2994	RM0004	RM0537	4	358	1529487.955	-0.111506	0.018593	-0.14846	0.05253	-0.185183	-0.138146	0.203095	0.06302521	3.872983346	0.749927721	223325.966	-640622.865	-761331.136	529754.765	1	12	18	39	46	15	30	46	66	47	4	4	20	15	23	25	52	26	6	81	Male	Male
2995	2995	RM0004	RM0538	4	359	1530207.352	-0.004454	-0.015383	0.050367	-0.035507	0.055851	0.078658	0.132785	0.079831933	3.674234614	0.69117946	223325.966	-640622.865	-758249.296	533278.556	1	12	18	39	46	15	30	46	66	47	4	4	20	15	23	25	52	26	6	81	Male	Male
2998	2998	RM0004	RM0541	4	362	1754930.863	-0.092254	-0.056655	-0.148072	-0.124432	-0.265165	-0.186961	0.249968	0.06302521	4	0.784629649	223325.966	-640622.865	-837136.461	757662.433	1	12	18	39	46	15	30	46	66	47	4	4	20	38	3	18	19	67	6	26	Male	Male
2999	2999	RM0004	RM0542	4	363	1748049.254	-0.090982	-0.047602	-0.111068	-0.115748	-0.129481	-0.087429	0.179658	0.067226891	3.807886553	0.754738362	223325.966	-640622.865	-834458.418	751055.399	1	12	18	39	46	15	30	46	66	47	4	4	20	38	3	18	19	67	6	26	Male	Male
3001	3001	RM0004	RM0544	4	365	1655742.72	-0.037284	-0.012325	0.046976	-0.038414	0.046063	0.069693	0.109349	0.079831933	3.605551275	0.69204738	223325.966	-640622.865	-749951.149	698860.473	1	12	18	39	46	15	30	46	66	47	4	4	20	15	7	18	64	67	6	69	Male	Male
3003	3003	RM0004	WG0002	4	367	688467.848	0.08821	0.026831	0.246074	0.094703	0.241591	0.260752	-0.078143	0.092436975	3	0.592106899	223325.966	-640622.865	110532.134	38542.453	1	12	18	39	46	15	30	46	66	47	3	10	16	7	47	5	35	38	26	5	Male	Male
3004	3004	RM0004	WG0003	4	368	697039.7469	-0.054286	-0.030671	-0.000427	-0.100203	-0.100768	-0.077948	0.085912	0.075630252	3.535533906	0.718019623	223325.966	-640622.865	80528.45	41633.156	1	12	18	39	46	15	30	46	66	47	3	10	16	7	47	21	15	38	26	5	Male	Male
3005	3005	RM0004	WG0004	4	369	675700.2424	-0.047388	0.051603	0.00362	0.158803	-0.137039	-0.13019	0.109349	0.079831933	3.605551275	0.692031956	223325.966	-640622.865	77164.395	19079.805	1	12	18	39	46	15	30	46	66	47	3	10	16	7	47	21	15	6	26	4	Male	Male
3006	3006	RM0004	WG0005	4	370	697039.7469	-0.16303	-0.086009	-0.315726	-0.235911	-0.477304	-0.436271	0.273404	0.050420168	4.062019202	0.850401836	223325.966	-640622.865	80528.45	41633.156	1	12	18	39	46	15	30	46	66	47	3	10	16	7	47	21	15	38	26	5	Male	Male
3007	3007	RM0004	WG0006	4	371	666145.768	0.012205	0.080972	0.116825	0.263224	0.144497	0.115763	-0.007834	0.092436975	3.240370349	0.612328187	223325.966	-640622.865	56682.088	4342.252	1	12	18	39	46	15	30	46	66	47	3	10	16	7	47	21	15	6	26	79	Male	Male
3008	3008	RM0004	WG0007	4	372	672301.0899	-0.031707	-0.022724	0.112099	-0.071363	0.00876	0.038216	0.039039	0.084033613	3.391164992	0.680685029	223325.966	-640622.865	116823.373	23188.82	1	12	18	39	46	15	30	46	66	47	3	10	16	7	47	5	35	6	26	85	Male	Male
3009	3009	RM0004	WG0008	4	373	672301.0899	-0.02811	-0.020414	0.10257	-0.057582	0.047264	0.098977	0.015603	0.079831933	3.31662479	0.673877623	223325.966	-640622.865	116823.373	23188.82	1	12	18	39	46	15	30	46	66	47	3	10	16	7	47	5	35	6	26	85	Male	Male
3010	3010	RM0004	WG0009	4	374	669551.9361	-0.165717	-0.082212	-0.252517	-0.192393	-0.333482	-0.346652	0.273404	0.058823529	4.062019202	0.825312475	223325.966	-640622.865	103626.421	18142.506	1	12	18	39	46	15	30	46	66	47	3	10	16	7	47	5	35	6	26	4	Male	Male
3011	3011	RM0004	WG0010	4	375	676623.0236	-0.115323	-0.06001	-0.14971	-0.132269	-0.174906	-0.183236	0.226531	0.067226891	3.937003937	0.776819578	223325.966	-640622.865	86685.381	22059.613	1	12	18	39	46	15	30	46	66	47	3	10	16	7	47	21	15	6	26	4	Male	Male
3012	3012	RM0004	WG0011	4	376	665324.2187	0.000361	-0.011209	0.10578	-0.042649	0.111337	0.139725	-0.007834	0.084033613	3.240370349	0.655805066	223325.966	-640622.865	68978.721	6550.407	1	12	18	39	46	15	30	46	66	47	3	10	16	7	47	21	15	6	26	79	Male	Male
3028	3028	RM0004	WG0027	4	392	658690.8695	0.192522	0.056609	0.382552	0.170304	0.306779	0.322587	-0.10158	0.100840336	2.915475947	0.546404009	223325.966	-640622.865	177911.746	16500.571	1	12	18	39	46	15	30	46	66	47	3	9	5	29	33	58	69	49	14	44	Male	Male
3029	3029	RM0004	WG0028	4	393	719210.5778	0.022015	0.004797	0.17656	0.017194	0.241497	0.2403	-0.03127	0.096638655	3.16227766	0.617736837	223325.966	-640622.865	186183.361	77627.984	1	12	18	39	46	15	30	46	66	47	3	9	5	29	33	49	68	40	65	44	Male	Male
3030	3030	RM0004	WG0029	4	394	681560.2567	-0.124276	-0.041934	-0.172715	-0.098847	-0.232181	-0.191663	0.273404	0.06302521	4.062019202	0.787668741	223325.966	-640622.865	173524.116	39115.437	1	12	18	39	46	15	30	46	66	47	3	9	5	29	33	58	68	49	14	44	Male	Male
3031	3031	RM0004	WG0030	4	395	541938.0042	0.065703	0.014749	0.197555	0.051916	0.052053	0.101179	-0.03127	0.084033613	3.16227766	0.634135955	223325.966	-640622.865	310437.403	-105731.85	1	12	18	39	46	15	30	46	66	47	3	18	24	34	24	48	1	78	8	8	Male	Male
3032	3032	RM0004	WG0031	4	396	516264.4479	0.074412	0.038268	0.229415	0.142223	0.160099	0.18857	-0.054707	0.088235294	3.082207001	0.604604733	223325.966	-640622.865	250405.491	-125069.105	1	12	18	39	46	15	30	46	66	47	3	18	24	34	24	48	20	71	8	8	Male	Male
3033	3033	RM0004	WG0032	4	397	621719.0181	0.110104	0.046137	0.238742	0.147671	0.1504	0.192223	-0.03127	0.088235294	3.16227766	0.602875077	223325.966	-640622.865	229593.392	-18935.438	1	12	18	39	46	15	30	46	66	47	3	9	21	29	10	43	28	22	55	41	Male	Male
3034	3034	RM0004	WG0033	4	398	669107.0319	0.051053	-0.001805	0.142649	-0.004577	0.029163	0.069842	0.039039	0.079831933	3.391164992	0.662691374	223325.966	-640622.865	222359.571	28483.469	1	12	18	39	46	15	30	46	66	47	3	9	21	29	41	3	13	12	50	59	Male	Male
3035	3035	RM0004	WG0034	4	399	684392.8482	-0.00299	-0.008535	0.062648	-0.02861	0.012646	-0.004755	-0.007834	0.084033613	3.240370349	0.669584387	223325.966	-640622.865	168912.947	41603.486	1	12	18	39	46	15	30	46	66	47	3	9	5	29	33	58	68	49	14	44	Male	Male
3036	3036	RM0004	WG0035	4	400	684392.8482	-0.03178	-0.008775	0.020087	-0.030168	0.092477	0.119281	0.085912	0.079831933	3.535533906	0.683301429	223325.966	-640622.865	168912.947	41603.486	1	12	18	39	46	15	30	46	66	47	3	9	5	29	33	58	68	49	14	44	Male	Male
3037	3037	RM0004	WG0036	4	401	672620.1596	-0.012429	0.018119	0.041673	0.062153	0.101607	0.146193	0.062476	0.079831933	3.464101615	0.664059828	223325.966	-640622.865	231710.897	31945.029	1	12	18	39	46	15	30	46	66	47	3	9	21	29	41	3	13	12	50	59	Male	Male
3038	3038	RM0004	WG0037	4	402	674722.0971	0.162065	0.061733	0.42059	0.214756	0.346139	0.31914	-0.171889	0.105042017	2.645751311	0.526137629	223325.966	-640622.865	182846.528	32883.871	1	12	18	39	46	15	30	46	66	47	3	9	5	29	33	58	68	49	14	44	Male	Male
3039	3039	RM0004	WG0038	4	403	698565.067	-0.013579	0.004516	0.072921	0.011662	0.035143	0.103337	0.062476	0.084033613	3.464101615	0.670278228	223325.966	-640622.865	207566.217	57764.408	1	12	18	39	46	15	30	46	66	47	3	9	5	29	41	49	13	40	50	60	Male	Male
3040	3040	RM0004	WG0039	4	404	688475.9918	-0.031535	-0.031543	-0.008232	-0.090733	-0.007352	0.058347	0.062476	0.071428571	3.464101615	0.703224299	223325.966	-640622.865	175910.772	46218.449	1	12	18	39	46	15	30	46	66	47	3	9	5	29	33	58	68	49	14	44	Male	Male
3041	3041	RM0004	WG0040	4	405	719159.7353	-0.010354	-0.023681	0.0349	-0.065483	0.103114	0.093623	0.039039	0.079831933	3.391164992	0.677994459	223325.966	-640622.865	186341.647	77585.242	1	12	18	39	46	15	30	46	66	47	3	9	5	29	33	49	68	40	65	44	Male	Male
3042	3042	RM0004	WG0041	4	406	637293.152	-0.00443	0.002386	0.087879	0.007257	0.099565	0.106457	0.109349	0.084033613	3.605551275	0.673020089	223325.966	-640622.865	237173.684	-3480.179	1	12	18	39	46	15	30	46	66	47	3	9	21	29	10	43	28	22	55	41	Male	Male
3043	3043	RM0004	WG0042	4	407	637293.152	-0.015071	-0.015259	0.055424	-0.050304	0.129202	0.191808	0.062476	0.079831933	3.464101615	0.672539504	223325.966	-640622.865	237173.684	-3480.179	1	12	18	39	46	15	30	46	66	47	3	9	21	29	10	43	28	22	55	41	Male	Male
3044	3044	RM0004	WG0043	4	408	689713.7362	0.026247	0.001181	0.072915	0.003496	0.128183	0.149985	0.062476	0.079831933	3.464101615	0.663029713	223325.966	-640622.865	147176.207	44874.219	1	12	18	39	46	15	30	46	66	47	3	9	5	29	33	58	68	49	14	44	Male	Male
3045	3045	RM0004	WG0044	4	409	691747.7877	-0.096853	-0.023911	-0.098538	-0.073932	-0.108007	-0.102469	0.156222	0.071428571	3.741657387	0.74120676	223325.966	-640622.865	230807.182	51084.467	1	12	18	39	46	15	30	46	66	47	3	9	21	29	41	3	13	12	50	60	Male	Male
3046	3046	RM0004	WG0045	4	410	677231.6504	-0.012625	-0.016216	0.070184	-0.053186	0.100655	0.114431	0.015603	0.079831933	3.31662479	0.669576548	223325.966	-640622.865	221701.464	36606.837	1	12	18	39	46	15	30	46	66	47	3	9	21	29	41	3	13	12	50	59	Male	Male
3047	3047	RM0004	WG0046	4	411	694574.2725	-0.014044	-0.023866	0.09379	-0.071535	0.009105	0.013899	0.039039	0.084033613	3.391164992	0.681160866	223325.966	-640622.865	183385.327	52802.088	1	12	18	39	46	15	30	46	66	47	3	9	5	29	33	49	68	40	14	44	Male	Male
3048	3048	RM0004	WG0047	4	412	673735.3934	-0.121659	-0.03595	-0.152945	-0.08174	-0.177655	-0.100287	0.249968	0.06302521	4	0.773319301	223325.966	-640622.865	213622.657	33042.65	1	12	18	39	46	15	30	46	66	47	3	9	21	29	41	3	13	12	50	59	Male	Male
3049	3049	RM0004	WG0048	4	413	696913.5051	-0.074909	-0.034594	-0.077901	-0.102329	-0.055026	-0.016875	0.179658	0.067226891	3.807886553	0.740901515	223325.966	-640622.865	188999.643	55444.759	1	12	18	39	46	15	30	46	66	47	3	9	5	29	33	49	68	40	14	44	Male	Male
3050	3050	RM0004	WG0050	4	414	602680.5743	-0.037064	0.016385	0.047146	0.053326	0.080822	0.10438	0.109349	0.084033613	3.605551275	0.674735946	223325.966	-640622.865	276000.037	-40248.551	1	12	18	39	46	15	30	46	66	47	3	18	25	34	10	43	11	22	71	84	Male	Male
3069	3069	RM0004	WG0070	4	433	594142.0704	0.088577	0.04667	0.239206	0.165982	0.148645	0.253272	-0.054707	0.084033613	3.082207001	0.600111571	223325.966	-640622.865	275242.765	-48753.415	1	12	18	39	46	15	30	46	66	47	3	18	25	34	10	43	11	22	71	84	Male	Male
3071	3071	RM0004	WG0072	4	435	465093.9385	0.008459	-0.005472	0.119016	-0.017632	0.065006	0.062	0.015603	0.084033613	3.31662479	0.661738884	223325.966	-640622.865	331126.362	-188194.477	1	12	18	39	46	15	30	46	66	47	5	2	7	1	31	60	54	11	68	92	Male	Male
3076	3076	RM0004	WG0078	4	440	521124.2258	-0.056121	-0.021761	-0.02355	-0.077117	0.033029	0.056016	0.132785	0.075630252	3.674234614	0.710369969	223325.966	-640622.865	303258.122	-125665.285	1	12	18	39	46	15	30	46	66	47	3	18	24	1	24	48	53	78	8	8	Male	Male
3078	3078	RM0004	WG0080	4	442	993298.4107	-0.144218	-0.070796	-0.225232	-0.210465	-0.30453	-0.282437	0.203095	0.058823529	3.872983346	0.805746089	223325.966	-640622.865	8646.581	329199.023	1	12	18	39	46	15	30	46	66	47	7	7	26	27	44	41	26	37	17	64	Male	Male
3079	3079	RM0004	WG0081	4	443	997109.2842	-0.101162	-0.060258	-0.176172	-0.137155	-0.341929	-0.332825	0.226531	0.058823529	3.937003937	0.799588514	223325.966	-640622.865	4875.193	332262.629	1	12	18	39	46	15	30	46	66	47	7	7	26	27	44	41	26	37	17	64	Male	Male
3085	3085	RM0004	WG0087	4	449	941101.6365	-0.117696	-0.037392	-0.154491	-0.104821	-0.20015	-0.214665	0.203095	0.071428571	3.872983346	0.768298761	223325.966	-640622.865	45531.094	283531.491	1	12	18	39	46	15	30	46	66	47	7	7	26	27	44	41	26	37	53	64	Male	Male
3086	3086	RM0004	WG0088	4	450	971316.534	-0.098321	-0.035015	-0.080501	-0.114948	-0.046475	-0.037562	0.156222	0.071428571	3.741657387	0.738399784	223325.966	-640622.865	-14135.277	301219.992	1	12	18	39	46	15	30	46	66	47	7	7	26	27	44	41	26	37	2	64	Male	Male
3087	3087	RM0004	WG0089	4	451	945909.4988	0.008462	-0.007775	0.052365	-0.023682	0.185248	0.173719	0.039039	0.084033613	3.391164992	0.658279873	223325.966	-640622.865	8510.786	280571.587	1	12	18	39	46	15	30	46	66	47	7	7	26	27	44	41	26	37	53	64	Male	Male
3088	3088	RM0004	WG0090	4	452	966214.4302	0.010028	0.005841	0.091341	0.018424	0.071701	0.16655	0.062476	0.075630252	3.464101615	0.667292344	223325.966	-640622.865	-7269.105	297671.459	1	12	18	39	46	15	30	46	66	47	7	7	26	27	44	41	26	37	2	64	Male	Male
3090	3090	RM0004	WG0092	4	454	965060.3408	0.006208	0.062214	0.06028	0.18609	0.009421	0.0322	0.015603	0.079831933	3.31662479	0.648809046	223325.966	-640622.865	18756.137	302506.313	1	12	18	39	46	15	30	46	66	47	7	7	26	27	44	41	26	37	53	64	Male	Male
3091	3091	RM0004	WG0093	4	455	965060.3408	0.076516	0.071565	0.180012	0.189666	0.067009	0.064524	-0.007834	0.084033613	3.240370349	0.621074204	223325.966	-640622.865	18756.137	302506.313	1	12	18	39	46	15	30	46	66	47	7	7	26	27	44	41	26	37	53	64	Male	Male
3094	3094	RM0004	WG0096	4	458	969979.1146	0.008092	-0.033962	0.046874	-0.091456	-0.206369	-0.184125	0.109349	0.071428571	3.605551275	0.725976986	223325.966	-640622.865	-1296.15	302989.549	1	12	18	39	46	15	30	46	66	47	7	7	26	27	44	41	26	37	2	64	Male	Male
3096	3096	RM0004	WG0098	4	460	958703.8804	0.055942	0.08289	0.15289	0.254563	0.117959	0.158746	-0.007834	0.088235294	3.240370349	0.608155869	223325.966	-640622.865	-47320.773	279085.498	1	12	18	39	46	15	30	46	66	47	7	7	26	27	37	1	8	14	3	68	Male	Male
3097	3097	RM0004	WG0099	4	461	971614.0073	0.052713	0.007119	0.150453	0.020974	0.006469	0.015966	-0.007834	0.079831933	3.240370349	0.655216451	223325.966	-640622.865	-33318.377	296483.031	1	12	18	39	46	15	30	46	66	47	7	7	26	27	37	1	8	14	2	68	Male	Male
3100	3100	RM0004	WG0102	4	464	993673.6462	0.015386	-0.022495	0.03061	-0.061499	-0.077118	-0.095083	0.132785	0.075630252	3.674234614	0.711708505	223325.966	-640622.865	-38767.868	317862.47	1	12	18	39	46	15	30	46	66	47	7	7	26	27	37	1	8	14	15	68	Male	Male
3102	3102	RM0004	WG0104	4	466	997440.1725	-0.002815	-0.000895	0.006525	-0.002604	-0.053479	-0.035435	0.109349	0.071428571	3.605551275	0.703146766	223325.966	-640622.865	-38030.387	321967.263	1	12	18	39	46	15	30	46	66	47	7	7	26	27	37	1	8	14	15	68	Male	Male
3106	3106	RM0004	WG0108	4	470	964906.7062	0.029298	0.0118	0.067774	0.036191	-0.007794	-0.024682	0.085912	0.079831933	3.535533906	0.678659718	223325.966	-640622.865	-48720.44	285139.364	1	12	18	39	46	15	30	46	66	47	7	7	26	27	37	1	8	14	3	68	Male	Male
3108	3108	RM0004	WG0110	4	472	484441.6789	-0.143553	-0.061265	-0.209805	-0.172442	-0.331432	-0.27909	0.273404	0.058823529	4.062019202	0.812491534	223325.966	-640622.865	174915.854	-158606.059	1	12	18	39	46	15	30	46	66	47	3	14	30	25	27	35	23	45	70	11	Male	Male
3110	3110	RM0004	WG0113	4	474	715284.8122	0.087671	0.008912	0.180001	0.026203	0.177977	0.149983	-0.03127	0.084033613	3.16227766	0.626456105	223325.966	-640622.865	104865.885	64784.515	1	12	18	39	46	15	30	46	66	47	3	10	16	7	47	51	35	38	33	5	Male	Male
3112	3112	RM0004	WG0115	4	476	459966.9409	-0.044256	-0.016912	0.049571	-0.06339	0.083172	0.072819	0.039039	0.084033613	3.391164992	0.678653165	223325.966	-640622.865	147033.958	-187027.102	1	12	18	39	46	15	30	46	66	47	3	14	30	26	32	29	10	75	47	95	Male	Male
3113	3113	RM0004	WG0116	4	477	473821.2886	-0.107519	-0.047825	-0.098141	-0.18716	-0.029462	-0.026427	0.085912	0.075630252	3.535533906	0.731705598	223325.966	-640622.865	149079.105	-172654.899	1	12	18	39	46	15	30	46	66	47	3	14	30	26	32	29	10	75	47	11	Male	Male
3115	3115	RM0004	WG0119	4	479	515826.0936	-0.001494	0.067624	0.141638	0.231499	0.141367	0.160088	0.015603	0.088235294	3.31662479	0.621549333	223325.966	-640622.865	195858.81	-125528.588	1	12	18	39	46	15	30	46	66	47	3	14	30	25	27	8	23	71	70	34	Male	Male
3116	3116	RM0004	WG0120	4	480	515826.0936	0.092222	0.018638	0.19194	0.052267	0.029148	0.05621	0.015603	0.084033613	3.31662479	0.64213131	223325.966	-640622.865	195858.81	-125528.588	1	12	18	39	46	15	30	46	66	47	3	14	30	25	27	8	23	71	70	34	Male	Male
3119	3119	RM0004	WG0123	4	483	757996.8849	-0.027792	-0.001684	-0.013957	-0.005549	0.060686	0.059843	0.109349	0.079831933	3.605551275	0.690355494	223325.966	-640622.865	15322.671	88276.241	1	12	18	39	46	15	30	46	66	47	3	10	16	7	50	2	40	69	31	70	Male	Male
3123	3123	RM0004	WG0127	4	487	526754.3617	-0.069136	-0.027832	-0.053314	-0.094354	-0.013515	0.014628	0.132785	0.071428571	3.674234614	0.723224906	223325.966	-640622.865	146755.915	-119463.403	1	12	18	39	46	15	30	46	66	47	3	14	30	25	27	8	60	45	38	49	Male	Male
3126	3126	RM0004	WG0130	4	490	636914.7485	0.029648	0.015338	0.211595	0.059318	0.194824	0.20798	0.015603	0.092436975	3.31662479	0.625413689	223325.966	-640622.865	147298.928	-8261.982	1	12	18	39	46	15	30	46	66	47	3	9	2	35	16	5	69	49	40	85	Male	Male
3129	3129	RM0004	WG0134	4	493	580707.4089	-0.093379	-0.018347	-0.13155	-0.058728	-0.005548	0.018621	0.203095	0.071428571	3.872983346	0.736619172	223325.966	-640622.865	161918.441	-63171.386	1	12	18	39	46	15	30	46	66	47	3	14	2	35	16	8	31	33	40	1	Male	Male
3132	3132	RM0004	WG0137	4	496	539709.8793	0.038332	0.00675	0.189786	0.021512	0.198678	0.16426	-0.03127	0.092436975	3.16227766	0.62382928	223325.966	-640622.865	172064.651	-103352.885	1	12	18	39	46	15	30	46	66	47	3	14	30	25	27	8	60	45	38	49	Male	Male
3133	3133	RM0004	WG0138	4	497	542605.8495	-0.015589	-0.01057	0.046223	-0.034912	0.076107	0.072952	0.109349	0.079831933	3.605551275	0.687502007	223325.966	-640622.865	161865.89	-101508.993	1	12	18	39	46	15	30	46	66	47	3	14	30	25	27	8	60	45	38	49	Male	Male
3136	3136	RM0004	WG0141	4	500	507819.5049	0.132957	0.03986	0.327105	0.111822	0.22831	0.298661	-0.054707	0.092436975	3.082207001	0.582274757	223325.966	-640622.865	175098.879	-135098.585	1	12	18	39	46	15	30	46	66	47	3	14	30	25	27	8	23	45	70	11	Male	Male
3137	3137	RM0004	WG0142	4	501	549732.6652	-0.042006	-0.011324	0.085981	-0.04468	0.134765	0.125102	0.039039	0.088235294	3.391164992	0.665770626	223325.966	-640622.865	199943.376	-91387.708	1	12	18	39	46	15	30	46	66	47	3	14	30	25	27	8	60	71	38	34	Male	Male
3138	3138	RM0004	WG0143	4	502	615793.1402	-0.061213	-0.039431	-0.023169	-0.130201	-0.091566	-0.059414	0.062476	0.075630252	3.464101615	0.718293794	223325.966	-640622.865	107373.653	-35845.011	1	12	18	39	46	15	30	46	66	47	3	10	2	35	16	32	61	60	75	51	Male	Male
3141	3141	RM0004	WG0146	4	505	758073.0016	0.067905	0.006164	0.224604	0.016234	0.097123	0.183436	-0.03127	0.084033613	3.16227766	0.629637222	223325.966	-640622.865	12948.714	87673.838	1	12	18	39	46	15	30	46	66	47	3	10	16	7	50	2	40	69	31	70	Male	Male
3142	3142	RM0004	WG0147	4	506	630707.6399	0.261656	0.085432	0.574657	0.267391	0.512528	0.522853	-0.242199	0.113445378	2.34520788	0.460744116	223325.966	-640622.865	170780.025	-12107.908	1	12	18	39	46	15	30	46	66	47	3	9	2	29	16	58	69	49	40	85	Male	Male
3143	3143	RM0004	WG0148	4	507	542618.0321	0.143794	0.068465	0.407591	0.282286	0.435488	0.4743	-0.125016	0.105042017	2.828427125	0.519298275	223325.966	-640622.865	301340.47	-103642.357	1	12	18	39	46	15	30	46	66	47	3	18	24	34	24	48	1	78	8	8	Male	Male
3144	3144	RM0004	WG0149	4	508	549860.7736	-0.076576	-0.041891	-0.116665	-0.129756	-0.122217	-0.037354	0.179658	0.06302521	3.807886553	0.753890235	223325.966	-640622.865	303150.769	-96587.139	1	12	18	39	46	15	30	46	66	47	3	18	24	34	24	48	1	78	8	8	Male	Male
3147	3147	RM0004	WG0152	4	511	472979.2184	-0.039339	-0.027813	-0.009637	-0.0798	-0.030127	-0.018585	0.132785	0.075630252	3.674234614	0.71579638	223325.966	-640622.865	322361.411	-178128.193	1	12	18	39	46	15	30	46	66	47	5	2	7	1	31	60	54	11	68	48	Male	Male
3148	3148	RM0004	WG0153	4	512	458293.2308	-0.036432	-0.038357	0.036508	-0.133364	-0.001341	0.005761	-0.007834	0.079831933	3.240370349	0.689745246	223325.966	-640622.865	81187.003	-204928.935	1	12	18	39	46	15	30	46	66	47	3	14	30	26	32	29	10	61	47	95	Male	Male
3152	3152	RM0004	WG0157	4	516	583861.3414	-0.068818	-0.050898	-0.130329	-0.1366	-0.271386	-0.227542	0.273404	0.058823529	4.062019202	0.790093758	223325.966	-640622.865	133183.918	-63761.983	1	12	18	39	46	15	30	46	66	47	3	14	2	35	16	32	31	60	57	1	Male	Male
3153	3153	RM0004	WG0158	4	517	587932.9986	-0.083887	-0.050497	-0.104933	-0.152301	-0.080723	-0.109313	0.156222	0.075630252	3.741657387	0.745222811	223325.966	-640622.865	116987.243	-62386.506	1	12	18	39	46	15	30	46	66	47	3	14	2	35	16	32	31	60	57	1	Male	Male
3154	3154	RM0004	WG0159	4	518	586954.3213	-0.081832	-0.050622	-0.066426	-0.155426	-0.057281	-0.052712	0.062476	0.075630252	3.464101615	0.724307327	223325.966	-640622.865	99104.856	-66964.002	1	12	18	39	46	15	30	46	66	47	3	14	2	35	16	32	61	60	57	51	Male	Male
3157	3157	RM0004	WG0162	4	521	570380.7215	-0.11432	-0.057473	-0.162898	-0.156931	-0.197988	-0.20388	0.296841	0.06302521	4.123105626	0.794651707	223325.966	-640622.865	123032.894	-79128.905	1	12	18	39	46	15	30	46	66	47	3	14	2	35	16	32	31	60	57	1	Male	Male
3162	3162	RM0004	WG0167	4	526	506332.0218	-0.018668	0.06437	0.052353	0.212312	0.138483	0.135924	0.062476	0.084033613	3.464101615	0.642422179	223325.966	-640622.865	148081.329	-139913.008	1	12	18	39	46	15	30	46	66	47	3	14	30	25	27	29	49	45	38	11	Male	Male
3164	3164	RM0004	WG0169	4	528	504382.6344	-0.083961	-0.038305	-0.086053	-0.123712	-0.049241	-0.057006	0.156222	0.071428571	3.741657387	0.73934242	223325.966	-640622.865	133349.16	-144330.596	1	12	18	39	46	15	30	46	66	47	3	14	30	25	32	29	49	13	47	98	Male	Male
3171	3171	RM0004	WG0176	4	535	523141.5968	0.173269	0.059954	0.417921	0.162008	0.425374	0.47844	-0.148453	0.105042017	2.738612788	0.521158384	223325.966	-640622.865	181320.289	-119170.419	1	12	18	39	46	15	30	46	66	47	3	14	30	25	27	8	23	45	70	34	Male	Male
3174	3174	RM0004	WG0179	4	538	441169.5494	0.126719	0.051889	0.299789	0.15079	0.34301	0.368282	-0.03127	0.100840336	3.16227766	0.568244795	223325.966	-640622.865	224264.993	-199454.315	1	12	18	39	46	15	30	46	66	47	5	16	7	26	31	35	58	79	34	50	Male	Male
3175	3175	RM0004	WG0180	4	539	762169.1495	0.145336	0.141917	0.295943	0.383074	0.180265	0.205601	-0.03127	0.092436975	3.16227766	0.560053719	223325.966	-640622.865	19783.258	93864.833	1	12	18	39	46	15	30	46	66	47	3	10	16	7	50	2	40	69	31	70	Male	Male
3176	3176	RM0004	WG0181	4	540	762169.1495	-0.054629	-0.038632	0.013694	-0.123627	-0.126262	-0.089196	0.132785	0.075630252	3.674234614	0.729261033	223325.966	-640622.865	19783.258	93864.833	1	12	18	39	46	15	30	46	66	47	3	10	16	7	50	2	40	69	31	70	Male	Male
3177	3177	RM0004	WG0182	4	541	762169.1495	0.007969	0.006366	0.074396	0.022593	0.044589	0.052736	-0.007834	0.084033613	3.240370349	0.657444681	223325.966	-640622.865	19783.258	93864.833	1	12	18	39	46	15	30	46	66	47	3	10	16	7	50	2	40	69	31	70	Male	Male
3179	3179	RM0004	WG0184	4	543	601883.4025	-0.176604	-0.083713	-0.286348	-0.245058	-0.433516	-0.387988	0.273404	0.050420168	4.062019202	0.845869057	223325.966	-640622.865	91832.559	-53278.746	1	12	18	39	46	15	30	46	66	47	3	14	2	35	16	32	61	60	75	51	Male	Male
3180	3180	RM0004	WG0185	4	544	483726.1804	0.031723	0.019011	0.14438	0.070211	0.158923	0.180775	-0.054707	0.084033613	3.082207001	0.625567148	223325.966	-640622.865	200719.003	-157425.242	1	12	18	39	46	15	30	46	66	47	3	14	30	25	27	35	23	71	70	11	Male	Male
3182	3182	RM0004	WG0187	4	546	998093.4109	-0.026161	-0.036375	-0.087772	-0.081316	-0.255716	-0.220401	0.320277	0.058823529	4.183300133	0.782758799	223325.966	-640622.865	-27538.907	325429.552	1	12	18	39	46	15	30	46	66	47	7	7	26	27	37	1	8	14	15	64	Male	Male
3183	3183	RM0004	WG0188	4	547	998093.4109	0.011052	-0.003612	0.089647	-0.01052	0.001245	0.012414	-0.007834	0.079831933	3.240370349	0.667440671	223325.966	-640622.865	-27538.907	325429.552	1	12	18	39	46	15	30	46	66	47	7	7	26	27	37	1	8	14	15	64	Male	Male
3187	3187	RM0004	WG0192	4	551	1467759.519	-0.072784	0.012558	-0.148994	0.030532	-0.198056	-0.172486	0.132785	0.067226891	3.674234614	0.73652233	223325.966	-640622.865	302748.626	824986.239	1	12	18	39	46	15	30	46	66	47	6	20	13	37	42	55	65	16	76	55	Male	Male
3188	3188	RM0004	WG0193	4	552	1480328.219	-0.07073	-0.053017	-0.16579	-0.14538	-0.139363	-0.112475	0.156222	0.06302521	3.741657387	0.759810108	223325.966	-640622.865	-49629.666	814322.79	1	12	18	39	46	15	30	46	66	47	6	20	8	36	22	24	67	64	80	99	Male	Male
3189	3189	RM0004	WG0194	4	553	1482708.413	-0.025252	-0.033309	-0.076884	-0.085243	0.017329	0.054331	0.109349	0.067226891	3.605551275	0.715832775	223325.966	-640622.865	-41042.86	818326.538	1	12	18	39	46	15	30	46	66	47	6	20	8	36	22	24	67	64	80	99	Male	Male
3191	3191	RM0004	WG0196	4	555	1482708.413	-0.161513	-0.090813	-0.313952	-0.205277	-0.405487	-0.381024	0.273404	0.050420168	4.062019202	0.842252191	223325.966	-640622.865	-41042.86	818326.538	1	12	18	39	46	15	30	46	66	47	6	20	8	36	22	24	67	64	80	99	Male	Male
3193	3193	RM0004	WG0198	4	557	1416999.241	-0.011602	-0.042809	-0.090427	-0.079837	-0.187937	-0.170665	0.249968	0.06302521	4	0.76260549	223325.966	-640622.865	163298.173	775104.338	1	12	18	39	46	15	30	46	66	47	6	20	13	16	28	14	65	3	36	18	Male	Male
3198	3198	RM0004	WG0203	4	562	1322332.324	-0.056586	-0.02761	-0.041906	-0.089655	0.007052	-0.00938	0.132785	0.075630252	3.674234614	0.71781511	223325.966	-640622.865	311490.322	678767.078	1	12	18	39	46	15	30	46	66	47	6	20	13	37	49	47	18	18	12	96	Male	Male
3199	3199	RM0004	WG0204	4	563	1333478.182	-0.006509	0.006264	0.121757	0.01361	0.04351	0.063347	0.015603	0.088235294	3.31662479	0.65718876	223325.966	-640622.865	309034.295	690098.046	1	12	18	39	46	15	30	46	66	47	6	20	13	37	49	47	18	18	12	96	Male	Male
3200	3200	RM0004	WG0205	4	564	1339140.922	-0.162125	-0.084706	-0.337186	-0.218482	-0.346633	-0.329509	0.273404	0.050420168	4.062019202	0.838051042	223325.966	-640622.865	293312.919	696687.957	1	12	18	39	46	15	30	46	66	47	6	20	13	37	49	47	18	18	12	96	Male	Male
3201	3201	RM0004	WG0206	4	565	1356701.083	0.026268	-0.003362	0.110426	-0.011156	0.129516	0.146654	0.039039	0.084033613	3.391164992	0.655735799	223325.966	-640622.865	286785.951	714593.228	1	12	18	39	46	15	30	46	66	47	6	20	13	37	49	47	18	18	12	96	Male	Male
3202	3202	RM0004	WG0207	4	566	1349122.742	-0.04411	-0.03239	-0.129939	-0.086579	-0.07849	-0.120014	0.249968	0.067226891	4	0.756040522	223325.966	-640622.865	304043.379	706083.069	1	12	18	39	46	15	30	46	66	47	6	20	13	37	49	47	18	18	12	96	Male	Male
3203	3203	RM0004	WG0208	4	567	1356701.083	-0.168702	-0.083145	-0.330601	-0.17226	-0.359988	-0.373146	0.320277	0.050420168	4.183300133	0.844746609	223325.966	-640622.865	286785.951	714593.228	1	12	18	39	46	15	30	46	66	47	6	20	13	37	49	47	18	18	12	96	Male	Male
3204	3204	RM0004	WG0209	4	568	809944.6023	-0.02853	-0.032602	0.006207	-0.084935	-0.033381	-0.057899	0.085912	0.075630252	3.535533906	0.709578125	223325.966	-640622.865	-314091.002	-34658.129	1	12	18	39	46	15	30	46	66	47	9	8	11	9	36	6	51	77	9	45	Male	Male
3209	3209	RM0004	WG0214	4	573	220044.027	-0.01561	0.04938	0.029748	0.156541	0.031879	0.020232	0.039039	0.079831933	3.391164992	0.660132699	223325.966	-640622.865	273726.219	-426428.588	1	12	18	39	46	15	30	46	66	47	5	1	22	8	4	46	50	5	30	94	Male	Male
3210	3210	RM0004	WG0215	4	574	411965.4135	-0.088829	-0.036106	-0.090696	-0.124575	-0.033696	-0.050402	0.156222	0.079831933	3.741657387	0.732370992	223325.966	-640622.865	161090.964	-233385.457	1	12	18	39	46	15	30	46	66	47	3	14	30	26	32	35	10	75	34	95	Male	Male
3211	3211	RM0004	WG0216	4	575	234781.2582	-0.063754	-0.033871	-0.013612	-0.09762	-0.131261	-0.116115	0.179658	0.075630252	3.807886553	0.738137186	223325.966	-640622.865	280099.826	-412809.415	1	12	18	39	46	15	30	46	66	47	5	1	22	8	4	46	50	5	30	94	Male	Male
3212	3212	RM0004	WG0217	4	576	242627.3619	0.169677	0.076389	0.444945	0.296216	0.427535	0.470212	-0.125016	0.109243697	2.828427125	0.509632821	223325.966	-640622.865	249755.812	-399439.325	1	12	18	39	46	15	30	46	66	47	5	1	22	8	4	46	50	5	30	94	Male	Male
3213	3213	RM0004	WG0218	4	577	408556.4255	0.056044	0.019726	0.206559	0.037816	0.174529	0.138673	-0.007834	0.096638655	3.240370349	0.62113826	223325.966	-640622.865	223736.778	-232066.646	1	12	18	39	46	15	30	46	66	47	5	16	7	26	31	35	58	79	34	50	Male	Male
3214	3214	RM0004	WG0219	4	578	417381.1721	0.034732	0.006397	0.13971	0.019922	0.139009	0.224178	0.015603	0.084033613	3.31662479	0.641351029	223325.966	-640622.865	226982.271	-223257.708	1	12	18	39	46	15	30	46	66	47	5	16	7	26	31	35	58	79	34	50	Male	Male
3215	3215	RM0004	WG0220	4	579	455863.9565	-0.131224	-0.034624	-0.193797	-0.107162	-0.07784	-0.034579	0.179658	0.071428571	3.807886553	0.752857093	223325.966	-640622.865	337589.412	-199311.397	1	12	18	39	46	15	30	46	66	47	5	2	7	1	31	60	54	11	68	92	Male	Male
3216	3216	RM0004	WG0221	4	580	470544.9826	0.113529	0.062217	0.341405	0.251251	0.314633	0.353845	-0.10158	0.100840336	2.915475947	0.54901701	223325.966	-640622.865	313898.026	-178876.958	1	12	18	39	46	15	30	46	66	47	5	2	7	1	31	60	54	11	68	48	Male	Male
3217	3217	RM0004	WG0222	4	581	480696.8918	-0.116008	-0.061107	-0.190328	-0.172109	-0.187631	-0.233227	0.226531	0.067226891	3.937003937	0.785293009	223325.966	-640622.865	312809.074	-168328.174	1	12	18	39	46	15	30	46	66	47	5	2	7	1	31	60	54	11	68	48	Male	Male
3222	3222	RM0004	WG0227	4	586	1485444.104	-0.064271	-0.032582	-0.083692	-0.111481	-0.02692	-0.074818	0.109349	0.075630252	3.605551275	0.724649933	223325.966	-640622.865	-27785	823442.526	1	12	18	39	46	15	30	46	66	47	6	20	8	36	22	24	67	64	80	99	Male	Male
3224	3224	RM0004	WG0229	4	588	1465883.237	-0.078925	-0.061992	-0.156317	-0.150895	-0.256723	-0.231236	0.226531	0.06302521	3.937003937	0.784546886	223325.966	-640622.865	-26951.434	803736.816	1	12	18	39	46	15	30	46	66	47	6	20	8	36	22	24	67	64	80	99	Male	Male
3225	3225	RM0004	WG0230	4	589	1498535.788	-0.144141	-0.058934	-0.150148	-0.197573	-0.164239	-0.154626	0.156222	0.071428571	3.741657387	0.768535391	223325.966	-640622.865	4030.5	841780.254	1	12	18	39	46	15	30	46	66	47	6	20	8	36	22	23	25	2	5	46	Male	Male
3226	3226	RM0004	WG0231	4	590	1494237.698	-0.068867	-0.033769	-0.07218	-0.085756	-0.02189	-0.031032	0.156222	0.075630252	3.741657387	0.727696424	223325.966	-640622.865	-40212.098	830191.191	1	12	18	39	46	15	30	46	66	47	6	20	8	36	22	24	67	64	80	99	Male	Male
3227	3227	RM0004	WG0232	4	591	1493255.122	-0.104877	-0.038607	-0.049356	-0.147881	-0.014812	-0.015322	0.132785	0.075630252	3.674234614	0.730626523	223325.966	-640622.865	-10703.167	834179.232	1	12	18	39	46	15	30	46	66	47	6	20	8	36	22	24	67	2	5	99	Male	Male
3228	3228	RM0004	WG0233	4	592	1496092.778	-0.09448	-0.038153	-0.099157	-0.110609	-0.028859	0.028383	0.109349	0.067226891	3.605551275	0.730862236	223325.966	-640622.865	-58896.782	828609.561	1	12	18	39	46	15	30	46	66	47	6	20	8	36	22	24	67	64	80	99	Male	Male
3229	3229	RM0004	WG0234	4	593	1473027.679	0.010461	-0.019643	0.043668	-0.056349	-0.153924	-0.110023	0.132785	0.071428571	3.674234614	0.718600884	223325.966	-640622.865	-26036.616	811144.625	1	12	18	39	46	15	30	46	66	47	6	20	8	36	22	24	67	64	80	99	Male	Male
3230	3230	RM0004	WG0235	4	594	1493835.807	-0.097342	-0.050088	-0.19079	-0.119451	-0.154169	-0.153984	0.249968	0.06302521	4	0.778975183	223325.966	-640622.865	-40594.07	829714.386	1	12	18	39	46	15	30	46	66	47	6	20	8	36	22	24	67	64	80	99	Male	Male
3231	3231	RM0004	WG0236	4	595	1478690.984	-0.026206	-0.036134	-0.099363	-0.09358	-0.176156	-0.188689	0.132785	0.067226891	3.674234614	0.744011183	223325.966	-640622.865	-19817.868	817940.847	1	12	18	39	46	15	30	46	66	47	6	20	8	36	22	24	67	64	80	99	Male	Male
3232	3232	RM0004	WG0237	4	596	1482400.756	-0.041761	-0.035927	-0.04344	-0.094908	-0.006009	-0.001146	0.109349	0.071428571	3.605551275	0.717628326	223325.966	-640622.865	-1953.346	824560.138	1	12	18	39	46	15	30	46	66	47	6	20	8	36	22	24	67	2	5	99	Male	Male
3233	3233	RM0004	WG0238	4	597	1477472.766	-0.014977	-0.026391	0.036386	-0.077672	0.12424	0.118722	-0.007834	0.079831933	3.240370349	0.669655919	223325.966	-640622.865	-20363.118	816614.729	1	12	18	39	46	15	30	46	66	47	6	20	8	36	22	24	67	64	80	99	Male	Male
3234	3234	RM0004	WG0239	4	598	1498687.574	0.066462	0.012796	0.235595	0.040325	0.215923	0.205683	-0.054707	0.096638655	3.082207001	0.605833606	223325.966	-640622.865	-9659.496	839844.027	1	12	18	39	46	15	30	46	66	47	6	20	8	36	22	24	67	2	5	99	Male	Male
3235	3235	RM0004	WG0240	4	599	1499334.654	0.000679	-0.036038	-0.059695	-0.086464	-0.098878	-0.063741	0.132785	0.06302521	3.674234614	0.731228064	223325.966	-640622.865	-69181.498	829902.139	1	12	18	39	46	15	30	46	66	47	6	20	8	36	22	24	67	64	80	99	Male	Male
3236	3236	RM0004	WG0241	4	600	1479952.914	-0.152116	-0.078304	-0.247464	-0.193455	-0.334111	-0.319186	0.343714	0.054621849	4.242640687	0.835163425	223325.966	-640622.865	-1413.32	822166.553	1	12	18	39	46	15	30	46	66	47	6	20	8	36	22	24	67	2	5	99	Male	Male
3237	3237	RM0004	WG0242	4	601	1485728.309	-0.188542	-0.089958	-0.344445	-0.21851	-0.331973	-0.313717	0.343714	0.050420168	4.242640687	0.850897101	223325.966	-640622.865	-40585.876	821478.071	1	12	18	39	46	15	30	46	66	47	6	20	8	36	22	24	67	64	80	99	Male	Male
3238	3238	RM0004	WG0243	4	602	1470066.644	0.055928	0.000931	0.152879	0.002184	0.129948	0.160199	-0.007834	0.088235294	3.240370349	0.636956458	223325.966	-640622.865	-22130.021	808807.125	1	12	18	39	46	15	30	46	66	47	6	20	8	36	22	24	67	64	80	99	Male	Male
3239	3239	RM0004	WG0244	4	603	1462534.328	-0.112656	-0.049402	-0.152207	-0.12126	-0.086567	-0.048633	0.179658	0.06302521	3.807886553	0.759137151	223325.966	-640622.865	-35108.021	798897.38	1	12	18	39	46	15	30	46	66	47	6	20	8	36	22	24	67	64	80	99	Male	Male
3240	3240	RM0004	WG0245	4	604	1485474.193	-0.048007	-0.043521	-0.111442	-0.120373	-0.260653	-0.194788	0.203095	0.058823529	3.872983346	0.771804156	223325.966	-640622.865	15575.77	830252.192	1	12	18	39	46	15	30	46	66	47	6	20	8	36	22	23	25	2	5	46	Male	Male
3242	3242	RM0004	WG0247	4	606	1484620.664	-0.067374	-0.033412	-0.06893	-0.087732	-0.005527	-0.054861	0.109349	0.075630252	3.605551275	0.720531246	223325.966	-640622.865	-15975.13	824584.8	1	12	18	39	46	15	30	46	66	47	6	20	8	36	22	24	67	2	5	99	Male	Male
3243	3243	RM0004	WG0248	4	607	1470069.616	-0.153412	-0.080529	-0.352592	-0.202563	-0.304837	-0.352376	0.343714	0.050420168	4.242640687	0.845573977	223325.966	-640622.865	-22130.111	808810.124	1	12	18	39	46	15	30	46	66	47	6	20	8	36	22	24	67	64	80	99	Male	Male
3262	3262	RM0004	WG0267	4	626	1473988.109	-0.098957	-0.055097	-0.174132	-0.138172	-0.113116	-0.132252	0.226531	0.067226891	3.937003937	0.770356114	223325.966	-640622.865	87457.067	827089.841	1	12	18	39	46	15	30	46	66	47	6	20	13	16	28	23	25	3	36	46	Male	Male
3264	3264	RM0004	WG0269	4	628	1496707.131	-0.07486	-0.047448	-0.059442	-0.124636	-0.127503	-0.12428	0.203095	0.071428571	3.872983346	0.752778463	223325.966	-640622.865	-27215.939	834965.489	1	12	18	39	46	15	30	46	66	47	6	20	8	36	22	24	67	64	80	99	Male	Male
3265	3265	RM0004	WG0270	4	629	1454874.135	-0.126576	-0.066265	-0.242305	-0.173171	-0.182143	-0.137384	0.226531	0.058823529	3.937003937	0.791465326	223325.966	-640622.865	113177.827	810075.634	1	12	18	39	46	15	30	46	66	47	6	20	13	16	28	14	65	3	36	18	Male	Male
3266	3266	RM0004	WG0271	4	630	1255284.356	-0.058718	-0.053195	-0.139546	-0.113411	-0.200913	-0.160051	0.226531	0.058823529	3.937003937	0.774229693	223325.966	-640622.865	172748.747	613642.163	1	12	18	39	46	15	30	46	66	47	6	20	13	37	49	16	18	17	12	96	Male	Male
3269	3269	RM0004	WG0274	4	633	819643.5212	-0.159235	-0.060965	-0.221167	-0.202475	-0.126262	-0.088238	0.203095	0.06302521	3.872983346	0.783081341	223325.966	-640622.865	-266812.931	16324.137	1	12	18	39	46	15	30	46	66	47	9	8	11	4	36	6	7	39	59	54	Male	Male
3271	3271	RM0004	WG0277	4	635	804769.4507	0.02761	-0.002525	0.059317	-0.007686	-0.02757	0.015852	0.062476	0.075630252	3.464101615	0.682878607	223325.966	-640622.865	-293477.305	-23720.727	1	12	18	39	46	15	30	46	66	47	9	8	11	9	36	6	51	77	54	45	Male	Male
3273	3273	RM0004	WG0281	4	637	786418.5749	-0.095927	-0.045867	-0.115716	-0.118153	-0.119965	-0.123497	0.179658	0.067226891	3.807886553	0.756802788	223325.966	-640622.865	-254796.284	-16240.539	1	12	18	39	46	15	30	46	66	47	9	8	11	4	36	6	7	51	11	54	Male	Male
3276	3276	RM0004	WG0284	4	640	803585.0666	-0.068087	-0.034899	-0.110294	-0.09076	-0.162061	-0.161202	0.226531	0.067226891	3.937003937	0.761069632	223325.966	-640622.865	-255471.866	4746.483	1	12	18	39	46	15	30	46	66	47	9	8	11	4	36	6	7	39	59	54	Male	Male
3277	3277	RM0004	WG0285	4	641	778424.7826	-0.110532	-0.063416	-0.202678	-0.167125	-0.310521	-0.280104	0.249968	0.058823529	4	0.803896191	223325.966	-640622.865	-232120.139	-9343.222	1	12	18	39	46	15	30	46	66	47	9	8	11	4	36	6	7	51	11	54	Male	Male
3279	3279	RM0004	WG0287	4	643	264613.7813	0.012911	0.001652	0.100159	0.005337	0.128446	0.151668	0.039039	0.088235294	3.391164992	0.65252043	223325.966	-640622.865	472416.409	-551323.344	1	12	18	39	46	15	30	46	66	47	1	11	19	32	34	53	42	23	69	21	Male	Male
3281	3281	RM0004	WG0289	4	645	376239.3004	0.115148	0.062306	0.304874	0.212412	0.331256	0.330083	-0.078143	0.096638655	3	0.561200846	223325.966	-640622.865	437370.088	-331202.237	1	12	18	39	46	15	30	46	66	47	5	17	14	11	30	45	12	21	25	22	Male	Male
3282	3282	RM0004	WG0290	4	646	192020.1809	0.102716	0.048502	0.323423	0.185435	0.359971	0.383659	-0.10158	0.100840336	2.915475947	0.553977704	223325.966	-640622.865	412226.41	-606150.091	1	12	18	39	46	15	30	46	66	47	1	11	23	32	8	50	41	80	82	83	Male	Male
3285	3285	RM0004	WG0298	4	649	213277.4708	0.129483	0.059913	0.422913	0.278448	0.489775	0.491067	-0.171889	0.113445378	2.645751311	0.503037998	223325.966	-640622.865	436549.952	-645398.987	1	12	18	39	46	15	30	46	66	47	1	11	23	12	8	50	43	29	82	83	Male	Male
3289	3289	RM0004	WG0303	4	653	491534.4923	0.012055	-0.000161	0.146142	-0.000616	0.020558	0.021943	0.039039	0.084033613	3.391164992	0.665955516	223325.966	-640622.865	703616.521	-745155.826	1	12	18	39	46	15	30	46	66	47	10	15	9	10	39	7	36	70	51	66	Male	Male
3291	3291	RM0004	WG0305	4	655	166291.5013	-0.008005	-0.016864	0.037162	-0.044368	0.027391	0.035439	0.039039	0.079831933	3.391164992	0.681949117	223325.966	-640622.865	330544.796	-767732.998	1	12	18	39	46	15	30	46	66	47	1	12	4	19	43	20	17	36	73	56	Male	Male
3295	3295	RM0004	WG0311	4	659	156569.1618	0.020645	0.009415	0.223777	0.042585	0.278104	0.273956	-0.078143	0.100840336	3	0.598068445	223325.966	-640622.865	342457.571	-539027.771	1	12	18	39	46	15	30	46	66	47	1	11	3	8	29	28	45	63	23	91	Male	Male
3296	3296	RM0004	WG0313	4	660	264613.7813	-0.021191	-0.019772	0.055373	-0.070128	0.04286	-0.006277	0.039039	0.088235294	3.391164992	0.679532666	223325.966	-640622.865	472416.409	-551323.344	1	12	18	39	46	15	30	46	66	47	1	11	19	32	34	53	42	23	69	21	Male	Male
3297	3297	RM0004	WG0317	4	661	470004.59	0.123339	0.047411	0.432209	0.219233	0.372308	0.406289	-0.195326	0.109243697	2.549509757	0.518220366	223325.966	-640622.865	635016.212	-413873.1	1	12	18	39	46	15	30	46	66	47	10	13	1	31	21	33	27	55	46	3	Male	Male
3300	3300	RM0004	WG0328	4	664	571383.7376	0.068545	0.033463	0.312075	0.14989	0.393808	0.389369	-0.10158	0.109243697	2.915475947	0.554654749	223325.966	-640622.865	758149.248	-841728.391	1	12	18	39	46	15	30	46	66	47	10	15	17	10	39	7	3	43	29	74	Male	Male
3315	3315	RM0004	WG0345	4	679	380206.9767	0.142347	0.056937	0.318976	0.195973	0.23999	0.250271	-0.054707	0.096638655	3.082207001	0.572025791	223325.966	-640622.865	603413.379	-631088.528	1	12	18	39	46	15	30	46	66	47	10	19	12	28	5	36	9	74	22	78	Male	Male
3316	3316	RM0004	WG0346	4	680	365283.0663	0.155093	0.062133	0.343218	0.21158	0.3132	0.355417	-0.10158	0.096638655	2.915475947	0.550281466	223325.966	-640622.865	585756.271	-595059.804	1	12	18	39	46	15	30	46	66	47	10	19	12	28	38	57	21	41	22	90	Male	Male
3317	3317	RM0004	WG0347	4	681	365685.5342	0.117076	0.059426	0.294784	0.234204	0.413827	0.470419	-0.078143	0.100840336	3	0.545958972	223325.966	-640622.865	586181.698	-595217.715	1	12	18	39	46	15	30	46	66	47	10	19	12	28	38	57	21	41	22	90	Male	Male
3318	3318	RM0004	WG0348	4	682	366679.2116	0.000145	0.008139	0.134478	0.031587	0.189367	0.209703	-0.007834	0.084033613	3.240370349	0.638715657	223325.966	-640622.865	587573.693	-682780.161	1	12	18	39	46	15	30	46	66	47	10	19	12	28	2	36	9	57	85	12	Male	Male
3319	3319	RM0004	WG0349	4	683	345233.0794	0.054523	0.021862	0.240618	0.091988	0.301191	0.30794	-0.078143	0.096638655	3	0.588428756	223325.966	-640622.865	568516.545	-646039.808	1	12	18	39	46	15	30	46	66	47	10	19	12	28	2	36	9	74	7	12	Male	Male
3320	3320	RM0004	WG0350	4	684	371190.6758	0.154921	0.061895	0.390928	0.223793	0.328559	0.383616	-0.125016	0.096638655	2.828427125	0.540452206	223325.966	-640622.865	594409.025	-649560.487	1	12	18	39	46	15	30	46	66	47	10	19	12	28	2	36	9	74	85	12	Male	Male
3321	3321	RM0004	WG0351	4	685	380485.7996	-0.016054	-0.009235	0.108392	-0.034249	0.09918	0.078761	0.039039	0.088235294	3.391164992	0.664772866	223325.966	-640622.865	603163.122	-662830.49	1	12	18	39	46	15	30	46	66	47	10	19	12	28	2	36	9	57	85	12	Male	Male
3322	3322	RM0004	WG0353	4	686	458528.3608	0.150029	0.070372	0.41986	0.281677	0.511805	0.589907	-0.171889	0.109243697	2.645751311	0.496257289	223325.966	-640622.865	659915.811	-780756.961	1	12	18	39	46	15	30	46	66	47	10	15	9	10	39	7	36	70	89	66	Male	Male
3323	3323	RM0004	WG0354	4	687	454680.6408	0.06355	0.027648	0.240366	0.112863	0.228466	0.239936	-0.007834	0.092436975	3.240370349	0.607352008	223325.966	-640622.865	662943.435	-756687.356	1	12	18	39	46	15	30	46	66	47	10	15	9	10	39	7	36	70	89	66	Male	Male
3324	3324	RM0004	WG0355	4	688	348863.7503	0.09709	0.033082	0.293778	0.133695	0.260332	0.253794	-0.078143	0.096638655	3	0.581023548	223325.966	-640622.865	569194.39	-595005.439	1	12	18	39	46	15	30	46	66	47	10	19	12	28	38	57	21	74	22	90	Male	Male
3327	3327	RM0004	WG0358	4	691	522028.5783	0.179357	0.073106	0.392921	0.287569	0.447123	0.473003	-0.125016	0.109243697	2.828427125	0.511438738	223325.966	-640622.865	726725.181	-778836.71	1	12	18	39	46	15	30	46	66	47	10	15	9	10	39	7	36	70	51	66	Male	Male
3330	3330	RM0004	WG0361	4	694	446834.1696	0.191568	0.085631	0.483833	0.360141	0.505684	0.529596	-0.171889	0.109243697	2.645751311	0.48375733	223325.966	-640622.865	652346.688	-765530.812	1	12	18	39	46	15	30	46	66	47	10	15	9	10	39	7	36	70	89	66	Male	Male
3332	3332	RM0004	WG0364	4	696	385643.4861	0.005058	0.002046	0.093875	0.007614	0.073043	0.162471	0.039039	0.079831933	3.391164992	0.662182816	223325.966	-640622.865	326547.161	-269050.149	1	12	18	39	46	15	30	46	66	47	5	16	7	23	31	39	47	1	21	86	Male	Male
3334	3334	RM0004	WG0366	4	698	421976.2193	0.002983	0.003259	0.160998	0.013519	0.175009	0.189043	0.015603	0.092436975	3.31662479	0.638119844	223325.966	-640622.865	636012.836	-552569.035	1	12	18	39	46	15	30	46	66	47	10	19	12	5	20	11	14	48	90	28	Male	Male
3335	3335	RM0004	WG0367	4	699	335076.1354	0.066001	0.038777	0.247781	0.143707	0.368205	0.439453	-0.054707	0.096638655	3.082207001	0.574633587	223325.966	-640622.865	422495	-371164.682	1	12	18	39	46	15	30	46	66	47	5	1	14	24	11	59	32	32	4	19	Male	Male
3336	3336	RM0004	WG0368	4	700	352714.8054	0.093836	0.009607	0.12283	0.025803	-0.032549	0.008731	0.085912	0.079831933	3.535533906	0.669042611	223325.966	-640622.865	403004.836	-337104.764	1	12	18	39	46	15	30	46	66	47	5	17	14	11	45	52	2	44	62	27	Male	Male
3337	3337	RM0004	WG0369	4	701	416786.5211	0.01475	0.007868	0.212945	0.028424	0.15997	0.20603	0.039039	0.092436975	3.391164992	0.635897595	223325.966	-640622.865	639713.29	-622385.525	1	12	18	39	46	15	30	46	66	47	10	19	12	28	5	57	21	41	22	78	Male	Male
3338	3338	RM0004	WG0370	4	702	410154.6578	-0.117671	-0.042071	-0.072592	-0.150094	-0.148126	-0.148394	0.226531	0.071428571	3.937003937	0.765032988	223325.966	-640622.865	631493.153	-600294.33	1	12	18	39	46	15	30	46	66	47	10	19	12	5	5	57	21	41	22	78	Male	Male
3341	3341	RM0004	WG0373	4	705	394359.1438	-0.017077	6.00E-06	0.037589	1.10E-05	0.09608	0.093946	0.062476	0.084033613	3.464101615	0.671496864	223325.966	-640622.865	408886.954	-292648.363	1	12	18	39	46	15	30	46	66	47	5	17	14	33	35	52	2	76	72	14	Male	Male
3342	3342	RM0004	WG0374	4	706	460428.2729	-0.104852	-0.031571	-0.086827	-0.099258	-0.149603	-0.143521	0.156222	0.075630252	3.741657387	0.745310488	223325.966	-640622.865	666380.242	-515334.785	1	12	18	39	46	15	30	46	66	47	10	13	1	5	6	11	14	48	13	20	Male	Male
3343	3343	RM0004	WG0375	4	707	412803.1051	0.184281	0.090559	0.491245	0.366763	0.490029	0.542109	-0.171889	0.109243697	2.645751311	0.483128132	223325.966	-640622.865	629375.523	-566257.814	1	12	18	39	46	15	30	46	66	47	10	19	12	5	20	57	21	41	90	63	Male	Male
3344	3344	RM0004	WG0376	4	708	469247.4655	-0.147614	-0.049181	-0.217999	-0.138354	-0.259829	-0.237994	0.249968	0.067226891	4	0.793680392	223325.966	-640622.865	670004.47	-496847.005	1	12	18	39	46	15	30	46	66	47	10	13	1	5	6	11	14	48	13	20	Male	Male
3345	3345	RM0004	WG0377	4	709	256133.7289	-0.216699	-0.067476	-0.386286	-0.223255	-0.262946	-0.301402	0.273404	0.06302521	4.062019202	0.829401355	223325.966	-640622.865	320202.878	-403516.663	1	12	18	39	46	15	30	46	66	47	5	1	22	24	4	46	50	5	30	94	Male	Male
3348	3348	RM0004	WG0380	4	712	471119.0072	-0.007712	-0.013946	0.110374	-0.046076	-0.015805	0.008937	0.062476	0.084033613	3.464101615	0.681597291	223325.966	-640622.865	638714.172	-418348.806	1	12	18	39	46	15	30	46	66	47	10	13	1	31	21	33	27	55	46	3	Male	Male
3349	3349	RM0004	WG0381	4	713	430488.8294	0.063281	0.036162	0.084973	0.108946	0.080322	0.123514	0.062476	0.079831933	3.464101615	0.649614594	223325.966	-640622.865	295256.549	-216186.034	1	12	18	39	46	15	30	46	66	47	5	16	7	23	31	39	48	1	21	87	Male	Male
3350	3350	RM0004	WG0382	4	714	389405.4935	0.204998	0.092046	0.548414	0.389134	0.615404	0.704239	-0.242199	0.113445378	2.34520788	0.444629306	223325.966	-640622.865	612660.307	-648066.606	1	12	18	39	46	15	30	46	66	47	10	19	12	28	2	36	9	74	85	12	Male	Male
3351	3351	RM0004	WG0383	4	715	276294.6072	-0.030508	0.007552	0.067808	0.031855	0.273758	0.283952	0.015603	0.096638655	3.31662479	0.632143768	223325.966	-640622.865	461621.644	-500787.677	1	12	18	39	46	15	30	46	66	47	1	11	19	30	34	53	16	23	88	36	Male	Male
3352	3352	RM0004	WG0384	4	716	396706.2519	-0.139835	-0.042978	-0.157809	-0.11731	-0.306181	-0.307233	0.343714	0.067226891	4.242640687	0.80670959	223325.966	-640622.865	565085.773	-439187.802	1	12	18	39	46	15	30	46	66	47	10	13	1	31	1	33	27	55	46	82	Male	Male
3353	3353	RM0004	WG0385	4	717	324788.2611	0.073409	0.022762	0.153309	0.07448	0.11946	0.131546	0.015603	0.084033613	3.31662479	0.635827431	223325.966	-640622.865	538924.101	-563907.601	1	12	18	39	46	15	30	46	66	47	10	19	19	28	38	17	42	23	69	90	Male	Male
3355	3355	RM0004	WG0387	4	719	240205.2869	-0.190792	-0.063081	-0.293262	-0.155262	-0.378193	-0.35412	0.507769	0.050420168	4.636809248	0.867667694	223325.966	-640622.865	398228.443	-475978.693	1	12	18	39	46	15	30	46	66	47	1	1	22	8	29	28	45	63	56	2	Male	Male
3357	3357	RM0004	WG0389	4	721	412803.1051	-0.003818	0.006769	0.15572	0.026728	0.230206	0.226023	0.015603	0.096638655	3.31662479	0.629863463	223325.966	-640622.865	629375.523	-566257.814	1	12	18	39	46	15	30	46	66	47	10	19	12	5	20	57	21	41	90	63	Male	Male
3364	3364	RM0004	WG0396	4	728	346134.528	-0.001078	0.012171	0.141972	0.049445	0.200181	0.185735	0.015603	0.092436975	3.31662479	0.634731723	223325.966	-640622.865	251342.651	-295624.058	1	12	18	39	46	15	30	46	66	47	5	16	7	23	31	39	58	79	34	50	Male	Male
3365	3365	RM0004	WG0397	4	729	315624.6961	0.034345	0.020636	0.228875	0.087614	0.231029	0.218173	-0.03127	0.096638655	3.16227766	0.607878836	223325.966	-640622.865	410703.807	-386637.642	1	12	18	39	46	15	30	46	66	47	5	1	15	24	11	59	32	32	4	24	Male	Male
3368	3368	RM0004	WG0400	4	732	463527.8776	-0.062555	-0.016178	-0.00977	-0.056134	-0.025365	-0.022937	0.109349	0.084033613	3.605551275	0.704964887	223325.966	-640622.865	639404.357	-436326.84	1	12	18	39	46	15	30	46	66	47	10	13	1	31	21	33	27	55	46	3	Male	Male
3372	3372	RM0004	WG0404	4	736	315137.173	0.154995	0.06161	0.391885	0.223713	0.354695	0.366756	-0.148453	0.100840336	2.738612788	0.532562337	223325.966	-640622.865	390410.115	-373425.7	1	12	18	39	46	15	30	46	66	47	5	1	14	24	45	59	32	73	4	100	Male	Male
3373	3373	RM0004	WG0405	4	737	388348.3433	0.07221	0.017091	0.243747	0.054071	0.228625	0.26844	-0.078143	0.092436975	3	0.598517163	223325.966	-640622.865	367981.031	-280221.217	1	12	18	39	46	15	30	46	66	47	5	3	10	33	35	52	2	76	20	40	Male	Male
3375	3375	RM0004	WG0407	4	739	393797.1827	0.068688	0.025334	0.274681	0.096284	0.304901	0.324216	-0.078143	0.096638655	3	0.583127012	223325.966	-640622.865	615666.055	-606777.989	1	12	18	39	46	15	30	46	66	47	10	19	12	28	5	57	21	41	22	78	Male	Male
3376	3376	RM0004	WG0408	4	740	393797.1827	0.09154	0.036459	0.360919	0.158794	0.471706	0.44014	-0.148453	0.109243697	2.738612788	0.533429808	223325.966	-640622.865	615666.055	-606777.989	1	12	18	39	46	15	30	46	66	47	10	19	12	28	5	57	21	41	22	78	Male	Male
3378	3378	RM0004	WG0410	4	742	414266.4975	-0.165815	-0.059032	-0.284556	-0.183712	-0.178734	-0.128378	0.320277	0.054621849	4.183300133	0.814293768	223325.966	-640622.865	602687.671	-474185.406	1	12	18	39	46	15	30	46	66	47	10	13	1	31	1	11	27	55	46	82	Male	Male
3382	3382	RM0004	WG0414	4	746	421433.5773	0.025167	0.001962	0.128246	0.006507	0.126656	0.217005	-0.007834	0.079831933	3.240370349	0.644963253	223325.966	-640622.865	346051.271	-237454.464	1	12	18	39	46	15	30	46	66	47	5	3	10	23	35	39	47	1	21	75	Male	Male
3383	3383	RM0004	WG0415	4	747	207108.1462	0.116689	0.041826	0.331964	0.141221	0.279245	0.292239	-0.054707	0.100840336	3.082207001	0.572815496	223325.966	-640622.865	368188.281	-492607.008	1	12	18	39	46	15	30	46	66	47	1	11	22	8	29	28	45	63	56	32	Male	Male
3384	3384	RM0004	WG0416	4	748	312468.7639	0.08518	0.048561	0.274406	0.161484	0.282378	0.329682	-0.078143	0.100840336	3	0.571084442	223325.966	-640622.865	426498.91	-403225.554	1	12	18	39	46	15	30	46	66	47	5	1	15	24	11	59	32	8	16	35	Male	Male
3390	3390	RM0004	WG0422	4	754	394716.3158	0.107319	0.041018	0.363812	0.178399	0.263435	0.315831	-0.125016	0.100840336	2.828427125	0.556988552	223325.966	-640622.865	466180.35	-329459.374	1	12	18	39	46	15	30	46	66	47	5	17	14	11	30	45	12	21	25	22	Male	Male
3391	3391	RM0004	WG0423	4	755	320791.0271	0.269264	0.098745	0.583671	0.364232	0.500609	0.545224	-0.242199	0.113445378	2.34520788	0.450201417	223325.966	-640622.865	507673.366	-492118.861	1	12	18	39	46	15	30	46	66	47	10	11	19	30	34	17	24	23	41	36	Male	Male
3392	3392	RM0004	WG0424	4	756	312680.1093	0.026439	0.008133	0.142741	0.029632	0.226735	0.271942	-0.007834	0.088235294	3.240370349	0.627237893	223325.966	-640622.865	417833.048	-395804.88	1	12	18	39	46	15	30	46	66	47	5	1	15	24	11	59	32	32	16	9	Male	Male
3394	3394	RM0004	WG0426	4	758	463075.0482	-0.137389	-0.057994	-0.112235	-0.203522	-0.224184	-0.205082	0.203095	0.067226891	3.872983346	0.781879861	223325.966	-640622.865	630881.76	-420766.605	1	12	18	39	46	15	30	46	66	47	10	13	1	31	21	33	27	55	46	3	Male	Male
3396	3396	RM0004	WG0429	4	760	227297.9042	0.058613	0.03181	0.29318	0.14465	0.229379	0.262625	-0.078143	0.096638655	3	0.585856169	223325.966	-640622.865	318754.212	-434327.477	1	12	18	39	46	15	30	46	66	47	5	1	22	8	4	46	50	5	30	94	Male	Male
3403	3403	RM0004	WG0436	4	767	277902.2572	0.06167	0.022873	0.269618	0.094322	0.313819	0.307662	-0.078143	0.096638655	3	0.585066595	223325.966	-640622.865	466877.664	-506786.267	1	12	18	39	46	15	30	46	66	47	1	11	19	30	34	53	16	23	88	36	Male	Male
3404	3404	RM0004	WG0437	4	768	397684.7496	0.202136	0.077409	0.551903	0.329393	0.542811	0.569854	-0.242199	0.113445378	2.34520788	0.461535426	223325.966	-640622.865	619073.434	-679828.753	1	12	18	39	46	15	30	46	66	47	10	19	12	28	2	36	9	57	85	12	Male	Male
3405	3405	RM0004	WG0438	4	769	287046.5854	0.019712	0.004531	0.183479	0.016998	0.110527	0.121715	0.039039	0.088235294	3.391164992	0.648271635	223325.966	-640622.865	499999.515	-564153.986	1	12	18	39	46	15	30	46	66	47	10	11	19	32	34	17	42	23	69	21	Male	Male
3406	3406	RM0004	WG0439	4	770	448577.1784	0.09702	0.055159	0.312065	0.205856	0.326967	0.323077	-0.03127	0.100840336	3.16227766	0.569634413	223325.966	-640622.865	615277.877	-422459.659	1	12	18	39	46	15	30	46	66	47	10	13	1	31	48	33	27	55	46	82	Male	Male
3409	3409	RM0004	WG0442	4	773	266192.7414	0.049732	0.034118	0.263106	0.150582	0.300986	0.32288	-0.054707	0.096638655	3.082207001	0.585093465	223325.966	-640622.865	452209.646	-504715.409	1	12	18	39	46	15	30	46	66	47	1	11	19	30	34	53	16	23	88	36	Male	Male
3411	3411	RM0004	WG0444	4	775	331831.6006	0.101249	0.036339	0.272218	0.117481	0.203751	0.247404	-0.03127	0.092436975	3.16227766	0.596787494	223325.966	-640622.865	487706.301	-440085.463	1	12	18	39	46	15	30	46	66	47	5	1	15	30	25	40	39	35	52	73	Male	Male
3413	3413	RM0004	WG0446	4	777	381258.1304	-0.077649	-0.047174	-0.13644	-0.10764	-0.163928	-0.203774	0.203095	0.067226891	3.872983346	0.765280038	223325.966	-640622.865	383180.849	-294495.463	1	12	18	39	46	15	30	46	66	47	5	17	10	33	35	52	2	76	20	40	Male	Male
3414	3414	RM0004	WG0447	4	778	271217.8866	0.0989	0.039604	0.320985	0.166311	0.322226	0.330949	-0.10158	0.100840336	2.915475947	0.561753678	223325.966	-640622.865	456903.531	-502779.972	1	12	18	39	46	15	30	46	66	47	1	11	19	30	34	53	16	23	88	36	Male	Male
3415	3415	RM0004	WG0448	4	779	474107.9948	-0.07782	-0.024848	-0.061601	-0.077591	-0.164742	-0.157529	0.156222	0.075630252	3.741657387	0.739899945	223325.966	-640622.865	641910.812	-417990.618	1	12	18	39	46	15	30	46	66	47	10	13	1	31	21	33	27	55	46	3	Male	Male
3419	3419	RM0004	WG0452	4	783	285792.6412	0.258716	0.099001	0.549	0.360052	0.543988	0.57454	-0.195326	0.117647059	2.549509757	0.455745083	223325.966	-640622.865	503866.398	-695161.84	1	12	18	39	46	15	30	46	66	47	10	19	29	12	2	36	43	29	7	12	Male	Male
3422	3422	RM0004	WG0455	4	786	400605.9615	-0.018105	0.012283	0.081842	0.04329	0.193888	0.203286	0.085912	0.088235294	3.535533906	0.654335281	223325.966	-640622.865	623517.426	-622403.871	1	12	18	39	46	15	30	46	66	47	10	19	12	28	5	57	21	41	22	78	Male	Male
3425	3425	RM0004	WG0458	4	789	394642.0566	0.071525	0.010343	0.176621	0.031583	0.032599	0.070195	-0.007834	0.084033613	3.240370349	0.643188886	223325.966	-640622.865	467916.069	-330916.497	1	12	18	39	46	15	30	46	66	47	5	17	14	11	30	45	12	21	25	22	Male	Male
3426	3426	RM0004	WG0459	4	790	311334.749	0.047792	0.008209	0.171852	0.031773	0.229179	0.24085	-0.03127	0.088235294	3.16227766	0.620630552	223325.966	-640622.865	424897.413	-403350.284	1	12	18	39	46	15	30	46	66	47	5	1	15	24	11	59	32	8	16	35	Male	Male
3429	3429	RM0004	WG0462	4	793	487214.7455	0.079501	0.031926	0.294495	0.133184	0.335482	0.347825	-0.078143	0.100840336	3	0.571347405	223325.966	-640622.865	669771.07	-445520.386	1	12	18	39	46	15	30	46	66	47	10	13	1	31	21	33	27	55	46	3	Male	Male
3430	3430	RM0004	WG0463	4	794	394642.0566	0.142983	0.048097	0.402039	0.172855	0.354997	0.389092	-0.148453	0.100840336	2.738612788	0.537671856	223325.966	-640622.865	467916.069	-330916.497	1	12	18	39	46	15	30	46	66	47	5	17	14	11	30	45	12	21	25	22	Male	Male
3434	3434	RM0004	WG0467	4	798	415638.8942	0.041484	0.003973	0.154744	0.013569	0.093181	0.12717	-0.007834	0.084033613	3.240370349	0.643947528	223325.966	-640622.865	312226.224	-234602.626	1	12	18	39	46	15	30	46	66	47	5	16	7	23	31	39	48	1	21	87	Male	Male
3435	3435	RM0004	WG0468	4	799	391041.5782	0.007606	0.00395	0.073853	0.012392	0.158121	0.177793	0.062476	0.084033613	3.464101615	0.657887571	223325.966	-640622.865	379035.261	-281919.462	1	12	18	39	46	15	30	46	66	47	5	3	10	33	35	52	2	76	20	40	Male	Male
3437	3437	RM0004	WG0470	4	801	450678.6587	0.077421	0.156064	0.128413	0.394682	0.147255	0.230348	0.085912	0.084033613	3.535533906	0.59998842	223325.966	-640622.865	599800.071	-392876.015	1	12	18	39	46	15	30	46	66	47	10	13	1	31	48	33	27	55	46	82	Male	Male
3438	3438	RM0004	WG0471	4	802	430921.1835	0.082583	0.020053	0.210005	0.061232	0.092088	0.146006	-0.007834	0.088235294	3.240370349	0.626550292	223325.966	-640622.865	462620.941	-282250.18	1	12	18	39	46	15	30	46	66	47	5	17	14	11	30	45	12	21	25	22	Male	Male
3439	3439	RM0004	WG0472	4	803	467728.7749	0.102961	0.034621	0.360606	0.143954	0.342347	0.329091	-0.148453	0.100840336	2.738612788	0.552080416	223325.966	-640622.865	689620.759	-604025.421	1	12	18	39	46	15	30	46	66	47	10	19	12	5	13	27	63	30	84	29	Male	Male
3440	3440	RM0004	WG0473	4	804	358767.2157	0.172535	0.067908	0.437319	0.250573	0.424844	0.454303	-0.148453	0.105042017	2.738612788	0.514083083	223325.966	-640622.865	579277.363	-685483.962	1	12	18	39	46	15	30	46	66	47	10	19	12	28	2	36	9	57	85	12	Male	Male
3441	3441	RM0004	WG0474	4	805	169595.5984	0.135449	0.049901	0.397786	0.205487	0.408437	0.43893	-0.148453	0.105042017	2.738612788	0.527776163	223325.966	-640622.865	351165.758	-529179.361	1	12	18	39	46	15	30	46	66	47	1	11	3	8	29	28	45	63	23	91	Male	Male
3442	3442	RM0004	WG0475	4	806	212924.977	-0.004063	0.000437	0.16711	0.001725	0.136233	0.198203	0.039039	0.088235294	3.391164992	0.648293034	223325.966	-640622.865	356153.217	-474207.82	1	12	18	39	46	15	30	46	66	47	1	1	22	8	29	28	45	63	56	32	Male	Male
3443	3443	RM0004	WG0476	4	807	171952.4949	0.124664	0.056968	0.411755	0.25983	0.444628	0.490014	-0.148453	0.109243697	2.738612788	0.515751198	223325.966	-640622.865	355661.41	-530827.643	1	12	18	39	46	15	30	46	66	47	1	11	3	8	29	28	45	63	23	91	Male	Male
3444	3444	RM0004	WG0477	4	808	309042.7838	0.031308	0.011438	0.199196	0.04977	0.246982	0.259817	-0.078143	0.092436975	3	0.606168058	223325.966	-640622.865	425132.755	-406568.465	1	12	18	39	46	15	30	46	66	47	5	1	15	24	11	59	32	8	16	35	Male	Male
3445	3445	RM0004	WG0478	4	809	252150.8224	0.238391	0.173443	0.593076	0.56075	0.593771	0.641898	-0.265635	0.117647059	2.236067977	0.41099241	223325.966	-640622.865	472301.425	-600732.289	1	12	18	39	46	15	30	46	66	47	1	11	23	32	8	50	42	23	69	21	Male	Male
3446	3446	RM0004	WG0479	4	810	321064.1423	0.120844	0.032709	0.332273	0.103753	0.183696	0.215314	-0.078143	0.096638655	3	0.584216711	223325.966	-640622.865	509563.206	-495191.005	1	12	18	39	46	15	30	46	66	47	10	11	19	30	34	17	24	23	41	36	Male	Male
3447	3447	RM0004	WG0480	4	811	466162.3075	0.095577	0.034807	0.267376	0.129769	0.303182	0.306168	-0.054707	0.096638655	3.082207001	0.58187372	223325.966	-640622.865	688182.578	-605757.019	1	12	18	39	46	15	30	46	66	47	10	19	12	5	13	27	63	30	84	29	Male	Male
3453	3453	RM0004	WG0486	4	817	536805.1983	0.057483	0.00269	0.17003	0.007543	0.12104	0.106732	0.015603	0.088235294	3.31662479	0.642203279	223325.966	-640622.865	-124203.953	-231498.463	1	12	18	39	46	15	30	46	66	47	8	8	28	13	36	4	4	47	86	88	Male	Male
3454	3454	RM0004	WG0487	4	818	513642.1727	-0.059232	-0.019171	-0.095947	-0.050009	-0.117335	-0.095495	0.109349	0.071428571	3.605551275	0.727401277	223325.966	-640622.865	-137227.068	-274795.322	1	12	18	39	46	15	30	46	66	47	8	8	28	13	36	4	4	47	86	25	Male	Male
3460	3460	RM0004	WG0493	4	824	496994.4249	0.038007	-0.002199	0.156531	-0.006113	0.087571	0.081116	0.015603	0.088235294	3.31662479	0.649776539	223325.966	-640622.865	-128701.55	-289795.149	1	12	18	39	46	15	30	46	66	47	8	8	28	13	36	4	4	47	86	25	Male	Male
3462	3462	RM0004	WG0495	4	826	481165.4793	-0.038067	-0.01334	0.031698	-0.038186	0.064943	0.065312	0.085912	0.084033613	3.535533906	0.685506681	223325.966	-640622.865	-104967.053	-288850.336	1	12	18	39	46	15	30	46	66	47	8	8	28	13	36	4	4	47	86	25	Male	Male
3463	3463	RM0004	WG0496	4	827	503343.3149	0.064309	0.006467	0.209096	0.015801	0.133795	0.163571	-0.03127	0.092436975	3.16227766	0.623649848	223325.966	-640622.865	-127961.191	-280134.549	1	12	18	39	46	15	30	46	66	47	8	8	28	13	36	4	4	47	86	25	Male	Male
3464	3464	RM0004	WG0497	4	828	501099.2129	0.081943	0.018533	0.186991	0.049155	-0.087041	-0.005521	0.109349	0.079831933	3.605551275	0.670999249	223325.966	-640622.865	-108206.568	-264874.811	1	12	18	39	46	15	30	46	66	47	8	8	28	13	36	4	4	47	86	25	Male	Male
3465	3465	RM0004	WG0498	4	829	512444.07	0.015529	-0.014609	0.0845	-0.036413	-0.071477	-0.016248	0.109349	0.075630252	3.605551275	0.697826549	223325.966	-640622.865	-136662.895	-275921.693	1	12	18	39	46	15	30	46	66	47	8	8	28	13	36	4	4	47	86	25	Male	Male
3467	3467	RM0004	WG0501	4	831	454029.6086	0.184763	0.052268	0.364656	0.133347	0.156063	0.197042	-0.078143	0.096638655	3	0.572761863	223325.966	-640622.865	-138249.156	-366020.759	1	12	18	39	46	15	30	46	66	47	8	8	6	21	36	4	34	58	37	93	Male	Male
3468	3468	RM0004	WG0502	4	832	454029.6086	0.180824	0.049345	0.393625	0.154514	0.221131	0.265598	-0.125016	0.100840336	2.828427125	0.552339384	223325.966	-640622.865	-138249.156	-366020.759	1	12	18	39	46	15	30	46	66	47	8	8	6	21	36	4	34	58	37	93	Male	Male
3469	3469	RM0004	WG0503	4	833	516818.3373	0.120008	0.025575	0.307735	0.069519	0.136193	0.198393	-0.078143	0.092436975	3	0.595578206	223325.966	-640622.865	-120565.845	-254825.488	1	12	18	39	46	15	30	46	66	47	8	8	28	13	36	4	4	47	86	88	Male	Male
3470	3470	RM0004	WG0504	4	834	459152.2121	-0.008372	-0.021468	0.010211	-0.050252	-0.079121	-0.050486	0.156222	0.075630252	3.741657387	0.716014117	223325.966	-640622.865	-156934.713	-383285.402	1	12	18	39	46	15	30	46	66	47	8	8	6	21	36	4	34	58	37	93	Male	Male
3471	3471	RM0004	WG0505	4	835	443193.0829	-0.013632	-0.013755	0.019147	-0.040419	-0.064693	-0.003586	0.085912	0.079831933	3.535533906	0.697014965	223325.966	-640622.865	-146213.001	-395957.664	1	12	18	39	46	15	30	46	66	47	8	8	6	21	36	4	34	58	37	93	Male	Male
3475	3475	RM0004	WG0509	4	839	453516.2088	0.132093	0.041002	0.313611	0.122348	0.119794	0.201994	-0.054707	0.088235294	3.082207001	0.595846097	223325.966	-640622.865	-189161.823	-452126.776	1	12	18	39	46	15	30	46	66	47	8	8	6	21	36	4	46	72	45	93	Male	Male
3476	3476	RM0004	WG0510	4	840	481682.7463	-0.037365	-0.029443	-0.045549	-0.071589	-0.121652	-0.146802	0.156222	0.075630252	3.741657387	0.732046583	223325.966	-640622.865	-192392.683	-397320.023	1	12	18	39	46	15	30	46	66	47	8	8	6	21	36	4	34	58	37	93	Male	Male
3477	3477	RM0004	WG0511	4	841	447399.9491	-0.013828	-0.012363	0.089154	-0.037642	0.000184	0.035681	0.062476	0.079831933	3.464101615	0.683675227	223325.966	-640622.865	-187189.172	-462735.159	1	12	18	39	46	15	30	46	66	47	8	8	6	21	36	4	46	72	45	93	Male	Male
3479	3479	RM0004	WG0513	4	843	435059.9563	-0.082493	-0.010655	-0.046689	-0.033027	0.056858	0.125222	0.179658	0.075630252	3.807886553	0.712396359	223325.966	-640622.865	-196276.31	-525683.335	1	12	18	39	46	15	30	46	66	47	8	8	6	21	36	4	46	52	45	93	Male	Male
3481	3481	RM0004	WG0515	4	845	505770.5876	-0.068479	-0.033676	-0.036119	-0.081364	-0.119717	-0.095187	0.203095	0.071428571	3.872983346	0.743875143	223325.966	-640622.865	-127163.517	-275984.675	1	12	18	39	46	15	30	46	66	47	8	8	28	13	36	4	4	47	86	25	Male	Male
3485	3485	RM0004	WG0521	4	849	720253.2659	-0.117182	-0.043294	-0.191481	-0.086075	-0.167201	-0.185012	0.226531	0.067226891	3.937003937	0.773431363	223325.966	-640622.865	-266731.535	-112789.167	1	12	18	39	46	15	30	46	66	47	9	8	11	22	36	6	66	56	1	77	Male	Male
3486	3486	RM0004	WG0522	4	850	735643.1678	-0.137535	-0.064292	-0.179824	-0.189574	-0.114573	-0.118819	0.179658	0.067226891	3.807886553	0.772145495	223325.966	-640622.865	-286222.25	-110027.458	1	12	18	39	46	15	30	46	66	47	9	8	11	22	36	6	66	56	1	77	Male	Male
3487	3487	RM0004	WG0523	4	851	733985.5652	-0.097	-0.044334	-0.114429	-0.125425	-0.21001	-0.178214	0.226531	0.06302521	3.937003937	0.774771842	223325.966	-640622.865	-258474.507	-86905.325	1	12	18	39	46	15	30	46	66	47	9	8	11	22	36	6	66	56	1	77	Male	Male
3489	3489	RM0004	WG0525	4	853	697177.2912	0.090065	0.042052	0.239128	0.144097	0.268662	0.309482	-0.078143	0.092436975	3	0.582796703	223325.966	-640622.865	-261701.487	-139818.966	1	12	18	39	46	15	30	46	66	47	9	8	11	22	36	6	66	56	1	77	Male	Male
3490	3490	RM0004	WG0526	4	854	777457.6995	-0.145633	-0.050742	-0.124671	-0.190293	-0.087334	-0.078075	0.179658	0.071428571	3.807886553	0.761361193	223325.966	-640622.865	-308984.835	-73978.633	1	12	18	39	46	15	30	46	66	47	9	8	11	14	36	6	51	27	63	61	Male	Male
3492	3492	RM0004	WG0528	4	856	760251.451	-0.040052	-0.013019	0.062454	-0.044978	-0.049182	-0.010083	0.109349	0.079831933	3.605551275	0.700927051	223325.966	-640622.865	-294306.836	-83811.81	1	12	18	39	46	15	30	46	66	47	9	8	11	14	36	6	66	27	63	61	Male	Male
3494	3494	RM0004	WG0530	4	858	828353.724	-0.187563	-0.078602	-0.299489	-0.200361	-0.34339	-0.344542	0.343714	0.054621849	4.242640687	0.844288437	223325.966	-640622.865	-327444.677	-21897.085	1	12	18	39	46	15	30	46	66	47	9	8	11	9	36	6	51	77	9	45	Male	Male
3497	3497	RM0004	WG0533	4	861	774495.0751	-0.094214	-0.037526	-0.073884	-0.115925	-0.138116	-0.103051	0.226531	0.071428571	3.937003937	0.756674541	223325.966	-640622.865	-281337.535	-53121.91	1	12	18	39	46	15	30	46	66	47	9	8	11	14	36	6	51	65	54	65	Male	Male
3498	3498	RM0004	WG0534	4	862	766855.1318	0.03331	-0.025352	0.078139	-0.068662	-0.126476	-0.117729	0.062476	0.075630252	3.464101615	0.700554108	223325.966	-640622.865	-301386.299	-81387.823	1	12	18	39	46	15	30	46	66	47	9	8	11	14	36	6	66	27	63	61	Male	Male
3499	3499	RM0004	WG0535	4	863	746292.1452	-0.01185	0.000468	-0.059275	0.001347	-0.190089	-0.152131	0.156222	0.067226891	3.741657387	0.730714745	223325.966	-640622.865	-251849.741	-65157.824	1	12	18	39	46	15	30	46	66	47	9	8	11	22	36	6	66	65	54	65	Male	Male
3502	3502	RM0004	WG0539	4	866	769708.9174	-0.086998	-0.043919	-0.050359	-0.148044	-0.17694	-0.15439	0.179658	0.071428571	3.807886553	0.755198236	223325.966	-640622.865	-325537.231	-100992.428	1	12	18	39	46	15	30	46	66	47	9	8	11	14	36	6	66	27	63	61	Male	Male
3504	3504	RM0004	WG0541	4	868	777295.6389	-0.117993	-0.044276	-0.117289	-0.155929	-0.083711	-0.050946	0.179658	0.071428571	3.807886553	0.753006198	223325.966	-640622.865	-308955.663	-74173.593	1	12	18	39	46	15	30	46	66	47	9	8	11	14	36	6	51	27	63	61	Male	Male
3506	3506	RM0004	WG0543	4	870	828353.724	-0.067769	-0.044937	-0.167088	-0.108621	-0.213982	-0.208628	0.296841	0.058823529	4.123105626	0.788813772	223325.966	-640622.865	-327444.677	-21897.085	1	12	18	39	46	15	30	46	66	47	9	8	11	9	36	6	51	77	9	45	Male	Male
3507	3507	RM0004	WG0544	4	871	789314.8739	-0.12912	-0.062352	-0.15939	-0.154937	-0.202005	-0.220477	0.249968	0.071428571	4	0.78438436	223325.966	-640622.865	-305399.304	-54561.811	1	12	18	39	46	15	30	46	66	47	9	8	11	14	36	6	51	27	54	61	Male	Male
3508	3508	RM0004	WG0545	4	872	779521.6341	-0.140178	-0.048154	-0.114852	-0.171459	-0.079348	-0.014809	0.203095	0.067226891	3.872983346	0.761661616	223325.966	-640622.865	-295244.008	-58609.841	1	12	18	39	46	15	30	46	66	47	9	8	11	14	36	6	51	27	54	61	Male	Male
3510	3510	RM0004	WG0547	4	874	707628.655	-0.129197	-0.053714	-0.237508	-0.133864	-0.338152	-0.308972	0.273404	0.058823529	4.062019202	0.810544158	223325.966	-640622.865	-271852.057	-135116.15	1	12	18	39	46	15	30	46	66	47	9	8	11	22	36	6	66	56	1	77	Male	Male
3515	3515	RM0004	WG0553	4	879	789314.8739	-0.081469	-0.026276	-0.008718	-0.105969	-0.007682	-2.00E-04	0.109349	0.079831933	3.605551275	0.713067056	223325.966	-640622.865	-305399.304	-54561.811	1	12	18	39	46	15	30	46	66	47	9	8	11	14	36	6	51	27	54	61	Male	Male
3516	3516	RM0004	WG0554	4	880	823549.9479	-0.084747	-0.054257	-0.142432	-0.144945	-0.299994	-0.328345	0.226531	0.06302521	3.937003937	0.78998717	223325.966	-640622.865	-313812.377	-16349.754	1	12	18	39	46	15	30	46	66	47	9	8	11	9	36	6	51	77	9	45	Male	Male
3517	3517	RM0004	WG0555	4	881	811045.2639	-0.053532	-0.017266	0.00029	-0.052075	0.021227	0.084648	0.085912	0.075630252	3.535533906	0.698151367	223325.966	-640622.865	-303874.885	-24300.155	1	12	18	39	46	15	30	46	66	47	9	8	11	9	36	6	51	77	9	45	Male	Male
3518	3518	RM0004	WG0556	4	882	825243.6852	-0.075598	-0.044628	-0.07867	-0.125498	-0.235401	-0.226079	0.203095	0.067226891	3.872983346	0.767434146	223325.966	-640622.865	-331434.429	-29666.202	1	12	18	39	46	15	30	46	66	47	9	8	11	9	36	6	51	24	9	45	Male	Male
3519	3519	RM0005	RM0006	5	6	135143.3106	-0.118629	-0.054216	-0.238854	-0.184415	-0.18686	-0.226516	0.273404	0.06302521	4.062019202	0.797968051	241262.819	-667007.155	331591.387	-767528.119	1	12	18	39	46	19	30	46	87	62	1	12	4	19	43	20	17	36	73	56	Male	Male
3520	3520	RM0005	RM0007	5	7	422401.5213	0.076663	0.031681	0.2878	0.144854	0.235437	0.236184	-0.10158	0.092436975	2.915475947	0.584326867	241262.819	-667007.155	648596.571	-778820.659	1	12	18	39	46	19	30	46	87	62	10	15	9	10	39	7	36	70	89	66	Male	Male
3525	3525	RM0005	RM0012	5	12	7637.635223	-0.041912	-0.033085	-0.00946	-0.116048	-0.161526	-0.09053	0.132785	0.075630252	3.674234614	0.729690714	241262.819	-667007.155	242040.27	-659409.192	1	12	18	39	46	19	30	46	87	62	1	12	18	39	46	19	30	46	87	62	Male	Male
3526	3526	RM0005	RM0013	5	13	54.91136176	0.343458	0.173299	0.776049	0.744938	0.706493	0.71013	-0.359381	0.134453782	1.732050808	0.333739451	241262.819	-667007.155	241313.39	-666985.758	1	12	18	39	46	19	30	46	87	62	1	12	18	39	46	19	30	46	87	62	Male	Male
3527	3527	RM0005	RM0014	5	14	365723.1727	-0.01534	-0.002166	0.098308	-0.00921	0.026477	0.054239	0.062476	0.079831933	3.464101615	0.677585473	241262.819	-667007.155	606979.668	-669157.829	1	12	18	39	46	19	30	46	87	62	10	19	12	28	2	36	9	57	85	12	Male	Male
3528	3528	RM0005	RM0015	5	15	147751.5418	0.163529	0.051695	0.408222	0.20251	0.269655	0.314371	-0.10158	0.105042017	2.915475947	0.545749436	241262.819	-667007.155	343849.732	-773338.916	1	12	18	39	46	19	30	46	87	62	1	12	4	19	43	20	17	36	73	56	Male	Male
3530	3530	RM0005	RM0018	5	17	160724.1972	0.053646	0.063217	0.154259	0.235916	0.179526	0.203202	0.015603	0.092436975	3.31662479	0.607770152	241262.819	-667007.155	352051.605	-783446.463	1	12	18	39	46	19	30	46	87	62	1	12	4	19	43	20	17	36	73	56	Male	Male
3533	3533	RM0005	RM0021	5	20	365635.8879	0.013841	-0.007812	0.144921	-0.027951	0.151414	0.18745	-0.078143	0.084033613	3	0.634276465	241262.819	-667007.155	606892.599	-669120.569	1	12	18	39	46	19	30	46	87	62	10	19	12	28	2	36	9	57	85	12	Male	Male
3534	3534	RM0005	RM0022	5	21	44991.5887	0.119939	0.042471	0.448031	0.189719	0.451383	0.429005	-0.218762	0.113445378	2.449489743	0.507633053	241262.819	-667007.155	271220.799	-700574.438	1	12	18	39	46	19	30	46	87	62	1	12	18	39	46	19	22	46	87	17	Male	Male
3536	3536	RM0005	RM0024	5	23	25540.66675	0.251866	0.09483	0.630971	0.406894	0.554398	0.594398	-0.265635	0.121848739	2.236067977	0.43073758	241262.819	-667007.155	227747.846	-645335.257	1	12	18	39	46	19	30	46	87	62	1	12	18	39	46	15	30	46	66	47	Male	Male
3537	3537	RM0005	RM0025	5	24	173619.9662	0.109591	0.074034	0.33103	0.284953	0.352772	0.358167	-0.148453	0.105042017	2.738612788	0.532279356	241262.819	-667007.155	354111.122	-798950.905	1	12	18	39	46	19	30	46	87	62	1	12	4	19	43	20	17	36	73	56	Male	Male
3538	3538	RM0005	RM0026	5	25	238496.4198	-0.024098	-0.01461	0.09959	-0.065181	0.20228	0.222439	-0.03127	0.092436975	3.16227766	0.641810616	241262.819	-667007.155	455424.935	-562054.164	1	12	18	39	46	19	30	46	87	62	1	11	23	32	8	50	42	23	69	21	Male	Male
3539	3539	RM0005	RM0027	5	26	238496.4198	-0.052553	-0.020887	-0.02004	-0.088325	0.044043	0.099486	0.039039	0.075630252	3.391164992	0.692830512	241262.819	-667007.155	455424.935	-562054.164	1	12	18	39	46	19	30	46	87	62	1	11	23	32	8	50	42	23	69	21	Male	Male
3540	3540	RM0005	RM0028	5	27	238496.4198	-0.035722	-0.019563	0.055007	-0.084173	0.118833	0.143357	-0.03127	0.088235294	3.16227766	0.659094545	241262.819	-667007.155	455424.935	-562054.164	1	12	18	39	46	19	30	46	87	62	1	11	23	32	8	50	42	23	69	21	Male	Male
3542	3542	RM0005	RM0030	5	29	252373.1229	0.106749	0.058987	0.27644	0.236086	0.261961	0.267197	-0.078143	0.096638655	3	0.569283387	241262.819	-667007.155	456761.064	-535657.623	1	12	18	39	46	19	30	46	87	62	1	11	19	32	34	53	16	23	88	21	Male	Male
3544	3544	RM0005	RM0032	5	31	266119.0322	0.007239	-0.006691	0.122178	-0.02342	0.039575	0.048585	0.109349	0.084033613	3.605551275	0.679238468	241262.819	-667007.155	451508.936	-503863.324	1	12	18	39	46	19	30	46	87	62	1	11	19	30	34	53	16	23	88	36	Male	Male
3546	3546	RM0005	RM0034	5	33	247277.5314	0.004622	0.006806	0.178409	0.018875	0.141198	0.201263	0.015603	0.088235294	3.31662479	0.640362216	241262.819	-667007.155	476509.12	-590814.272	1	12	18	39	46	19	30	46	87	62	1	11	23	32	8	50	42	23	69	21	Male	Male
3547	3547	RM0005	RM0035	5	34	187355.2794	0.027275	0.028131	0.260213	0.13496	0.239803	0.273617	-0.03127	0.092436975	3.16227766	0.602446989	241262.819	-667007.155	421268.24	-615045.158	1	12	18	39	46	19	30	46	87	62	1	11	23	32	8	50	43	80	82	83	Male	Male
3548	3548	RM0005	RM0036	5	35	186338.8087	0.063453	0.0314	0.337544	0.164413	0.323789	0.333234	-0.125016	0.100840336	2.828427125	0.561730259	241262.819	-667007.155	421477.33	-619626.973	1	12	18	39	46	19	30	46	87	62	1	11	23	32	8	50	43	80	82	83	Male	Male
3551	3551	RM0005	RM0039	5	38	189699.2579	-0.028673	-0.018797	0.121637	-0.06666	0.189675	0.186124	-0.054707	0.092436975	3.082207001	0.640314795	241262.819	-667007.155	405222.649	-571597.603	1	12	18	39	46	19	30	46	87	62	1	11	3	32	8	50	41	80	27	6	Male	Male
3552	3552	RM0005	RM0040	5	39	457086.488	0.000606	-0.016987	0.085063	-0.064409	-0.006262	0.043725	0.015603	0.088235294	3.31662479	0.670810255	241262.819	-667007.155	375983.389	-230225.258	1	12	18	39	46	19	30	46	87	62	5	3	10	20	35	42	62	42	83	42	Male	Male
3554	3554	RM0005	RM0042	5	41	459931.8954	-0.034618	-0.019844	0.057475	-0.078605	0.042004	0.061374	0.015603	0.088235294	3.31662479	0.674304439	241262.819	-667007.155	368191.582	-224936.53	1	12	18	39	46	19	30	46	87	62	5	3	10	20	35	42	56	42	83	10	Male	Male
3557	3557	RM0005	RM0045	5	44	464192.2376	0.038377	0.019448	0.233994	0.08977	0.334472	0.360648	-0.10158	0.096638655	2.915475947	0.582657583	241262.819	-667007.155	380439.209	-224170.429	1	12	18	39	46	19	30	46	87	62	5	3	10	20	35	42	62	42	83	42	Male	Male
3559	3559	RM0005	RM0047	5	46	462332.9465	0.097652	0.035098	0.400649	0.155663	0.436889	0.426242	-0.195326	0.109243697	2.549509757	0.524747459	241262.819	-667007.155	392007.655	-229939.943	1	12	18	39	46	19	30	46	87	62	5	3	10	20	35	42	62	42	19	39	Male	Male
3560	3560	RM0005	RM0048	5	47	453899.7435	0.072867	0.012254	0.18224	0.046727	0.008894	0.037932	0.015603	0.084033613	3.31662479	0.648086736	241262.819	-667007.155	385527.129	-236643.604	1	12	18	39	46	19	30	46	87	62	5	3	10	20	35	42	62	42	19	39	Male	Male
3561	3561	RM0005	RM0049	5	48	456492.074	0.082432	0.017252	0.234847	0.068915	0.092852	0.106996	-0.054707	0.088235294	3.082207001	0.619125745	241262.819	-667007.155	383660.928	-233293.203	1	12	18	39	46	19	30	46	87	62	5	3	10	20	35	42	62	42	19	39	Male	Male
3564	3564	RM0005	RM0052	5	51	431276.965	-0.008784	-0.016296	0.139613	-0.058132	0.080773	0.074506	-0.054707	0.088235294	3.082207001	0.650539217	241262.819	-667007.155	384857.54	-260337.293	1	12	18	39	46	19	30	46	87	62	5	3	10	33	35	42	33	76	20	89	Male	Male
3565	3565	RM0005	RM0053	5	52	417605.4	0.096111	0.032127	0.366275	0.141126	0.394801	0.40455	-0.171889	0.105042017	2.645751311	0.539106286	241262.819	-667007.155	408117.498	-284183.715	1	12	18	39	46	19	30	46	87	62	5	17	10	33	35	52	2	76	72	14	Male	Male
3567	3567	RM0005	RM0055	5	54	439576.4387	0.036913	0.011264	0.276931	0.04884	0.232667	0.288582	-0.10158	0.096638655	2.915475947	0.593267943	241262.819	-667007.155	391592.758	-253935.303	1	12	18	39	46	19	30	46	87	62	5	3	10	33	35	42	33	76	19	89	Male	Male
3569	3569	RM0005	RM0057	5	56	452978.9597	-0.069038	-0.042353	-0.054488	-0.139091	-0.135073	-0.099805	0.203095	0.071428571	3.872983346	0.75126356	241262.819	-667007.155	389915.301	-239114.204	1	12	18	39	46	19	30	46	87	62	5	3	10	20	35	42	62	42	19	39	Male	Male
3570	3570	RM0005	RM0058	5	57	450162.1495	0.095084	0.021721	0.31316	0.089777	0.181434	0.198512	-0.10158	0.096638655	2.915475947	0.587608003	241262.819	-667007.155	384547.536	-240257.286	1	12	18	39	46	19	30	46	87	62	5	3	10	20	35	42	62	42	19	39	Male	Male
3571	3571	RM0005	RM0059	5	58	466276.7784	-0.047926	-0.012274	0.052097	-0.058988	0.195649	0.239519	-0.007834	0.088235294	3.240370349	0.652911749	241262.819	-667007.155	385611.34	-223636.499	1	12	18	39	46	19	30	46	87	62	5	3	10	20	35	42	62	42	83	42	Male	Male
3574	3574	RM0005	RM0062	5	61	470971.2987	-0.036526	-0.007966	0.057096	-0.029828	0.039648	0.086497	0.109349	0.084033613	3.605551275	0.686444561	241262.819	-667007.155	388962.326	-219794.879	1	12	18	39	46	19	30	46	87	62	5	3	10	20	35	42	62	42	83	42	Male	Male
3576	3576	RM0005	RM0064	5	63	460992.3107	0.07184	0.014212	0.155988	0.052678	0.019958	0.042539	0.039039	0.088235294	3.391164992	0.64880038	241262.819	-667007.155	390280.501	-230764.515	1	12	18	39	46	19	30	46	87	62	5	3	10	20	35	42	62	42	19	39	Male	Male
3580	3580	RM0005	RM0068	5	67	450169.2072	0.026415	-0.008873	0.113006	-0.029923	0.090998	0.107291	-0.007834	0.084033613	3.240370349	0.653976203	241262.819	-667007.155	389643.143	-241994.691	1	12	18	39	46	19	30	46	87	62	5	3	10	20	35	42	33	42	19	39	Male	Male
3582	3582	RM0005	RM0070	5	69	330561.7023	0.054597	0.011102	0.277133	0.048246	0.192374	0.247168	-0.078143	0.092436975	3	0.602779234	241262.819	-667007.155	488806.121	-447933.303	1	12	18	39	46	19	30	46	87	62	5	1	15	30	25	40	39	35	52	73	Male	Male
3586	3586	RM0005	RM0077	5	73	316760.8168	0.195258	0.068293	0.534486	0.287981	0.503512	0.510078	-0.242199	0.113445378	2.34520788	0.472511004	241262.819	-667007.155	392908.633	-388904.724	1	12	18	39	46	19	30	46	87	62	5	1	15	24	11	59	32	32	4	72	Male	Male
3590	3590	RM0005	RM0082	5	77	340025.1575	0.070135	0.019972	0.356983	0.071799	0.318384	0.325181	-0.125016	0.105042017	2.828427125	0.565487977	241262.819	-667007.155	402450.582	-367615.083	1	12	18	39	46	19	30	46	87	62	5	1	14	24	45	59	32	73	4	97	Male	Male
3591	3591	RM0005	RM0084	5	78	328699.827	0.091019	0.019943	0.32544	0.088468	0.190195	0.238006	-0.125016	0.092436975	2.828427125	0.584325599	241262.819	-667007.155	479761.149	-440816.698	1	12	18	39	46	19	30	46	87	62	5	1	15	30	25	40	39	35	52	73	Male	Male
3593	3593	RM0005	RM0086	5	80	325985.0489	0.020152	-0.001997	0.163354	-0.008296	0.047051	0.080201	0.039039	0.084033613	3.391164992	0.660592992	241262.819	-667007.155	449922.108	-416552.462	1	12	18	39	46	19	30	46	87	62	5	1	15	24	25	40	39	8	24	16	Male	Male
3594	3594	RM0005	RM0087	5	81	316563.5349	-0.037235	-0.011135	0.135783	-0.051131	0.169294	0.190171	-0.007834	0.092436975	3.240370349	0.646950981	241262.819	-667007.155	394278.96	-389881.674	1	12	18	39	46	19	30	46	87	62	5	1	15	24	11	59	32	32	4	72	Male	Male
3595	3595	RM0005	RM0088	5	82	348930.1163	0.225397	0.082294	0.609931	0.389745	0.492841	0.518566	-0.265635	0.117647059	2.236067977	0.448030845	241262.819	-667007.155	382914.467	-348123.106	1	12	18	39	46	19	30	46	87	62	5	17	14	24	45	59	32	44	62	27	Male	Male
3597	3597	RM0005	RM0092	5	84	345055.1785	0.092222	0.043707	0.297001	0.19417	0.264154	0.272963	-0.10158	0.096638655	2.915475947	0.570394882	241262.819	-667007.155	477922.458	-415899.028	1	12	18	39	46	19	30	46	87	62	5	1	15	30	25	40	39	35	52	43	Male	Male
3599	3599	RM0005	RM0095	5	86	295161.4627	0.123507	0.033891	0.306261	0.136701	0.283746	0.318365	-0.125016	0.100840336	2.828427125	0.561220611	241262.819	-667007.155	401831.97	-419342.388	1	12	18	39	46	19	30	46	87	62	5	1	15	24	11	59	32	8	16	58	Male	Male
3600	3600	RM0005	RM0096	5	87	357488.7671	0.087692	0.016518	0.210287	0.054411	0.180169	0.211769	-0.03127	0.092436975	3.16227766	0.612052412	241262.819	-667007.155	395983.559	-344734.427	1	12	18	39	46	19	30	46	87	62	5	17	14	11	45	59	32	44	62	27	Male	Male
3603	3603	RM0005	RM0099	5	90	331631.3912	0.145332	0.049128	0.382124	0.175556	0.326596	0.35399	-0.125016	0.100840336	2.828427125	0.545627908	241262.819	-667007.155	387106.984	-369166.83	1	12	18	39	46	19	30	46	87	62	5	1	14	24	45	59	32	73	4	100	Male	Male
3604	3604	RM0005	RM0101	5	91	344284.1307	0.056432	0.02174	0.268193	0.096263	0.211064	0.279877	-0.054707	0.092436975	3.082207001	0.599593477	241262.819	-667007.155	399051.096	-361009.733	1	12	18	39	46	19	30	46	87	62	5	1	14	24	45	59	32	73	4	97	Male	Male
3605	3605	RM0005	RM0103	5	92	368785.3211	0.015626	0.002457	0.220888	0.012479	0.309772	0.281425	-0.125016	0.100840336	2.828427125	0.591698181	241262.819	-667007.155	393461.613	-331093.267	1	12	18	39	46	19	30	46	87	62	5	17	14	11	45	52	2	44	62	27	Male	Male
3606	3606	RM0005	RM0104	5	93	335856.1273	0.202136	0.074022	0.623412	0.354844	0.579501	0.516063	-0.289072	0.121848739	2.121320344	0.441133991	241262.819	-667007.155	384610.466	-363279.003	1	12	18	39	46	19	30	46	87	62	5	1	14	24	45	59	32	73	4	100	Male	Male
3607	3607	RM0005	RM0106	5	94	328131.1644	-0.015194	-0.016638	0.09088	-0.057991	0.20055	0.180983	-0.03127	0.084033613	3.16227766	0.64968721	241262.819	-667007.155	439609.176	-405609.405	1	12	18	39	46	19	30	46	87	62	5	1	15	24	11	40	39	8	24	35	Male	Male
3609	3609	RM0005	RM0109	5	96	320853.0255	0.003423	0.000383	0.17335	0.001685	0.203526	0.198378	-0.03127	0.092436975	3.16227766	0.628938963	241262.819	-667007.155	423527.805	-402950.08	1	12	18	39	46	19	30	46	87	62	5	1	15	24	11	59	32	8	16	35	Male	Male
3610	3610	RM0005	RM0110	5	97	140088.8553	0.17503	0.067688	0.503572	0.295372	0.497958	0.482797	-0.218762	0.113445378	2.449489743	0.482309856	241262.819	-667007.155	362818.839	-597372.24	1	12	18	39	46	19	30	46	87	62	1	11	3	32	8	50	41	80	78	91	Male	Male
3612	3612	RM0005	RM0112	5	99	124706.2465	-0.090248	-0.048432	-0.042995	-0.164404	-0.086155	-0.080206	0.109349	0.075630252	3.605551275	0.734497846	241262.819	-667007.155	329855.242	-579240.245	1	12	18	39	46	19	30	46	87	62	1	11	3	8	29	28	41	80	78	91	Male	Male
3613	3613	RM0005	RM0115	5	100	206661.3487	0.011786	0.011553	0.229336	0.062252	0.353776	0.320125	-0.125016	0.100840336	2.828427125	0.58266123	241262.819	-667007.155	363870.445	-500645.251	1	12	18	39	46	19	30	46	87	62	1	11	22	8	29	28	45	63	56	32	Male	Male
3615	3615	RM0005	RM0119	5	102	152064.1427	0.140268	0.048082	0.437531	0.213939	0.41994	0.387735	-0.148453	0.109243697	2.738612788	0.523497193	241262.819	-667007.155	359069.895	-570856.251	1	12	18	39	46	19	30	46	87	62	1	11	3	8	29	28	41	80	78	91	Male	Male
3616	3616	RM0005	RM0120	5	103	182923.0175	-0.065197	-0.021738	-0.059966	-0.084787	0.077907	0.085163	0.085912	0.079831933	3.535533906	0.699657105	241262.819	-667007.155	365753.579	-532981.482	1	12	18	39	46	19	30	46	87	62	1	11	3	8	29	28	45	63	23	91	Male	Male
3617	3617	RM0005	RM0123	5	104	192053.404	0.108049	0.03452	0.383997	0.140725	0.426315	0.421254	-0.171889	0.105042017	2.645751311	0.534018155	241262.819	-667007.155	402675.79	-562938.126	1	12	18	39	46	19	30	46	87	62	1	11	3	32	8	50	41	80	27	6	Male	Male
3618	3618	RM0005	RM0125	5	105	192053.404	-0.046996	-0.002541	0.071334	-0.011972	0.266386	0.221448	-0.007834	0.096638655	3.240370349	0.637969655	241262.819	-667007.155	402675.79	-562938.126	1	12	18	39	46	19	30	46	87	62	1	11	3	32	8	50	41	80	27	6	Male	Male
3620	3620	RM0005	RM0127	5	107	458466.2634	-0.083276	-0.028696	-0.037277	-0.113176	0.005429	0.012194	0.109349	0.075630252	3.605551275	0.7176269	241262.819	-667007.155	390580.628	-233538.002	1	12	18	39	46	19	30	46	87	62	5	3	10	20	35	42	62	42	19	39	Male	Male
3621	3621	RM0005	RM0128	5	108	460120.1853	0.01888	0.006808	0.134623	0.028418	0.070825	0.104935	-0.03127	0.084033613	3.16227766	0.644495648	241262.819	-667007.155	391403.192	-232072.156	1	12	18	39	46	19	30	46	87	62	5	3	10	20	35	42	62	42	19	39	Male	Male
3623	3623	RM0005	RM0130	5	110	416771.4551	0.092662	0.045484	0.311799	0.18949	0.315879	0.394261	-0.10158	0.096638655	2.915475947	0.560800473	241262.819	-667007.155	410541.775	-286161.936	1	12	18	39	46	19	30	46	87	62	5	17	10	33	35	52	2	76	72	14	Male	Male
3624	3624	RM0005	RM0131	5	111	465333.7839	-0.085795	-0.027032	-0.053524	-0.114692	0.118657	0.130399	0.039039	0.084033613	3.391164992	0.689366263	241262.819	-667007.155	347811.543	-214035.964	1	12	18	39	46	19	30	46	87	62	5	3	7	23	31	39	56	1	83	10	Male	Male
3625	3625	RM0005	RM0134	5	112	441901.1755	-0.049785	-0.019222	0.063344	-0.079459	0.139679	0.182273	0.015603	0.088235294	3.31662479	0.664519356	241262.819	-667007.155	409065.105	-258205.196	1	12	18	39	46	19	30	46	87	62	5	3	10	33	35	42	33	76	72	76	Male	Male
3628	3628	RM0005	RM0137	5	115	451430.0942	0.040995	-0.005623	0.155713	-0.018885	0.059143	0.113055	-0.007834	0.084033613	3.240370349	0.65004832	241262.819	-667007.155	367101.665	-233470.865	1	12	18	39	46	19	30	46	87	62	5	3	10	20	35	42	56	42	83	10	Male	Male
3632	3632	RM0005	RM0153	5	119	1509613.721	-0.046119	-0.045365	-0.124851	-0.140342	-0.005049	-0.018235	0.109349	0.071428571	3.605551275	0.728048613	241262.819	-667007.155	-49606.492	814319.49	1	12	18	39	46	19	30	46	87	62	6	20	8	36	22	24	67	64	80	99	Male	Male
3633	3633	RM0005	RM0155	5	120	1509613.721	-0.083936	-0.053354	-0.142795	-0.173875	-0.076258	-0.025322	0.132785	0.067226891	3.674234614	0.747558544	241262.819	-667007.155	-49606.492	814319.49	1	12	18	39	46	19	30	46	87	62	6	20	8	36	22	24	67	64	80	99	Male	Male
3634	3634	RM0005	RM0156	5	121	1511923.502	-0.022117	-0.034244	0.031514	-0.109715	-0.060465	-0.016242	0.085912	0.075630252	3.535533906	0.708673044	241262.819	-667007.155	-41042.86	818326.538	1	12	18	39	46	19	30	46	87	62	6	20	8	36	22	24	67	64	80	99	Male	Male
3636	3636	RM0005	RM0168	5	123	1518164.148	0.037595	-0.002361	0.144687	-0.007887	0.136583	0.213532	0.015603	0.079831933	3.31662479	0.647817966	241262.819	-667007.155	155950.772	848758.076	1	12	18	39	46	19	30	46	87	62	6	20	13	16	28	14	65	3	61	18	Male	Male
3638	3638	RM0005	RM0172	5	125	1531509.461	0.021522	-0.010707	0.005244	-0.035324	-0.035286	0.053339	0.085912	0.067226891	3.535533906	0.698316409	241262.819	-667007.155	168665.314	862780.684	1	12	18	39	46	19	30	46	87	62	6	20	13	16	28	14	65	3	61	18	Male	Male
3639	3639	RM0005	RM0173	5	126	1382450.921	-0.132667	-0.032749	-0.208805	-0.1184	-0.162872	-0.1951	0.203095	0.067226891	3.872983346	0.773582748	241262.819	-667007.155	286611.562	714699.775	1	12	18	39	46	19	30	46	87	62	6	20	13	37	49	47	18	18	12	96	Male	Male
3640	3640	RM0005	RM0175	5	127	1349124.696	-0.061625	-0.005545	-0.004504	-0.021863	0.112562	0.078466	0.015603	0.084033613	3.31662479	0.673486887	241262.819	-667007.155	310124.431	680358.988	1	12	18	39	46	19	30	46	87	62	6	20	13	37	49	47	18	18	12	96	Male	Male
3641	3641	RM0005	RM0179	5	128	1359049.375	-0.05277	-0.034921	0.013243	-0.101504	-0.024013	-0.031756	0.062476	0.084033613	3.464101615	0.701434072	241262.819	-667007.155	308546.536	690375.66	1	12	18	39	46	19	30	46	87	62	6	20	13	37	49	47	18	18	12	96	Male	Male
3643	3643	RM0005	RM0181	5	130	1457229.505	-0.047084	-0.0387	0.003653	-0.120615	-0.018399	-0.035286	0.039039	0.079831933	3.391164992	0.702545115	241262.819	-667007.155	-19937.762	766621.837	1	12	18	39	46	19	30	46	87	62	6	20	8	36	22	37	67	68	48	7	Male	Male
3644	3644	RM0005	RM0186	5	131	1492715.38	0.046793	0.01926	0.068065	0.062541	0.107592	0.10413	0.015603	0.079831933	3.31662479	0.65009581	241262.819	-667007.155	-58250.002	795350.967	1	12	18	39	46	19	30	46	87	62	6	20	8	36	22	24	67	64	80	99	Male	Male
3645	3645	RM0005	RM0189	5	132	1492715.38	-0.048908	-0.04778	-0.059772	-0.162206	-0.140885	-0.100652	0.062476	0.071428571	3.464101615	0.73023194	241262.819	-667007.155	-58250.002	795350.967	1	12	18	39	46	19	30	46	87	62	6	20	8	36	22	24	67	64	80	99	Male	Male
3648	3648	RM0005	RM0193	5	135	1419253.73	-0.021582	-0.018979	-0.035975	-0.061117	-0.117172	-0.082732	0.062476	0.071428571	3.464101615	0.712537959	241262.819	-667007.155	-10421.75	729751.961	1	12	18	39	46	19	30	46	87	62	6	20	8	36	22	37	67	68	48	7	Male	Male
3650	3650	RM0005	RM0198	5	137	1344322.382	0.01267	-0.000895	0.216176	-0.003848	0.230692	0.238977	-0.078143	0.096638655	3	0.611483373	241262.819	-667007.155	308053.699	675654.994	1	12	18	39	46	19	30	46	87	62	6	20	13	37	49	47	18	18	12	96	Male	Male
3651	3651	RM0005	RM0199	5	138	1363975.642	0.000263	0.011217	0.016226	0.038573	0.094341	0.073516	0.062476	0.079831933	3.464101615	0.670789754	241262.819	-667007.155	287402.765	696187.863	1	12	18	39	46	19	30	46	87	62	6	20	13	37	49	47	18	18	12	96	Male	Male
3654	3654	RM0005	RM0203	5	141	1537811.119	-0.117622	-0.057001	-0.217085	-0.152305	-0.091886	-0.101997	0.226531	0.06302521	3.937003937	0.776675713	241262.819	-667007.155	177179.302	869468.143	1	12	18	39	46	19	30	46	87	62	6	20	13	16	28	14	65	3	61	18	Male	Male
3655	3655	RM0005	RM0204	5	142	1524435.768	-0.044795	0.003019	-0.034484	0.009939	0.002414	0.062136	0.156222	0.075630252	3.741657387	0.704946286	241262.819	-667007.155	163527.15	855445.332	1	12	18	39	46	19	30	46	87	62	6	20	13	16	28	14	65	3	61	18	Male	Male
3657	3657	RM0005	RM0206	5	144	1458997.421	-0.013334	-0.023099	0.061677	-0.068889	0.035601	0.087933	0.062476	0.079831933	3.464101615	0.684456208	241262.819	-667007.155	-19021.286	768585.287	1	12	18	39	46	19	30	46	87	62	6	20	8	36	22	37	67	68	48	7	Male	Male
3660	3660	RM0005	RM0210	5	147	1458997.421	-0.052794	-0.040574	-0.013794	-0.1227	-0.0619	0.009039	0.109349	0.071428571	3.605551275	0.722111892	241262.819	-667007.155	-19021.286	768585.287	1	12	18	39	46	19	30	46	87	62	6	20	8	36	22	37	67	68	48	7	Male	Male
3663	3663	RM0005	RM0214	5	150	1588494.068	-0.022166	0.005753	-0.00041	0.021505	0.083215	0.094124	0.062476	0.079831933	3.464101615	0.675707736	241262.819	-667007.155	202898.636	921023.573	1	12	18	39	46	19	30	46	87	62	6	20	13	16	28	14	65	3	61	18	Male	Male
3664	3664	RM0005	RM0215	5	151	1524435.768	0.003444	0.013286	0.069877	0.050986	-0.0369	0.04353	0.015603	0.079831933	3.31662479	0.666876532	241262.819	-667007.155	163527.15	855445.332	1	12	18	39	46	19	30	46	87	62	6	20	13	16	28	14	65	3	61	18	Male	Male
3665	3665	RM0005	RM0216	5	152	1344322.382	-0.046972	-0.023041	0.009888	-0.101309	0.144515	0.151082	0.015603	0.084033613	3.31662479	0.673823406	241262.819	-667007.155	308053.699	675654.994	1	12	18	39	46	19	30	46	87	62	6	20	13	37	49	47	18	18	12	96	Male	Male
3666	3666	RM0005	RM0217	5	153	1404083.588	-0.166671	-0.047426	-0.303738	-0.179715	-0.170341	-0.210878	0.249968	0.06302521	4	0.800497794	241262.819	-667007.155	250724.112	737044.556	1	12	18	39	46	19	30	46	87	62	6	20	13	37	49	47	18	18	12	96	Male	Male
3672	3672	RM0005	RM0227	5	159	1383694.575	-0.041055	-0.03284	-0.009539	-0.122091	-0.107899	-0.095492	0.039039	0.075630252	3.391164992	0.712669638	241262.819	-667007.155	-636992.534	402234.731	1	12	18	39	46	19	30	46	87	62	2	6	27	3	23	12	52	25	67	81	Male	Male
3673	3673	RM0005	RM0239	5	160	736841.5373	0.094941	0.045512	0.341673	0.137212	0.394124	0.399004	-0.125016	0.100840336	2.828427125	0.550942511	241262.819	-667007.155	3910.855	30559.685	1	12	18	39	46	19	30	46	87	62	3	10	16	7	50	21	15	19	35	15	Male	Male
3674	3674	RM0005	RM0240	5	161	1230394.514	-0.068035	-0.033845	-0.058722	-0.122264	0.012073	-0.026178	0.062476	0.079831933	3.464101615	0.70953386	241262.819	-667007.155	-467754.745	338559.727	1	12	18	39	46	19	30	46	87	62	2	6	27	3	26	30	6	62	67	30	Male	Male
3676	3676	RM0005	RM0245	5	163	1969860.616	-0.033639	-0.019675	0.028187	-0.071238	0.081804	0.108236	0.062476	0.079831933	3.464101615	0.684868617	241262.819	-667007.155	-822330.525	991039.903	1	12	18	39	46	19	30	46	87	62	4	5	20	38	12	26	55	7	28	57	Male	Male
3677	3677	RM0005	RM0246	5	164	1261688.703	-0.044697	-0.022888	-0.00794	-0.088224	-0.057133	0.004548	0.109349	0.071428571	3.605551275	0.71589941	241262.819	-667007.155	-497980.737	355429.81	1	12	18	39	46	19	30	46	87	62	2	6	27	3	26	30	6	62	67	30	Male	Male
3678	3678	RM0005	RM0250	5	165	1782129.444	-0.043012	-0.022273	-0.054408	-0.075564	-0.070764	-0.082941	0.062476	0.075630252	3.464101615	0.711882145	241262.819	-667007.155	-720589.191	833268.175	1	12	18	39	46	19	30	46	87	62	4	4	20	38	19	54	37	53	81	37	Male	Male
3679	3679	RM0005	RM0253	5	166	1051646.546	-0.077037	-0.0403	-0.122091	-0.13979	-0.111235	-0.089659	0.203095	0.067226891	3.872983346	0.757171659	241262.819	-667007.155	-330154.325	215853.483	1	12	18	39	46	19	30	46	87	62	2	6	27	18	9	22	57	28	60	53	Male	Male
3680	3680	RM0005	RM0260	5	167	1657282.189	-0.030267	-0.023405	0.044542	-0.082304	0.091422	0.122594	-0.03127	0.088235294	3.16227766	0.661960158	241262.819	-667007.155	-122914.827	949767.07	1	12	18	39	46	19	30	46	87	62	6	20	8	40	14	13	59	10	74	33	Male	Male
3681	3681	RM0005	RM0262	5	168	1340510.053	-0.027527	-0.033588	-0.029149	-0.114302	-0.097112	-0.078992	0.085912	0.071428571	3.535533906	0.721149599	241262.819	-667007.155	-222347.848	590781.52	1	12	18	39	46	19	30	46	87	62	2	6	27	6	17	38	70	59	79	31	Male	Male
3683	3683	RM0005	RM0270	5	170	1297277.059	-0.032126	-0.035727	-0.008248	-0.134525	0.004055	-0.001039	0.062476	0.075630252	3.464101615	0.706178147	241262.819	-667007.155	-390300.051	466154.841	1	12	18	39	46	19	30	46	87	62	2	6	27	17	26	31	6	62	67	30	Male	Male
3684	3684	RM0005	RM0274	5	171	970304.5407	-0.048556	-0.044947	-0.059448	-0.13702	-0.099842	-0.036899	0.062476	0.067226891	3.464101615	0.72588527	241262.819	-667007.155	-87282.007	245982.001	1	12	18	39	46	19	30	46	87	62	7	7	26	27	15	10	5	4	3	68	Male	Male
3685	3685	RM0005	RM0275	5	172	1509449.543	0.000879	0.002675	0.154187	0.007403	0.253456	0.278059	-0.03127	0.092436975	3.16227766	0.622990747	241262.819	-667007.155	-372288.599	712120.316	1	12	18	39	46	19	30	46	87	62	2	6	27	2	40	9	29	34	10	38	Male	Male
3686	3686	RM0005	RM0276	5	173	1224557.218	-0.010892	-0.004708	0.084759	-0.016195	0.01342	0.024925	-0.007834	0.084033613	3.240370349	0.666246416	241262.819	-667007.155	-319863.67	421421.733	1	12	18	39	46	19	30	46	87	62	2	6	27	17	18	31	38	54	44	67	Male	Male
3687	3687	RM0005	RM0278	5	174	893551.028	-0.074444	-0.034376	-0.056205	-0.146243	0.141171	0.145113	0.015603	0.084033613	3.31662479	0.68582838	241262.819	-667007.155	673.333	193545.074	1	12	18	39	46	19	30	46	87	62	7	7	26	27	50	2	40	69	77	70	Male	Male
3688	3688	RM0005	RM0280	5	175	1340738.217	-0.019087	-0.02108	0.071275	-0.072894	0.107619	0.112996	-0.03127	0.088235294	3.16227766	0.657888031	241262.819	-667007.155	-318106.897	551469.142	1	12	18	39	46	19	30	46	87	62	2	6	27	17	40	9	29	34	10	38	Male	Male
3692	3692	RM0005	RM0286	5	179	1200959.284	-0.10813	-0.045961	-0.122894	-0.156016	-0.137782	-0.105906	0.132785	0.071428571	3.674234614	0.750809822	241262.819	-667007.155	-401778.831	347290.946	1	12	18	39	46	19	30	46	87	62	2	6	27	3	26	30	6	62	67	30	Male	Male
3693	3693	RM0005	RM0289	5	180	1575948.719	-0.046923	-0.020791	0.017919	-0.081025	0.125984	0.174941	0.062476	0.079831933	3.464101615	0.682128073	241262.819	-667007.155	-205011.154	844433.848	1	12	18	39	46	19	30	46	87	62	6	20	8	40	14	13	59	10	49	33	Male	Male
3694	3694	RM0005	RM0290	5	181	570054.4084	0.048285	0.018602	0.29816	0.098287	0.278176	0.295198	-0.125016	0.100840336	2.828427125	0.576333148	241262.819	-667007.155	275188.625	-97963.16	1	12	18	39	46	19	30	46	87	62	3	18	24	34	24	48	20	78	8	8	Male	Male
3695	3695	RM0005	RM0291	5	182	949469.4899	-0.146122	-0.040987	-0.226667	-0.162934	-0.13601	-0.145044	0.156222	0.071428571	3.741657387	0.76612292	241262.819	-667007.155	-56009.668	234725.278	1	12	18	39	46	19	30	46	87	62	7	7	26	27	15	10	5	4	3	68	Male	Male
3696	3696	RM0005	RM0293	5	183	991955.4898	0.020617	-0.008569	0.134011	-0.031622	0.058658	0.066115	0.015603	0.084033613	3.31662479	0.661089881	241262.819	-667007.155	-279471.108	177274.712	1	12	18	39	46	19	30	46	87	62	9	7	11	18	9	22	57	28	60	53	Male	Male
3697	3697	RM0005	RM0294	5	184	1358572.029	-0.105439	-0.040504	-0.07642	-0.172432	-0.010024	0.00096	0.062476	0.079831933	3.464101615	0.718865627	241262.819	-667007.155	-178768.052	625003.691	1	12	18	39	46	19	30	46	87	62	2	6	8	6	17	38	70	59	79	31	Male	Male
3698	3698	RM0005	RM0295	5	185	1687441.12	-0.077551	-0.033061	-0.139427	-0.11667	-0.001627	-0.016331	0.156222	0.075630252	3.741657387	0.732714473	241262.819	-667007.155	-267251.726	941989.579	1	12	18	39	46	19	30	46	87	62	6	20	8	40	14	13	59	50	74	71	Male	Male
3699	3699	RM0005	RM0297	5	186	1418924.119	-0.087018	-0.046853	-0.109152	-0.149245	-0.225538	-0.173462	0.226531	0.06302521	3.937003937	0.775944573	241262.819	-667007.155	-472435.477	559361.63	1	12	18	39	46	19	30	46	87	62	2	6	27	2	40	9	29	34	10	38	Male	Male
3700	3700	RM0005	RM0298	5	187	988922.6438	0.002885	0.038357	0.106317	0.129932	0.210243	0.174348	-0.03127	0.092436975	3.16227766	0.619207304	241262.819	-667007.155	-97393.452	262121.429	1	12	18	39	46	19	30	46	87	62	7	7	26	27	15	10	5	4	3	68	Male	Male
3702	3702	RM0005	RM0301	5	189	1135556.131	-0.042723	-0.03174	-0.069293	-0.114996	-0.112284	-0.125662	0.132785	0.071428571	3.674234614	0.735349346	241262.819	-667007.155	-251324.818	356147.353	1	12	18	39	46	19	30	46	87	62	2	6	27	18	18	56	38	54	44	67	Male	Male
3704	3704	RM0005	RM0303	5	191	1411048.211	-0.098051	-0.056764	-0.136561	-0.192986	-0.130085	-0.13163	0.179658	0.071428571	3.807886553	0.762735093	241262.819	-667007.155	-538375.011	509097.393	1	12	18	39	46	19	30	46	87	62	2	6	27	3	26	12	6	25	67	30	Male	Male
3705	3705	RM0005	RM0304	5	192	1024458.746	-0.117206	-0.066999	-0.174488	-0.178723	-0.185582	-0.167202	0.156222	0.067226891	3.741657387	0.771717364	241262.819	-667007.155	-152947.589	278568.795	1	12	18	39	46	19	30	46	87	62	7	7	26	27	15	10	5	4	39	68	Male	Male
3706	3706	RM0005	RM0305	5	193	1402096.192	-0.043571	-0.019207	0.003733	-0.075652	0.177465	0.205385	-0.007834	0.084033613	3.240370349	0.663173284	241262.819	-667007.155	-115310.376	688990.37	1	12	18	39	46	19	30	46	87	62	6	20	8	6	17	34	70	31	32	31	Male	Male
3707	3707	RM0005	RM0307	5	194	1537678.698	0.062303	0.052933	0.093518	0.172006	0.124936	0.134772	0.015603	0.084033613	3.31662479	0.628808036	241262.819	-667007.155	-354256.972	750671.214	1	12	18	39	46	19	30	46	87	62	2	6	8	2	40	9	29	34	10	38	Male	Male
3708	3708	RM0005	RM0308	5	195	1443175.696	-0.112852	-0.064465	-0.170781	-0.236298	-0.158327	-0.179204	0.109349	0.067226891	3.605551275	0.766602066	241262.819	-667007.155	-175957.023	714544.036	1	12	18	39	46	19	30	46	87	62	6	20	8	6	17	34	70	31	32	31	Male	Male
3709	3709	RM0005	RM0309	5	196	1192043.252	0.08454	0.02618	0.283729	0.08764	0.302039	0.349478	-0.125016	0.096638655	2.828427125	0.572008299	241262.819	-667007.155	-432017.138	316690.57	1	12	18	39	46	19	30	46	87	62	2	6	27	3	26	30	6	62	67	30	Male	Male
3710	3710	RM0005	RM0310	5	197	1020298.678	-0.087312	-0.003959	-0.126805	-0.014577	-0.093331	-0.081918	0.156222	0.067226891	3.741657387	0.736119105	241262.819	-667007.155	-207510.02	249296.469	1	12	18	39	46	19	30	46	87	62	7	7	26	18	15	10	5	4	39	53	Male	Male
3711	3711	RM0005	RM0311	5	198	764987.3548	0.07703	0.056531	0.150584	0.188687	0.227574	0.274076	0.015603	0.088235294	3.31662479	0.606808463	241262.819	-667007.155	-35494.51	46162.554	1	12	18	39	46	19	30	46	87	62	3	10	16	7	50	2	40	19	35	15	Male	Male
3712	3712	RM0005	RM0314	5	199	1605789.23	-0.156372	-0.055343	-0.195204	-0.253434	-0.151285	-0.061654	0.132785	0.067226891	3.674234614	0.769983758	241262.819	-667007.155	-133178.953	894515.311	1	12	18	39	46	19	30	46	87	62	6	20	8	40	14	13	59	10	74	33	Male	Male
3713	3713	RM0005	RM0317	5	200	1648966.245	-0.002546	-0.008454	0.151588	-0.028772	0.144639	0.153531	-0.03127	0.092436975	3.16227766	0.639498485	241262.819	-667007.155	-138613.653	937606.052	1	12	18	39	46	19	30	46	87	62	6	20	8	40	14	13	59	10	74	33	Male	Male
3714	3714	RM0005	RM0318	5	201	1358572.029	-0.023242	-0.009452	0.109911	-0.035243	0.109943	0.128787	-0.007834	0.092436975	3.240370349	0.651647303	241262.819	-667007.155	-178768.052	625003.691	1	12	18	39	46	19	30	46	87	62	2	6	8	6	17	38	70	59	79	31	Male	Male
3716	3716	RM0005	RM0321	5	203	1878900.795	-0.158672	-0.071063	-0.253016	-0.206665	-0.140833	-0.213628	0.226531	0.071428571	3.937003937	0.79082077	241262.819	-667007.155	-730062.831	941344.386	1	12	18	39	46	19	30	46	87	62	4	5	20	38	19	54	37	53	81	37	Male	Male
3717	3717	RM0005	RM0324	5	204	1668793.525	-0.10862	-0.054442	-0.188328	-0.173615	-0.198943	-0.201178	0.226531	0.071428571	3.937003937	0.779258309	241262.819	-667007.155	-735389.163	686145.732	1	12	18	39	46	19	30	46	87	62	4	4	20	15	7	18	64	67	6	69	Male	Male
3720	3720	RM0005	RM0327	5	207	1124906.257	-0.130857	-0.049329	-0.144679	-0.201005	-0.153341	-0.144576	0.132785	0.075630252	3.674234614	0.757721466	241262.819	-667007.155	-341743.166	295031.362	1	12	18	39	46	19	30	46	87	62	2	6	27	18	9	44	57	28	60	53	Male	Male
3721	3721	RM0005	RM0328	5	208	1648966.245	-0.088902	-0.006015	-0.102321	-0.022656	0.039849	-0.020802	0.085912	0.079831933	3.535533906	0.705357586	241262.819	-667007.155	-138613.653	937606.052	1	12	18	39	46	19	30	46	87	62	6	20	8	40	14	13	59	10	74	33	Male	Male
3723	3723	RM0005	RM0330	5	210	1407043.635	-0.057907	-0.048174	-0.065983	-0.150274	-0.083739	-0.147023	0.179658	0.075630252	3.807886553	0.745334444	241262.819	-667007.155	-625572.518	441310.619	1	12	18	39	46	19	30	46	87	62	2	6	27	3	23	12	52	25	67	81	Male	Male
3724	3724	RM0005	RM0331	5	211	1505042.223	-0.005384	0.013327	0.083728	0.049599	0.240849	0.283319	-0.03127	0.088235294	3.16227766	0.626737534	241262.819	-667007.155	-451025.563	669364.384	1	12	18	39	46	19	30	46	87	62	2	6	27	2	40	9	29	34	10	38	Male	Male
3726	3726	RM0005	RM0333	5	213	1657282.189	-0.057442	0.007597	0.01356	0.030175	0.064189	0.055875	0.039039	0.084033613	3.391164992	0.673890064	241262.819	-667007.155	-122914.827	949767.07	1	12	18	39	46	19	30	46	87	62	6	20	8	40	14	13	59	10	74	33	Male	Male
3728	3728	RM0005	RM0344	5	215	1406061.067	0.009511	-0.005646	0.07675	-0.021118	0.077503	0.112405	0.062476	0.084033613	3.464101615	0.668657332	241262.819	-667007.155	-358208.483	604858.358	1	12	18	39	46	19	30	46	87	62	2	6	27	17	40	9	29	34	10	38	Male	Male
3729	3729	RM0005	RM0348	5	216	1060837.266	0.034317	0.03731	0.217616	0.163197	0.299643	0.304782	-0.10158	0.092436975	2.915475947	0.584118721	241262.819	-667007.155	-369499.105	200371.411	1	12	18	39	46	19	30	46	87	62	9	6	27	18	9	22	57	28	60	53	Male	Male
3731	3731	RM0005	RM0350	5	218	1256076.454	-0.022341	-0.001583	-0.063374	-0.005497	-0.097891	-0.026487	0.179658	0.071428571	3.807886553	0.722218636	241262.819	-667007.155	-501355.277	346031.059	1	12	18	39	46	19	30	46	87	62	2	6	27	3	26	30	6	62	67	30	Male	Male
3732	3732	RM0005	RM0351	5	219	1131964.586	-0.091593	-0.026526	-0.061923	-0.109764	0.113223	0.140483	0.062476	0.079831933	3.464101615	0.696787061	241262.819	-667007.155	-386177.065	275151.545	1	12	18	39	46	19	30	46	87	62	2	6	27	18	9	44	57	28	60	53	Male	Male
3733	3733	RM0005	RM0352	5	220	1224902.428	-0.018643	-0.00912	0.131645	-0.032386	0.159081	0.197908	-0.007834	0.084033613	3.240370349	0.65004851	241262.819	-667007.155	-404632.714	373764.154	1	12	18	39	46	19	30	46	87	62	2	6	27	3	26	30	6	62	67	30	Male	Male
3735	3735	RM0005	RM0354	5	222	1298555.29	-0.07212	0.000965	-0.069032	0.003463	0.073763	0.10826	0.109349	0.075630252	3.605551275	0.697413933	241262.819	-667007.155	-565587.427	350459.563	1	12	18	39	46	19	30	46	87	62	2	6	27	3	26	12	6	25	67	30	Male	Male
3736	3736	RM0005	RM0355	5	223	1503149.118	-0.132251	-0.045933	-0.168545	-0.131109	0.026023	0.015611	0.132785	0.079831933	3.674234614	0.733433065	241262.819	-667007.155	-656821.884	538356.333	1	12	18	39	46	19	30	46	87	62	4	4	20	15	23	25	52	26	6	81	Male	Male
3737	3737	RM0005	RM0356	5	224	1732095.847	-0.070603	-0.018702	-0.136173	-0.052269	-0.157832	-0.141356	0.179658	0.067226891	3.807886553	0.749456405	241262.819	-667007.155	-635960.031	826524.262	1	12	18	39	46	19	30	46	87	62	4	4	20	38	19	54	37	53	81	37	Male	Male
3738	3738	RM0005	RM0357	5	225	1732095.847	-0.065075	-0.019197	0.054156	-0.093666	0.191894	0.187488	-0.007834	0.084033613	3.240370349	0.664125201	241262.819	-667007.155	-635960.031	826524.262	1	12	18	39	46	19	30	46	87	62	4	4	20	38	19	54	37	53	81	37	Male	Male
3739	3739	RM0005	RM0358	5	226	1732095.847	-0.172151	-0.074248	-0.313588	-0.266737	-0.171008	-0.167652	0.226531	0.06302521	3.937003937	0.80595211	241262.819	-667007.155	-635960.031	826524.262	1	12	18	39	46	19	30	46	87	62	4	4	20	38	19	54	37	53	81	37	Male	Male
3740	3740	RM0005	RM0359	5	227	1732095.847	-0.049418	-0.029309	0.032541	-0.105886	0.136327	0.092851	-0.007834	0.088235294	3.240370349	0.670370102	241262.819	-667007.155	-635960.031	826524.262	1	12	18	39	46	19	30	46	87	62	4	4	20	38	19	54	37	53	81	37	Male	Male
3741	3741	RM0005	RM0360	5	228	1774515.84	-0.047999	-0.027033	0.021753	-0.076342	0.130361	0.067048	0.039039	0.084033613	3.391164992	0.680900174	241262.819	-667007.155	-728234.168	819257.309	1	12	18	39	46	19	30	46	87	62	4	4	20	38	19	54	37	53	81	37	Male	Male
3742	3742	RM0005	RM0363	5	229	1003052.229	0.029815	0.011272	0.191599	0.050325	0.201577	0.185036	-0.03127	0.092436975	3.16227766	0.620806031	241262.819	-667007.155	-88405.487	280322.029	1	12	18	39	46	19	30	46	87	62	7	7	26	27	15	10	5	4	3	68	Male	Male
3743	3743	RM0005	RM0364	5	230	1091267.618	0.025461	-0.008346	0.112334	-0.029443	0.186565	0.180931	-0.007834	0.088235294	3.240370349	0.642221932	241262.819	-667007.155	-192126.959	334510.85	1	12	18	39	46	19	30	46	87	62	7	7	26	18	18	56	38	54	39	67	Male	Male
3744	3744	RM0005	RM0365	5	231	1077622.108	-0.041202	-0.021145	0.00877	-0.081151	0.095065	0.105204	0.039039	0.079831933	3.391164992	0.683413726	241262.819	-667007.155	-274859.923	278977.371	1	12	18	39	46	19	30	46	87	62	2	6	27	18	9	44	57	28	60	53	Male	Male
3745	3745	RM0005	RM0366	5	232	1068886.644	-0.056708	-0.009412	-0.062672	-0.034424	-0.035462	-0.00142	0.156222	0.075630252	3.741657387	0.717892178	241262.819	-667007.155	-275132.874	268863.641	1	12	18	39	46	19	30	46	87	62	2	6	27	18	9	44	57	28	60	53	Male	Male
3747	3747	RM0005	RM0368	5	234	1155928.461	-0.022631	0.026713	-0.000685	0.094115	0.025761	0.074718	0.156222	0.079831933	3.741657387	0.686274633	241262.819	-667007.155	-364715.27	317351.094	1	12	18	39	46	19	30	46	87	62	2	6	27	18	9	44	57	28	60	53	Male	Male
3748	3748	RM0005	RM0369	5	235	1554545.673	-0.020307	0.011834	0.059829	0.050925	0.242133	0.24824	-0.007834	0.092436975	3.240370349	0.632277333	241262.819	-667007.155	-153028.78	836703.716	1	12	18	39	46	19	30	46	87	62	6	20	8	40	14	13	59	10	49	33	Male	Male
3749	3749	RM0005	RM0370	5	236	1554545.673	-0.04174	-0.020483	-0.053267	-0.06771	-0.114797	-0.135624	0.062476	0.071428571	3.464101615	0.718973037	241262.819	-667007.155	-153028.78	836703.716	1	12	18	39	46	19	30	46	87	62	6	20	8	40	14	13	59	10	49	33	Male	Male
3750	3750	RM0005	RM0371	5	237	1554545.673	-0.036257	-0.019674	0.007203	-0.065172	0.14958	0.148474	0.062476	0.088235294	3.464101615	0.674046709	241262.819	-667007.155	-153028.78	836703.716	1	12	18	39	46	19	30	46	87	62	6	20	8	40	14	13	59	10	49	33	Male	Male
3751	3751	RM0005	RM0372	5	238	1648966.245	-0.048048	-0.019949	-0.026091	-0.067435	0.102568	0.081622	0.085912	0.079831933	3.535533906	0.693312324	241262.819	-667007.155	-138613.653	937606.052	1	12	18	39	46	19	30	46	87	62	6	20	8	40	14	13	59	10	74	33	Male	Male
3752	3752	RM0005	RM0373	5	239	1648966.245	-0.024909	-0.030595	0.022615	-0.097731	0.093848	0.115997	-0.007834	0.079831933	3.240370349	0.675220066	241262.819	-667007.155	-138613.653	937606.052	1	12	18	39	46	19	30	46	87	62	6	20	8	40	14	13	59	10	74	33	Male	Male
3753	3753	RM0005	RM0375	5	240	1648966.245	-0.008152	-0.005895	0.078544	-0.023111	0.173969	0.189958	0.015603	0.084033613	3.31662479	0.654267479	241262.819	-667007.155	-138613.653	937606.052	1	12	18	39	46	19	30	46	87	62	6	20	8	40	14	13	59	10	74	33	Male	Male
3754	3754	RM0005	RM0377	5	241	1500915.777	-0.097513	-0.025618	-0.02609	-0.110083	0.082691	0.114408	0.062476	0.084033613	3.464101615	0.694992921	241262.819	-667007.155	-144169.341	783575.562	1	12	18	39	46	19	30	46	87	62	6	20	8	40	14	34	59	31	49	33	Male	Male
3755	3755	RM0005	RM0378	5	242	1436714.201	0.076125	0.015295	0.333347	0.053639	0.282204	0.311588	-0.148453	0.100840336	2.738612788	0.569619034	241262.819	-667007.155	-154803.679	714035.576	1	12	18	39	46	19	30	46	87	62	6	20	8	6	17	34	70	31	32	31	Male	Male
3756	3756	RM0005	RM0379	5	243	1386581.884	-0.116986	-0.047724	-0.131687	-0.158511	-0.088826	-0.03786	0.109349	0.075630252	3.605551275	0.739927624	241262.819	-667007.155	-87007.623	680155.73	1	12	18	39	46	19	30	46	87	62	6	20	8	6	17	34	70	31	32	31	Male	Male
3757	3757	RM0005	RM0380	5	244	1358572.029	-0.031564	-0.020668	0.029748	-0.068607	-0.043027	-0.020732	0.062476	0.079831933	3.464101615	0.697401342	241262.819	-667007.155	-178768.052	625003.691	1	12	18	39	46	19	30	46	87	62	2	6	8	6	17	38	70	59	79	31	Male	Male
3758	3758	RM0005	RM0381	5	245	1358572.029	-0.037333	-0.02699	0.070159	-0.098373	0.147836	0.156477	-0.03127	0.088235294	3.16227766	0.658346261	241262.819	-667007.155	-178768.052	625003.691	1	12	18	39	46	19	30	46	87	62	2	6	8	6	17	38	70	59	79	31	Male	Male
3759	3759	RM0005	RM0382	5	246	1417018.917	0.001745	0.029166	0.008564	0.086886	0.043925	0.061178	0.039039	0.079831933	3.391164992	0.664510751	241262.819	-667007.155	-315594.604	636009.507	1	12	18	39	46	19	30	46	87	62	2	6	27	17	40	9	29	34	10	38	Male	Male
3761	3761	RM0005	RM0384	5	248	1248095.559	0.008218	0.003159	0.169628	0.014286	0.268899	0.266512	-0.054707	0.096638655	3.082207001	0.613416305	241262.819	-667007.155	-273160.814	470143.165	1	12	18	39	46	19	30	46	87	62	2	6	27	17	18	31	38	54	44	67	Male	Male
3762	3762	RM0005	RM0385	5	249	1171603.551	-0.018182	-0.023876	0.05304	-0.091856	0.081073	0.134795	0.015603	0.079831933	3.31662479	0.674924986	241262.819	-667007.155	-270363.624	386982.059	1	12	18	39	46	19	30	46	87	62	2	6	27	18	18	56	38	54	44	67	Male	Male
3763	3763	RM0005	RM0387	5	250	1178413.146	-0.030463	-0.03635	-0.074517	-0.114432	-0.038218	-0.023967	0.109349	0.071428571	3.605551275	0.722347468	241262.819	-667007.155	-150545.516	444363.067	1	12	18	39	46	19	30	46	87	62	7	7	26	17	18	56	38	54	44	67	Male	Male
3764	3764	RM0005	RM0388	5	251	1036788.608	-0.075227	-0.025907	-0.030844	-0.106037	0.063982	0.029399	0.109349	0.079831933	3.605551275	0.708429111	241262.819	-667007.155	-84609.932	317237.514	1	12	18	39	46	19	30	46	87	62	7	7	26	27	37	1	8	14	15	68	Male	Male
3765	3765	RM0005	RM0391	5	252	680536.9168	0.106847	0.039714	0.248217	0.132294	0.24935	0.190736	-0.078143	0.096638655	3	0.585399336	241262.819	-667007.155	89540.774	-3598.596	1	12	18	39	46	19	30	46	87	62	3	10	16	7	47	5	15	6	26	4	Male	Male
3766	3766	RM0005	RM0392	5	253	808711.6949	-0.029431	-0.022523	0.069052	-0.092868	0.110739	0.079895	-0.007834	0.084033613	3.240370349	0.66936292	241262.819	-667007.155	-48142.321	88147.975	1	12	18	39	46	19	30	46	87	62	7	10	16	7	50	2	40	19	35	15	Male	Male
3768	3768	RM0005	RM0397	5	255	825443.4362	-0.092425	-0.021574	-0.025717	-0.09032	-0.043627	0.022516	0.156222	0.075630252	3.741657387	0.724609445	241262.819	-667007.155	-296358.946	-40652.859	1	12	18	39	46	19	30	46	87	62	9	8	11	9	36	6	51	77	54	45	Male	Male
3769	3769	RM0005	RM0399	5	256	1364273.862	-0.070114	-0.009229	-0.037113	-0.038424	0.093575	0.069487	0.039039	0.084033613	3.391164992	0.683178873	241262.819	-667007.155	-495416.905	481272.495	1	12	18	39	46	19	30	46	87	62	2	6	27	3	26	12	6	25	67	30	Male	Male
3770	3770	RM0005	RM0400	5	257	1652828.937	-0.036452	-0.031216	-0.005475	-0.101476	0.05893	0.030398	0.039039	0.084033613	3.391164992	0.689009978	241262.819	-667007.155	-575091.84	770145.783	1	12	18	39	46	19	30	46	87	62	4	4	20	2	19	54	37	53	81	37	Male	Male
3771	3771	RM0005	RM0401	5	258	1824996.426	-0.068524	-0.021743	-0.136793	-0.069556	-0.06714	-0.068557	0.203095	0.067226891	3.872983346	0.746162747	241262.819	-667007.155	-614241.222	945048.921	1	12	18	39	46	19	30	46	87	62	4	5	20	38	19	54	37	53	81	37	Male	Male
3772	3772	RM0005	RM0405	5	259	1223975.723	0.012523	0.016053	0.143757	0.06771	0.281488	0.264467	-0.078143	0.096638655	3	0.604263649	241262.819	-667007.155	-253207.225	452642.766	1	12	18	39	46	19	30	46	87	62	2	6	27	17	18	56	38	54	44	67	Male	Male
3774	3774	RM0005	RM0407	5	261	1443175.696	-0.04499	-0.022452	-0.013075	-0.072887	0.137908	0.122825	0.039039	0.084033613	3.391164992	0.678414368	241262.819	-667007.155	-175957.023	714544.036	1	12	18	39	46	19	30	46	87	62	6	20	8	6	17	34	70	31	32	31	Male	Male
3775	3775	RM0005	RM0410	5	262	1099953.325	0.054601	0.028074	0.301512	0.120922	0.282096	0.347765	-0.054707	0.100840336	3.082207001	0.581841541	241262.819	-667007.155	-325027.623	275973.466	1	12	18	39	46	19	30	46	87	62	2	6	27	18	9	44	57	28	60	53	Male	Male
3776	3776	RM0005	RM0411	5	263	1554287.513	-0.039559	-0.013658	-0.000184	-0.048346	0.001219	0.016911	0.085912	0.079831933	3.535533906	0.697108846	241262.819	-667007.155	-175685.3	830311.762	1	12	18	39	46	19	30	46	87	62	6	20	8	40	14	13	59	10	49	33	Male	Male
3777	3777	RM0005	RM0413	5	264	1671297.236	-0.07393	-0.003289	-0.121524	-0.011202	-0.040896	-0.032697	0.226531	0.071428571	3.937003937	0.736342409	241262.819	-667007.155	-270552.841	923992.273	1	12	18	39	46	19	30	46	87	62	6	20	8	40	14	13	59	50	74	71	Male	Male
3778	3778	RM0005	RM0414	5	265	1671297.236	-0.032294	-0.009744	0.067556	-0.026879	0.0997	0.123354	0.062476	0.084033613	3.464101615	0.673102106	241262.819	-667007.155	-270552.841	923992.273	1	12	18	39	46	19	30	46	87	62	6	20	8	40	14	13	59	50	74	71	Male	Male
3780	3780	RM0005	RM0417	5	267	1320081.24	0.112047	0.039966	0.307996	0.123759	0.257968	0.304031	-0.10158	0.096638655	2.915475947	0.571765174	241262.819	-667007.155	-170222.095	587303.271	1	12	18	39	46	19	30	46	87	62	2	6	8	6	17	38	70	59	79	31	Male	Male
3782	3782	RM0005	RM0419	5	269	1218099.603	-0.003431	-0.002514	0.081858	-0.009274	0.075197	0.075253	0.085912	0.088235294	3.535533906	0.671051843	241262.819	-667007.155	-436691.636	344993.042	1	12	18	39	46	19	30	46	87	62	2	6	27	3	26	30	6	62	67	30	Male	Male
3789	3789	RM0005	RM0427	5	276	1181090.971	0.013013	0.028359	0.067537	0.096773	0.019489	0.023625	0.109349	0.079831933	3.605551275	0.673700911	241262.819	-667007.155	-337995.558	362281.733	1	12	18	39	46	19	30	46	87	62	2	6	27	18	18	31	38	62	44	67	Male	Male
3792	3792	RM0005	RM0430	5	279	896901.2341	0.011932	0.002201	0.060062	0.006143	0.001872	0.014965	0.062476	0.079831933	3.464101615	0.678271123	241262.819	-667007.155	-111329.39	157681.003	1	12	18	39	46	19	30	46	87	62	7	7	26	27	15	10	5	4	77	70	Male	Male
3794	3794	RM0005	RM0432	5	281	1364273.862	-0.103511	-0.012399	-0.226727	-0.042121	-0.240085	-0.242779	0.203095	0.06302521	3.872983346	0.772647571	241262.819	-667007.155	-495416.905	481272.495	1	12	18	39	46	19	30	46	87	62	2	6	27	3	26	12	6	25	67	30	Male	Male
3798	3798	RM0005	RM0436	5	285	1554545.673	-0.089954	-0.045199	-0.106743	-0.151652	-0.069214	-0.060023	0.132785	0.071428571	3.674234614	0.741664289	241262.819	-667007.155	-153028.78	836703.716	1	12	18	39	46	19	30	46	87	62	6	20	8	40	14	13	59	10	49	33	Male	Male
3799	3799	RM0005	RM0437	5	286	871842.0601	-0.02882	0.000634	0.044214	0.002523	0.196264	0.168354	0.015603	0.088235294	3.31662479	0.652518613	241262.819	-667007.155	17504.365	175631.992	1	12	18	39	46	19	30	46	87	62	7	7	26	27	50	2	40	69	77	70	Male	Male
3800	3800	RM0005	RM0438	5	287	871842.0601	-0.008931	0.04501	0.112687	0.204032	0.262177	0.309983	-0.03127	0.088235294	3.16227766	0.607711981	241262.819	-667007.155	17504.365	175631.992	1	12	18	39	46	19	30	46	87	62	7	7	26	27	50	2	40	69	77	70	Male	Male
3801	3801	RM0005	RM0439	5	288	106321.5583	0.165339	0.084155	0.419546	0.328293	0.349257	0.386038	-0.195326	0.105042017	2.549509757	0.506757096	241262.819	-667007.155	138960.249	-638051.017	1	12	18	39	46	19	30	46	87	62	1	12	18	39	46	15	30	46	66	23	Male	Male
3803	3803	RM0005	RM0441	5	290	631565.5117	0.035837	0.019821	0.246163	0.092773	0.324426	0.332005	-0.10158	0.100840336	2.915475947	0.580759133	241262.819	-667007.155	283853.074	-36879.338	1	12	18	39	46	19	30	46	87	62	3	18	25	34	10	43	11	22	71	84	Male	Male
3805	3805	RM0005	RM0443	5	292	649970.6618	0.033505	-0.002821	0.07357	-0.011031	-0.10172	-0.072136	0.062476	0.075630252	3.464101615	0.689931783	241262.819	-667007.155	259177.503	-17283.425	1	12	18	39	46	19	30	46	87	62	3	18	25	34	10	43	28	22	55	41	Male	Male
3807	3807	RM0005	RM0445	5	294	491094.5011	0.06702	0.021109	0.214259	0.081319	0.090927	0.159145	0.015603	0.088235294	3.31662479	0.629724413	241262.819	-667007.155	-205391.244	-462865.153	1	12	18	39	46	19	30	46	87	62	8	8	6	21	36	4	46	72	45	93	Male	Male
3808	3808	RM0005	RM0446	5	295	491274.6561	0.124069	0.042283	0.331201	0.16231	0.27052	0.325325	-0.078143	0.096638655	3	0.568464891	241262.819	-667007.155	-205966.749	-463693.355	1	12	18	39	46	19	30	46	87	62	8	8	6	21	36	4	46	72	45	93	Male	Male
3809	3809	RM0005	RM0450	5	296	48710.03588	0.005376	-0.002054	0.03767	-0.007739	0.027603	0.062449	0.062476	0.079831933	3.464101615	0.678126714	241262.819	-667007.155	279732.702	-696885.838	1	12	18	39	46	19	30	46	87	62	1	12	18	39	46	19	22	46	87	17	Male	Male
3811	3811	RM0005	RM0453	5	298	15885.73569	-0.088927	-0.033051	-0.097268	-0.139556	0.1243	0.089583	0.039039	0.084033613	3.391164992	0.696563445	241262.819	-667007.155	246351.757	-682055.72	1	12	18	39	46	19	30	46	87	62	1	12	18	39	46	19	22	46	87	62	Male	Male
3812	3812	RM0005	RM0454	5	299	7395.676964	0.250129	0.125301	0.683521	0.615528	0.634991	0.656336	-0.312508	0.12605042	2	0.388711444	241262.819	-667007.155	242422.853	-659703.022	1	12	18	39	46	19	30	46	87	62	1	12	18	39	46	19	30	46	87	62	Male	Male
3813	3813	RM0005	RM0457	5	300	174945.6442	0.159667	0.085618	0.476226	0.365095	0.455516	0.491757	-0.218762	0.109243697	2.449489743	0.482987967	241262.819	-667007.155	378430.597	-775593.43	1	12	18	39	46	19	30	46	87	62	1	12	4	19	43	20	17	36	73	56	Male	Male
3815	3815	RM0005	RM0461	5	302	216192.2499	0.148414	0.065491	0.488448	0.29597	0.479469	0.518139	-0.242199	0.113445378	2.34520788	0.480945389	241262.819	-667007.155	452978.4	-710774.742	1	12	18	39	46	19	30	46	87	62	1	12	29	12	43	20	43	29	18	83	Male	Male
3816	3816	RM0005	RM0463	5	303	227872.1519	0.130703	0.047608	0.428704	0.212371	0.433611	0.433389	-0.195326	0.109243697	2.549509757	0.513559768	241262.819	-667007.155	432281.39	-791255.387	1	12	18	39	46	19	30	46	87	62	1	12	29	19	43	20	17	20	18	56	Male	Male
3823	3823	RM0005	RM0479	5	310	48174.79534	0.1639	0.065888	0.522471	0.327088	0.49354	0.519686	-0.218762	0.113445378	2.449489743	0.478887994	241262.819	-667007.155	280824.062	-694497.498	1	12	18	39	46	19	30	46	87	62	1	12	18	39	46	19	22	46	87	17	Male	Male
3824	3824	RM0005	RM0481	5	311	193013.1582	0.202601	0.082108	0.614622	0.392343	0.56404	0.610285	-0.289072	0.121848739	2.121320344	0.433808657	241262.819	-667007.155	336554.889	-499157.518	1	12	18	39	46	19	30	46	87	62	1	11	22	8	29	28	45	63	56	32	Male	Male
3825	3825	RM0005	RM0482	5	312	187355.8846	0.084246	0.032784	0.369779	0.150459	0.357559	0.366383	-0.171889	0.100840336	2.645751311	0.546495081	241262.819	-667007.155	334415.081	-504449.831	1	12	18	39	46	19	30	46	87	62	1	11	22	8	29	28	45	63	56	32	Male	Male
3827	3827	RM0005	RM0484	5	314	192012.9544	0.072752	0.037777	0.405483	0.209651	0.480664	0.501093	-0.195326	0.113445378	2.549509757	0.513869651	241262.819	-667007.155	337501.488	-500853.331	1	12	18	39	46	19	30	46	87	62	1	11	22	8	29	28	45	63	56	32	Male	Male
3828	3828	RM0005	RM0485	5	315	204326.8744	0.078595	0.035811	0.388678	0.182612	0.417352	0.44361	-0.195326	0.109243697	2.549509757	0.525664189	241262.819	-667007.155	361370.716	-501708.744	1	12	18	39	46	19	30	46	87	62	1	11	22	8	29	28	45	63	56	32	Male	Male
3829	3829	RM0005	RM0488	5	316	218608.9374	0.102842	0.056676	0.403678	0.267352	0.459264	0.502153	-0.148453	0.113445378	2.738612788	0.513582848	241262.819	-667007.155	368408.485	-489176.204	1	12	18	39	46	19	30	46	87	62	1	11	22	8	29	28	45	63	56	32	Male	Male
3831	3831	RM0005	RM0491	5	318	204326.8744	-0.034471	-0.016718	0.027558	-0.061905	0.050929	0.079673	0.062476	0.079831933	3.464101615	0.686935033	241262.819	-667007.155	361370.716	-501708.744	1	12	18	39	46	19	30	46	87	62	1	11	22	8	29	28	45	63	56	32	Male	Male
3832	3832	RM0005	RM0494	5	319	1638906.417	-0.059203	-0.0303	-0.081681	-0.103077	0.011842	0.031708	0.132785	0.075630252	3.674234614	0.719346059	241262.819	-667007.155	-814990.076	586126.543	1	12	18	39	46	19	30	46	87	62	4	4	20	15	7	25	64	26	6	52	Male	Male
3834	3834	RM0005	RM0496	5	321	2067728.85	-0.061112	-0.024063	-0.106204	-0.083348	0.082751	0.091805	0.156222	0.075630252	3.741657387	0.715627277	241262.819	-667007.155	-944100.185	1027223.392	1	12	18	39	46	19	30	46	87	62	4	5	20	38	12	26	55	7	42	57	Male	Male
3835	3835	RM0005	RM0497	5	322	1534992.445	-0.093526	-0.040789	-0.111896	-0.121744	-0.064012	0.016219	0.179658	0.067226891	3.807886553	0.745905816	241262.819	-667007.155	-744451.708	509669.809	1	12	18	39	46	19	30	46	87	62	4	4	20	15	23	25	52	26	6	81	Male	Male
3836	3836	RM0005	RM0498	5	323	1659527.822	-0.043033	-0.030013	0.059831	-0.095822	0.07348	0.041261	0.062476	0.088235294	3.464101615	0.684768675	241262.819	-667007.155	-814551.018	612385.219	1	12	18	39	46	19	30	46	87	62	4	4	20	15	7	25	64	26	6	52	Male	Male
3837	3837	RM0005	RM0499	5	324	1551036.836	-0.081318	-0.040183	-0.097315	-0.134314	-0.028548	-0.054508	0.109349	0.075630252	3.605551275	0.729047753	241262.819	-667007.155	-750403.876	525940.563	1	12	18	39	46	19	30	46	87	62	4	4	20	15	23	25	52	26	6	81	Male	Male
3838	3838	RM0005	RM0500	5	325	1775509.735	-0.129096	-0.057455	-0.163777	-0.196717	-0.17354	-0.149955	0.156222	0.071428571	3.741657387	0.767605375	241262.819	-667007.155	-833432.24	745423.727	1	12	18	39	46	19	30	46	87	62	4	4	20	38	3	18	19	67	6	26	Male	Male
3839	3839	RM0005	RM0501	5	326	1543645.098	-0.082321	-0.045241	-0.103559	-0.140303	-0.080587	-0.038032	0.179658	0.067226891	3.807886553	0.749729481	241262.819	-667007.155	-744287.002	521071.857	1	12	18	39	46	19	30	46	87	62	4	4	20	15	23	25	52	26	6	81	Male	Male
3840	3840	RM0005	RM0503	5	327	1953188.055	-0.022753	-0.019925	0.117968	-0.059375	0.174218	0.143673	-0.03127	0.088235294	3.16227766	0.649607941	241262.819	-667007.155	-895417.813	921357.009	1	12	18	39	46	19	30	46	87	62	4	5	20	38	12	26	55	7	28	57	Male	Male
3841	3841	RM0005	RM0504	5	328	1738760.093	-0.084038	-0.053691	-0.21445	-0.174079	-0.297219	-0.243434	0.273404	0.058823529	4.062019202	0.801647349	241262.819	-667007.155	-820688.068	709781.491	1	12	18	39	46	19	30	46	87	62	4	4	20	38	3	18	19	67	6	80	Male	Male
3842	3842	RM0005	RM0505	5	329	1736055.035	-0.019034	-0.018994	0.095463	-0.053862	0.195797	0.181669	-0.007834	0.088235294	3.240370349	0.650824831	241262.819	-667007.155	-817187.702	709063.184	1	12	18	39	46	19	30	46	87	62	4	4	20	38	3	18	19	67	6	80	Male	Male
3844	3844	RM0005	RM0507	5	331	1773939.19	0.032677	0.021829	0.203852	0.085788	0.230379	0.214714	-0.10158	0.092436975	2.915475947	0.600798885	241262.819	-667007.155	-834309.046	743668.361	1	12	18	39	46	19	30	46	87	62	4	4	20	38	3	18	19	67	6	26	Male	Male
3847	3847	RM0005	RM0510	5	334	2066766.546	-0.074913	-0.057839	-0.161966	-0.165898	-0.302323	-0.25131	0.203095	0.058823529	3.872983346	0.787856656	241262.819	-667007.155	-944512.741	1025759.893	1	12	18	39	46	19	30	46	87	62	4	5	20	38	12	26	55	7	42	57	Male	Male
3849	3849	RM0005	RM0512	5	336	1947409.044	-0.035576	-0.035507	-0.04027	-0.116931	-0.013094	-0.000285	0.039039	0.071428571	3.391164992	0.707371089	241262.819	-667007.155	-898917.559	911723.566	1	12	18	39	46	19	30	46	87	62	4	5	20	38	12	26	55	7	28	57	Male	Male
3850	3850	RM0005	RM0513	5	337	1752405.592	-0.042348	-0.036982	0.026514	-0.117523	0.048641	0.035159	0.039039	0.079831933	3.391164992	0.693286971	241262.819	-667007.155	-824204.273	724289.087	1	12	18	39	46	19	30	46	87	62	4	4	20	38	3	18	19	67	6	80	Male	Male
3853	3853	RM0005	RM0517	5	340	1786727.504	-0.008054	-0.020432	0.071439	-0.070201	-0.114755	-0.054785	0.039039	0.075630252	3.391164992	0.69733521	241262.819	-667007.155	-836387.35	758147.323	1	12	18	39	46	19	30	46	87	62	4	4	20	38	3	18	19	67	6	26	Male	Male
3856	3856	RM0005	RM0520	5	343	1780914.909	-3.00E-05	0.002003	0.059134	0.006404	-0.090434	-0.067227	0.039039	0.075630252	3.391164992	0.687942901	241262.819	-667007.155	-833181.838	753283.869	1	12	18	39	46	19	30	46	87	62	4	4	20	38	3	18	19	67	6	26	Male	Male
3858	3858	RM0005	RM0522	5	345	1774785.597	-0.062335	-0.038223	-0.005295	-0.123631	-0.084203	-0.11287	0.156222	0.079831933	3.741657387	0.730610645	241262.819	-667007.155	-832162.53	746365.384	1	12	18	39	46	19	30	46	87	62	4	4	20	38	3	18	19	67	6	26	Male	Male
3859	3859	RM0005	RM0523	5	346	1824041.863	-0.067276	-0.033326	-0.049685	-0.105685	-0.154817	-0.082665	0.156222	0.067226891	3.741657387	0.743338691	241262.819	-667007.155	-859385.829	785374.909	1	12	18	39	46	19	30	46	87	62	4	4	20	38	3	18	19	67	6	26	Male	Male
3860	3860	RM0005	RM0524	5	347	1775454.341	0.13564	0.019868	0.306442	0.059538	0.249561	0.233757	-0.10158	0.105042017	2.915475947	0.574244777	241262.819	-667007.155	-835958.144	744316.023	1	12	18	39	46	19	30	46	87	62	4	4	20	38	3	18	19	67	6	26	Male	Male
3861	3861	RM0005	RM0525	5	348	1775835.759	-0.00025	-0.022556	0.089085	-0.071979	-0.019808	-0.002329	0.062476	0.079831933	3.464101615	0.688995402	241262.819	-667007.155	-839665.214	741959.569	1	12	18	39	46	19	30	46	87	62	4	4	20	38	3	18	19	67	6	26	Male	Male
3862	3862	RM0005	RM0526	5	349	1769237.994	-0.030291	-0.033379	0.068966	-0.114831	-0.065657	-0.049122	0.062476	0.079831933	3.464101615	0.702704151	241262.819	-667007.155	-835233.693	737043.535	1	12	18	39	46	19	30	46	87	62	4	4	20	38	3	18	19	67	6	26	Male	Male
3863	3863	RM0005	RM0527	5	350	1752405.592	-0.040199	-0.015209	-0.028154	-0.055125	-0.007392	0.020822	0.132785	0.075630252	3.674234614	0.710229957	241262.819	-667007.155	-824204.273	724289.087	1	12	18	39	46	19	30	46	87	62	4	4	20	38	3	18	19	67	6	80	Male	Male
3869	3869	RM0005	RM0535	5	356	1554536.051	-0.083814	-0.02217	-0.058403	-0.075086	-0.093026	-0.029306	0.109349	0.075630252	3.605551275	0.722394188	241262.819	-667007.155	-760870.811	521399.561	1	12	18	39	46	19	30	46	87	62	4	4	20	15	23	25	52	26	6	81	Male	Male
3870	3870	RM0005	RM0536	5	357	1559337.334	-0.028844	-0.028173	0.08731	-0.090473	0.096002	0.065164	-0.007834	0.088235294	3.240370349	0.667230602	241262.819	-667007.155	-762266.785	526500.807	1	12	18	39	46	19	30	46	87	62	4	4	20	15	23	25	52	26	6	81	Male	Male
3871	3871	RM0005	RM0537	5	358	1561228.277	-0.121805	-0.050599	-0.156922	-0.181481	-0.070492	-0.055936	0.156222	0.067226891	3.741657387	0.757539694	241262.819	-667007.155	-761331.136	529754.765	1	12	18	39	46	19	30	46	87	62	4	4	20	15	23	25	52	26	6	81	Male	Male
3872	3872	RM0005	RM0538	5	359	1561957.188	-0.057907	-0.038965	-0.020392	-0.119604	-0.01852	-0.023706	0.132785	0.075630252	3.674234614	0.722511458	241262.819	-667007.155	-758249.296	533278.556	1	12	18	39	46	19	30	46	87	62	4	4	20	15	23	25	52	26	6	81	Male	Male
3875	3875	RM0005	RM0541	5	362	1786792.781	-0.102553	-0.056304	-0.161945	-0.166528	-0.241877	-0.197548	0.203095	0.067226891	3.872983346	0.778541242	241262.819	-667007.155	-837136.461	757662.433	1	12	18	39	46	19	30	46	87	62	4	4	20	38	3	18	19	67	6	26	Male	Male
3876	3876	RM0005	RM0542	5	363	1779909.432	-0.101281	-0.052778	-0.116682	-0.168515	-0.106193	-0.098016	0.132785	0.071428571	3.674234614	0.749558196	241262.819	-667007.155	-834458.418	751055.399	1	12	18	39	46	19	30	46	87	62	4	4	20	38	3	18	19	67	6	26	Male	Male
3878	3878	RM0005	RM0544	5	365	1687631.33	-0.00443	0.003191	0.135407	0.012374	0.22054	0.241227	0.015603	0.088235294	3.31662479	0.638700947	241262.819	-667007.155	-749951.149	698860.473	1	12	18	39	46	19	30	46	87	62	4	4	20	15	7	18	64	67	6	69	Male	Male
3880	3880	RM0005	WG0002	5	367	717558.8905	0.07791	0.033657	0.26862	0.144423	0.312081	0.35219	-0.125016	0.096638655	2.828427125	0.567908449	241262.819	-667007.155	110532.134	38542.453	1	12	18	39	46	19	30	46	87	62	3	10	16	7	47	5	35	38	26	5	Male	Male
3881	3881	RM0005	WG0003	5	368	726640.6455	-0.086162	-0.03933	-0.036015	-0.158438	-0.064373	-0.050387	0.062476	0.079831933	3.464101615	0.718684608	241262.819	-667007.155	80528.45	41633.156	1	12	18	39	46	19	30	46	87	62	3	10	16	7	47	21	15	38	26	5	Male	Male
3882	3882	RM0005	WG0004	5	369	705438.5937	0.007044	0.005417	0.13284	0.020794	0.088093	0.077279	-0.007834	0.088235294	3.240370349	0.647864945	241262.819	-667007.155	77164.395	19079.805	1	12	18	39	46	19	30	46	87	62	3	10	16	7	47	21	15	6	26	4	Male	Male
3883	3883	RM0005	WG0005	5	370	726640.6455	-0.130176	-0.068905	-0.252606	-0.241459	-0.32947	-0.290805	0.179658	0.058823529	3.807886553	0.805749817	241262.819	-667007.155	80528.45	41633.156	1	12	18	39	46	19	30	46	87	62	3	10	16	7	47	21	15	38	26	5	Male	Male
3884	3884	RM0005	WG0006	5	371	696261.4972	0.001906	0.008942	0.133151	0.035875	0.179246	0.143664	-0.054707	0.092436975	3.082207001	0.627805414	241262.819	-667007.155	56682.088	4342.252	1	12	18	39	46	19	30	46	87	62	3	10	16	7	47	21	15	6	26	79	Male	Male
3885	3885	RM0005	WG0007	5	372	701324.2186	0.087455	0.052763	0.380473	0.205867	0.391889	0.378297	-0.148453	0.105042017	2.738612788	0.537518661	241262.819	-667007.155	116823.373	23188.82	1	12	18	39	46	19	30	46	87	62	3	10	16	7	47	5	35	6	26	85	Male	Male
3886	3886	RM0005	WG0008	5	373	701324.2186	0.004744	0.018751	0.210024	0.067168	0.197136	0.21913	-0.078143	0.092436975	3	0.610812596	241262.819	-667007.155	116823.373	23188.82	1	12	18	39	46	19	30	46	87	62	3	10	16	7	47	5	35	6	26	85	Male	Male
3887	3887	RM0005	WG0009	5	374	698837.489	-0.132863	-0.039315	-0.188156	-0.121938	-0.167742	-0.188691	0.179658	0.067226891	3.807886553	0.770005451	241262.819	-667007.155	103626.421	18142.506	1	12	18	39	46	19	30	46	87	62	3	10	16	7	47	5	35	6	26	4	Male	Male
3888	3888	RM0005	WG0010	5	375	706192.0384	0.003839	-0.012984	0.079739	-0.038504	0.125631	0.116871	0.039039	0.084033613	3.391164992	0.664950323	241262.819	-667007.155	86685.381	22059.613	1	12	18	39	46	19	30	46	87	62	3	10	16	7	47	21	15	6	26	4	Male	Male
3889	3889	RM0005	WG0011	5	376	695242.1159	-0.009938	-0.008295	0.122796	-0.037875	0.239847	0.21581	-0.054707	0.088235294	3.082207001	0.633785141	241262.819	-667007.155	68978.721	6550.407	1	12	18	39	46	19	30	46	87	62	3	10	16	7	47	21	15	6	26	79	Male	Male
3905	3905	RM0005	WG0027	5	392	686437.3023	0.117492	0.032146	0.296958	0.121183	0.307326	0.323681	-0.078143	0.096638655	3	0.573666036	241262.819	-667007.155	177911.746	16500.571	1	12	18	39	46	19	30	46	87	62	3	9	5	29	33	58	69	49	14	44	Male	Male
3906	3906	RM0005	WG0028	5	393	746669.4295	0.05487	0.043962	0.288922	0.191052	0.39137	0.360453	-0.125016	0.109243697	2.828427125	0.550533714	241262.819	-667007.155	186183.361	77627.984	1	12	18	39	46	19	30	46	87	62	3	9	5	29	33	49	68	40	65	44	Male	Male
3907	3907	RM0005	WG0029	5	394	709364.2554	-0.069845	-0.022623	-0.072022	-0.070552	-0.080455	-0.029222	0.156222	0.071428571	3.741657387	0.731195779	241262.819	-667007.155	173524.116	39115.437	1	12	18	39	46	19	30	46	87	62	3	9	5	29	33	58	68	49	14	44	Male	Male
3908	3908	RM0005	WG0030	5	395	565521.9634	0.012251	-0.000838	0.12962	-0.003589	0.123173	0.154809	-0.03127	0.084033613	3.16227766	0.643656284	241262.819	-667007.155	310437.403	-105731.85	1	12	18	39	46	19	30	46	87	62	3	18	24	34	24	48	1	78	8	8	Male	Male
3909	3909	RM0005	WG0031	5	396	542015.1644	0.064113	0.034157	0.252066	0.15295	0.281568	0.234541	-0.10158	0.096638655	2.915475947	0.581346045	241262.819	-667007.155	250405.491	-125069.105	1	12	18	39	46	19	30	46	87	62	3	18	24	34	24	48	20	71	8	8	Male	Male
3910	3910	RM0005	WG0032	5	397	648176.7706	0.056652	0.022817	0.176235	0.090402	0.137294	0.154075	-0.03127	0.088235294	3.16227766	0.622276152	241262.819	-667007.155	229593.392	-18935.438	1	12	18	39	46	19	30	46	87	62	3	9	21	29	10	43	28	22	55	41	Male	Male
3911	3911	RM0005	WG0033	5	398	695747.4692	0.062331	0.004995	0.195626	0.016465	0.232426	0.238824	-0.03127	0.092436975	3.16227766	0.615963101	241262.819	-667007.155	222359.571	28483.469	1	12	18	39	46	19	30	46	87	62	3	9	21	29	41	3	13	12	50	59	Male	Male
3912	3912	RM0005	WG0034	5	399	712294.563	0.051441	0.051705	0.231612	0.212683	0.289101	0.244983	-0.125016	0.096638655	2.828427125	0.572143012	241262.819	-667007.155	168912.947	41603.486	1	12	18	39	46	19	30	46	87	62	3	9	5	29	33	58	68	49	14	44	Male	Male
3913	3913	RM0005	WG0035	5	400	712294.563	-0.085233	-0.036089	-0.05774	-0.151545	-0.03466	0.016917	0.085912	0.075630252	3.535533906	0.720852088	241262.819	-667007.155	168912.947	41603.486	1	12	18	39	46	19	30	46	87	62	3	9	5	29	33	58	68	49	14	44	Male	Male
3914	3914	RM0005	WG0036	5	401	699017.4495	-0.001152	0.016179	0.092542	0.067815	0.201764	0.253512	-0.007834	0.088235294	3.240370349	0.631492186	241262.819	-667007.155	231710.897	31945.029	1	12	18	39	46	19	30	46	87	62	3	9	21	29	41	3	13	12	50	59	Male	Male
3915	3915	RM0005	WG0037	5	402	702324.6481	0.108612	0.043402	0.363941	0.184031	0.335846	0.280992	-0.171889	0.105042017	2.645751311	0.542493926	241262.819	-667007.155	182846.528	32883.871	1	12	18	39	46	19	30	46	87	62	3	9	5	29	33	58	68	49	14	44	Male	Male
3916	3916	RM0005	WG0038	5	403	725554.4635	0.019275	0.014773	0.167582	0.049403	0.141135	0.193341	-0.03127	0.092436975	3.16227766	0.625533214	241262.819	-667007.155	207566.217	57764.408	1	12	18	39	46	19	30	46	87	62	3	9	5	29	41	49	13	40	50	60	Male	Male
3917	3917	RM0005	WG0039	5	404	716213.4125	-0.020258	-0.022509	0.043209	-0.081884	0.163046	0.1671	-0.007834	0.084033613	3.240370349	0.661962541	241262.819	-667007.155	175910.772	46218.449	1	12	18	39	46	19	30	46	87	62	3	9	5	29	33	58	68	49	14	44	Male	Male
3918	3918	RM0005	WG0040	5	405	746615.1437	0.044077	0.019728	0.181892	0.069571	0.197163	0.195027	-0.078143	0.088235294	3	0.612160388	241262.819	-667007.155	186341.647	77585.242	1	12	18	39	46	19	30	46	87	62	3	9	5	29	33	49	68	40	65	44	Male	Male
3919	3919	RM0005	WG0041	5	406	663539.576	-0.036306	-0.008326	0.060724	-0.031663	0.140155	0.158653	0.085912	0.084033613	3.535533906	0.673934505	241262.819	-667007.155	237173.684	-3480.179	1	12	18	39	46	19	30	46	87	62	3	9	21	29	10	43	28	22	55	41	Male	Male
3920	3920	RM0005	WG0042	5	407	663539.576	0.03936	0.040891	0.192384	0.165939	0.355171	0.408844	-0.054707	0.096638655	3.082207001	0.581058362	241262.819	-667007.155	237173.684	-3480.179	1	12	18	39	46	19	30	46	87	62	3	9	21	29	10	43	28	22	55	41	Male	Male
3921	3921	RM0005	WG0043	5	408	718071.9889	-0.048782	-0.03343	-0.046005	-0.124381	0.035525	0.061961	0.085912	0.075630252	3.535533906	0.708038567	241262.819	-667007.155	147176.207	44874.219	1	12	18	39	46	19	30	46	87	62	3	9	5	29	33	58	68	49	14	44	Male	Male
3922	3922	RM0005	WG0044	5	409	718167.7366	-0.107152	-0.030444	-0.100306	-0.117314	-0.081697	-0.089481	0.109349	0.075630252	3.605551275	0.733943541	241262.819	-667007.155	230807.182	51084.467	1	12	18	39	46	19	30	46	87	62	3	9	21	29	41	3	13	12	50	60	Male	Male
3923	3923	RM0005	WG0045	5	410	703885.8546	-0.001347	0.010662	0.130363	0.04309	0.181134	0.175474	-0.054707	0.092436975	3.082207001	0.62586216	241262.819	-667007.155	221701.464	36606.837	1	12	18	39	46	19	30	46	87	62	3	9	21	29	41	3	13	12	50	59	Male	Male
3924	3924	RM0005	WG0046	5	411	722132.3635	-0.024343	-0.024953	0.109027	-0.093788	0.010591	0.036015	-0.007834	0.084033613	3.240370349	0.674286774	241262.819	-667007.155	183385.327	52802.088	1	12	18	39	46	19	30	46	87	62	3	9	5	29	33	49	68	40	14	44	Male	Male
3925	3925	RM0005	WG0047	5	412	700595.2527	-0.045651	-0.012556	-0.008622	-0.038109	0.00056	0.062155	0.109349	0.075630252	3.605551275	0.702008265	241262.819	-667007.155	213622.657	33042.65	1	12	18	39	46	19	30	46	87	62	3	9	21	29	41	3	13	12	50	59	Male	Male
3926	3926	RM0005	WG0048	5	413	724339.8426	-0.085208	-0.042984	-0.081966	-0.159873	-0.069877	-0.05901	0.132785	0.071428571	3.674234614	0.739974108	241262.819	-667007.155	188999.643	55444.759	1	12	18	39	46	19	30	46	87	62	3	9	5	29	33	49	68	40	14	44	Male	Male
3927	3927	RM0005	WG0050	5	414	627720.4967	-0.025786	0.016953	0.096098	0.068079	0.180979	0.211698	0.039039	0.092436975	3.391164992	0.64152311	241262.819	-667007.155	276000.037	-40248.551	1	12	18	39	46	19	30	46	87	62	3	18	25	34	10	43	11	22	71	84	Male	Male
3946	3946	RM0005	WG0070	5	433	619186.8246	0.013547	0.015731	0.130609	0.067924	0.084657	0.124781	-0.03127	0.084033613	3.16227766	0.639555605	241262.819	-667007.155	275242.765	-48753.415	1	12	18	39	46	19	30	46	87	62	3	18	25	34	10	43	11	22	71	84	Male	Male
3948	3948	RM0005	WG0072	5	435	487172.492	0.019736	0.00106	0.178377	0.004225	0.154466	0.177012	-0.054707	0.092436975	3.082207001	0.62620799	241262.819	-667007.155	331126.362	-188194.477	1	12	18	39	46	19	30	46	87	62	5	2	7	1	31	60	54	11	68	92	Male	Male
3953	3953	RM0005	WG0078	5	440	544880.205	-0.044843	-0.011585	0.019558	-0.049876	0.213635	0.199989	0.062476	0.084033613	3.464101615	0.669377112	241262.819	-667007.155	303258.122	-125665.285	1	12	18	39	46	19	30	46	87	62	3	18	24	1	24	48	53	78	8	8	Male	Male
3955	3955	RM0005	WG0080	5	442	1023003.941	-0.089787	-0.051109	-0.103211	-0.190849	-0.131404	-0.139863	0.085912	0.071428571	3.535533906	0.744897421	241262.819	-667007.155	8646.581	329199.023	1	12	18	39	46	19	30	46	87	62	7	7	26	27	44	41	26	37	17	64	Male	Male
3956	3956	RM0005	WG0081	5	443	1026849.167	-0.111461	-0.061345	-0.190618	-0.186332	-0.340443	-0.31071	0.179658	0.058823529	3.807886553	0.796824464	241262.819	-667007.155	4875.193	332262.629	1	12	18	39	46	19	30	46	87	62	7	7	26	27	44	41	26	37	17	64	Male	Male
3962	3962	RM0005	WG0087	5	449	970481.6463	-0.084841	-0.026528	-0.079922	-0.094563	-0.055516	-0.079785	0.109349	0.079831933	3.605551275	0.723164792	241262.819	-667007.155	45531.094	283531.491	1	12	18	39	46	19	30	46	87	62	7	7	26	27	44	41	26	37	53	64	Male	Male
3963	3963	RM0005	WG0088	5	450	1001345.093	-0.043889	-0.020068	0.044227	-0.081157	0.124647	0.097318	0.039039	0.084033613	3.391164992	0.677255988	241262.819	-667007.155	-14135.277	301219.992	1	12	18	39	46	19	30	46	87	62	7	7	26	27	44	41	26	37	2	64	Male	Male
3964	3964	RM0005	WG0089	5	451	975745.3465	-0.066567	-0.033645	-0.076675	-0.128095	0.031622	0.071355	0.062476	0.075630252	3.464101615	0.708016283	241262.819	-667007.155	8510.786	280571.587	1	12	18	39	46	19	30	46	87	62	7	7	26	27	44	41	26	37	53	64	Male	Male
3965	3965	RM0005	WG0090	5	452	996179.1734	-0.043425	0.006874	0.02067	0.026917	0.024509	0.066352	0.062476	0.079831933	3.464101615	0.680721121	241262.819	-667007.155	-7269.105	297671.459	1	12	18	39	46	19	30	46	87	62	7	7	26	27	44	41	26	37	2	64	Male	Male
3967	3967	RM0005	WG0092	5	454	994718.8488	-0.068821	-0.040134	-0.074041	-0.150603	-0.098014	-0.054132	0.039039	0.071428571	3.391164992	0.723008384	241262.819	-667007.155	18756.137	302506.313	1	12	18	39	46	19	30	46	87	62	7	7	26	27	44	41	26	37	53	64	Male	Male
3968	3968	RM0005	WG0093	5	455	994718.8488	0.023063	-0.013346	0.110633	-0.045531	0.079291	0.060063	-0.007834	0.088235294	3.240370349	0.65601271	241262.819	-667007.155	18756.137	302506.313	1	12	18	39	46	19	30	46	87	62	7	7	26	27	44	41	26	37	53	64	Male	Male
3971	3971	RM0005	WG0096	5	458	999864.2204	-0.023784	-0.035838	0.011286	-0.123793	-0.148331	-0.16681	0.085912	0.075630252	3.535533906	0.723307949	241262.819	-667007.155	-1296.15	302989.549	1	12	18	39	46	19	30	46	87	62	7	7	26	27	44	41	26	37	2	64	Male	Male
3973	3973	RM0005	WG0098	5	460	989126.7854	0.045643	0.016264	0.166962	0.06233	0.241559	0.294165	-0.054707	0.088235294	3.082207001	0.610563311	241262.819	-667007.155	-47320.773	279085.498	1	12	18	39	46	19	30	46	87	62	7	7	26	27	37	1	8	14	3	68	Male	Male
3974	3974	RM0005	WG0099	5	461	1001852.37	0.063991	0.025384	0.208868	0.094118	0.228149	0.203614	-0.078143	0.092436975	3	0.600707567	241262.819	-667007.155	-33318.377	296483.031	1	12	18	39	46	19	30	46	87	62	7	7	26	27	37	1	8	14	2	68	Male	Male
3977	3977	RM0005	WG0102	5	464	1023906.912	-0.038067	-0.037565	-0.046375	-0.1313	-0.040937	-0.062416	0.132785	0.075630252	3.674234614	0.725497503	241262.819	-667007.155	-38767.868	317862.47	1	12	18	39	46	19	30	46	87	62	7	7	26	27	37	1	8	14	15	68	Male	Male
3979	3979	RM0005	WG0104	5	466	1027655.144	-0.056268	-0.027093	-0.075836	-0.099404	-0.066831	-0.085311	0.109349	0.075630252	3.605551275	0.724247849	241262.819	-667007.155	-38030.387	321967.263	1	12	18	39	46	19	30	46	87	62	7	7	26	27	37	1	8	14	15	68	Male	Male
3983	3983	RM0005	WG0108	5	470	995325.7176	0.062152	0.02452	0.152401	0.093875	0.137521	0.110538	-0.007834	0.088235294	3.240370349	0.628617588	241262.819	-667007.155	-48720.44	285139.364	1	12	18	39	46	19	30	46	87	62	7	7	26	27	37	1	8	14	3	68	Male	Male
3985	3985	RM0005	WG0110	5	472	512711.9993	-0.153853	-0.061464	-0.225651	-0.219799	-0.241564	-0.247882	0.226531	0.06302521	3.937003937	0.80150584	241262.819	-667007.155	174915.854	-158606.059	1	12	18	39	46	19	30	46	87	62	3	14	30	25	27	35	23	45	70	11	Male	Male
3987	3987	RM0005	WG0113	5	474	744394.5002	0.055795	0.007923	0.147225	0.029329	0.238855	0.203613	-0.054707	0.088235294	3.082207001	0.618789057	241262.819	-667007.155	104865.885	64784.515	1	12	18	39	46	19	30	46	87	62	3	10	16	7	47	51	35	38	33	5	Male	Male
3989	3989	RM0005	WG0115	5	476	489142.0341	-0.011402	-0.006477	0.153729	-0.029207	0.164326	0.182725	-0.054707	0.088235294	3.082207001	0.636855879	241262.819	-667007.155	147033.958	-187027.102	1	12	18	39	46	19	30	46	87	62	3	14	30	26	32	29	10	75	47	95	Male	Male
3990	3990	RM0005	WG0116	5	477	502873.7318	-0.096241	-0.037096	-0.042662	-0.173413	0.082738	0.087466	0.015603	0.079831933	3.31662479	0.69884088	241262.819	-667007.155	149079.105	-172654.899	1	12	18	39	46	19	30	46	87	62	3	14	30	26	32	29	10	75	47	11	Male	Male
3992	3992	RM0005	WG0119	5	479	543378.8389	0.03136	0.011391	0.245804	0.047667	0.324786	0.359863	-0.078143	0.092436975	3	0.594658691	241262.819	-667007.155	195858.81	-125528.588	1	12	18	39	46	19	30	46	87	62	3	14	30	25	27	8	23	71	70	34	Male	Male
3993	3993	RM0005	WG0120	5	480	543378.8389	0.081922	0.020475	0.207061	0.073007	0.136368	0.147648	-0.03127	0.088235294	3.16227766	0.619672022	241262.819	-667007.155	195858.81	-125528.588	1	12	18	39	46	19	30	46	87	62	3	14	30	25	27	8	23	71	70	34	Male	Male
3996	3996	RM0005	WG0123	5	483	788353.9552	-0.016515	0.012339	0.028998	0.050059	0.23585	0.196157	0.039039	0.088235294	3.391164992	0.64739373	241262.819	-667007.155	15322.671	88276.241	1	12	18	39	46	19	30	46	87	62	3	10	16	7	50	2	40	69	31	70	Male	Male
4000	4000	RM0005	WG0127	5	487	555639.9151	-0.101012	-0.040223	-0.094524	-0.166987	0.019679	0.031603	0.109349	0.075630252	3.605551275	0.726522188	241262.819	-667007.155	146755.915	-119463.403	1	12	18	39	46	19	30	46	87	62	3	14	30	25	27	8	60	45	38	49	Male	Male
4003	4003	RM0005	WG0130	5	490	665412.9663	0.062502	0.027452	0.314851	0.12707	0.317815	0.353107	-0.078143	0.100840336	3	0.573784431	241262.819	-667007.155	147298.928	-8261.982	1	12	18	39	46	19	30	46	87	62	3	9	2	35	16	5	69	49	40	85	Male	Male
4006	4006	RM0005	WG0134	5	493	609026.4085	-0.017371	0.01128	0.021578	0.044696	0.236229	0.242725	0.062476	0.088235294	3.464101615	0.649821118	241262.819	-667007.155	161918.441	-63171.386	1	12	18	39	46	19	30	46	87	62	3	14	2	35	16	8	31	33	40	1	Male	Male
4009	4009	RM0005	WG0137	5	496	567886.0119	0.028033	0.001555	0.212107	0.006141	0.230509	0.236358	-0.078143	0.092436975	3	0.61230022	241262.819	-667007.155	172064.651	-103352.885	1	12	18	39	46	19	30	46	87	62	3	14	30	25	27	8	60	45	38	49	Male	Male
4010	4010	RM0005	WG0138	5	497	571044.6949	-0.004311	-0.002423	0.092371	-0.009847	0.147649	0.14505	0.039039	0.084033613	3.391164992	0.659058569	241262.819	-667007.155	161865.89	-101508.993	1	12	18	39	46	19	30	46	87	62	3	14	30	25	27	8	60	45	38	49	Male	Male
4013	4013	RM0005	WG0141	5	500	536007.83	0.079504	0.016118	0.281296	0.057489	0.199353	0.252853	-0.054707	0.092436975	3.082207001	0.601786971	241262.819	-667007.155	175098.879	-135098.585	1	12	18	39	46	19	30	46	87	62	3	14	30	25	27	8	23	45	70	11	Male	Male
4014	4014	RM0005	WG0142	5	501	577100.5494	-0.030728	-0.004703	0.146943	-0.022136	0.277311	0.288978	-0.03127	0.092436975	3.16227766	0.628247367	241262.819	-667007.155	199943.376	-91387.708	1	12	18	39	46	19	30	46	87	62	3	14	30	25	27	8	60	71	38	34	Male	Male
4015	4015	RM0005	WG0143	5	502	645206.9132	-0.028359	-0.023119	0.078817	-0.093942	0.09321	0.114708	-0.03127	0.084033613	3.16227766	0.664084176	241262.819	-667007.155	107373.653	-35845.011	1	12	18	39	46	19	30	46	87	62	3	10	2	35	16	32	61	60	75	51	Male	Male
4018	4018	RM0005	WG0146	5	505	788460.9894	0.100759	0.02078	0.331048	0.070545	0.340096	0.352417	-0.125016	0.100840336	2.828427125	0.564247152	241262.819	-667007.155	12948.714	87673.838	1	12	18	39	46	19	30	46	87	62	3	10	16	7	50	2	40	69	31	70	Male	Male
4019	4019	RM0005	WG0147	5	506	658681.1429	0.186626	0.06552	0.497755	0.254953	0.487042	0.516253	-0.218762	0.109243697	2.449489743	0.486535083	241262.819	-667007.155	170780.025	-12107.908	1	12	18	39	46	19	30	46	87	62	3	9	2	29	16	58	69	49	40	85	Male	Male
4020	4020	RM0005	WG0148	5	507	566559.1053	0.025611	0.014131	0.249089	0.069021	0.231482	0.254031	-0.054707	0.096638655	3.082207001	0.604151541	241262.819	-667007.155	301340.47	-103642.357	1	12	18	39	46	19	30	46	87	62	3	18	24	34	24	48	1	78	8	8	Male	Male
4021	4021	RM0005	WG0149	5	508	573767.4729	-0.065299	-0.039448	-0.08335	-0.152223	-0.025837	0.014842	0.109349	0.071428571	3.605551275	0.727170586	241262.819	-667007.155	303150.769	-96587.139	1	12	18	39	46	19	30	46	87	62	3	18	24	34	24	48	1	78	8	8	Male	Male
4024	4024	RM0005	WG0152	5	511	495559.9067	-0.006485	-0.01649	0.072554	-0.059869	0.149883	0.127976	0.039039	0.088235294	3.391164992	0.663501036	241262.819	-667007.155	322361.411	-178128.193	1	12	18	39	46	19	30	46	87	62	5	2	7	1	31	60	54	11	68	48	Male	Male
4025	4025	RM0005	WG0153	5	512	489019.9876	0.017999	-0.010937	0.212456	-0.046353	0.25601	0.240112	-0.125016	0.092436975	2.828427125	0.609165074	241262.819	-667007.155	81187.003	-204928.935	1	12	18	39	46	19	30	46	87	62	3	14	30	26	32	29	10	61	47	95	Male	Male
4029	4029	RM0005	WG0157	5	516	612850.5416	-0.035963	-0.029148	-0.071897	-0.10042	-0.092911	-0.040233	0.179658	0.067226891	3.807886553	0.738450368	241262.819	-667007.155	133183.918	-63761.983	1	12	18	39	46	19	30	46	87	62	3	14	2	35	16	32	31	60	57	1	Male	Male
4030	4030	RM0005	WG0158	5	517	617260.5187	-0.029456	0.008593	0.018638	0.032458	0.093604	0.070961	0.039039	0.084033613	3.391164992	0.667949968	241262.819	-667007.155	116987.243	-62386.506	1	12	18	39	46	19	30	46	87	62	3	14	2	35	16	32	31	60	57	1	Male	Male
4031	4031	RM0005	WG0159	5	518	616652.7969	-0.005824	0.011468	0.140156	0.043942	0.275882	0.219447	-0.078143	0.096638655	3	0.611376813	241262.819	-667007.155	99104.856	-66964.002	1	12	18	39	46	19	30	46	87	62	3	14	2	35	16	32	61	60	57	51	Male	Male
4034	4034	RM0005	WG0162	5	521	599649.1908	-0.016735	-0.012655	0.006732	-0.044188	0.07858	0.106475	0.132785	0.075630252	3.674234614	0.695826097	241262.819	-667007.155	123032.894	-79128.905	1	12	18	39	46	19	30	46	87	62	3	14	2	35	16	32	31	60	57	1	Male	Male
4039	4039	RM0005	WG0167	5	526	535267.2509	-0.050543	-0.013702	0.019576	-0.055626	0.175841	0.189139	0.039039	0.084033613	3.391164992	0.669421081	241262.819	-667007.155	148081.329	-139913.008	1	12	18	39	46	19	30	46	87	62	3	14	30	25	27	29	49	45	38	11	Male	Male
4041	4041	RM0005	WG0169	5	528	533700.4245	-0.09426	-0.04182	-0.08832	-0.166906	0.024427	0.050313	0.109349	0.075630252	3.605551275	0.72446505	241262.819	-667007.155	133349.16	-144330.596	1	12	18	39	46	19	30	46	87	62	3	14	30	25	32	29	49	13	47	98	Male	Male
4048	4048	RM0005	WG0176	5	535	551106.3384	0.16297	0.055136	0.45507	0.190966	0.469658	0.462748	-0.195326	0.109243697	2.549509757	0.505579502	241262.819	-667007.155	181320.289	-119170.419	1	12	18	39	46	19	30	46	87	62	3	14	30	25	27	8	23	45	70	34	Male	Male
4051	4051	RM0005	WG0179	5	538	467861.7149	0.094843	0.044425	0.289499	0.162923	0.326588	0.357695	-0.054707	0.100840336	3.082207001	0.57000828	241262.819	-667007.155	224264.993	-199454.315	1	12	18	39	46	19	30	46	87	62	5	16	7	26	31	35	58	79	34	50	Male	Male
4052	4052	RM0005	WG0180	5	539	792451.4989	0.091883	0.064496	0.244829	0.223199	0.248152	0.260249	-0.03127	0.092436975	3.16227766	0.585004854	241262.819	-667007.155	19783.258	93864.833	1	12	18	39	46	19	30	46	87	62	3	10	16	7	50	2	40	69	31	70	Male	Male
4053	4053	RM0005	WG0181	5	540	792451.4989	0.021379	-0.013005	0.177621	-0.051519	0.053956	0.080938	-0.007834	0.088235294	3.240370349	0.653020093	241262.819	-667007.155	19783.258	93864.833	1	12	18	39	46	19	30	46	87	62	3	10	16	7	50	2	40	69	31	70	Male	Male
4054	4054	RM0005	WG0182	5	541	792451.4989	-0.00233	0.007048	0.086935	0.030379	0.180042	0.189049	-0.054707	0.088235294	3.082207001	0.632389119	241262.819	-667007.155	19783.258	93864.833	1	12	18	39	46	19	30	46	87	62	3	10	16	7	50	2	40	69	31	70	Male	Male
4056	4056	RM0005	WG0184	5	543	631658.1058	-0.100596	-0.017891	-0.137254	-0.065995	-0.084485	-0.078021	0.132785	0.067226891	3.674234614	0.73950793	241262.819	-667007.155	91832.559	-53278.746	1	12	18	39	46	19	30	46	87	62	3	14	2	35	16	32	61	60	75	51	Male	Male
4057	4057	RM0005	WG0185	5	544	511192.2604	-0.000152	0.012495	0.108792	0.055662	0.259345	0.234405	-0.078143	0.088235294	3	0.618023446	241262.819	-667007.155	200719.003	-157425.242	1	12	18	39	46	19	30	46	87	62	3	14	30	25	27	35	23	71	70	11	Male	Male
4059	4059	RM0005	WG0187	5	546	1028195.013	0.049847	0.002484	0.033771	0.007445	0.011921	0.052485	0.179658	0.071428571	3.807886553	0.697692432	241262.819	-667007.155	-27538.907	325429.552	1	12	18	39	46	19	30	46	87	62	7	7	26	27	37	1	8	14	15	64	Male	Male
4060	4060	RM0005	WG0188	5	547	1028195.013	0.000753	-0.004895	0.103147	-0.017984	0.107015	0.089618	-0.054707	0.088235294	3.082207001	0.644990131	241262.819	-667007.155	-27538.907	325429.552	1	12	18	39	46	19	30	46	87	62	7	7	26	27	37	1	8	14	15	64	Male	Male
4064	4064	RM0005	WG0192	5	551	1493259.787	-0.03993	-0.0458	-0.061768	-0.146221	-0.083122	-0.054241	0.039039	0.071428571	3.391164992	0.718897308	241262.819	-667007.155	302748.626	824986.239	1	12	18	39	46	19	30	46	87	62	6	20	13	37	42	55	65	16	76	55	Male	Male
4065	4065	RM0005	WG0193	5	552	1509621.424	-0.016298	-0.002744	-0.039456	-0.009612	0.057163	0.067906	0.039039	0.079831933	3.391164992	0.679550865	241262.819	-667007.155	-49629.666	814322.79	1	12	18	39	46	19	30	46	87	62	6	20	8	36	22	24	67	64	80	99	Male	Male
4066	4066	RM0005	WG0194	5	553	1511923.502	0.029179	0.016965	0.054555	0.056331	0.213855	0.234713	-0.007834	0.084033613	3.240370349	0.634498763	241262.819	-667007.155	-41042.86	818326.538	1	12	18	39	46	19	30	46	87	62	6	20	8	36	22	24	67	64	80	99	Male	Male
4068	4068	RM0005	WG0196	5	555	1511923.502	-0.107082	-0.069626	-0.207886	-0.210396	-0.251242	-0.208336	0.156222	0.058823529	3.741657387	0.786876666	241262.819	-667007.155	-41042.86	818326.538	1	12	18	39	46	19	30	46	87	62	6	20	8	36	22	24	67	64	80	99	Male	Male
4070	4070	RM0005	WG0198	5	557	1444217.45	-0.021901	-0.038745	-0.106222	-0.101757	-0.122807	-0.125789	0.203095	0.067226891	3.872983346	0.749742946	241262.819	-667007.155	163298.173	775104.338	1	12	18	39	46	19	30	46	87	62	6	20	13	16	28	14	65	3	36	18	Male	Male
4075	4075	RM0005	WG0203	5	562	1347605.353	-0.066885	-0.011643	-0.041579	-0.046674	0.008383	-0.03354	0.085912	0.079831933	3.535533906	0.704239266	241262.819	-667007.155	311490.322	678767.078	1	12	18	39	46	19	30	46	87	62	6	20	13	37	49	47	18	18	12	96	Male	Male
4076	4076	RM0005	WG0204	5	563	1358796.342	0.004768	0.009261	0.18336	0.027172	0.071485	0.085463	-0.054707	0.092436975	3.082207001	0.633650716	241262.819	-667007.155	309034.295	690098.046	1	12	18	39	46	19	30	46	87	62	6	20	13	37	49	47	18	18	12	96	Male	Male
4077	4077	RM0005	WG0205	5	564	1364688.086	-0.06454	-0.021035	-0.141627	-0.07027	-0.074219	-0.081205	0.109349	0.067226891	3.605551275	0.732515048	241262.819	-667007.155	293312.919	696687.957	1	12	18	39	46	19	30	46	87	62	6	20	13	37	49	47	18	18	12	96	Male	Male
4078	4078	RM0005	WG0206	5	565	1382350.163	0.080699	0.007941	0.247121	0.032395	0.19902	0.225011	-0.078143	0.092436975	3	0.603937056	241262.819	-667007.155	286785.951	714593.228	1	12	18	39	46	19	30	46	87	62	6	20	13	37	49	47	18	18	12	96	Male	Male
4079	4079	RM0005	WG0207	5	566	1374524.704	-0.097562	-0.047427	-0.223099	-0.162883	-0.08184	-0.097932	0.249968	0.067226891	4	0.773736989	241262.819	-667007.155	304043.379	706083.069	1	12	18	39	46	19	30	46	87	62	6	20	13	37	49	47	18	18	12	96	Male	Male
4080	4080	RM0005	WG0208	5	567	1382350.163	-0.157424	-0.075114	-0.318089	-0.212809	-0.243409	-0.255241	0.249968	0.058823529	4	0.815781428	241262.819	-667007.155	286785.951	714593.228	1	12	18	39	46	19	30	46	87	62	6	20	13	37	49	47	18	18	12	96	Male	Male
4081	4081	RM0005	WG0209	5	568	841595.6019	0.004324	-0.019505	0.096785	-0.065664	0.113256	0.084675	-0.007834	0.084033613	3.240370349	0.661374155	241262.819	-667007.155	-314091.002	-34658.129	1	12	18	39	46	19	30	46	87	62	9	8	11	9	36	6	51	77	9	45	Male	Male
4086	4086	RM0005	WG0214	5	573	242758.9736	-0.047485	-0.027009	-0.00865	-0.106186	0.117834	0.085128	0.015603	0.084033613	3.31662479	0.680541755	241262.819	-667007.155	273726.219	-426428.588	1	12	18	39	46	19	30	46	87	62	5	1	22	8	4	46	50	5	30	94	Male	Male
4087	4087	RM0005	WG0215	5	574	440970.8645	-0.077551	-0.020207	-0.050838	-0.085105	0.083431	0.068597	0.085912	0.084033613	3.535533906	0.697670587	241262.819	-667007.155	161090.964	-233385.457	1	12	18	39	46	19	30	46	87	62	3	14	30	26	32	35	10	75	34	95	Male	Male
4088	4088	RM0005	WG0216	5	575	257147.4366	-0.009322	-0.012058	0.102191	-0.043934	0.084428	0.107989	0.062476	0.088235294	3.464101615	0.668500248	241262.819	-667007.155	280099.826	-412809.415	1	12	18	39	46	19	30	46	87	62	5	1	22	8	4	46	50	5	30	94	Male	Male
4089	4089	RM0005	WG0217	5	576	267702.5861	0.116224	0.062596	0.413576	0.290389	0.445888	0.523842	-0.125016	0.109243697	2.828427125	0.516065173	241262.819	-667007.155	249755.812	-399439.325	1	12	18	39	46	19	30	46	87	62	5	1	22	8	4	46	50	5	30	94	Male	Male
4090	4090	RM0005	WG0218	5	577	435293.474	-0.018986	-0.008659	0.106621	-0.023193	0.033831	0.046556	0.015603	0.088235294	3.31662479	0.665494823	241262.819	-667007.155	223736.778	-232066.646	1	12	18	39	46	19	30	46	87	62	5	16	7	26	31	35	58	79	34	50	Male	Male
4091	4091	RM0005	WG0219	5	578	443979.1727	0.024433	0.003454	0.154724	0.013387	0.125255	0.191171	-0.03127	0.084033613	3.16227766	0.637143531	241262.819	-667007.155	226982.271	-223257.708	1	12	18	39	46	19	30	46	87	62	5	16	7	26	31	35	58	79	34	50	Male	Male
4092	4092	RM0005	WG0220	5	579	477512.4444	-0.098369	-0.020875	-0.112027	-0.080504	0.001714	0.052872	0.085912	0.079831933	3.535533906	0.71134429	241262.819	-667007.155	337589.412	-199311.397	1	12	18	39	46	19	30	46	87	62	5	2	7	1	31	60	54	11	68	92	Male	Male
4093	4093	RM0005	WG0221	5	580	493504.7746	0.146384	0.067938	0.458815	0.326081	0.311561	0.371973	-0.195326	0.105042017	2.549509757	0.511784354	241262.819	-667007.155	313898.026	-178876.958	1	12	18	39	46	19	30	46	87	62	5	2	7	1	31	60	54	11	68	48	Male	Male
4094	4094	RM0005	WG0222	5	581	503785.2645	-0.083153	-0.050671	-0.121565	-0.181296	-0.106477	-0.123322	0.132785	0.071428571	3.674234614	0.749710029	241262.819	-667007.155	312809.074	-168328.174	1	12	18	39	46	19	30	46	87	62	5	2	7	1	31	60	54	11	68	48	Male	Male
4099	4099	RM0005	WG0227	5	586	1514538.537	-0.031417	-0.025719	0.006718	-0.107579	0.016611	0.006092	0.015603	0.079831933	3.31662479	0.690159302	241262.819	-667007.155	-27785	823442.526	1	12	18	39	46	19	30	46	87	62	6	20	8	36	22	24	67	64	80	99	Male	Male
4101	4101	RM0005	WG0229	5	588	1495000.573	0.040237	0.040438	0.068997	0.129218	-0.001135	0.052323	0.039039	0.079831933	3.391164992	0.655013827	241262.819	-667007.155	-26951.434	803736.816	1	12	18	39	46	19	30	46	87	62	6	20	8	36	22	24	67	64	80	99	Male	Male
4102	4102	RM0005	WG0230	5	589	1527324.006	-0.089709	-0.044416	-0.016899	-0.182717	-0.056596	-0.044721	0.039039	0.079831933	3.391164992	0.715977695	241262.819	-667007.155	4030.5	841780.254	1	12	18	39	46	19	30	46	87	62	6	20	8	36	22	23	25	2	5	46	Male	Male
4103	4103	RM0005	WG0231	5	590	1523427.391	-0.079166	-0.045292	-0.075001	-0.149502	-0.026268	-0.045606	0.109349	0.084033613	3.605551275	0.722401274	241262.819	-667007.155	-40212.098	830191.191	1	12	18	39	46	19	30	46	87	62	6	20	8	36	22	24	67	64	80	99	Male	Male
4104	4104	RM0005	WG0232	5	591	1522185.083	-0.050446	-0.021152	0.081971	-0.097126	0.15631	0.119558	0.015603	0.088235294	3.31662479	0.667380868	241262.819	-667007.155	-10703.167	834179.232	1	12	18	39	46	19	30	46	87	62	6	20	8	36	22	24	67	2	5	99	Male	Male
4105	4105	RM0005	WG0233	5	592	1525439.329	-0.104779	-0.050034	-0.096953	-0.183145	-0.043193	-0.011199	0.062476	0.071428571	3.464101615	0.730772595	241262.819	-667007.155	-58896.782	828609.561	1	12	18	39	46	19	30	46	87	62	6	20	8	36	22	24	67	64	80	99	Male	Male
4106	4106	RM0005	WG0234	5	593	1502125.718	0.064892	-0.004064	0.160683	-0.014751	-0.01542	0.052418	0.015603	0.079831933	3.31662479	0.660528211	241262.819	-667007.155	-26036.616	811144.625	1	12	18	39	46	19	30	46	87	62	6	20	8	36	22	24	67	64	80	99	Male	Male
4107	4107	RM0005	WG0235	5	594	1523029.441	-0.129218	-0.05731	-0.248865	-0.180308	-0.117809	-0.131902	0.226531	0.067226891	3.937003937	0.781380203	241262.819	-667007.155	-40594.07	829714.386	1	12	18	39	46	19	30	46	87	62	6	20	8	36	22	24	67	64	80	99	Male	Male
4108	4108	RM0005	WG0236	5	595	1507724.674	-0.058082	-0.045232	-0.154627	-0.151579	-0.136018	-0.111485	0.109349	0.071428571	3.605551275	0.743199783	241262.819	-667007.155	-19817.868	817940.847	1	12	18	39	46	19	30	46	87	62	6	20	8	36	22	24	67	64	80	99	Male	Male
4109	4109	RM0005	WG0237	5	596	1511266.718	-0.030483	-0.031251	-0.000318	-0.106349	0.066453	0.058743	0.039039	0.079831933	3.391164992	0.68977728	241262.819	-667007.155	-1953.346	824560.138	1	12	18	39	46	19	30	46	87	62	6	20	8	36	22	24	67	2	5	99	Male	Male
4110	4110	RM0005	WG0238	5	597	1506513.201	0.061031	0.031698	0.270129	0.117427	0.363124	0.336911	-0.148453	0.096638655	2.738612788	0.565816019	241262.819	-667007.155	-20363.118	816614.729	1	12	18	39	46	19	30	46	87	62	6	20	8	36	22	24	67	64	80	99	Male	Male
4111	4111	RM0005	WG0239	5	598	1527600.24	0.077739	0.021649	0.303984	0.084711	0.311982	0.309329	-0.125016	0.100840336	2.828427125	0.57081648	241262.819	-667007.155	-9659.496	839844.027	1	12	18	39	46	19	30	46	87	62	6	20	8	36	22	24	67	2	5	99	Male	Male
4112	4112	RM0005	WG0240	5	599	1528761.953	0.05511	0.04544	0.058541	0.143616	0.074875	0.109572	0.015603	0.075630252	3.31662479	0.644847523	241262.819	-667007.155	-69181.498	829902.139	1	12	18	39	46	19	30	46	87	62	6	20	8	36	22	24	67	64	80	99	Male	Male
4113	4113	RM0005	WG0241	5	600	1508817.431	-0.119261	-0.064556	-0.196205	-0.20864	-0.254556	-0.231736	0.249968	0.06302521	4	0.799053624	241262.819	-667007.155	-1413.32	822166.553	1	12	18	39	46	19	30	46	87	62	6	20	8	36	22	24	67	2	5	99	Male	Male
4114	4114	RM0005	WG0242	5	601	1514934.637	-0.155687	-0.076587	-0.29335	-0.24434	-0.187339	-0.178837	0.249968	0.058823529	4	0.809875417	241262.819	-667007.155	-40585.876	821478.071	1	12	18	39	46	19	30	46	87	62	6	20	8	36	22	24	67	64	80	99	Male	Male
4115	4115	RM0005	WG0243	5	602	1499134.276	0.045629	0.002588	0.166951	0.008044	0.236815	0.24653	-0.054707	0.092436975	3.082207001	0.615793162	241262.819	-667007.155	-22130.021	808807.125	1	12	18	39	46	19	30	46	87	62	6	20	8	36	22	24	67	64	80	99	Male	Male
4116	4116	RM0005	WG0244	5	603	1491729.515	-0.015071	0.014626	0.05555	0.047037	0.159409	0.197118	0.015603	0.079831933	3.31662479	0.652032843	241262.819	-667007.155	-35108.021	798897.38	1	12	18	39	46	19	30	46	87	62	6	20	8	36	22	24	67	64	80	99	Male	Male
4117	4117	RM0005	WG0245	5	604	1514173.106	0.006424	-0.026066	-0.004735	-0.091941	-0.089531	-0.059908	0.085912	0.071428571	3.535533906	0.712023714	241262.819	-667007.155	15575.77	830252.192	1	12	18	39	46	19	30	46	87	62	6	20	8	36	22	23	25	2	5	46	Male	Male
4119	4119	RM0005	WG0247	5	606	1513610.889	-0.09925	-0.044124	-0.11295	-0.149456	0.035062	-0.002665	0.085912	0.075630252	3.535533906	0.723980783	241262.819	-667007.155	-15975.13	824584.8	1	12	18	39	46	19	30	46	87	62	6	20	8	36	22	24	67	2	5	99	Male	Male
4120	4120	RM0005	WG0248	5	607	1499137.244	-0.185288	-0.086494	-0.427532	-0.283419	-0.301095	-0.302733	0.320277	0.050420168	4.183300133	0.853687739	241262.819	-667007.155	-22130.111	808810.124	1	12	18	39	46	19	30	46	87	62	6	20	8	36	22	24	67	64	80	99	Male	Male
4139	4139	RM0005	WG0267	5	626	1501992.691	-0.066102	-0.039135	-0.107169	-0.12794	-0.031963	-0.022346	0.132785	0.071428571	3.674234614	0.732719904	241262.819	-667007.155	87457.067	827089.841	1	12	18	39	46	19	30	46	87	62	6	20	13	16	28	23	25	3	36	46	Male	Male
4141	4141	RM0005	WG0269	5	628	1525779.364	-0.063582	-0.037783	-0.0244	-0.128014	-0.074437	-0.03683	0.132785	0.075630252	3.674234614	0.727287	241262.819	-667007.155	-27215.939	834965.489	1	12	18	39	46	19	30	46	87	62	6	20	8	36	22	24	67	64	80	99	Male	Male
4142	4142	RM0005	WG0270	5	629	1482625.823	-0.072145	-0.019482	-0.129174	-0.065744	0.016659	0.045551	0.109349	0.075630252	3.605551275	0.71468025	241262.819	-667007.155	113177.827	810075.634	1	12	18	39	46	19	30	46	87	62	6	20	13	16	28	14	65	3	36	18	Male	Male
4143	4143	RM0005	WG0271	5	630	1282480.742	-0.004287	-0.00268	-0.036964	-0.007754	0.013757	0.060692	0.109349	0.071428571	3.605551275	0.698087201	241262.819	-667007.155	172748.747	613642.163	1	12	18	39	46	19	30	46	87	62	6	20	13	37	49	16	18	17	12	96	Male	Male
4146	4146	RM0005	WG0274	5	633	851517.8344	-0.040073	0.014522	0.034452	0.059285	0.217323	0.251844	0.015603	0.084033613	3.31662479	0.646233451	241262.819	-667007.155	-266812.931	16324.137	1	12	18	39	46	19	30	46	87	62	9	8	11	4	36	6	7	39	59	54	Male	Male
4148	4148	RM0005	WG0277	5	635	836519.2339	0.017311	-0.007894	0.063372	-0.030034	0.032711	0.072069	0.015603	0.084033613	3.31662479	0.666248202	241262.819	-667007.155	-293477.305	-23720.727	1	12	18	39	46	19	30	46	87	62	9	8	11	9	36	6	51	77	54	45	Male	Male
4150	4150	RM0005	WG0281	5	637	818273.6841	-0.041496	-0.000603	0.003039	-0.002011	0.015246	0.03303	0.062476	0.075630252	3.464101615	0.689953514	241262.819	-667007.155	-254796.284	-16240.539	1	12	18	39	46	19	30	46	87	62	9	8	11	4	36	6	7	51	11	54	Male	Male
4153	4153	RM0005	WG0284	5	640	835462.924	-0.013656	-0.01932	-0.005893	-0.064954	-0.023557	0.001239	0.109349	0.075630252	3.605551275	0.705488179	241262.819	-667007.155	-255471.866	4746.483	1	12	18	39	46	19	30	46	87	62	9	8	11	4	36	6	7	39	59	54	Male	Male
4154	4154	RM0005	WG0285	5	641	810316.7737	-0.077677	-0.050044	-0.139531	-0.169987	-0.165888	-0.145224	0.156222	0.067226891	3.741657387	0.760189357	241262.819	-667007.155	-232120.139	-9343.222	1	12	18	39	46	19	30	46	87	62	9	8	11	4	36	6	7	51	11	54	Male	Male
4156	4156	RM0005	WG0287	5	643	258485.447	0.002612	-0.010051	0.112372	-0.040114	0.128817	0.131988	-0.007834	0.088235294	3.240370349	0.651150147	241262.819	-667007.155	472416.409	-551323.344	1	12	18	39	46	19	30	46	87	62	1	11	19	32	34	53	42	23	69	21	Male	Male
4158	4158	RM0005	WG0289	5	645	388874.0206	0.061695	0.03727	0.250204	0.155437	0.261131	0.290501	-0.078143	0.092436975	3	0.586557224	241262.819	-667007.155	437370.088	-331202.237	1	12	18	39	46	19	30	46	87	62	5	17	14	11	30	45	12	21	25	22	Male	Male
4159	4159	RM0005	WG0290	5	646	181472.1237	0.092417	0.036979	0.35605	0.169533	0.395138	0.369086	-0.148453	0.109243697	2.738612788	0.540282856	241262.819	-667007.155	412226.41	-606150.091	1	12	18	39	46	19	30	46	87	62	1	11	23	32	8	50	41	80	82	83	Male	Male
4162	4162	RM0005	WG0298	5	649	196478.9486	0.076031	0.05111	0.376403	0.276446	0.510942	0.544697	-0.171889	0.113445378	2.645751311	0.509187412	241262.819	-667007.155	436549.952	-645398.987	1	12	18	39	46	19	30	46	87	62	1	11	23	12	8	50	43	29	82	83	Male	Male
4166	4166	RM0005	WG0303	5	653	468911.6767	0.023332	0.011361	0.204479	0.052223	0.134862	0.137295	-0.03127	0.092436975	3.16227766	0.62646502	241262.819	-667007.155	703616.521	-745155.826	1	12	18	39	46	19	30	46	87	62	10	15	9	10	39	7	36	70	51	66	Male	Male
4168	4168	RM0005	WG0305	5	655	134599.2826	0.024849	-0.002248	0.137407	-0.007626	0.244443	0.204421	-0.054707	0.096638655	3.082207001	0.62009853	241262.819	-667007.155	330544.796	-767732.998	1	12	18	39	46	19	30	46	87	62	1	12	4	19	43	20	17	36	73	56	Male	Male
4172	4172	RM0005	WG0311	5	659	163153.6103	0.075076	0.039579	0.396105	0.209151	0.489887	0.526634	-0.195326	0.113445378	2.549509757	0.512150666	241262.819	-667007.155	342457.571	-539027.771	1	12	18	39	46	19	30	46	87	62	1	11	3	8	29	28	45	63	23	91	Male	Male
4173	4173	RM0005	WG0313	5	660	258485.447	0.03324	0.002479	0.201134	0.010679	0.195185	0.195406	-0.078143	0.096638655	3	0.612575097	241262.819	-667007.155	472416.409	-551323.344	1	12	18	39	46	19	30	46	87	62	1	11	19	32	34	53	42	23	69	21	Male	Male
4174	4174	RM0005	WG0317	5	661	468101.0407	0.11304	0.047015	0.47508	0.253197	0.51657	0.520148	-0.242199	0.117647059	2.34520788	0.486085565	241262.819	-667007.155	635016.212	-413873.1	1	12	18	39	46	19	30	46	87	62	10	13	1	31	21	33	27	55	46	3	Male	Male
4177	4177	RM0005	WG0328	5	664	545618.0814	0.058246	0.033084	0.348058	0.173381	0.458856	0.473147	-0.148453	0.113445378	2.738612788	0.533098093	241262.819	-667007.155	758149.248	-841728.391	1	12	18	39	46	19	30	46	87	62	10	15	17	10	39	7	3	43	29	74	Male	Male
4192	4192	RM0005	WG0345	5	679	363927.4322	0.067318	0.031767	0.231377	0.133524	0.163353	0.189702	-0.03127	0.088235294	3.16227766	0.61055816	241262.819	-667007.155	603413.379	-631088.528	1	12	18	39	46	19	30	46	87	62	10	19	12	28	5	36	9	74	22	78	Male	Male
4193	4193	RM0005	WG0346	5	680	351926.3556	0.080063	0.036962	0.246739	0.154008	0.236562	0.294848	-0.078143	0.088235294	3	0.589092312	241262.819	-667007.155	585756.271	-595059.804	1	12	18	39	46	19	30	46	87	62	10	19	12	28	38	57	21	41	22	90	Male	Male
4194	4194	RM0005	WG0347	5	681	352310.597	0.063624	0.033087	0.236546	0.155593	0.32181	0.318073	-0.078143	0.096638655	3	0.580035889	241262.819	-667007.155	586181.698	-595217.715	1	12	18	39	46	19	30	46	87	62	10	19	12	28	38	57	21	41	22	90	Male	Male
4195	4195	RM0005	WG0348	5	682	346669.885	-0.031731	-0.012617	0.110134	-0.05857	0.104461	0.117586	-0.03127	0.084033613	3.16227766	0.657983479	241262.819	-667007.155	587573.693	-682780.161	1	12	18	39	46	19	30	46	87	62	10	19	12	28	2	36	9	57	85	12	Male	Male
4196	4196	RM0005	WG0349	5	683	327924.7335	0.022647	0.006095	0.221896	0.030286	0.236432	0.243384	-0.10158	0.092436975	2.915475947	0.605277642	241262.819	-667007.155	568516.545	-646039.808	1	12	18	39	46	19	30	46	87	62	10	19	12	28	2	36	9	74	7	12	Male	Male
4197	4197	RM0005	WG0350	5	684	353576.9068	0.036738	0.006042	0.222596	0.026445	0.125371	0.155267	-0.054707	0.088235294	3.082207001	0.625343124	241262.819	-667007.155	594409.025	-649560.487	1	12	18	39	46	19	30	46	87	62	10	19	12	28	2	36	9	74	85	12	Male	Male
4198	4198	RM0005	WG0351	5	685	361924.4035	-0.004776	-0.008311	0.167317	-0.037151	0.075061	0.104549	-0.03127	0.088235294	3.16227766	0.648634096	241262.819	-667007.155	603163.122	-662830.49	1	12	18	39	46	19	30	46	87	62	10	19	12	28	2	36	9	57	85	12	Male	Male
4199	4199	RM0005	WG0353	5	686	433831.011	0.096576	0.044034	0.366555	0.209778	0.419788	0.437561	-0.171889	0.105042017	2.645751311	0.529589756	241262.819	-667007.155	659915.811	-780756.961	1	12	18	39	46	19	30	46	87	62	10	15	9	10	39	7	36	70	89	66	Male	Male
4200	4200	RM0005	WG0354	5	687	431111.4477	0.031675	0.016674	0.227266	0.080761	0.188324	0.200694	-0.03127	0.092436975	3.16227766	0.615569291	241262.819	-667007.155	662943.435	-756687.356	1	12	18	39	46	19	30	46	87	62	10	15	9	10	39	7	36	70	89	66	Male	Male
4201	4201	RM0005	WG0355	5	688	335743.0005	0.02206	0.00266	0.196152	0.012777	0.102283	0.101447	-0.054707	0.088235294	3.082207001	0.633798088	241262.819	-667007.155	569194.39	-595005.439	1	12	18	39	46	19	30	46	87	62	10	19	12	28	38	57	21	74	22	90	Male	Male
4204	4204	RM0005	WG0358	5	691	498176.2281	0.104327	0.042685	0.303807	0.200402	0.328618	0.320657	-0.10158	0.100840336	2.915475947	0.559501824	241262.819	-667007.155	726725.181	-778836.71	1	12	18	39	46	19	30	46	87	62	10	15	9	10	39	7	36	70	51	66	Male	Male
4207	4207	RM0005	WG0361	5	694	422725.5118	0.094961	0.045162	0.371244	0.224324	0.384509	0.39967	-0.125016	0.100840336	2.828427125	0.543728232	241262.819	-667007.155	652346.688	-765530.812	1	12	18	39	46	19	30	46	87	62	10	15	9	10	39	7	36	70	89	66	Male	Male
4209	4209	RM0005	WG0364	5	696	406992.8717	0.037913	0.046738	0.191388	0.209504	0.222916	0.282624	-0.054707	0.092436975	3.082207001	0.593713673	241262.819	-667007.155	326547.161	-269050.149	1	12	18	39	46	19	30	46	87	62	5	16	7	23	31	39	47	1	21	86	Male	Male
4211	4211	RM0005	WG0366	5	698	411003.2351	0.01426	0.008112	0.22417	0.039827	0.209509	0.238719	-0.054707	0.092436975	3.082207001	0.614800993	241262.819	-667007.155	636012.836	-552569.035	1	12	18	39	46	19	30	46	87	62	10	19	12	5	20	11	14	48	90	28	Male	Male
4212	4212	RM0005	WG0367	5	699	346940.7331	-0.030606	-0.006485	0.103926	-0.028972	0.233046	0.219184	-0.007834	0.092436975	3.240370349	0.641083209	241262.819	-667007.155	422495	-371164.682	1	12	18	39	46	19	30	46	87	62	5	1	14	24	11	59	32	32	4	19	Male	Male
4213	4213	RM0005	WG0368	5	700	367418.1101	-0.00277	-0.016353	-0.023011	-0.056371	-0.078556	-0.056639	0.132785	0.075630252	3.674234614	0.713609515	241262.819	-667007.155	403004.836	-337104.764	1	12	18	39	46	19	30	46	87	62	5	17	14	11	45	52	2	44	62	27	Male	Male
4214	4214	RM0005	WG0369	5	701	400941.2272	0.069181	0.022386	0.352719	0.097916	0.267612	0.315936	-0.078143	0.100840336	3	0.578114777	241262.819	-667007.155	639713.29	-622385.525	1	12	18	39	46	19	30	46	87	62	10	19	12	28	5	57	21	41	22	78	Male	Male
4215	4215	RM0005	WG0370	5	702	395891.7966	-0.12797	-0.041658	-0.073405	-0.180337	-0.080476	-0.093271	0.179658	0.075630252	3.807886553	0.751734023	241262.819	-667007.155	631493.153	-600294.33	1	12	18	39	46	19	30	46	87	62	10	19	12	5	5	57	21	41	22	78	Male	Male
4218	4218	RM0005	WG0373	5	705	410173.5679	-0.092107	-0.027672	-0.084863	-0.07415	0.019443	0.033377	0.085912	0.075630252	3.535533906	0.712948165	241262.819	-667007.155	408886.954	-292648.363	1	12	18	39	46	19	30	46	87	62	5	17	14	33	35	52	2	76	72	14	Male	Male
4219	4219	RM0005	WG0374	5	706	451363.8567	-0.050421	-0.008528	0.038874	-0.033303	0.005323	0.029507	0.039039	0.084033613	3.391164992	0.682781198	241262.819	-667007.155	666380.242	-515334.785	1	12	18	39	46	19	30	46	87	62	10	13	1	5	6	11	14	48	13	20	Male	Male
4220	4220	RM0005	WG0375	5	707	400976.1847	0.109252	0.063156	0.422042	0.303864	0.450434	0.503961	-0.148453	0.105042017	2.738612788	0.515100598	241262.819	-667007.155	629375.523	-566257.814	1	12	18	39	46	19	30	46	87	62	10	19	12	5	20	57	21	41	90	63	Male	Male
4221	4221	RM0005	WG0376	5	708	461274.1917	-0.11476	-0.032077	-0.150467	-0.114661	-0.111995	-0.092528	0.156222	0.075630252	3.741657387	0.746638366	241262.819	-667007.155	670004.47	-496847.005	1	12	18	39	46	19	30	46	87	62	10	13	1	5	6	11	14	48	13	20	Male	Male
4222	4222	RM0005	WG0377	5	709	275061.3973	-0.119114	-0.022301	-0.177859	-0.090764	-0.012817	0.006399	0.109349	0.075630252	3.605551275	0.728241362	241262.819	-667007.155	320202.878	-403516.663	1	12	18	39	46	19	30	46	87	62	5	1	22	24	4	46	50	5	30	94	Male	Male
4225	4225	RM0005	WG0380	5	712	468826.7831	0.003566	-0.002424	0.165787	-0.009855	0.098498	0.124289	-0.007834	0.092436975	3.240370349	0.643560568	241262.819	-667007.155	638714.172	-418348.806	1	12	18	39	46	19	30	46	87	62	10	13	1	31	21	33	27	55	46	3	Male	Male
4226	4226	RM0005	WG0381	5	713	454042.9561	-0.076478	-0.018444	-0.158941	-0.069609	-0.088007	-0.079522	0.156222	0.071428571	3.741657387	0.739086138	241262.819	-667007.155	295256.549	-216186.034	1	12	18	39	46	19	30	46	87	62	5	16	7	23	31	39	48	1	21	87	Male	Male
4227	4227	RM0005	WG0382	5	714	371880.1399	0.129969	0.057892	0.461782	0.288824	0.513775	0.514084	-0.218762	0.109243697	2.449489743	0.492323812	241262.819	-667007.155	612660.307	-648066.606	1	12	18	39	46	19	30	46	87	62	10	19	12	28	2	36	9	74	85	12	Male	Male
4228	4228	RM0005	WG0383	5	715	276019.7939	-0.062384	-0.009733	0.037842	-0.048465	0.227475	0.204043	-0.007834	0.092436975	3.240370349	0.651194361	241262.819	-667007.155	461621.644	-500787.677	1	12	18	39	46	19	30	46	87	62	1	11	19	30	34	53	16	23	88	36	Male	Male
4229	4229	RM0005	WG0384	5	716	395933.0286	-0.106981	-0.025875	-0.101303	-0.090325	-0.158347	-0.161766	0.249968	0.075630252	4	0.760470628	241262.819	-667007.155	565085.773	-439187.802	1	12	18	39	46	19	30	46	87	62	10	13	1	31	1	33	27	55	46	82	Male	Male
4230	4230	RM0005	WG0385	5	717	315010.725	-0.00162	-0.005623	0.040309	-0.02268	0.018305	0.039429	0.039039	0.075630252	3.391164992	0.681373821	241262.819	-667007.155	538924.101	-563907.601	1	12	18	39	46	19	30	46	87	62	10	19	19	28	38	17	42	23	69	90	Male	Male
4232	4232	RM0005	WG0387	5	719	247244.9806	-0.179515	-0.077209	-0.292733	-0.248819	-0.392873	-0.38188	0.43746	0.054621849	4.472135955	0.864030526	241262.819	-667007.155	398228.443	-475978.693	1	12	18	39	46	19	30	46	87	62	1	1	22	8	29	28	45	63	56	2	Male	Male
4234	4234	RM0005	WG0389	5	721	400976.1847	0.029036	0.015705	0.260559	0.073972	0.291195	0.2757	-0.078143	0.100840336	3	0.591216266	241262.819	-667007.155	629375.523	-566257.814	1	12	18	39	46	19	30	46	87	62	10	19	12	5	20	57	21	41	90	63	Male	Male
4241	4241	RM0005	WG0396	5	728	371519.8619	-0.032954	-0.001559	0.120439	-0.007522	0.135439	0.153846	-0.007834	0.092436975	3.240370349	0.646481565	241262.819	-667007.155	251342.651	-295624.058	1	12	18	39	46	19	30	46	87	62	5	16	7	23	31	39	58	79	34	50	Male	Male
4242	4242	RM0005	WG0397	5	729	327593.2115	0.088776	0.043066	0.381243	0.21564	0.418149	0.424963	-0.148453	0.113445378	2.738612788	0.52797989	241262.819	-667007.155	410703.807	-386637.642	1	12	18	39	46	19	30	46	87	62	5	1	15	24	11	59	32	32	4	24	Male	Male
4245	4245	RM0005	WG0400	5	732	460141.3826	-0.072854	-0.010596	-0.003598	-0.044833	0.021289	0.037292	0.062476	0.088235294	3.464101615	0.688120662	241262.819	-667007.155	639404.357	-436326.84	1	12	18	39	46	19	30	46	87	62	10	13	1	31	21	33	27	55	46	3	Male	Male
4249	4249	RM0005	WG0404	5	736	329294.6805	0.101542	0.045315	0.337136	0.199046	0.361753	0.388838	-0.148453	0.100840336	2.738612788	0.544159586	241262.819	-667007.155	390410.115	-373425.7	1	12	18	39	46	19	30	46	87	62	5	1	14	24	45	59	32	73	4	100	Male	Male
4250	4250	RM0005	WG0405	5	737	407014.5785	0.018758	0.004993	0.175651	0.0196	0.24285	0.26184	-0.078143	0.092436975	3	0.612023993	241262.819	-667007.155	367981.031	-280221.217	1	12	18	39	46	19	30	46	87	62	5	3	10	33	35	52	2	76	20	40	Male	Male
4252	4252	RM0005	WG0407	5	739	379216.7396	0.058389	0.020299	0.305037	0.092604	0.332409	0.340096	-0.125016	0.100840336	2.828427125	0.569942568	241262.819	-667007.155	615666.055	-606777.989	1	12	18	39	46	19	30	46	87	62	10	19	12	28	5	57	21	41	22	78	Male	Male
4253	4253	RM0005	WG0408	5	740	379216.7396	0.081241	0.029925	0.400134	0.15312	0.472094	0.453128	-0.195326	0.113445378	2.549509757	0.521172358	241262.819	-667007.155	615666.055	-606777.989	1	12	18	39	46	19	30	46	87	62	10	19	12	28	5	57	21	41	22	78	Male	Male
4255	4255	RM0005	WG0410	5	742	409643.9314	-0.111384	-0.040353	-0.190501	-0.156305	-0.024488	0.04431	0.203095	0.06302521	3.872983346	0.757963846	241262.819	-667007.155	602687.671	-474185.406	1	12	18	39	46	19	30	46	87	62	10	13	1	31	1	11	27	55	46	82	Male	Male
4259	4259	RM0005	WG0414	5	746	442149.4476	-0.028285	-0.010843	0.052702	-0.044223	0.116363	0.178857	-0.007834	0.079831933	3.240370349	0.662968809	241262.819	-667007.155	346051.271	-237454.464	1	12	18	39	46	19	30	46	87	62	5	3	10	23	35	39	47	1	21	75	Male	Male
4260	4260	RM0005	WG0415	5	747	215697.6685	0.10639	0.050509	0.365489	0.208992	0.386811	0.411577	-0.10158	0.109243697	2.915475947	0.540106928	241262.819	-667007.155	368188.281	-492607.008	1	12	18	39	46	19	30	46	87	62	1	11	22	8	29	28	45	63	56	32	Male	Male
4261	4261	RM0005	WG0416	5	748	322324.5917	0.118034	0.095996	0.389548	0.392312	0.51171	0.51405	-0.171889	0.117647059	2.645751311	0.487538875	241262.819	-667007.155	426498.91	-403225.554	1	12	18	39	46	19	30	46	87	62	5	1	15	24	11	59	32	8	16	35	Male	Male
4267	4267	RM0005	WG0422	5	754	405618.5403	0.053867	0.023931	0.31642	0.122305	0.31439	0.309232	-0.125016	0.100840336	2.828427125	0.569687633	241262.819	-667007.155	466180.35	-329459.374	1	12	18	39	46	19	30	46	87	62	5	17	14	11	30	45	12	21	25	22	Male	Male
4268	4268	RM0005	WG0423	5	755	318685.5738	0.194234	0.069842	0.511669	0.310796	0.440849	0.446847	-0.218762	0.109243697	2.449489743	0.486268827	241262.819	-667007.155	507673.366	-492118.861	1	12	18	39	46	19	30	46	87	62	10	11	19	30	34	17	24	23	41	36	Male	Male
4269	4269	RM0005	WG0424	5	756	323616.6246	-0.027013	-0.009216	0.07117	-0.040595	0.17688	0.201127	-0.007834	0.084033613	3.240370349	0.653897077	241262.819	-667007.155	417833.048	-395804.88	1	12	18	39	46	19	30	46	87	62	5	1	15	24	11	59	32	32	16	9	Male	Male
4271	4271	RM0005	WG0426	5	758	460909.2401	-0.126111	-0.046473	-0.073673	-0.198472	-0.10988	-0.08973	0.132785	0.075630252	3.674234614	0.747611036	241262.819	-667007.155	630881.76	-420766.605	1	12	18	39	46	19	30	46	87	62	10	13	1	31	21	33	27	55	46	3	Male	Male
4273	4273	RM0005	WG0429	5	760	245244.263	0.091467	0.050158	0.411937	0.26627	0.429554	0.469415	-0.171889	0.109243697	2.645751311	0.517474777	241262.819	-667007.155	318754.212	-434327.477	1	12	18	39	46	19	30	46	87	62	5	1	22	8	4	46	50	5	30	94	Male	Male
4280	4280	RM0005	WG0436	5	767	276717.8911	0.072948	0.028256	0.344063	0.138032	0.410797	0.3991	-0.148453	0.105042017	2.738612788	0.547441776	241262.819	-667007.155	466877.664	-506786.267	1	12	18	39	46	19	30	46	87	62	1	11	19	30	34	53	16	23	88	36	Male	Male
4281	4281	RM0005	WG0437	5	768	378028.113	0.148683	0.059435	0.514211	0.298162	0.529352	0.5266	-0.242199	0.113445378	2.34520788	0.477225765	241262.819	-667007.155	619073.434	-679828.753	1	12	18	39	46	19	30	46	87	62	10	19	12	28	2	36	9	57	85	12	Male	Male
4282	4282	RM0005	WG0438	5	769	278430.3364	0.09572	0.030865	0.359924	0.139295	0.328885	0.323399	-0.10158	0.100840336	2.915475947	0.563103448	241262.819	-667007.155	499999.515	-564153.986	1	12	18	39	46	19	30	46	87	62	10	11	19	32	34	17	42	23	69	21	Male	Male
4283	4283	RM0005	WG0439	5	770	446867.7001	0.065144	0.039654	0.307397	0.178181	0.323472	0.322737	-0.054707	0.100840336	3.082207001	0.573841573	241262.819	-667007.155	615277.877	-422459.659	1	12	18	39	46	19	30	46	87	62	10	13	1	31	48	33	27	55	46	82	Male	Male
4286	4286	RM0005	WG0442	5	773	266152.5402	0.06101	0.038794	0.336005	0.200754	0.373448	0.38277	-0.125016	0.105042017	2.828427125	0.550254808	241262.819	-667007.155	452209.646	-504715.409	1	12	18	39	46	19	30	46	87	62	1	11	19	30	34	53	16	23	88	36	Male	Male
4288	4288	RM0005	WG0444	5	775	335004.2449	0.090949	0.027048	0.298317	0.108039	0.162332	0.210409	-0.078143	0.096638655	3	0.591293999	241262.819	-667007.155	487706.301	-440085.463	1	12	18	39	46	19	30	46	87	62	5	1	15	30	25	40	39	35	52	73	Male	Male
4290	4290	RM0005	WG0446	5	777	398629.763	-0.109525	-0.049957	-0.188893	-0.152025	-0.060306	-0.139558	0.179658	0.071428571	3.807886553	0.759963253	241262.819	-667007.155	383180.849	-294495.463	1	12	18	39	46	19	30	46	87	62	5	17	10	33	35	52	2	76	20	40	Male	Male
4291	4291	RM0005	WG0447	5	778	271056.2383	0.067024	0.032107	0.310695	0.159273	0.321545	0.33061	-0.125016	0.100840336	2.828427125	0.563351183	241262.819	-667007.155	456903.531	-502779.972	1	12	18	39	46	19	30	46	87	62	1	11	19	30	34	53	16	23	88	36	Male	Male
4292	4292	RM0005	WG0448	5	779	471728.7886	-0.066543	-0.00745	-0.021296	-0.028935	-0.007373	-0.005522	0.085912	0.084033613	3.535533906	0.697405178	241262.819	-667007.155	641910.812	-417990.618	1	12	18	39	46	19	30	46	87	62	10	13	1	31	21	33	27	55	46	3	Male	Male
4296	4296	RM0005	WG0452	5	783	264108.5496	0.183687	0.071337	0.485444	0.313752	0.463205	0.444954	-0.171889	0.113445378	2.645751311	0.493100972	241262.819	-667007.155	503866.398	-695161.84	1	12	18	39	46	19	30	46	87	62	10	19	29	12	2	36	43	29	7	12	Male	Male
4299	4299	RM0005	WG0455	5	786	384848.0707	-0.049981	-0.001448	0.054687	-0.006205	0.16869	0.171398	0.062476	0.088235294	3.464101615	0.663996013	241262.819	-667007.155	623517.426	-622403.871	1	12	18	39	46	19	30	46	87	62	10	19	12	28	5	57	21	41	22	78	Male	Male
4302	4302	RM0005	WG0458	5	789	405374.6738	-0.003504	-0.010827	0.064621	-0.041304	0.057065	0.063595	0.015603	0.079831933	3.31662479	0.672066674	241262.819	-667007.155	467916.069	-330916.497	1	12	18	39	46	19	30	46	87	62	5	17	14	11	30	45	12	21	25	22	Male	Male
4303	4303	RM0005	WG0459	5	790	321304.5436	0.015916	-0.003907	0.144697	-0.018099	0.182914	0.193609	-0.054707	0.088235294	3.082207001	0.631706555	241262.819	-667007.155	424897.413	-403350.284	1	12	18	39	46	19	30	46	87	62	5	1	15	24	11	59	32	8	16	35	Male	Male
4306	4306	RM0005	WG0462	5	793	482364.7064	0.026048	0.013792	0.242099	0.068034	0.261709	0.284703	-0.078143	0.096638655	3	0.597515238	241262.819	-667007.155	669771.07	-445520.386	1	12	18	39	46	19	30	46	87	62	10	13	1	31	21	33	27	55	46	3	Male	Male
4307	4307	RM0005	WG0463	5	794	405374.6738	0.089531	0.025052	0.354332	0.109109	0.260478	0.259167	-0.148453	0.100840336	2.738612788	0.565441789	241262.819	-667007.155	467916.069	-330916.497	1	12	18	39	46	19	30	46	87	62	5	17	14	11	30	45	12	21	25	22	Male	Male
4311	4311	RM0005	WG0467	5	798	438188.8652	0.074339	0.014588	0.258717	0.060931	0.20913	0.242182	-0.10158	0.096638655	2.915475947	0.592388862	241262.819	-667007.155	312226.224	-234602.626	1	12	18	39	46	19	30	46	87	62	5	16	7	23	31	39	48	1	21	87	Male	Male
4312	4312	RM0005	WG0468	5	799	408991.1699	-0.067423	-0.03164	-0.042037	-0.123345	0.049573	0.050455	0.085912	0.079831933	3.535533906	0.706214702	241262.819	-667007.155	379035.261	-281919.462	1	12	18	39	46	19	30	46	87	62	5	3	10	33	35	52	2	76	20	40	Male	Male
4314	4314	RM0005	WG0470	5	801	451327.8664	-0.062339	-0.029766	-0.089376	-0.09794	-0.016287	0.050646	0.179658	0.071428571	3.807886553	0.730568257	241262.819	-667007.155	599800.071	-392876.015	1	12	18	39	46	19	30	46	87	62	10	13	1	31	48	33	27	55	46	82	Male	Male
4315	4315	RM0005	WG0471	5	802	443888.8915	0.050707	0.010074	0.188472	0.038431	0.088593	0.145666	-0.03127	0.088235294	3.16227766	0.630615784	241262.819	-667007.155	462620.941	-282250.18	1	12	18	39	46	19	30	46	87	62	5	17	14	11	30	45	12	21	25	22	Male	Male
4316	4316	RM0005	WG0472	5	803	452759.9156	0.071085	0.020891	0.350316	0.102769	0.277606	0.297203	-0.171889	0.100840336	2.645751311	0.561666361	241262.819	-667007.155	689620.759	-604025.421	1	12	18	39	46	19	30	46	87	62	10	19	12	5	13	27	63	30	84	29	Male	Male
4317	4317	RM0005	WG0473	5	804	338519.1639	0.119082	0.039514	0.39795	0.175887	0.305487	0.344279	-0.148453	0.100840336	2.738612788	0.5463712	241262.819	-667007.155	579277.363	-685483.962	1	12	18	39	46	19	30	46	87	62	10	19	12	28	2	36	9	57	85	12	Male	Male
4318	4318	RM0005	WG0474	5	805	176281.4704	0.081996	0.021687	0.349751	0.105815	0.310752	0.303898	-0.148453	0.105042017	2.738612788	0.55923395	241262.819	-667007.155	351165.758	-529179.361	1	12	18	39	46	19	30	46	87	62	1	11	3	8	29	28	45	63	23	91	Male	Male
4319	4319	RM0005	WG0475	5	806	224435.7082	0.050368	0.030002	0.307703	0.1413	0.328497	0.385511	-0.078143	0.100840336	3	0.57198094	241262.819	-667007.155	356153.217	-474207.82	1	12	18	39	46	19	30	46	87	62	1	1	22	8	29	28	45	63	56	32	Male	Male
4320	4320	RM0005	WG0476	5	807	177853.5834	0.071211	0.034631	0.370681	0.184316	0.41417	0.391637	-0.148453	0.109243697	2.738612788	0.539002247	241262.819	-667007.155	355661.41	-530827.643	1	12	18	39	46	19	30	46	87	62	1	11	3	8	29	28	45	63	23	91	Male	Male
4321	4321	RM0005	WG0477	5	808	318804.7437	0.085739	0.033868	0.378039	0.173162	0.434101	0.466607	-0.195326	0.109243697	2.549509757	0.524397915	241262.819	-667007.155	425132.755	-406568.465	1	12	18	39	46	19	30	46	87	62	5	1	15	24	11	59	32	8	16	35	Male	Male
4322	4322	RM0005	WG0478	5	809	240356.3923	0.163361	0.096787	0.494621	0.386606	0.524266	0.542379	-0.242199	0.117647059	2.34520788	0.461388132	241262.819	-667007.155	472301.425	-600732.289	1	12	18	39	46	19	30	46	87	62	1	11	23	32	8	50	42	23	69	21	Male	Male
4323	4323	RM0005	WG0479	5	810	318599.8855	0.088968	0.02273	0.324794	0.089406	0.180202	0.214975	-0.10158	0.096638655	2.915475947	0.586734398	241262.819	-667007.155	509563.206	-495191.005	1	12	18	39	46	19	30	46	87	62	10	11	19	30	34	17	24	23	41	36	Male	Male
4324	4324	RM0005	WG0480	5	811	451097.3843	-0.001029	0.000302	0.126979	0.001358	0.178264	0.1266	-0.007834	0.088235294	3.240370349	0.644093503	241262.819	-667007.155	688182.578	-605757.019	1	12	18	39	46	19	30	46	87	62	10	19	12	5	13	27	63	30	84	29	Male	Male
4330	4330	RM0005	WG0486	5	817	568536.5267	0.025608	-0.004712	0.145686	-0.016802	0.179078	0.124047	-0.007834	0.092436975	3.240370349	0.638987832	241262.819	-667007.155	-124203.953	-231498.463	1	12	18	39	46	19	30	46	87	62	8	8	28	13	36	4	4	47	86	88	Male	Male
4331	4331	RM0005	WG0487	5	818	545054.783	-0.047954	-0.015146	-0.052233	-0.051042	-0.001953	0.019517	0.039039	0.079831933	3.391164992	0.693911547	241262.819	-667007.155	-137227.068	-274795.322	1	12	18	39	46	19	30	46	87	62	8	8	28	13	36	4	4	47	86	25	Male	Male
4337	4337	RM0005	WG0493	5	824	528358.3365	0.114015	0.024927	0.33836	0.088287	0.248909	0.281365	-0.125016	0.096638655	2.828427125	0.571968062	241262.819	-667007.155	-128701.55	-289795.149	1	12	18	39	46	19	30	46	87	62	8	8	28	13	36	4	4	47	86	25	Male	Male
4339	4339	RM0005	WG0495	5	826	512716.0072	-0.048366	-0.017916	0.040572	-0.064928	0.107749	0.120095	0.039039	0.088235294	3.391164992	0.673029512	241262.819	-667007.155	-104967.053	-288850.336	1	12	18	39	46	19	30	46	87	62	8	8	28	13	36	4	4	47	86	25	Male	Male
4340	4340	RM0005	WG0496	5	827	534786.6704	0.010856	-0.011864	0.144845	-0.03802	0.123502	0.125423	-0.03127	0.092436975	3.16227766	0.642039215	241262.819	-667007.155	-127961.191	-280134.549	1	12	18	39	46	19	30	46	87	62	8	8	28	13	36	4	4	47	86	25	Male	Male
4341	4341	RM0005	WG0497	5	828	532765.6845	0.071644	0.011903	0.203179	0.040634	-0.019963	0.046675	0.062476	0.084033613	3.464101615	0.656115011	241262.819	-667007.155	-108206.568	-264874.811	1	12	18	39	46	19	30	46	87	62	8	8	28	13	36	4	4	47	86	25	Male	Male
4342	4342	RM0005	WG0498	5	829	543852.6307	0.026806	-0.013845	0.130579	-0.045049	0.019461	0.028289	0.039039	0.084033613	3.391164992	0.670021484	241262.819	-667007.155	-136662.895	-275921.693	1	12	18	39	46	19	30	46	87	62	8	8	28	13	36	4	4	47	86	25	Male	Male
4344	4344	RM0005	WG0501	5	831	484378.1062	0.13131	0.036681	0.319069	0.121507	0.227182	0.250672	-0.078143	0.096638655	3	0.577988951	241262.819	-667007.155	-138249.156	-366020.759	1	12	18	39	46	19	30	46	87	62	8	8	6	21	36	4	34	58	37	93	Male	Male
4345	4345	RM0005	WG0502	5	832	484378.1062	0.148949	0.038633	0.386146	0.150383	0.261721	0.317794	-0.148453	0.100840336	2.738612788	0.549210659	241262.819	-667007.155	-138249.156	-366020.759	1	12	18	39	46	19	30	46	87	62	8	8	6	21	36	4	34	58	37	93	Male	Male
4346	4346	RM0005	WG0503	5	833	548464.8655	0.109709	0.017267	0.336024	0.060081	0.195877	0.215368	-0.125016	0.100840336	2.828427125	0.578502113	241262.819	-667007.155	-120565.845	-254825.488	1	12	18	39	46	19	30	46	87	62	8	8	28	13	36	4	4	47	86	88	Male	Male
4347	4347	RM0005	WG0504	5	834	488936.9158	-0.040248	-0.034458	-0.028188	-0.106895	-0.095544	-0.061073	0.132785	0.075630252	3.674234614	0.725276249	241262.819	-667007.155	-156934.713	-383285.402	1	12	18	39	46	19	30	46	87	62	8	8	6	21	36	4	34	58	37	93	Male	Male
4348	4348	RM0005	WG0505	5	835	472869.2606	-0.045508	-0.02177	-0.019252	-0.080543	0.015564	-0.010185	0.062476	0.084033613	3.464101615	0.695983829	241262.819	-667007.155	-146213.001	-395957.664	1	12	18	39	46	19	30	46	87	62	8	8	6	21	36	4	34	58	37	93	Male	Male
4352	4352	RM0005	WG0509	5	839	481081.022	0.100217	0.029498	0.303321	0.110477	0.217402	0.255624	-0.078143	0.092436975	3	0.587560597	241262.819	-667007.155	-189161.823	-452126.776	1	12	18	39	46	19	30	46	87	62	8	8	6	21	36	4	46	72	45	93	Male	Male
4353	4353	RM0005	WG0510	5	840	510674.3028	-0.004511	-0.019008	0.030831	-0.060688	-0.040498	-0.036896	0.062476	0.079831933	3.464101615	0.694252787	241262.819	-667007.155	-192392.683	-397320.023	1	12	18	39	46	19	30	46	87	62	8	8	6	21	36	4	34	58	37	93	Male	Male
4354	4354	RM0005	WG0511	5	841	474655.83	-0.00255	-0.011599	0.143564	-0.044147	0.091123	0.080218	-0.007834	0.088235294	3.240370349	0.655008236	241262.819	-667007.155	-187189.172	-462735.159	1	12	18	39	46	19	30	46	87	62	8	8	6	21	36	4	46	72	45	93	Male	Male
4356	4356	RM0005	WG0513	5	843	459796.598	-0.092792	-0.025471	-0.046185	-0.098347	0.054982	0.088228	0.132785	0.079831933	3.674234614	0.711767514	241262.819	-667007.155	-196276.31	-525683.335	1	12	18	39	46	19	30	46	87	62	8	8	6	21	36	4	46	52	45	93	Male	Male
4358	4358	RM0005	WG0515	5	845	537249.053	0.007529	-0.00655	0.1127	-0.020811	0.041621	0.105062	0.062476	0.079831933	3.464101615	0.672350093	241262.819	-667007.155	-127163.517	-275984.675	1	12	18	39	46	19	30	46	87	62	8	8	28	13	36	4	4	47	86	25	Male	Male
4362	4362	RM0005	WG0521	5	849	751808.3811	-0.019597	0.001882	0.001565	0.005174	0.082928	0.122789	0.062476	0.079831933	3.464101615	0.675574382	241262.819	-667007.155	-266731.535	-112789.167	1	12	18	39	46	19	30	46	87	62	9	8	11	22	36	6	66	56	1	77	Male	Male
4363	4363	RM0005	WG0522	5	850	767115.9501	-0.061528	-0.027289	-0.009444	-0.101242	0.152383	0.153727	0.039039	0.079831933	3.391164992	0.683599387	241262.819	-667007.155	-286222.25	-110027.458	1	12	18	39	46	19	30	46	87	62	9	8	11	22	36	6	66	56	1	77	Male	Male
4364	4364	RM0005	WG0523	5	851	765673.2516	-0.064145	-0.018871	-0.045135	-0.067756	-0.015614	0.064558	0.132785	0.071428571	3.674234614	0.716636379	241262.819	-667007.155	-258474.507	-86905.325	1	12	18	39	46	19	30	46	87	62	9	8	11	22	36	6	66	56	1	77	Male	Male
4366	4366	RM0005	WG0525	5	853	728629.1785	0.058189	0.024409	0.211973	0.102227	0.222397	0.262241	-0.10158	0.092436975	2.915475947	0.59400641	241262.819	-667007.155	-261701.487	-139818.966	1	12	18	39	46	19	30	46	87	62	9	8	11	22	36	6	66	56	1	77	Male	Male
4367	4367	RM0005	WG0526	5	854	808984.1214	-0.091202	-0.02449	0.000674	-0.110488	0.10653	0.131689	0.062476	0.079831933	3.464101615	0.693754059	241262.819	-667007.155	-308984.835	-73978.633	1	12	18	39	46	19	30	46	87	62	9	8	11	14	36	6	51	27	63	61	Male	Male
4369	4369	RM0005	WG0528	5	856	791802.7948	0.057532	0.026192	0.26884	0.110432	0.211645	0.290024	-0.054707	0.092436975	3.082207001	0.597258621	241262.819	-667007.155	-294306.836	-83811.81	1	12	18	39	46	19	30	46	87	62	9	8	11	14	36	6	66	27	63	61	Male	Male
4371	4371	RM0005	WG0530	5	858	859997.22	-0.133132	-0.059291	-0.207883	-0.196278	-0.191664	-0.182101	0.226531	0.06302521	3.937003937	0.790394185	241262.819	-667007.155	-327444.677	-21897.085	1	12	18	39	46	19	30	46	87	62	9	8	11	9	36	6	51	77	9	45	Male	Male
4374	4374	RM0005	WG0533	5	861	806204.8276	-0.039783	-0.009042	0.035072	-0.034815	0.018706	0.084292	0.109349	0.075630252	3.605551275	0.696110769	241262.819	-667007.155	-281337.535	-53121.91	1	12	18	39	46	19	30	46	87	62	9	8	11	14	36	6	51	65	54	65	Male	Male
4375	4375	RM0005	WG0534	5	862	798384.6612	0.087741	0.036387	0.208171	0.126252	0.216143	0.165017	-0.054707	0.092436975	3.082207001	0.600863444	241262.819	-667007.155	-301386.299	-81387.823	1	12	18	39	46	19	30	46	87	62	9	8	11	14	36	6	66	27	63	61	Male	Male
4376	4376	RM0005	WG0535	5	863	778063.3741	-0.000572	0.004964	-0.027487	0.018074	-0.116027	-0.069786	0.085912	0.071428571	3.535533906	0.703760936	241262.819	-667007.155	-251849.741	-65157.824	1	12	18	39	46	19	30	46	87	62	9	8	11	22	36	6	66	65	54	65	Male	Male
4379	4379	RM0005	WG0539	5	866	801021.2031	-0.01099	-0.004326	0.106393	-0.017874	0.026536	0.093182	0.039039	0.079831933	3.391164992	0.67182499	241262.819	-667007.155	-325537.231	-100992.428	1	12	18	39	46	19	30	46	87	62	9	8	11	14	36	6	66	27	63	61	Male	Male
4381	4381	RM0005	WG0541	5	868	808821.371	-0.041985	-0.010209	0.045763	-0.043728	0.119765	0.196626	0.039039	0.079831933	3.391164992	0.671331727	241262.819	-667007.155	-308955.663	-74173.593	1	12	18	39	46	19	30	46	87	62	9	8	11	14	36	6	51	27	63	61	Male	Male
4383	4383	RM0005	WG0543	5	870	859997.22	-0.034915	-0.023832	-0.114346	-0.075753	-0.004589	-0.009192	0.203095	0.071428571	3.872983346	0.73253996	241262.819	-667007.155	-327444.677	-21897.085	1	12	18	39	46	19	30	46	87	62	9	8	11	9	36	6	51	77	9	45	Male	Male
4384	4384	RM0005	WG0544	5	871	820931.6513	-0.031535	-0.017534	0.024974	-0.056919	0.074563	0.089878	0.085912	0.084033613	3.535533906	0.685343728	241262.819	-667007.155	-305399.304	-54561.811	1	12	18	39	46	19	30	46	87	62	9	8	11	14	36	6	51	27	54	61	Male	Male
4385	4385	RM0005	WG0545	5	872	811163.8966	-0.042593	-0.005211	0.083774	-0.022522	0.194701	0.285299	0.039039	0.079831933	3.391164992	0.658747201	241262.819	-667007.155	-295244.008	-58609.841	1	12	18	39	46	19	30	46	87	62	9	8	11	14	36	6	51	27	54	61	Male	Male
4387	4387	RM0005	WG0547	5	874	739050.0099	-0.053189	-0.012979	-0.096835	-0.042227	-0.067996	-0.02584	0.132785	0.071428571	3.674234614	0.7229556	241262.819	-667007.155	-271852.057	-135116.15	1	12	18	39	46	19	30	46	87	62	9	8	11	22	36	6	66	56	1	77	Male	Male
4392	4392	RM0005	WG0553	5	879	820931.6513	0.016116	0.015167	0.208464	0.072714	0.259325	0.269793	-0.054707	0.096638655	3.082207001	0.60486649	241262.819	-667007.155	-305399.304	-54561.811	1	12	18	39	46	19	30	46	87	62	9	8	11	14	36	6	51	27	54	61	Male	Male
4393	4393	RM0005	WG0554	5	880	855256.4099	-0.051893	-0.037154	-0.076101	-0.127541	-0.15216	-0.182879	0.132785	0.071428571	3.674234614	0.743334313	241262.819	-667007.155	-313812.377	-16349.754	1	12	18	39	46	19	30	46	87	62	9	8	11	9	36	6	51	77	9	45	Male	Male
4394	4394	RM0005	WG0555	5	881	842761.7719	-0.042254	-0.023207	0.050981	-0.087663	0.05038	0.100189	0.015603	0.084033613	3.31662479	0.677432204	241262.819	-667007.155	-303874.885	-24300.155	1	12	18	39	46	19	30	46	87	62	9	8	11	9	36	6	51	77	9	45	Male	Male
4395	4395	RM0005	WG0556	5	882	856846.3271	0.00041	-0.019359	0.070877	-0.069177	-0.054667	-0.05339	0.062476	0.079831933	3.464101615	0.693649491	241262.819	-667007.155	-331434.429	-29666.202	1	12	18	39	46	19	30	46	87	62	9	8	11	9	36	6	51	24	9	45	Male	Male
4396	4396	RM0006	RM0007	6	7	317206.2549	0.107662	0.041558	0.098319	0.117498	0.142397	0.139891	0.085912	0.088235294	3.535533906	0.635936542	331591.387	-767528.119	648596.571	-778820.659	1	12	4	19	43	20	17	36	73	56	10	15	9	10	39	7	36	70	89	66	Male	Male
4401	4401	RM0006	RM0012	6	12	140389.1197	0.075394	0.036226	0.01246	0.063855	-0.206631	-0.193472	0.226531	0.067226891	3.937003937	0.721107153	331591.387	-767528.119	242040.27	-659409.192	1	12	4	19	43	20	17	36	73	56	1	12	18	39	46	19	30	46	87	62	Male	Male
4402	4402	RM0006	RM0013	6	13	135125.4347	-0.100233	-0.057249	-0.193036	-0.146195	-0.251711	-0.272452	0.343714	0.058823529	4.242640687	0.810262102	331591.387	-767528.119	241313.39	-666985.758	1	12	4	19	43	20	17	36	73	56	1	12	18	39	46	19	30	46	87	62	Male	Male
4403	4403	RM0006	RM0014	6	14	292430.1955	0.123542	0.043944	0.127448	0.110218	-0.003489	0.017529	0.132785	0.079831933	3.674234614	0.660052548	331591.387	-767528.119	606979.668	-669157.829	1	12	4	19	43	20	17	36	73	56	10	19	12	28	2	36	9	57	85	12	Male	Male
4404	4404	RM0006	RM0015	6	15	13565.8536	-0.02124	-0.036601	-0.067607	-0.079516	-0.273423	-0.226601	0.320277	0.058823529	4.183300133	0.782202167	331591.387	-767528.119	343849.732	-773338.916	1	12	4	19	43	20	17	36	73	56	1	12	4	19	43	20	17	36	73	56	Male	Male
4406	4406	RM0006	RM0018	6	17	25923.23661	0.041492	0.013424	-0.04723	0.026673	-0.188515	-0.144728	0.249968	0.06302521	4	0.737428296	331591.387	-767528.119	352051.605	-783446.463	1	12	4	19	43	20	17	36	73	56	1	12	4	19	43	20	17	36	73	56	Male	Male
4409	4409	RM0006	RM0021	6	20	292360.7416	0.04484	-0.018818	-0.080979	-0.034494	-0.053818	-0.083434	0.109349	0.075630252	3.605551275	0.706907046	331591.387	-767528.119	606892.599	-669120.569	1	12	4	19	43	20	17	36	73	56	10	19	12	28	2	36	9	57	85	12	Male	Male
4410	4410	RM0006	RM0022	6	21	90152.11198	-0.043253	-0.014742	-0.175821	-0.040129	-0.112418	-0.124708	0.179658	0.071428571	3.807886553	0.740905884	331591.387	-767528.119	271220.799	-700574.438	1	12	4	19	43	20	17	36	73	56	1	12	18	39	46	19	22	46	87	17	Male	Male
4412	4412	RM0006	RM0024	6	23	160357.6519	0.110251	0.051412	0.14887	0.130889	0.127204	0.196254	0.109349	0.079831933	3.605551275	0.638425363	331591.387	-767528.119	227747.846	-645335.257	1	12	4	19	43	20	17	36	73	56	1	12	18	39	46	15	30	46	66	47	Male	Male
4413	4413	RM0006	RM0025	6	24	38659.15085	0.119013	0.030966	0.078046	0.065153	-0.001507	-0.03142	0.062476	0.084033613	3.464101615	0.656476749	331591.387	-767528.119	354111.122	-798950.905	1	12	4	19	43	20	17	36	73	56	1	12	4	19	43	20	17	36	73	56	Male	Male
4414	4414	RM0006	RM0026	6	25	239904.7598	0.071631	0.068674	0.025832	0.186557	0.014818	0.01041	0.085912	0.075630252	3.535533906	0.657878074	331591.387	-767528.119	455424.935	-562054.164	1	12	4	19	43	20	17	36	73	56	1	11	23	32	8	50	42	23	69	21	Male	Male
4415	4415	RM0006	RM0027	6	26	239904.7598	0.107906	0.076168	0.050264	0.189191	0.069186	0.051166	0.085912	0.079831933	3.535533906	0.64319765	331591.387	-767528.119	455424.935	-562054.164	1	12	4	19	43	20	17	36	73	56	1	11	23	32	8	50	42	23	69	21	Male	Male
4416	4416	RM0006	RM0028	6	27	239904.7598	-0.004723	0.007188	-0.155504	0.018386	-0.084632	-0.114945	0.156222	0.071428571	3.741657387	0.722746385	331591.387	-767528.119	455424.935	-562054.164	1	12	4	19	43	20	17	36	73	56	1	11	23	32	8	50	42	23	69	21	Male	Male
4418	4418	RM0006	RM0030	6	29	263498.3396	-0.013289	-0.010895	-0.131095	-0.024596	-0.2713	-0.218561	0.273404	0.054621849	4.062019202	0.773128445	331591.387	-767528.119	456761.064	-535657.623	1	12	4	19	43	20	17	36	73	56	1	11	19	32	34	53	16	23	88	21	Male	Male
4420	4420	RM0006	RM0032	6	31	289653.8325	0.038238	0.03373	0.008867	0.0592	-0.175855	-0.138361	0.296841	0.067226891	4.123105626	0.732182144	331591.387	-767528.119	451508.936	-503863.324	1	12	4	19	43	20	17	36	73	56	1	11	19	30	34	53	16	23	88	36	Male	Male
4422	4422	RM0006	RM0034	6	33	228536.5027	-0.02911	-0.038812	-0.068163	-0.039912	-0.219464	-0.204089	0.273404	0.06302521	4.062019202	0.766704589	331591.387	-767528.119	476509.12	-590814.272	1	12	4	19	43	20	17	36	73	56	1	11	23	32	8	50	42	23	69	21	Male	Male
4423	4423	RM0006	RM0035	6	34	176898.2514	-0.006456	0.006698	-0.003286	0.020448	0.000904	0.03839	0.226531	0.075630252	3.937003937	0.709654168	331591.387	-767528.119	421268.24	-615045.158	1	12	4	19	43	20	17	36	73	56	1	11	23	32	8	50	43	80	82	83	Male	Male
4424	4424	RM0006	RM0036	6	35	173072.9087	-0.035009	0.002317	-0.080891	0.008088	0.030935	0.063844	0.203095	0.079831933	3.872983346	0.709135154	331591.387	-767528.119	421477.33	-619626.973	1	12	4	19	43	20	17	36	73	56	1	11	23	32	8	50	43	80	82	83	Male	Male
4427	4427	RM0006	RM0039	6	38	209309.1729	-0.083981	-0.050164	-0.254052	-0.090368	-0.261234	-0.239432	0.226531	0.058823529	3.937003937	0.788522973	331591.387	-767528.119	405222.649	-571597.603	1	12	4	19	43	20	17	36	73	56	1	11	3	32	8	50	41	80	27	6	Male	Male
4428	4428	RM0006	RM0040	6	39	539133.5774	0.204219	0.138319	0.219006	0.283103	0.099939	0.151061	0.015603	0.079831933	3.31662479	0.589543673	331591.387	-767528.119	375983.389	-230225.258	1	12	4	19	43	20	17	36	73	56	5	3	10	20	35	42	62	42	83	42	Male	Male
4430	4430	RM0006	RM0042	6	41	543824.6103	0.061112	0.038438	0.004718	0.08519	0.026483	-0.015816	0.132785	0.075630252	3.674234614	0.6797585	331591.387	-767528.119	368191.582	-224936.53	1	12	4	19	43	20	17	36	73	56	5	3	10	20	35	42	56	42	83	10	Male	Male
4433	4433	RM0006	RM0045	6	44	545548.9795	0.0478	0.088265	-0.016628	0.25341	0.006335	0.009398	0.109349	0.075630252	3.605551275	0.659573979	331591.387	-767528.119	380439.209	-224170.429	1	12	4	19	43	20	17	36	73	56	5	3	10	20	35	42	62	42	83	42	Male	Male
4435	4435	RM0006	RM0047	6	46	540972.4322	-0.108693	-0.030869	-0.300716	-0.083045	-0.265846	-0.290371	0.249968	0.06302521	4	0.793688446	331591.387	-767528.119	392007.655	-229939.943	1	12	4	19	43	20	17	36	73	56	5	3	10	20	35	42	62	42	19	39	Male	Male
4436	4436	RM0006	RM0048	6	47	533617.3091	0.27648	0.131766	0.302938	0.272539	0.192953	0.239669	0.015603	0.088235294	3.31662479	0.562918983	331591.387	-767528.119	385527.129	-236643.604	1	12	4	19	43	20	17	36	73	56	5	3	10	20	35	42	62	42	19	39	Male	Male
4437	4437	RM0006	RM0049	6	48	536766.4134	0.350776	0.152131	0.450198	0.342235	0.409409	0.447636	-0.125016	0.105042017	2.828427125	0.480369743	331591.387	-767528.119	383660.928	-233293.203	1	12	4	19	43	20	17	36	73	56	5	3	10	20	35	42	62	42	19	39	Male	Male
4440	4440	RM0006	RM0052	6	51	509980.2124	-0.042516	0.008493	-0.181532	0.015477	-0.09374	-0.096897	0.203095	0.071428571	3.872983346	0.735097386	331591.387	-767528.119	384857.54	-260337.293	1	12	4	19	43	20	17	36	73	56	5	3	10	33	35	42	33	76	20	89	Male	Male
4441	4441	RM0006	RM0053	6	52	489364.9543	0.083957	0.062976	0.054532	0.166752	0.059406	0.08211	0.062476	0.079831933	3.464101615	0.644286123	331591.387	-767528.119	408117.498	-284183.715	1	12	4	19	43	20	17	36	73	56	5	17	10	33	35	52	2	76	72	14	Male	Male
4443	4443	RM0006	RM0055	6	54	517085.8199	-0.191009	-0.088102	-0.366138	-0.228276	-0.46094	-0.414725	0.36715	0.046218487	4.301162634	0.871063507	331591.387	-767528.119	391592.758	-253935.303	1	12	4	19	43	20	17	36	73	56	5	3	10	33	35	42	33	76	19	89	Male	Male
4445	4445	RM0006	RM0057	6	56	531622.9345	0.177729	0.109268	0.162514	0.168188	-0.011493	0.039652	0.156222	0.071428571	3.741657387	0.647836559	331591.387	-767528.119	389915.301	-239114.204	1	12	4	19	43	20	17	36	73	56	5	3	10	20	35	42	62	42	19	39	Male	Male
4446	4446	RM0006	RM0058	6	57	529923.4709	0.126083	0.08041	0.130668	0.19204	0.027107	0.110281	0.085912	0.079831933	3.535533906	0.634989579	331591.387	-767528.119	384547.536	-240257.286	1	12	4	19	43	20	17	36	73	56	5	3	10	20	35	42	62	42	19	39	Male	Male
4447	4447	RM0006	RM0059	6	58	546567.699	0.090957	0.051792	0.062826	0.158535	0.093927	0.120462	0.062476	0.075630252	3.464101615	0.64473934	331591.387	-767528.119	385611.34	-223636.499	1	12	4	19	43	20	17	36	73	56	5	3	10	20	35	42	62	42	83	42	Male	Male
4450	4450	RM0006	RM0062	6	61	550729.6313	-0.027104	-0.025744	-0.091265	-0.051471	-0.167027	-0.149963	0.320277	0.06302521	4.183300133	0.768161566	331591.387	-767528.119	388962.326	-219794.879	1	12	4	19	43	20	17	36	73	56	5	3	10	20	35	42	62	42	83	42	Male	Male
4452	4452	RM0006	RM0064	6	63	539962.5716	0.275453	0.175984	0.282901	0.345239	0.125679	0.154798	0.039039	0.088235294	3.391164992	0.564195963	331591.387	-767528.119	390280.501	-230764.515	1	12	4	19	43	20	17	36	73	56	5	3	10	20	35	42	62	42	19	39	Male	Male
4456	4456	RM0006	RM0068	6	67	528729.9786	0.186874	0.213769	0.173611	0.347894	-0.010172	0.043494	0.039039	0.084033613	3.391164992	0.590185289	331591.387	-767528.119	389643.143	-241994.691	1	12	4	19	43	20	17	36	73	56	5	3	10	20	35	42	33	42	19	39	Male	Male
4458	4458	RM0006	RM0070	6	69	356170.3511	0.042442	0.019855	0.026297	0.05164	-0.125675	-0.031596	0.156222	0.067226891	3.741657387	0.70419328	331591.387	-767528.119	488806.121	-447933.303	1	12	4	19	43	20	17	36	73	56	5	1	15	30	25	40	39	35	52	73	Male	Male
4462	4462	RM0006	RM0077	6	73	383556.3582	0.096796	0.031837	0.08777	0.078701	0.07811	0.068599	0.085912	0.079831933	3.535533906	0.655110794	331591.387	-767528.119	392908.633	-388904.724	1	12	4	19	43	20	17	36	73	56	5	1	15	24	11	59	32	32	4	72	Male	Male
4466	4466	RM0006	RM0082	6	77	406142.1695	-0.00675	0.004288	-0.017584	0.007932	-0.084194	-0.056135	0.179658	0.071428571	3.807886553	0.716931906	331591.387	-767528.119	402450.582	-367615.083	1	12	4	19	43	20	17	36	73	56	5	1	14	24	45	59	32	73	4	97	Male	Male
4467	4467	RM0006	RM0084	6	78	358740.3392	0.100441	0.043303	0.091358	0.116534	0.051788	0.06379	0.085912	0.079831933	3.535533906	0.651789862	331591.387	-767528.119	479761.149	-440816.698	1	12	4	19	43	20	17	36	73	56	5	1	15	30	25	40	39	35	52	73	Male	Male
4469	4469	RM0006	RM0086	6	80	370386.3811	0.051151	0.029008	0.02735	0.069902	-0.137848	-0.102653	0.226531	0.071428571	3.937003937	0.712281295	331591.387	-767528.119	449922.108	-416552.462	1	12	4	19	43	20	17	36	73	56	5	1	15	24	25	40	39	8	24	16	Male	Male
4470	4470	RM0006	RM0087	6	81	382814.0139	0.080071	0.046182	0.104949	0.131479	0.075044	0.113332	0.085912	0.075630252	3.535533906	0.651311938	331591.387	-767528.119	394278.96	-389881.674	1	12	4	19	43	20	17	36	73	56	5	1	15	24	11	59	32	32	4	72	Male	Male
4471	4471	RM0006	RM0088	6	82	422533.5767	-0.045679	-0.036013	-0.093103	-0.10772	-0.129508	-0.133788	0.249968	0.067226891	4	0.759428527	331591.387	-767528.119	382914.467	-348123.106	1	12	4	19	43	20	17	36	73	56	5	17	14	24	45	59	32	44	62	27	Male	Male
4473	4473	RM0006	RM0092	6	84	380861.9172	-0.114124	-0.054178	-0.277716	-0.146152	-0.302079	-0.334579	0.343714	0.058823529	4.242640687	0.821830001	331591.387	-767528.119	477922.458	-415899.028	1	12	4	19	43	20	17	36	73	56	5	1	15	30	25	40	39	35	52	43	Male	Male
4475	4475	RM0006	RM0095	6	86	355200.0039	0.068198	0.062122	-0.037067	0.142177	-0.034467	-0.05186	0.156222	0.067226891	3.741657387	0.688854802	331591.387	-767528.119	401831.97	-419342.388	1	12	4	19	43	20	17	36	73	56	5	1	15	24	11	59	32	8	16	58	Male	Male
4476	4476	RM0006	RM0096	6	87	427669.0985	0.356036	0.173901	0.429752	0.269402	0.347921	0.343039	-0.10158	0.096638655	2.915475947	0.501774051	331591.387	-767528.119	395983.559	-344734.427	1	12	4	19	43	20	17	36	73	56	5	17	14	11	45	59	32	44	62	27	Male	Male
4479	4479	RM0006	RM0099	6	90	402211.0119	0.025293	0.004437	-0.030106	0.008113	-0.15554	-0.113429	0.226531	0.067226891	3.937003937	0.730887786	331591.387	-767528.119	387106.984	-369166.83	1	12	4	19	43	20	17	36	73	56	5	1	14	24	45	59	32	73	4	100	Male	Male
4480	4480	RM0006	RM0101	6	91	412077.6753	-0.020453	0.006605	-0.067288	0.017722	-0.188759	-0.111631	0.249968	0.06302521	4	0.745347001	331591.387	-767528.119	399051.096	-361009.733	1	12	4	19	43	20	17	36	73	56	5	1	14	24	45	59	32	73	4	97	Male	Male
4481	4481	RM0006	RM0103	6	92	440798.4856	0.089779	0.080102	0.054911	0.2671	0.118363	0.147002	0.015603	0.084033613	3.31662479	0.617100536	331591.387	-767528.119	393461.613	-331093.267	1	12	4	19	43	20	17	36	73	56	5	17	14	11	45	52	2	44	62	27	Male	Male
4482	4482	RM0006	RM0104	6	93	407711.1361	-0.090517	-0.0276	-0.16825	-0.084147	-0.090907	-0.064756	0.249968	0.071428571	4	0.757095567	331591.387	-767528.119	384610.466	-363279.003	1	12	4	19	43	20	17	36	73	56	5	1	14	24	45	59	32	73	4	100	Male	Male
4483	4483	RM0006	RM0106	6	94	377694.3186	0.209996	0.107782	0.260507	0.187596	0.217521	0.182096	-0.054707	0.092436975	3.082207001	0.568814894	331591.387	-767528.119	439609.176	-405609.405	1	12	4	19	43	20	17	36	73	56	5	1	15	24	11	40	39	8	24	35	Male	Male
4485	4485	RM0006	RM0109	6	96	375991.2918	0.055999	0.054989	0.03532	0.145731	0.039183	0.03432	0.132785	0.075630252	3.674234614	0.66879223	331591.387	-767528.119	423527.805	-402950.08	1	12	4	19	43	20	17	36	73	56	5	1	15	24	11	59	32	8	16	35	Male	Male
4486	4486	RM0006	RM0110	6	97	172997.6211	0.033415	0.016498	-0.001322	0.043206	-0.012582	0.021091	0.156222	0.075630252	3.741657387	0.693012031	331591.387	-767528.119	362818.839	-597372.24	1	12	4	19	43	20	17	36	73	56	1	11	3	32	8	50	41	80	78	91	Male	Male
4488	4488	RM0006	RM0112	6	99	188295.8781	0.178096	0.187409	0.206863	0.309162	0.081277	0.099212	0.039039	0.084033613	3.391164992	0.588335287	331591.387	-767528.119	329855.242	-579240.245	1	12	4	19	43	20	17	36	73	56	1	11	3	8	29	28	41	80	78	91	Male	Male
4489	4489	RM0006	RM0115	6	100	268827.8312	0.064361	0.045657	0.023169	0.166359	0.13161	0.171454	0.039039	0.088235294	3.391164992	0.632418414	331591.387	-767528.119	363870.445	-500645.251	1	12	4	19	43	20	17	36	73	56	1	11	22	8	29	28	45	63	56	32	Male	Male
4491	4491	RM0006	RM0119	6	102	198582.2048	0.063383	0.050085	0.080577	0.135455	0.010767	0.003408	0.156222	0.079831933	3.741657387	0.670296801	331591.387	-767528.119	359069.895	-570856.251	1	12	4	19	43	20	17	36	73	56	1	11	3	8	29	28	41	80	78	91	Male	Male
4492	4492	RM0006	RM0120	6	103	237021.4764	0.073686	0.06947	-0.013537	0.149741	-0.026126	-0.024034	0.156222	0.075630252	3.741657387	0.677107651	331591.387	-767528.119	365753.579	-532981.482	1	12	4	19	43	20	17	36	73	56	1	11	3	8	29	28	45	63	23	91	Male	Male
4493	4493	RM0006	RM0123	6	104	216587.2978	-0.119873	-0.057912	-0.298713	-0.135032	-0.295009	-0.338588	0.296841	0.058823529	4.123105626	0.816419653	331591.387	-767528.119	402675.79	-562938.126	1	12	4	19	43	20	17	36	73	56	1	11	3	32	8	50	41	80	27	6	Male	Male
4494	4494	RM0006	RM0125	6	105	216587.2978	0.13504	0.05883	0.158035	0.174514	0.187553	0.172599	0.015603	0.088235294	3.31662479	0.607813814	331591.387	-767528.119	402675.79	-562938.126	1	12	4	19	43	20	17	36	73	56	1	11	3	32	8	50	41	80	27	6	Male	Male
4496	4496	RM0006	RM0127	6	107	537238.4718	0.077184	0.026098	0.041417	0.057391	-0.089141	-0.108679	0.156222	0.079831933	3.741657387	0.690666049	331591.387	-767528.119	390580.628	-233538.002	1	12	4	19	43	20	17	36	73	56	5	3	10	20	35	42	62	42	19	39	Male	Male
4497	4497	RM0006	RM0128	6	108	538786.1731	0.17934	0.093201	0.185865	0.226392	0.203844	0.184025	0.015603	0.096638655	3.31662479	0.584948717	331591.387	-767528.119	391403.192	-232072.156	1	12	4	19	43	20	17	36	73	56	5	3	10	20	35	42	62	42	19	39	Male	Male
4499	4499	RM0006	RM0130	6	110	487797.669	0.253121	0.140271	0.336978	0.339624	0.314921	0.410408	-0.054707	0.096638655	3.082207001	0.524730637	331591.387	-767528.119	410541.775	-286161.936	1	12	4	19	43	20	17	36	73	56	5	17	10	33	35	52	2	76	72	14	Male	Male
4500	4500	RM0006	RM0131	6	111	553729.7708	0.096241	0.025377	0.052114	0.063391	-0.017308	-0.045698	0.062476	0.079831933	3.464101615	0.666108724	331591.387	-767528.119	347811.543	-214035.964	1	12	4	19	43	20	17	36	73	56	5	3	7	23	31	39	56	1	83	10	Male	Male
4501	4501	RM0006	RM0134	6	112	515181.5378	-0.06194	-0.039728	-0.177567	-0.094908	-0.281017	-0.229619	0.249968	0.054621849	4	0.787780111	331591.387	-767528.119	409065.105	-258205.196	1	12	4	19	43	20	17	36	73	56	5	3	10	33	35	42	33	76	72	76	Male	Male
4504	4504	RM0006	RM0137	6	115	535236.5182	0.223032	0.10974	0.245224	0.177059	0.106457	0.142881	0.015603	0.084033613	3.31662479	0.594413595	331591.387	-767528.119	367101.665	-233470.865	1	12	4	19	43	20	17	36	73	56	5	3	10	20	35	42	56	42	83	10	Male	Male
4508	4508	RM0006	RM0153	6	119	1627130.505	-0.01512	0.019014	-0.247232	0.025644	-0.251487	-0.311928	0.296841	0.058823529	4.123105626	0.776013041	331591.387	-767528.119	-49606.492	814319.49	1	12	4	19	43	20	17	36	73	56	6	20	8	36	22	24	67	64	80	99	Male	Male
4509	4509	RM0006	RM0155	6	120	1627130.505	0.0981	0.173099	-0.00579	0.262067	-0.192386	-0.199497	0.156222	0.06302521	3.741657387	0.67799171	331591.387	-767528.119	-49606.492	814319.49	1	12	4	19	43	20	17	36	73	56	6	20	8	36	22	24	67	64	80	99	Male	Male
4510	4510	RM0006	RM0156	6	121	1629046.124	-0.055848	-0.077399	-0.188975	-0.112929	-0.378461	-0.422849	0.343714	0.054621849	4.242640687	0.823024973	331591.387	-767528.119	-41042.86	818326.538	1	12	4	19	43	20	17	36	73	56	6	20	8	36	22	24	67	64	80	99	Male	Male
4512	4512	RM0006	RM0168	6	123	1625801.553	-0.03929	0.041911	-0.16097	0.066843	-0.389679	-0.385271	0.320277	0.058823529	4.183300133	0.781799171	331591.387	-767528.119	155950.772	848758.076	1	12	4	19	43	20	17	36	73	56	6	20	13	16	28	14	65	3	61	18	Male	Male
4514	4514	RM0006	RM0172	6	125	1638429.644	0.117251	0.050891	-0.003643	0.079095	-0.116916	-0.081764	0.203095	0.06302521	3.872983346	0.70363247	331591.387	-767528.119	168665.314	862780.684	1	12	4	19	43	20	17	36	73	56	6	20	13	16	28	14	65	3	61	18	Male	Male
4515	4515	RM0006	RM0173	6	126	1482910.218	0.006216	-0.02477	-0.130539	-0.046331	-0.285337	-0.24153	0.273404	0.058823529	4.062019202	0.773163759	331591.387	-767528.119	286611.562	714699.775	1	12	4	19	43	20	17	36	73	56	6	20	13	37	49	47	18	18	12	96	Male	Male
4516	4516	RM0006	RM0175	6	127	1448046.237	-0.030626	-0.048198	-0.187639	-0.105932	-0.233264	-0.182822	0.203095	0.054621849	3.872983346	0.775052627	331591.387	-767528.119	310124.431	680358.988	1	12	4	19	43	20	17	36	73	56	6	20	13	37	49	47	18	18	12	96	Male	Male
4517	4517	RM0006	RM0179	6	128	1458085.901	-0.172808	-0.102325	-0.375816	-0.118878	-0.495164	-0.486536	0.414023	0.042016807	4.415880433	0.879364501	331591.387	-767528.119	308546.536	690375.66	1	12	4	19	43	20	17	36	73	56	6	20	13	37	49	47	18	18	12	96	Male	Male
4519	4519	RM0006	RM0181	6	130	1573908.774	-0.080815	-0.019409	-0.26641	-0.026625	-0.297057	-0.310752	0.296841	0.058823529	4.123105626	0.7958376	331591.387	-767528.119	-19937.762	766621.837	1	12	4	19	43	20	17	36	73	56	6	20	8	36	22	37	67	68	48	7	Male	Male
4520	4520	RM0006	RM0186	6	131	1610766.074	0.142522	0.172257	0.036617	0.258775	-0.155809	-0.168485	0.132785	0.067226891	3.674234614	0.660803328	331591.387	-767528.119	-58250.002	795350.967	1	12	4	19	43	20	17	36	73	56	6	20	8	36	22	24	67	64	80	99	Male	Male
4521	4521	RM0006	RM0189	6	132	1610766.074	-0.14737	-0.093637	-0.441598	-0.154498	-0.537341	-0.557221	0.390587	0.042016807	4.358898944	0.883852672	331591.387	-767528.119	-58250.002	795350.967	1	12	4	19	43	20	17	36	73	56	6	20	8	36	22	24	67	64	80	99	Male	Male
4524	4524	RM0006	RM0193	6	135	1535845.247	-0.01216	-0.055094	-0.211874	-0.081281	-0.323336	-0.342561	0.273404	0.054621849	4.062019202	0.796870949	331591.387	-767528.119	-10421.75	729751.961	1	12	4	19	43	20	17	36	73	56	6	20	8	36	22	37	67	68	48	7	Male	Male
4526	4526	RM0006	RM0198	6	137	1443375.045	-0.107368	-0.068192	-0.248078	-0.17428	-0.318299	-0.299251	0.273404	0.054621849	4.062019202	0.815338683	331591.387	-767528.119	308053.699	675654.994	1	12	4	19	43	20	17	36	73	56	6	20	13	37	49	47	18	18	12	96	Male	Male
4527	4527	RM0006	RM0199	6	138	1464382.843	-0.076621	-0.047832	-0.286003	-0.081017	-0.342147	-0.380045	0.36715	0.054621849	4.301162634	0.823632699	331591.387	-767528.119	287402.765	696187.863	1	12	4	19	43	20	17	36	73	56	6	20	13	37	49	47	18	18	12	96	Male	Male
4530	4530	RM0006	RM0203	6	141	1644262.708	-0.129777	-0.106177	-0.361391	-0.098436	-0.624835	-0.593673	0.460896	0.033613445	4.527692569	0.897998396	331591.387	-767528.119	177179.302	869468.143	1	12	4	19	43	20	17	36	73	56	6	20	13	16	28	14	65	3	61	18	Male	Male
4531	4531	RM0006	RM0204	6	142	1631652.049	-0.164833	-0.083884	-0.350135	-0.129763	-0.481793	-0.454179	0.507769	0.042016807	4.636809248	0.88599796	331591.387	-767528.119	163527.15	855445.332	1	12	4	19	43	20	17	36	73	56	6	20	13	16	28	14	65	3	61	18	Male	Male
4533	4533	RM0006	RM0206	6	144	1575618.495	-0.176526	-0.106547	-0.368929	-0.131852	-0.552986	-0.527342	0.460896	0.037815126	4.527692569	0.895748005	331591.387	-767528.119	-19021.286	768585.287	1	12	4	19	43	20	17	36	73	56	6	20	8	36	22	37	67	68	48	7	Male	Male
4536	4536	RM0006	RM0210	6	147	1575618.495	-0.151256	-0.092799	-0.33129	-0.11871	-0.516268	-0.499808	0.43746	0.042016807	4.472135955	0.878151892	331591.387	-767528.119	-19021.286	768585.287	1	12	4	19	43	20	17	36	73	56	6	20	8	36	22	37	67	68	48	7	Male	Male
4539	4539	RM0006	RM0214	6	150	1693448.742	0.09514	0.015453	0.007827	0.030803	-0.22156	-0.216671	0.156222	0.06302521	3.741657387	0.718956795	331591.387	-767528.119	202898.636	921023.573	1	12	4	19	43	20	17	36	73	56	6	20	13	16	28	14	65	3	61	18	Male	Male
4540	4540	RM0006	RM0215	6	151	1631652.049	0.18548	0.072433	0.172464	0.151582	0.127884	0.133459	0.039039	0.084033613	3.391164992	0.613063453	331591.387	-767528.119	163527.15	855445.332	1	12	4	19	43	20	17	36	73	56	6	20	13	16	28	14	65	3	61	18	Male	Male
4541	4541	RM0006	RM0216	6	152	1443375.045	-0.080703	-0.058923	-0.285073	-0.156262	-0.305924	-0.315985	0.273404	0.054621849	4.062019202	0.812096578	331591.387	-767528.119	308053.699	675654.994	1	12	4	19	43	20	17	36	73	56	6	20	13	37	49	47	18	18	12	96	Male	Male
4542	4542	RM0006	RM0217	6	153	1506744.322	-0.006212	-0.026322	-0.175092	-0.053816	-0.230874	-0.245572	0.296841	0.054621849	4.123105626	0.781873976	331591.387	-767528.119	250724.112	737044.556	1	12	4	19	43	20	17	36	73	56	6	20	13	37	49	47	18	18	12	96	Male	Male
4548	4548	RM0006	RM0227	6	159	1518716.543	-0.05321	-0.043574	-0.244024	-0.085964	-0.316438	-0.306913	0.273404	0.058823529	4.062019202	0.796510493	331591.387	-767528.119	-636992.534	402234.731	1	12	4	19	43	20	17	36	73	56	2	6	27	3	23	12	52	25	67	81	Male	Male
4549	4549	RM0006	RM0239	6	160	862739.0532	-0.089828	-0.029098	-0.207207	-0.036954	-0.38729	-0.398127	0.296841	0.054621849	4.123105626	0.807835792	331591.387	-767528.119	3910.855	30559.685	1	12	4	19	43	20	17	36	73	56	3	10	16	7	50	21	15	19	35	15	Male	Male
4550	4550	RM0006	RM0240	6	161	1364692.112	0.049271	0.003583	-0.058904	0.006692	-0.176478	-0.203737	0.156222	0.067226891	3.741657387	0.725044641	331591.387	-767528.119	-467754.745	338559.727	1	12	4	19	43	20	17	36	73	56	2	6	27	3	26	30	6	62	67	30	Male	Male
4552	4552	RM0006	RM0245	6	163	2103353.814	-0.00264	-0.021424	-0.108084	-0.040188	-0.192373	-0.182833	0.249968	0.06302521	4	0.757581887	331591.387	-767528.119	-822330.525	991039.903	1	12	4	19	43	20	17	36	73	56	4	5	20	38	12	26	55	7	28	57	Male	Male
4553	4553	RM0006	RM0246	6	164	1396146.274	-0.035274	-0.070417	-0.156976	-0.148556	-0.434568	-0.401149	0.320277	0.050420168	4.183300133	0.821945538	331591.387	-767528.119	-497980.737	355429.81	1	12	4	19	43	20	17	36	73	56	2	6	27	3	26	30	6	62	67	30	Male	Male
4554	4554	RM0006	RM0250	6	165	1915628.551	0.052717	-0.020655	-0.086416	-0.034035	-0.346013	-0.326689	0.179658	0.06302521	3.807886553	0.754220108	331591.387	-767528.119	-720589.191	833268.175	1	12	4	19	43	20	17	36	73	56	4	4	20	38	19	54	37	53	81	37	Male	Male
4555	4555	RM0006	RM0253	6	166	1185304.502	0.191306	0.044069	0.145345	0.075967	-0.085895	-0.085777	0.132785	0.071428571	3.674234614	0.669738538	331591.387	-767528.119	-330154.325	215853.483	1	12	4	19	43	20	17	36	73	56	2	6	27	18	9	22	57	28	60	53	Male	Male
4556	4556	RM0006	RM0260	6	167	1776422.997	-0.042422	-0.069921	-0.258523	-0.123874	-0.20683	-0.25335	0.203095	0.06302521	3.872983346	0.780607789	331591.387	-767528.119	-122914.827	949767.07	1	12	4	19	43	20	17	36	73	56	6	20	8	40	14	13	59	10	74	33	Male	Male
4557	4557	RM0006	RM0262	6	168	1466919.818	0.046625	0.023541	-0.082565	0.039036	-0.183246	-0.202263	0.226531	0.067226891	3.937003937	0.732468264	331591.387	-767528.119	-222347.848	590781.52	1	12	4	19	43	20	17	36	73	56	2	6	27	6	17	38	70	59	79	31	Male	Male
4559	4559	RM0006	RM0270	6	170	1429370.804	-0.130588	-0.036579	-0.362895	-0.073908	-0.422603	-0.437956	0.390587	0.046218487	4.358898944	0.848571031	331591.387	-767528.119	-390300.051	466154.841	1	12	4	19	43	20	17	36	73	56	2	6	27	17	26	31	6	62	67	30	Male	Male
4560	4560	RM0006	RM0274	6	171	1096657.505	0.025597	-0.033189	-0.131711	-0.043264	-0.257915	-0.290368	0.203095	0.058823529	3.872983346	0.762663695	331591.387	-767528.119	-87282.007	245982.001	1	12	4	19	43	20	17	36	73	56	7	7	26	27	15	10	5	4	3	68	Male	Male
4561	4561	RM0006	RM0275	6	172	1638537.923	-0.097583	-0.074636	-0.240887	-0.076279	-0.348124	-0.326716	0.296841	0.054621849	4.123105626	0.814350952	331591.387	-767528.119	-372288.599	712120.316	1	12	4	19	43	20	17	36	73	56	2	6	27	2	40	9	29	34	10	38	Male	Male
4562	4562	RM0006	RM0276	6	173	1355726.905	0.020107	0.031876	-0.086804	0.054026	-0.183745	-0.124912	0.179658	0.067226891	3.807886553	0.722390273	331591.387	-767528.119	-319863.67	421421.733	1	12	4	19	43	20	17	36	73	56	2	6	27	17	18	31	38	54	44	67	Male	Male
4563	4563	RM0006	RM0278	6	174	1016448.937	-0.000292	-0.004106	-0.172229	-0.010302	-0.16337	-0.175263	0.156222	0.067226891	3.741657387	0.737095766	331591.387	-767528.119	673.333	193545.074	1	12	4	19	43	20	17	36	73	56	7	7	26	27	50	2	40	69	77	70	Male	Male
4564	4564	RM0006	RM0280	6	175	1470327.05	-0.117549	-0.073515	-0.380228	-0.125937	-0.3875	-0.428285	0.296841	0.054621849	4.123105626	0.83484654	331591.387	-767528.119	-318106.897	551469.142	1	12	4	19	43	20	17	36	73	56	2	6	27	17	40	9	29	34	10	38	Male	Male
4568	4568	RM0006	RM0286	6	179	1334411.265	-0.033978	-0.058794	-0.174525	-0.09699	-0.349334	-0.313122	0.273404	0.058823529	4.062019202	0.795443857	331591.387	-767528.119	-401778.831	347290.946	1	12	4	19	43	20	17	36	73	56	2	6	27	3	26	30	6	62	67	30	Male	Male
4569	4569	RM0006	RM0289	6	180	1698930.155	0.048806	0.09608	-0.017148	0.206787	-0.082183	-0.036378	0.179658	0.067226891	3.807886553	0.685667505	331591.387	-767528.119	-205011.154	844433.848	1	12	4	19	43	20	17	36	73	56	6	20	8	40	14	13	59	10	49	33	Male	Male
4570	4570	RM0006	RM0290	6	181	671936.3853	-0.007023	-0.006724	-0.068603	-0.023796	-0.016392	0.012445	0.156222	0.075630252	3.741657387	0.709940355	331591.387	-767528.119	275188.625	-97963.16	1	12	4	19	43	20	17	36	73	56	3	18	24	34	24	48	20	78	8	8	Male	Male
4571	4571	RM0006	RM0291	6	182	1074591.294	-0.007239	-0.035321	-0.163733	-0.078779	-0.305308	-0.330339	0.226531	0.058823529	3.937003937	0.778841063	331591.387	-767528.119	-56009.668	234725.278	1	12	4	19	43	20	17	36	73	56	7	7	26	27	15	10	5	4	3	68	Male	Male
4572	4572	RM0006	RM0293	6	183	1125188.767	-0.099421	-0.086285	-0.245664	-0.167855	-0.500792	-0.470327	0.36715	0.050420168	4.301162634	0.851354813	331591.387	-767528.119	-279471.108	177274.712	1	12	4	19	43	20	17	36	73	56	9	7	11	18	9	22	57	28	60	53	Male	Male
4573	4573	RM0006	RM0294	6	184	1483108.762	-0.00971	0.014874	-0.125629	0.037366	-0.097245	-0.115408	0.179658	0.067226891	3.807886553	0.726621109	331591.387	-767528.119	-178768.052	625003.691	1	12	4	19	43	20	17	36	73	56	2	6	8	6	17	38	70	59	79	31	Male	Male
4574	4574	RM0006	RM0295	6	185	1811370.706	0.104485	0.065208	0.001148	0.116334	-0.142062	-0.132986	0.179658	0.06302521	3.807886553	0.700410364	331591.387	-767528.119	-267251.726	941989.579	1	12	4	19	43	20	17	36	73	56	6	20	8	40	14	13	59	50	74	71	Male	Male
4575	4575	RM0006	RM0297	6	186	1551481.745	0.030288	-0.018291	-0.063139	-0.026348	-0.357811	-0.336922	0.320277	0.06302521	4.183300133	0.776593174	331591.387	-767528.119	-472435.477	559361.63	1	12	4	19	43	20	17	36	73	56	2	6	27	2	40	9	29	34	10	38	Male	Male
4576	4576	RM0006	RM0298	6	187	1115439.906	-0.074	-0.076979	-0.274612	-0.126442	-0.448155	-0.449731	0.273404	0.054621849	4.062019202	0.825343702	331591.387	-767528.119	-97393.452	262121.429	1	12	4	19	43	20	17	36	73	56	7	7	26	27	15	10	5	4	3	68	Male	Male
4578	4578	RM0006	RM0301	6	189	1265874.349	-0.098031	-0.073245	-0.307348	-0.137564	-0.478072	-0.458291	0.414023	0.042016807	4.415880433	0.862009386	331591.387	-767528.119	-251324.818	356147.353	1	12	4	19	43	20	17	36	73	56	2	6	27	18	18	56	38	54	44	67	Male	Male
4580	4580	RM0006	RM0303	6	191	1544867.06	-0.088629	-0.073562	-0.265441	-0.121735	-0.538718	-0.54784	0.390587	0.046218487	4.358898944	0.858637971	331591.387	-767528.119	-538375.011	509097.393	1	12	4	19	43	20	17	36	73	56	2	6	27	3	26	12	6	25	67	30	Male	Male
4581	4581	RM0006	RM0304	6	192	1152864.594	-0.086207	-0.047039	-0.289102	-0.0434	-0.406996	-0.406139	0.343714	0.046218487	4.242640687	0.829754112	331591.387	-767528.119	-152947.589	278568.795	1	12	4	19	43	20	17	36	73	56	7	7	26	27	15	10	5	4	39	68	Male	Male
4582	4582	RM0006	RM0305	6	193	1523537.756	0.073735	0.092748	-0.02649	0.203475	-0.10381	-0.104055	0.085912	0.071428571	3.535533906	0.670939855	331591.387	-767528.119	-115310.376	688990.37	1	12	4	19	43	20	17	36	73	56	6	20	8	6	17	34	70	31	32	31	Male	Male
4583	4583	RM0006	RM0307	6	194	1665928.326	0.028571	0.133815	-0.145689	0.201338	-0.435468	-0.447703	0.273404	0.054621849	4.062019202	0.752501802	331591.387	-767528.119	-354256.972	750671.214	1	12	4	19	43	20	17	36	73	56	2	6	8	2	40	9	29	34	10	38	Male	Male
4584	4584	RM0006	RM0308	6	195	1566570.541	-0.060276	-0.033536	-0.27878	-0.06441	-0.330946	-0.368779	0.273404	0.054621849	4.062019202	0.803353304	331591.387	-767528.119	-175957.023	714544.036	1	12	4	19	43	20	17	36	73	56	6	20	8	6	17	34	70	31	32	31	Male	Male
4585	4585	RM0006	RM0309	6	196	1326132.778	0.007655	-0.015453	-0.123574	-0.024768	-0.134553	-0.137244	0.179658	0.071428571	3.807886553	0.733140583	331591.387	-767528.119	-432017.138	316690.57	1	12	4	19	43	20	17	36	73	56	2	6	27	3	26	30	6	62	67	30	Male	Male
4586	4586	RM0006	RM0310	6	197	1150896.42	-0.185774	-0.110444	-0.436747	-0.213925	-0.555431	-0.543657	0.484333	0.037815126	4.582575695	0.911107356	331591.387	-767528.119	-207510.02	249296.469	1	12	4	19	43	20	17	36	73	56	7	7	26	18	15	10	5	4	39	53	Male	Male
4587	4587	RM0006	RM0311	6	198	892661.5076	0.043298	-0.03169	-0.077275	-0.050479	-0.261947	-0.304984	0.273404	0.06302521	4.062019202	0.766197109	331591.387	-767528.119	-35494.51	46162.554	1	12	4	19	43	20	17	36	73	56	3	10	16	7	50	2	40	19	35	15	Male	Male
4588	4588	RM0006	RM0314	6	199	1725804.112	-0.017489	-0.012675	-0.145714	-0.035926	-0.132277	-0.089123	0.203095	0.06302521	3.872983346	0.74492522	331591.387	-767528.119	-133178.953	894515.311	1	12	4	19	43	20	17	36	73	56	6	20	8	40	14	13	59	10	74	33	Male	Male
4589	4589	RM0006	RM0317	6	200	1768777.917	0.006876	-0.018176	-0.06237	-0.030147	-0.025117	-0.043542	0.179658	0.071428571	3.807886553	0.720228715	331591.387	-767528.119	-138613.653	937606.052	1	12	4	19	43	20	17	36	73	56	6	20	8	40	14	13	59	10	74	33	Male	Male
4590	4590	RM0006	RM0318	6	201	1483108.762	-0.143281	-0.075705	-0.317532	-0.150175	-0.338655	-0.335372	0.343714	0.054621849	4.242640687	0.835804864	331591.387	-767528.119	-178768.052	625003.691	1	12	4	19	43	20	17	36	73	56	2	6	8	6	17	38	70	59	79	31	Male	Male
4592	4592	RM0006	RM0321	6	203	2011803.896	-0.041366	-0.048696	-0.204051	-0.056648	-0.299929	-0.330972	0.320277	0.054621849	4.183300133	0.802119445	331591.387	-767528.119	-730062.831	941344.386	1	12	4	19	43	20	17	36	73	56	4	5	20	38	19	54	37	53	81	37	Male	Male
4593	4593	RM0006	RM0324	6	204	1803223.547	0.008686	-0.061089	-0.134813	-0.08822	-0.296742	-0.248655	0.320277	0.050420168	4.183300133	0.795552343	331591.387	-767528.119	-735389.163	686145.732	1	12	4	19	43	20	17	36	73	56	4	4	20	15	7	18	64	67	6	69	Male	Male
4596	4596	RM0006	RM0327	6	207	1257939.613	0.008026	-0.028907	-0.092649	-0.067352	-0.301427	-0.25769	0.203095	0.058823529	3.872983346	0.764009069	331591.387	-767528.119	-341743.166	295031.362	1	12	4	19	43	20	17	36	73	56	2	6	27	18	9	44	57	28	60	53	Male	Male
4597	4597	RM0006	RM0328	6	208	1768777.917	-0.036326	-0.053794	-0.212167	-0.108741	-0.278691	-0.307041	0.249968	0.058823529	4	0.790527704	331591.387	-767528.119	-138613.653	937606.052	1	12	4	19	43	20	17	36	73	56	6	20	8	40	14	13	59	10	74	33	Male	Male
4599	4599	RM0006	RM0330	6	210	1541899.425	-0.091638	-0.039916	-0.247989	-0.054866	-0.473441	-0.437892	0.43746	0.046218487	4.472135955	0.846221823	331591.387	-767528.119	-625572.518	441310.619	1	12	4	19	43	20	17	36	73	56	2	6	27	3	23	12	52	25	67	81	Male	Male
4600	4600	RM0006	RM0331	6	211	1636199.669	-0.168576	-0.084775	-0.478208	-0.167574	-0.416736	-0.456015	0.36715	0.046218487	4.301162634	0.870046152	331591.387	-767528.119	-451025.563	669364.384	1	12	4	19	43	20	17	36	73	56	2	6	27	2	40	9	29	34	10	38	Male	Male
4602	4602	RM0006	RM0333	6	213	1776422.997	-0.04802	-0.033947	-0.182226	-0.075593	-0.231146	-0.228764	0.249968	0.058823529	4	0.778547944	331591.387	-767528.119	-122914.827	949767.07	1	12	4	19	43	20	17	36	73	56	6	20	8	40	14	13	59	10	74	33	Male	Male
4604	4604	RM0006	RM0344	6	215	1535991.049	-0.132105	-0.076344	-0.309834	-0.152365	-0.529187	-0.49262	0.43746	0.046218487	4.472135955	0.871869139	331591.387	-767528.119	-358208.483	604858.358	1	12	4	19	43	20	17	36	73	56	2	6	27	17	40	9	29	34	10	38	Male	Male
4605	4605	RM0006	RM0348	6	216	1195139.062	-0.085722	-0.074289	-0.288665	-0.195314	-0.359888	-0.381724	0.249968	0.058823529	4	0.817210901	331591.387	-767528.119	-369499.105	200371.411	1	12	4	19	43	20	17	36	73	56	9	6	27	18	9	22	57	28	60	53	Male	Male
4607	4607	RM0006	RM0350	6	218	1390616.478	-0.099226	-0.067321	-0.297841	-0.116261	-0.517274	-0.530768	0.484333	0.046218487	4.582575695	0.871673148	331591.387	-767528.119	-501355.277	346031.059	1	12	4	19	43	20	17	36	73	56	2	6	27	3	26	30	6	62	67	30	Male	Male
4608	4608	RM0006	RM0351	6	219	1265848.503	0.04729	0.023024	-0.029675	0.055097	-0.017459	0.019825	0.132785	0.071428571	3.674234614	0.691184515	331591.387	-767528.119	-386177.065	275151.545	1	12	4	19	43	20	17	36	73	56	2	6	27	18	9	44	57	28	60	53	Male	Male
4609	4609	RM0006	RM0352	6	220	1358150.941	0.055509	0.038112	0.034823	0.06884	-0.085207	-0.05973	0.132785	0.075630252	3.674234614	0.687773068	331591.387	-767528.119	-404632.714	373764.154	1	12	4	19	43	20	17	36	73	56	2	6	27	3	26	30	6	62	67	30	Male	Male
4611	4611	RM0006	RM0354	6	222	1433466.526	0.002032	-0.047419	-0.122799	-0.087391	-0.319109	-0.34989	0.249968	0.058823529	4	0.783071314	331591.387	-767528.119	-565587.427	350459.563	1	12	4	19	43	20	17	36	73	56	2	6	27	3	26	12	6	25	67	30	Male	Male
4612	4612	RM0006	RM0355	6	223	1637771.35	-0.036522	-0.053758	-0.18971	-0.059641	-0.193398	-0.221126	0.249968	0.06302521	4	0.773980971	331591.387	-767528.119	-656821.884	538356.333	1	12	4	19	43	20	17	36	73	56	4	4	20	15	23	25	52	26	6	81	Male	Male
4613	4613	RM0006	RM0356	6	224	1864714.117	-0.018028	-0.070244	-0.191381	-0.073749	-0.467706	-0.451043	0.343714	0.046218487	4.242640687	0.8275774	331591.387	-767528.119	-635960.031	826524.262	1	12	4	19	43	20	17	36	73	56	4	4	20	38	19	54	37	53	81	37	Male	Male
4614	4614	RM0006	RM0357	6	225	1864714.117	-0.120383	-0.026148	-0.295365	-0.081955	-0.174096	-0.158561	0.273404	0.067226891	4.062019202	0.782853819	331591.387	-767528.119	-635960.031	826524.262	1	12	4	19	43	20	17	36	73	56	4	4	20	38	19	54	37	53	81	37	Male	Male
4615	4615	RM0006	RM0358	6	226	1864714.117	-0.097999	-0.076744	-0.336297	-0.141795	-0.555364	-0.550541	0.36715	0.042016807	4.301162634	0.866331881	331591.387	-767528.119	-635960.031	826524.262	1	12	4	19	43	20	17	36	73	56	4	4	20	38	19	54	37	53	81	37	Male	Male
4616	4616	RM0006	RM0359	6	227	1864714.117	-0.104726	-0.073805	-0.325259	-0.137857	-0.38186	-0.376965	0.273404	0.050420168	4.062019202	0.828051325	331591.387	-767528.119	-635960.031	826524.262	1	12	4	19	43	20	17	36	73	56	4	4	20	38	19	54	37	53	81	37	Male	Male
4617	4617	RM0006	RM0360	6	228	1908171.429	-0.189614	-0.106386	-0.427216	-0.114804	-0.619493	-0.579926	0.414023	0.037815126	4.415880433	0.898678223	331591.387	-767528.119	-728234.168	819257.309	1	12	4	19	43	20	17	36	73	56	4	4	20	38	19	54	37	53	81	37	Male	Male
4618	4618	RM0006	RM0363	6	229	1128887.641	-0.068646	-0.02152	-0.18182	-0.058532	-0.155542	-0.19146	0.296841	0.06302521	4.123105626	0.775810657	331591.387	-767528.119	-88405.487	280322.029	1	12	4	19	43	20	17	36	73	56	7	7	26	27	15	10	5	4	3	68	Male	Male
4619	4619	RM0006	RM0364	6	230	1220151.956	-0.116154	-0.09095	-0.336467	-0.162161	-0.469425	-0.488555	0.36715	0.050420168	4.301162634	0.857932303	331591.387	-767528.119	-192126.959	334510.85	1	12	4	19	43	20	17	36	73	56	7	7	26	18	18	56	38	54	39	67	Male	Male
4620	4620	RM0006	RM0365	6	231	1209527.566	-0.074933	-0.037827	-0.258223	-0.079167	-0.304225	-0.306182	0.296841	0.058823529	4.123105626	0.801195747	331591.387	-767528.119	-274859.923	278977.371	1	12	4	19	43	20	17	36	73	56	2	6	27	18	9	44	57	28	60	53	Male	Male
4621	4621	RM0006	RM0366	6	232	1200925.564	-0.15517	-0.115296	-0.353074	-0.220511	-0.552358	-0.571917	0.484333	0.042016807	4.582575695	0.902260395	331591.387	-767528.119	-275132.874	268863.641	1	12	4	19	43	20	17	36	73	56	2	6	27	18	9	44	57	28	60	53	Male	Male
4623	4623	RM0006	RM0368	6	234	1289110.495	-0.164246	-0.096927	-0.33772	-0.172365	-0.577371	-0.557228	0.531206	0.037815126	4.69041576	0.906632964	331591.387	-767528.119	-364715.27	317351.094	1	12	4	19	43	20	17	36	73	56	2	6	27	18	9	44	57	28	60	53	Male	Male
4624	4624	RM0006	RM0369	6	235	1675833.072	-0.010884	-0.014209	-0.158878	-0.036353	-0.141283	-0.152414	0.203095	0.06302521	3.872983346	0.748856355	331591.387	-767528.119	-153028.78	836703.716	1	12	4	19	43	20	17	36	73	56	6	20	8	40	14	13	59	10	49	33	Male	Male
4625	4625	RM0006	RM0370	6	236	1675833.072	-0.053895	-0.094105	-0.276606	-0.146871	-0.588462	-0.529015	0.296841	0.042016807	4.123105626	0.851344706	331591.387	-767528.119	-153028.78	836703.716	1	12	4	19	43	20	17	36	73	56	6	20	8	40	14	13	59	10	49	33	Male	Male
4626	4626	RM0006	RM0371	6	237	1675833.072	0.059473	0.008822	-0.02441	0.013831	0.008303	0.028944	0.179658	0.071428571	3.807886553	0.699919563	331591.387	-767528.119	-153028.78	836703.716	1	12	4	19	43	20	17	36	73	56	6	20	8	40	14	13	59	10	49	33	Male	Male
4627	4627	RM0006	RM0372	6	238	1768777.917	-0.124933	-0.066255	-0.330792	-0.108357	-0.409095	-0.386974	0.390587	0.046218487	4.358898944	0.849586785	331591.387	-767528.119	-138613.653	937606.052	1	12	4	19	43	20	17	36	73	56	6	20	8	40	14	13	59	10	74	33	Male	Male
4628	4628	RM0006	RM0373	6	239	1768777.917	-0.037064	-0.027434	-0.254285	-0.039765	-0.199734	-0.202649	0.226531	0.06302521	3.937003937	0.768343255	331591.387	-767528.119	-138613.653	937606.052	1	12	4	19	43	20	17	36	73	56	6	20	8	40	14	13	59	10	74	33	Male	Male
4629	4629	RM0006	RM0375	6	240	1768777.917	0.087577	0.027942	0.032108	0.060792	0.008763	0.033849	0.132785	0.075630252	3.674234614	0.676905261	331591.387	-767528.119	-138613.653	937606.052	1	12	4	19	43	20	17	36	73	56	6	20	8	40	14	13	59	10	74	33	Male	Male
4630	4630	RM0006	RM0377	6	241	1622427.471	0.019793	0.000467	-0.03565	0.001191	-0.129147	-0.132466	0.156222	0.071428571	3.741657387	0.718611283	331591.387	-767528.119	-144169.341	783575.562	1	12	4	19	43	20	17	36	73	56	6	20	8	40	14	34	59	31	49	33	Male	Male
4631	4631	RM0006	RM0378	6	242	1559362.415	-0.043914	-0.048809	-0.159633	-0.086011	-0.202265	-0.230888	0.203095	0.067226891	3.872983346	0.764925983	331591.387	-767528.119	-154803.679	714035.576	1	12	4	19	43	20	17	36	73	56	6	20	8	6	17	34	70	31	32	31	Male	Male
4632	4632	RM0006	RM0379	6	243	1506988.274	-0.042834	-0.041961	-0.198113	-0.06615	-0.202418	-0.180319	0.249968	0.058823529	4	0.775467482	331591.387	-767528.119	-87007.623	680155.73	1	12	4	19	43	20	17	36	73	56	6	20	8	6	17	34	70	31	32	31	Male	Male
4633	4633	RM0006	RM0380	6	244	1483108.762	-0.043718	-0.035119	-0.175031	-0.055297	-0.284054	-0.284732	0.296841	0.06302521	4.123105626	0.785702015	331591.387	-767528.119	-178768.052	625003.691	1	12	4	19	43	20	17	36	73	56	2	6	8	6	17	38	70	59	79	31	Male	Male
4634	4634	RM0006	RM0381	6	245	1483108.762	-0.114218	-0.07392	-0.342408	-0.140441	-0.390709	-0.38692	0.273404	0.050420168	4.062019202	0.831216745	331591.387	-767528.119	-178768.052	625003.691	1	12	4	19	43	20	17	36	73	56	2	6	8	6	17	38	70	59	79	31	Male	Male
4635	4635	RM0006	RM0382	6	246	1545563.837	-0.01041	-0.062138	-0.209682	-0.076685	-0.324083	-0.322804	0.273404	0.054621849	4.062019202	0.796299263	331591.387	-767528.119	-315594.604	636009.507	1	12	4	19	43	20	17	36	73	56	2	6	27	17	40	9	29	34	10	38	Male	Male
4637	4637	RM0006	RM0384	6	248	1377517.852	-0.133397	-0.04685	-0.324376	-0.130132	-0.293649	-0.300154	0.320277	0.054621849	4.183300133	0.822014584	331591.387	-767528.119	-273160.814	470143.165	1	12	4	19	43	20	17	36	73	56	2	6	27	17	18	31	38	54	44	67	Male	Male
4638	4638	RM0006	RM0385	6	249	1302015.202	-0.095067	-0.033325	-0.293524	-0.070059	-0.491073	-0.480268	0.320277	0.050420168	4.183300133	0.832266012	331591.387	-767528.119	-270363.624	386982.059	1	12	4	19	43	20	17	36	73	56	2	6	27	18	18	56	38	54	44	67	Male	Male
4639	4639	RM0006	RM0387	6	250	1304276.136	-0.172078	-0.113399	-0.469666	-0.159114	-0.683455	-0.679546	0.484333	0.033613445	4.582575695	0.924668068	331591.387	-767528.119	-150545.516	444363.067	1	12	4	19	43	20	17	36	73	56	7	7	26	17	18	56	38	54	44	67	Male	Male
4640	4640	RM0006	RM0388	6	251	1161869.191	-0.001075	-0.010005	-0.086997	-0.023493	-0.120699	-0.09679	0.249968	0.06302521	4	0.74538825	331591.387	-767528.119	-84609.932	317237.514	1	12	4	19	43	20	17	36	73	56	7	7	26	27	37	1	8	14	15	68	Male	Male
4641	4641	RM0006	RM0391	6	252	801359.3547	-0.056345	-0.054775	-0.242817	-0.086891	-0.392505	-0.387126	0.320277	0.054621849	4.183300133	0.816502795	331591.387	-767528.119	89540.774	-3598.596	1	12	4	19	43	20	17	36	73	56	3	10	16	7	47	5	15	6	26	4	Male	Male
4642	4642	RM0006	RM0392	6	253	936151.3055	-0.106316	-0.038757	-0.304278	-0.092177	-0.199538	-0.239241	0.296841	0.06302521	4.123105626	0.796382886	331591.387	-767528.119	-48142.321	88147.975	1	12	4	19	43	20	17	36	73	56	7	10	16	7	50	2	40	19	35	15	Male	Male
4644	4644	RM0006	RM0397	6	255	960556.7471	0.089612	0.018983	0.086641	0.04635	-0.156189	-0.129829	0.179658	0.071428571	3.807886553	0.703008111	331591.387	-767528.119	-296358.946	-40652.859	1	12	4	19	43	20	17	36	73	56	9	8	11	9	36	6	51	77	54	45	Male	Male
4645	4645	RM0006	RM0399	6	256	1497813.636	-0.039115	-0.064846	-0.208048	-0.156831	-0.204159	-0.202668	0.226531	0.06302521	3.937003937	0.779776018	331591.387	-767528.119	-495416.905	481272.495	1	12	4	19	43	20	17	36	73	56	2	6	27	3	26	12	6	25	67	30	Male	Male
4646	4646	RM0006	RM0400	6	257	1785081.372	-0.156491	-0.109878	-0.428067	-0.165461	-0.524586	-0.544844	0.390587	0.042016807	4.358898944	0.885949582	331591.387	-767528.119	-575091.84	770145.783	1	12	4	19	43	20	17	36	73	56	4	4	20	2	19	54	37	53	81	37	Male	Male
4647	4647	RM0006	RM0401	6	258	1956404.724	-0.080679	-0.05103	-0.278499	-0.074207	-0.512196	-0.463669	0.43746	0.042016807	4.472135955	0.8561674	331591.387	-767528.119	-614241.222	945048.921	1	12	4	19	43	20	17	36	73	56	4	5	20	38	19	54	37	53	81	37	Male	Male
4648	4648	RM0006	RM0405	6	259	1353072.949	-0.064361	0.029316	-0.303238	0.072496	-0.387801	-0.394161	0.226531	0.054621849	3.937003937	0.783701619	331591.387	-767528.119	-253207.225	452642.766	1	12	4	19	43	20	17	36	73	56	2	6	27	17	18	56	38	54	44	67	Male	Male
4650	4650	RM0006	RM0407	6	261	1566570.541	-0.057145	-0.070349	-0.249608	-0.10562	-0.295179	-0.292939	0.273404	0.054621849	4.062019202	0.803930803	331591.387	-767528.119	-175957.023	714544.036	1	12	4	19	43	20	17	36	73	56	6	20	8	6	17	34	70	31	32	31	Male	Male
4651	4651	RM0006	RM0410	6	262	1232900.678	-0.194899	-0.094508	-0.287193	-0.242163	-0.501241	-0.45538	0.43746	0.050420168	4.472135955	0.87990756	331591.387	-767528.119	-325027.623	275973.466	1	12	4	19	43	20	17	36	73	56	2	6	27	18	9	44	57	28	60	53	Male	Male
4652	4652	RM0006	RM0411	6	263	1676431.306	0.05617	-0.016029	-0.023819	-0.028771	-0.179167	-0.130123	0.203095	0.067226891	3.872983346	0.731187803	331591.387	-767528.119	-175685.3	830311.762	1	12	4	19	43	20	17	36	73	56	6	20	8	40	14	13	59	10	49	33	Male	Male
4653	4653	RM0006	RM0413	6	264	1795499.626	0.064952	0.066349	-0.039971	0.110239	-0.247383	-0.212568	0.296841	0.06302521	4.123105626	0.73427846	331591.387	-767528.119	-270552.841	923992.273	1	12	4	19	43	20	17	36	73	56	6	20	8	40	14	13	59	50	74	71	Male	Male
4654	4654	RM0006	RM0414	6	265	1795499.626	-0.044448	-0.036928	-0.134559	-0.03743	-0.313088	-0.261482	0.296841	0.054621849	4.123105626	0.789207374	331591.387	-767528.119	-270552.841	923992.273	1	12	4	19	43	20	17	36	73	56	6	20	8	40	14	13	59	50	74	71	Male	Male
4656	4656	RM0006	RM0417	6	267	1444778.483	-0.180606	-0.082751	-0.392198	-0.111858	-0.518471	-0.526304	0.43746	0.046218487	4.472135955	0.881146295	331591.387	-767528.119	-170222.095	587303.271	1	12	4	19	43	20	17	36	73	56	2	6	8	6	17	38	70	59	79	31	Male	Male
4658	4658	RM0006	RM0419	6	269	1352021.5	0.005992	0.019524	-0.068751	0.037949	-0.272067	-0.212632	0.296841	0.058823529	4.123105626	0.758708542	331591.387	-767528.119	-436691.636	344993.042	1	12	4	19	43	20	17	36	73	56	2	6	27	3	26	30	6	62	67	30	Male	Male
4665	4665	RM0006	RM0427	6	276	1313322.877	-0.107026	-0.081746	-0.252941	-0.136317	-0.572447	-0.553194	0.460896	0.046218487	4.527692569	0.874149085	331591.387	-767528.119	-337995.558	362281.733	1	12	4	19	43	20	17	36	73	56	2	6	27	18	18	31	38	62	44	67	Male	Male
4668	4668	RM0006	RM0430	6	279	1025763.488	-0.000223	-0.02953	-0.130219	-0.03091	-0.386937	-0.408606	0.296841	0.054621849	4.123105626	0.79376272	331591.387	-767528.119	-111329.39	157681.003	1	12	4	19	43	20	17	36	73	56	7	7	26	27	15	10	5	4	77	70	Male	Male
4670	4670	RM0006	RM0432	6	281	1497813.636	0.164833	0.024161	0.070001	0.039922	-0.036493	-0.078297	0.132785	0.075630252	3.674234614	0.676228984	331591.387	-767528.119	-495416.905	481272.495	1	12	4	19	43	20	17	36	73	56	2	6	27	3	26	12	6	25	67	30	Male	Male
4674	4674	RM0006	RM0436	6	285	1675833.072	-0.102109	-0.057609	-0.294131	-0.092766	-0.378895	-0.387978	0.36715	0.050420168	4.301162634	0.834609912	331591.387	-767528.119	-153028.78	836703.716	1	12	4	19	43	20	17	36	73	56	6	20	8	40	14	13	59	10	49	33	Male	Male
4675	4675	RM0006	RM0437	6	286	994083.3226	-0.148858	-0.059416	-0.384345	-0.132626	-0.488346	-0.490658	0.36715	0.046218487	4.301162634	0.86185295	331591.387	-767528.119	17504.365	175631.992	1	12	4	19	43	20	17	36	73	56	7	7	26	27	50	2	40	69	77	70	Male	Male
4676	4676	RM0006	RM0438	6	287	994083.3226	-0.042662	-0.018998	-0.189461	-0.052969	-0.214139	-0.196082	0.226531	0.058823529	3.937003937	0.768585826	331591.387	-767528.119	17504.365	175631.992	1	12	4	19	43	20	17	36	73	56	7	7	26	27	50	2	40	69	77	70	Male	Male
4677	4677	RM0006	RM0439	6	288	232101.4331	0.239492	0.157294	0.275664	0.339152	0.170591	0.155621	-0.054707	0.088235294	3.082207001	0.553880014	331591.387	-767528.119	138960.249	-638051.017	1	12	4	19	43	20	17	36	73	56	1	12	18	39	46	15	30	46	66	23	Male	Male
4679	4679	RM0006	RM0441	6	290	732206.6564	-0.062625	-0.025522	-0.194308	-0.074926	-0.18821	-0.160575	0.226531	0.058823529	3.937003937	0.770420051	331591.387	-767528.119	283853.074	-36879.338	1	12	4	19	43	20	17	36	73	56	3	18	25	34	10	43	11	22	71	84	Male	Male
4681	4681	RM0006	RM0443	6	292	753731.2993	0.345003	0.255715	0.379566	0.553584	0.29478	0.366912	-0.054707	0.092436975	3.082207001	0.48691473	331591.387	-767528.119	259177.503	-17283.425	1	12	4	19	43	20	17	36	73	56	3	18	25	34	10	43	28	22	55	41	Male	Male
4683	4683	RM0006	RM0445	6	294	617389.56	0.033289	0.073045	-0.015105	0.153937	-0.101938	0.000103	0.273404	0.06302521	4.062019202	0.710725162	331591.387	-767528.119	-205391.244	-462865.153	1	12	4	19	43	20	17	36	73	56	8	8	6	21	36	4	46	72	45	93	Male	Male
4684	4684	RM0006	RM0446	6	295	617482.2373	0.004031	0.068831	-0.057195	0.144115	-0.117591	-0.05123	0.273404	0.06302521	4.062019202	0.721020906	331591.387	-767528.119	-205966.749	-463693.355	1	12	4	19	43	20	17	36	73	56	8	8	6	21	36	4	46	72	45	93	Male	Male
4685	4685	RM0006	RM0450	6	296	87633.64123	0.532641	0.3694	0.695807	0.747468	0.639724	0.676865	-0.289072	0.121848739	2.121320344	0.31902634	331591.387	-767528.119	279732.702	-696885.838	1	12	4	19	43	20	17	36	73	56	1	12	18	39	46	19	22	46	87	17	Male	Male
4687	4687	RM0006	RM0453	6	298	120711.7455	0.395185	0.304681	0.624034	0.754856	0.588153	0.610352	-0.265635	0.117647059	2.236067977	0.36120884	331591.387	-767528.119	246351.757	-682055.72	1	12	4	19	43	20	17	36	73	56	1	12	18	39	46	19	22	46	87	62	Male	Male
4688	4688	RM0006	RM0454	6	299	139918.83	-0.042523	-0.025093	-0.078861	-0.079482	-0.123977	-0.10204	0.226531	0.067226891	3.937003937	0.749327433	331591.387	-767528.119	242422.853	-659703.022	1	12	4	19	43	20	17	36	73	56	1	12	18	39	46	19	30	46	87	62	Male	Male
4689	4689	RM0006	RM0457	6	300	47528.52654	0.125936	0.127298	0.132307	0.320707	0.092746	0.107007	0.039039	0.084033613	3.391164992	0.605278804	331591.387	-767528.119	378430.597	-775593.43	1	12	4	19	43	20	17	36	73	56	1	12	4	19	43	20	17	36	73	56	Male	Male
4691	4691	RM0006	RM0461	6	302	133999.0773	-0.036355	0.00346	-0.215894	0.0096	-0.186589	-0.143385	0.179658	0.058823529	3.807886553	0.750593379	331591.387	-767528.119	452978.4	-710774.742	1	12	4	19	43	20	17	36	73	56	1	12	29	12	43	20	43	29	18	83	Male	Male
4692	4692	RM0006	RM0463	6	303	103447.861	0.075394	0.042779	0.048078	0.116184	0.021694	0.038188	0.085912	0.079831933	3.535533906	0.659923761	331591.387	-767528.119	432281.39	-791255.387	1	12	4	19	43	20	17	36	73	56	1	12	29	19	43	20	17	20	18	56	Male	Male
4699	4699	RM0006	RM0479	6	310	88942.63821	0.043861	0.008894	0.059298	0.028635	0.045346	0.084209	0.132785	0.079831933	3.674234614	0.67760228	331591.387	-767528.119	280824.062	-694497.498	1	12	4	19	43	20	17	36	73	56	1	12	18	39	46	19	22	46	87	17	Male	Male
4700	4700	RM0006	RM0481	6	311	268416.4969	-0.046898	-0.015325	-0.117533	-0.046488	-0.100349	-0.071501	0.203095	0.071428571	3.872983346	0.738799845	331591.387	-767528.119	336554.889	-499157.518	1	12	4	19	43	20	17	36	73	56	1	11	22	8	29	28	45	63	56	32	Male	Male
4701	4701	RM0006	RM0482	6	312	263093.4413	0.028938	0.009366	-0.021159	0.02664	0.018702	-0.016156	0.109349	0.084033613	3.605551275	0.683449099	331591.387	-767528.119	334415.081	-504449.831	1	12	4	19	43	20	17	36	73	56	1	11	22	8	29	28	45	63	56	32	Male	Male
4703	4703	RM0006	RM0484	6	314	266740.2704	-0.068863	-0.037341	-0.165786	-0.142076	-0.135831	-0.16726	0.179658	0.067226891	3.807886553	0.760082608	331591.387	-767528.119	337501.488	-500853.331	1	12	4	19	43	20	17	36	73	56	1	11	22	8	29	28	45	63	56	32	Male	Male
4704	4704	RM0006	RM0485	6	315	267482.2397	0.001711	0.003969	-0.081951	0.013315	-0.026856	-0.046925	0.109349	0.079831933	3.605551275	0.698663724	331591.387	-767528.119	361370.716	-501708.744	1	12	4	19	43	20	17	36	73	56	1	11	22	8	29	28	45	63	56	32	Male	Male
4705	4705	RM0006	RM0488	6	316	280776.2228	-0.103503	-0.038586	-0.177948	-0.114689	-0.261683	-0.228759	0.296841	0.058823529	4.123105626	0.796313057	331591.387	-767528.119	368408.485	-489176.204	1	12	4	19	43	20	17	36	73	56	1	11	22	8	29	28	45	63	56	32	Male	Male
4707	4707	RM0006	RM0491	6	318	267482.2397	0.147565	0.211369	0.133626	0.413847	0.118013	0.09603	0.085912	0.084033613	3.535533906	0.590851267	331591.387	-767528.119	361370.716	-501708.744	1	12	4	19	43	20	17	36	73	56	1	11	22	8	29	28	45	63	56	32	Male	Male
4708	4708	RM0006	RM0494	6	319	1773987.034	-0.157665	-0.101414	-0.394311	-0.168035	-0.608464	-0.614091	0.460896	0.037815126	4.527692569	0.904081437	331591.387	-767528.119	-814990.076	586126.543	1	12	4	19	43	20	17	36	73	56	4	4	20	15	7	25	64	26	6	52	Male	Male
4710	4710	RM0006	RM0496	6	321	2201935.96	-0.030113	-0.043612	-0.203386	-0.07496	-0.391464	-0.37668	0.343714	0.050420168	4.242640687	0.814948869	331591.387	-767528.119	-944100.185	1027223.392	1	12	4	19	43	20	17	36	73	56	4	5	20	38	12	26	55	7	42	57	Male	Male
4711	4711	RM0006	RM0497	6	322	1670060.864	-0.084104	-0.083322	-0.239424	-0.103303	-0.46469	-0.39827	0.390587	0.042016807	4.358898944	0.848661224	331591.387	-767528.119	-744451.708	509669.809	1	12	4	19	43	20	17	36	73	56	4	4	20	15	23	25	52	26	6	81	Male	Male
4712	4712	RM0006	RM0498	6	323	1794563.102	-0.119918	-0.092772	-0.246425	-0.134313	-0.400469	-0.392918	0.36715	0.054621849	4.301162634	0.840055061	331591.387	-767528.119	-814551.018	612385.219	1	12	4	19	43	20	17	36	73	56	4	4	20	15	7	25	64	26	6	52	Male	Male
4713	4713	RM0006	RM0499	6	324	1686088.608	-0.007166	-0.011757	-0.153279	-0.018783	-0.249901	-0.230982	0.249968	0.058823529	4	0.766292682	331591.387	-767528.119	-750403.876	525940.563	1	12	4	19	43	20	17	36	73	56	4	4	20	15	23	25	52	26	6	81	Male	Male
4714	4714	RM0006	RM0500	6	325	1910239.642	-0.162827	-0.103109	-0.387968	-0.173115	-0.521684	-0.483779	0.414023	0.042016807	4.415880433	0.884040741	331591.387	-767528.119	-833432.24	745423.727	1	12	4	19	43	20	17	36	73	56	4	4	20	38	3	18	19	67	6	26	Male	Male
4715	4715	RM0006	RM0501	6	326	1678691.218	-0.094476	-0.089386	-0.260515	-0.121239	-0.369129	-0.376841	0.414023	0.050420168	4.415880433	0.844140082	331591.387	-767528.119	-744287.002	521071.857	1	12	4	19	43	20	17	36	73	56	4	4	20	15	23	25	52	26	6	81	Male	Male
4716	4716	RM0006	RM0503	6	327	2087554.683	-0.056484	-0.052412	-0.185432	-0.064728	-0.262122	-0.237069	0.226531	0.06302521	3.937003937	0.776899726	331591.387	-767528.119	-895417.813	921357.009	1	12	4	19	43	20	17	36	73	56	4	5	20	38	12	26	55	7	28	57	Male	Male
4717	4717	RM0006	RM0504	6	328	1873550.54	0.119575	-0.012604	-0.018172	-0.018873	-0.335632	-0.300111	0.273404	0.058823529	4.062019202	0.756165091	331591.387	-767528.119	-820688.068	709781.491	1	12	4	19	43	20	17	36	73	56	4	4	20	38	3	18	19	67	6	80	Male	Male
4718	4718	RM0006	RM0505	6	329	1870832.775	-0.074343	-0.044068	-0.225794	-0.048071	-0.249065	-0.251114	0.273404	0.058823529	4.062019202	0.788998061	331591.387	-767528.119	-817187.702	709063.184	1	12	4	19	43	20	17	36	73	56	4	4	20	38	3	18	19	67	6	80	Male	Male
4720	4720	RM0006	RM0507	6	331	1908674.572	-0.044207	-0.001477	-0.234837	-0.003228	-0.194964	-0.209578	0.203095	0.06302521	3.872983346	0.758287388	331591.387	-767528.119	-834309.046	743668.361	1	12	4	19	43	20	17	36	73	56	4	4	20	38	3	18	19	67	6	26	Male	Male
4723	4723	RM0006	RM0510	6	334	2200982.426	-0.00076	-0.050146	-0.175014	-0.056332	-0.481242	-0.484915	0.343714	0.054621849	4.242640687	0.816629682	331591.387	-767528.119	-944512.741	1025759.893	1	12	4	19	43	20	17	36	73	56	4	5	20	38	12	26	55	7	42	57	Male	Male
4725	4725	RM0006	RM0512	6	336	2081835.365	-0.11246	-0.113015	-0.405026	-0.174976	-0.58166	-0.560914	0.343714	0.042016807	4.242640687	0.877871228	331591.387	-767528.119	-898917.559	911723.566	1	12	4	19	43	20	17	36	73	56	4	5	20	38	12	26	55	7	28	57	Male	Male
4726	4726	RM0006	RM0513	6	337	1887162.469	-0.183963	-0.10444	-0.4186	-0.149654	-0.528872	-0.539253	0.414023	0.042016807	4.415880433	0.889840509	331591.387	-767528.119	-824204.273	724289.087	1	12	4	19	43	20	17	36	73	56	4	4	20	38	3	18	19	67	6	80	Male	Male
4729	4729	RM0006	RM0517	6	340	1921421.319	-0.063362	-0.074037	-0.207393	-0.125193	-0.455476	-0.393514	0.320277	0.050420168	4.183300133	0.827470303	331591.387	-767528.119	-836387.35	758147.323	1	12	4	19	43	20	17	36	73	56	4	4	20	38	3	18	19	67	6	26	Male	Male
4732	4732	RM0006	RM0520	6	343	1915611.069	-0.120069	-0.097308	-0.324628	-0.141398	-0.602643	-0.558599	0.390587	0.046218487	4.358898944	0.874072192	331591.387	-767528.119	-833181.838	753283.869	1	12	4	19	43	20	17	36	73	56	4	4	20	38	3	18	19	67	6	26	Male	Male
4734	4734	RM0006	RM0522	6	345	1909501.694	-0.096066	-0.066201	-0.20013	-0.098609	-0.420427	-0.405261	0.414023	0.050420168	4.415880433	0.840009318	331591.387	-767528.119	-832162.53	746365.384	1	12	4	19	43	20	17	36	73	56	4	4	20	38	3	18	19	67	6	26	Male	Male
4735	4735	RM0006	RM0523	6	346	1958745.142	-0.057854	-0.049651	-0.182129	-0.070821	-0.367906	-0.334305	0.36715	0.050420168	4.301162634	0.817448136	331591.387	-767528.119	-859385.829	785374.909	1	12	4	19	43	20	17	36	73	56	4	4	20	38	3	18	19	67	6	26	Male	Male
4736	4736	RM0006	RM0524	6	347	1910194.916	-0.070705	-0.078385	-0.247437	-0.098127	-0.29937	-0.355108	0.343714	0.054621849	4.242640687	0.819618545	331591.387	-767528.119	-835958.144	744316.023	1	12	4	19	43	20	17	36	73	56	4	4	20	38	3	18	19	67	6	26	Male	Male
4737	4737	RM0006	RM0525	6	348	1910600.719	-0.098712	-0.065075	-0.2332	-0.094111	-0.397161	-0.357336	0.390587	0.050420168	4.358898944	0.834728147	331591.387	-767528.119	-839665.214	741959.569	1	12	4	19	43	20	17	36	73	56	4	4	20	38	3	18	19	67	6	26	Male	Male
4738	4738	RM0006	RM0526	6	349	1904000.165	-0.15033	-0.078966	-0.298606	-0.133873	-0.505213	-0.451234	0.414023	0.046218487	4.415880433	0.865697849	331591.387	-767528.119	-835233.693	737043.535	1	12	4	19	43	20	17	36	73	56	4	4	20	38	3	18	19	67	6	26	Male	Male
4739	4739	RM0006	RM0527	6	350	1887162.469	-0.095507	-0.059569	-0.261557	-0.111968	-0.409613	-0.395285	0.414023	0.050420168	4.415880433	0.842316332	331591.387	-767528.119	-824204.273	724289.087	1	12	4	19	43	20	17	36	73	56	4	4	20	38	3	18	19	67	6	80	Male	Male
4745	4745	RM0006	RM0535	6	356	1689617.773	-0.009661	-0.013597	-0.115551	-0.022324	-0.176177	-0.198037	0.249968	0.06302521	4	0.756341136	331591.387	-767528.119	-760870.811	521399.561	1	12	4	19	43	20	17	36	73	56	4	4	20	15	23	25	52	26	6	81	Male	Male
4746	4746	RM0006	RM0536	6	357	1694413.339	-0.105729	-0.081186	-0.277273	-0.119049	-0.38473	-0.352691	0.296841	0.050420168	4.123105626	0.827598871	331591.387	-767528.119	-762266.785	526500.807	1	12	4	19	43	20	17	36	73	56	4	4	20	15	23	25	52	26	6	81	Male	Male
4747	4747	RM0006	RM0537	6	358	1696296.708	-0.004499	-0.005135	-0.12994	-0.009457	-0.215892	-0.20051	0.249968	0.058823529	4	0.759794167	331591.387	-767528.119	-761331.136	529754.765	1	12	4	19	43	20	17	36	73	56	4	4	20	15	23	25	52	26	6	81	Male	Male
4748	4748	RM0006	RM0538	6	359	1697012.292	-0.134792	-0.092824	-0.290512	-0.122955	-0.430947	-0.439747	0.43746	0.046218487	4.472135955	0.863756545	331591.387	-767528.119	-758249.296	533278.556	1	12	4	19	43	20	17	36	73	56	4	4	20	15	23	25	52	26	6	81	Male	Male
4751	4751	RM0006	RM0541	6	362	1921491.869	-0.006823	-0.029492	-0.149043	-0.035766	-0.297899	-0.306049	0.320277	0.054621849	4.183300133	0.789589486	331591.387	-767528.119	-837136.461	757662.433	1	12	4	19	43	20	17	36	73	56	4	4	20	38	3	18	19	67	6	26	Male	Male
4752	4752	RM0006	RM0542	6	363	1914619.557	-0.070282	-0.023471	-0.237508	-0.033986	-0.290222	-0.275361	0.320277	0.054621849	4.183300133	0.798633511	331591.387	-767528.119	-834458.418	751055.399	1	12	4	19	43	20	17	36	73	56	4	4	20	38	3	18	19	67	6	26	Male	Male
4754	4754	RM0006	RM0544	6	365	1822094.882	-0.059738	-0.029283	-0.150515	-0.062465	-0.237586	-0.195485	0.296841	0.058823529	4.123105626	0.782040155	331591.387	-767528.119	-749951.149	698860.473	1	12	4	19	43	20	17	36	73	56	4	4	20	15	7	18	64	67	6	69	Male	Male
4756	4756	RM0006	WG0002	6	367	835833.0936	-0.106858	-0.014009	-0.360661	-0.035668	-0.237016	-0.277318	0.296841	0.06302521	4.123105626	0.795924536	331591.387	-767528.119	110532.134	38542.453	1	12	4	19	43	20	17	36	73	56	3	10	16	7	47	5	35	38	26	5	Male	Male
4757	4757	RM0006	WG0003	6	368	847215.7738	-0.01201	0.008577	-0.116836	0.019585	-0.13857	-0.152092	0.203095	0.06302521	3.872983346	0.73924746	331591.387	-767528.119	80528.45	41633.156	1	12	4	19	43	20	17	36	73	56	3	10	16	7	47	21	15	38	26	5	Male	Male
4758	4758	RM0006	WG0004	6	369	826731.5891	0.016466	-0.007418	-0.06355	-0.015532	-0.131129	-0.138356	0.203095	0.067226891	3.872983346	0.733605728	331591.387	-767528.119	77164.395	19079.805	1	12	4	19	43	20	17	36	73	56	3	10	16	7	47	21	15	6	26	4	Male	Male
4759	4759	RM0006	WG0005	6	370	847215.7738	0.008707	-0.058971	-0.175308	-0.10375	-0.344829	-0.387471	0.249968	0.058823529	4	0.791329152	331591.387	-767528.119	80528.45	41633.156	1	12	4	19	43	20	17	36	73	56	3	10	16	7	47	21	15	38	26	5	Male	Male
4760	4760	RM0006	WG0006	6	371	819364.9933	-0.031825	-0.034163	-0.18947	-0.077455	-0.250424	-0.22307	0.203095	0.058823529	3.872983346	0.770983953	331591.387	-767528.119	56682.088	4342.252	1	12	4	19	43	20	17	36	73	56	3	10	16	7	47	21	15	6	26	79	Male	Male
4761	4761	RM0006	WG0007	6	372	819364.7402	-0.162044	-0.05139	-0.29203	-0.110841	-0.379681	-0.345276	0.343714	0.050420168	4.242640687	0.835941952	331591.387	-767528.119	116823.373	23188.82	1	12	4	19	43	20	17	36	73	56	3	10	16	7	47	5	35	6	26	85	Male	Male
4762	4762	RM0006	WG0008	6	373	819364.7402	0.078897	0.053718	0.083623	0.098689	0.024229	0.059576	0.062476	0.079831933	3.464101615	0.65221456	331591.387	-767528.119	116823.373	23188.82	1	12	4	19	43	20	17	36	73	56	3	10	16	7	47	5	35	6	26	85	Male	Male
4763	4763	RM0006	WG0009	6	374	818074.7867	0.178634	0.08838	0.161971	0.119901	0.037168	0.059713	0.062476	0.079831933	3.464101615	0.62959766	331591.387	-767528.119	103626.421	18142.506	1	12	4	19	43	20	17	36	73	56	3	10	16	7	47	5	35	6	26	4	Male	Male
4764	4764	RM0006	WG0010	6	375	826696.8842	0.034838	0.02675	-0.05771	0.032651	-0.210253	-0.227022	0.226531	0.06302521	3.937003937	0.738164183	331591.387	-767528.119	86685.381	22059.613	1	12	4	19	43	20	17	36	73	56	3	10	16	7	47	21	15	6	26	4	Male	Male
4765	4765	RM0006	WG0011	6	376	817412.3664	0.042638	0.034301	-0.043182	0.096769	-0.019858	-0.046467	0.109349	0.075630252	3.605551275	0.684553884	331591.387	-767528.119	68978.721	6550.407	1	12	4	19	43	20	17	36	73	56	3	10	16	7	47	21	15	6	26	79	Male	Male
4781	4781	RM0006	WG0027	6	392	798948.3205	-0.153583	-0.08122	-0.333989	-0.164459	-0.536156	-0.554646	0.43746	0.046218487	4.472135955	0.880649008	331591.387	-767528.119	177911.746	16500.571	1	12	4	19	43	20	17	36	73	56	3	9	5	29	33	58	69	49	14	44	Male	Male
4782	4782	RM0006	WG0028	6	393	857573.5143	-0.086746	-0.056374	-0.236935	-0.146625	-0.151203	-0.152987	0.249968	0.06302521	4	0.783010495	331591.387	-767528.119	186183.361	77627.984	1	12	4	19	43	20	17	36	73	56	3	9	5	29	33	49	68	40	65	44	Male	Male
4783	4783	RM0006	WG0029	6	394	821984.8469	0.112191	0.095468	0.055535	0.131138	-0.108753	-0.114826	0.179658	0.071428571	3.807886553	0.682053523	331591.387	-767528.119	173524.116	39115.437	1	12	4	19	43	20	17	36	73	56	3	9	5	29	33	58	68	49	14	44	Male	Male
4784	4784	RM0006	WG0030	6	395	662134.2709	0.23744	0.203263	0.293498	0.515554	0.279712	0.312988	-0.054707	0.092436975	3.082207001	0.517425653	331591.387	-767528.119	310437.403	-105731.85	1	12	4	19	43	20	17	36	73	56	3	18	24	34	24	48	1	78	8	8	Male	Male
4785	4785	RM0006	WG0031	6	396	647568.3241	0.008805	0.019665	-0.100949	0.053743	-0.08286	-0.100505	0.179658	0.075630252	3.807886553	0.713479072	331591.387	-767528.119	250405.491	-125069.105	1	12	4	19	43	20	17	36	73	56	3	18	24	34	24	48	20	71	8	8	Male	Male
4786	4786	RM0006	WG0032	6	397	755509.4923	-0.020233	-0.032557	-0.158767	-0.072184	-0.222019	-0.241815	0.273404	0.06302521	4.062019202	0.774204536	331591.387	-767528.119	229593.392	-18935.438	1	12	4	19	43	20	17	36	73	56	3	9	21	29	10	43	28	22	55	41	Male	Male
4787	4787	RM0006	WG0033	6	398	803471.2427	0.007023	-0.004053	-0.098101	-0.006287	-0.305457	-0.267102	0.249968	0.054621849	4	0.767474189	331591.387	-767528.119	222359.571	28483.469	1	12	4	19	43	20	17	36	73	56	3	9	21	29	41	3	13	12	50	59	Male	Male
4788	4788	RM0006	WG0034	6	399	825323.1059	-0.047021	-0.049174	-0.295866	-0.116471	-0.296961	-0.308157	0.203095	0.06302521	3.872983346	0.787046175	331591.387	-767528.119	168912.947	41603.486	1	12	4	19	43	20	17	36	73	56	3	9	5	29	33	58	68	49	14	44	Male	Male
4789	4789	RM0006	WG0035	6	400	825323.1059	-0.07581	-0.028069	-0.23575	-0.068889	-0.192214	-0.17419	0.296841	0.054621849	4.123105626	0.788692328	331591.387	-767528.119	168912.947	41603.486	1	12	4	19	43	20	17	36	73	56	3	9	5	29	33	58	68	49	14	44	Male	Male
4790	4790	RM0006	WG0036	6	401	805688.1696	-0.05646	-0.021459	-0.22504	-0.052503	-0.320451	-0.316981	0.273404	0.054621849	4.062019202	0.794155997	331591.387	-767528.119	231710.897	31945.029	1	12	4	19	43	20	17	36	73	56	3	9	21	29	41	3	13	12	50	59	Male	Male
4791	4791	RM0006	WG0037	6	402	814115.7085	-0.097733	-0.040621	-0.313103	-0.101358	-0.266297	-0.294163	0.273404	0.058823529	4.062019202	0.802759074	331591.387	-767528.119	182846.528	32883.871	1	12	4	19	43	20	17	36	73	56	3	9	5	29	33	58	68	49	14	44	Male	Male
4792	4792	RM0006	WG0038	6	403	834559.7629	-0.165493	-0.06807	-0.360084	-0.108854	-0.489948	-0.488289	0.390587	0.046218487	4.358898944	0.86526157	331591.387	-767528.119	207566.217	57764.408	1	12	4	19	43	20	17	36	73	56	3	9	5	29	41	49	13	40	50	60	Male	Male
4793	4793	RM0006	WG0039	6	404	828504.6354	-0.010835	0.012766	-0.181411	0.024166	-0.231227	-0.198152	0.203095	0.054621849	3.872983346	0.755263773	331591.387	-767528.119	175910.772	46218.449	1	12	4	19	43	20	17	36	73	56	3	9	5	29	33	58	68	49	14	44	Male	Male
4794	4794	RM0006	WG0040	6	405	857504.5655	-0.140691	-0.073686	-0.42558	-0.131288	-0.461756	-0.468009	0.343714	0.046218487	4.242640687	0.859374149	331591.387	-767528.119	186341.647	77585.242	1	12	4	19	43	20	17	36	73	56	3	9	5	29	33	49	68	40	65	44	Male	Male
4795	4795	RM0006	WG0041	6	406	769859.6997	-0.199498	-0.084729	-0.355564	-0.174361	-0.486936	-0.473058	0.484333	0.042016807	4.582575695	0.89129156	331591.387	-767528.119	237173.684	-3480.179	1	12	4	19	43	20	17	36	73	56	3	9	21	29	10	43	28	22	55	41	Male	Male
4796	4796	RM0006	WG0042	6	407	769859.6997	-0.102255	-0.086986	-0.278863	-0.201211	-0.361712	-0.369245	0.320277	0.050420168	4.183300133	0.836958194	331591.387	-767528.119	237173.684	-3480.179	1	12	4	19	43	20	17	36	73	56	3	9	21	29	10	43	28	22	55	41	Male	Male
4797	4797	RM0006	WG0043	6	408	833070.5357	-0.16882	-0.073976	-0.428025	-0.146157	-0.472178	-0.491581	0.43746	0.042016807	4.472135955	0.882045367	331591.387	-767528.119	147176.207	44874.219	1	12	4	19	43	20	17	36	73	56	3	9	5	29	33	58	68	49	14	44	Male	Male
4798	4798	RM0006	WG0044	6	409	824793.3207	-0.076153	-0.047115	-0.236199	-0.099341	-0.353683	-0.354038	0.296841	0.058823529	4.123105626	0.807786196	331591.387	-767528.119	230807.182	51084.467	1	12	4	19	43	20	17	36	73	56	3	9	21	29	41	3	13	12	50	60	Male	Male
4799	4799	RM0006	WG0045	6	410	811608.7867	-0.142963	-0.091959	-0.398125	-0.211173	-0.501006	-0.494915	0.320277	0.046218487	4.183300133	0.86624089	331591.387	-767528.119	221701.464	36606.837	1	12	4	19	43	20	17	36	73	56	3	9	21	29	41	3	13	12	50	59	Male	Male
4800	4800	RM0006	WG0046	6	411	833610.6314	-0.058074	-0.017671	-0.172554	-0.035586	-0.209444	-0.238885	0.249968	0.06302521	4	0.77017568	331591.387	-767528.119	183385.327	52802.088	1	12	4	19	43	20	17	36	73	56	3	9	5	29	33	49	68	40	14	44	Male	Male
4801	4801	RM0006	WG0047	6	412	809215.7793	0.071655	0.076475	0.007293	0.098666	-0.110432	-0.089191	0.203095	0.067226891	3.872983346	0.699811841	331591.387	-767528.119	213622.657	33042.65	1	12	4	19	43	20	17	36	73	56	3	9	21	29	41	3	13	12	50	59	Male	Male
4802	4802	RM0006	WG0048	6	413	835234.5559	-0.18367	-0.092123	-0.402415	-0.181894	-0.470664	-0.460335	0.460896	0.042016807	4.527692569	0.889020692	331591.387	-767528.119	188999.643	55444.759	1	12	4	19	43	20	17	36	73	56	3	9	5	29	33	49	68	40	14	44	Male	Male
4803	4803	RM0006	WG0050	6	414	729401.1024	-0.037941	-0.016031	-0.11657	-0.036406	-0.187032	-0.141277	0.273404	0.058823529	4.062019202	0.765202524	331591.387	-767528.119	276000.037	-40248.551	1	12	4	19	43	20	17	36	73	56	3	18	25	34	10	43	11	22	71	84	Male	Male
4822	4822	RM0006	WG0070	6	433	720980.0568	0.022969	0.007125	-0.083326	0.018332	-0.123832	-0.085058	0.179658	0.067226891	3.807886553	0.722897922	331591.387	-767528.119	275242.765	-48753.415	1	12	4	19	43	20	17	36	73	56	3	18	25	34	10	43	11	22	71	84	Male	Male
4824	4824	RM0006	WG0072	6	435	579333.8286	0.115466	0.065351	0.105707	0.146311	0.006385	-0.01905	0.062476	0.079831933	3.464101615	0.646820683	331591.387	-767528.119	331126.362	-188194.477	1	12	4	19	43	20	17	36	73	56	5	2	7	1	31	60	54	11	68	92	Male	Male
4829	4829	RM0006	WG0078	6	440	642487.8766	0.072463	0.015443	0.019922	0.03954	-0.00831	-0.056512	0.156222	0.075630252	3.741657387	0.691627112	331591.387	-767528.119	303258.122	-125665.285	1	12	4	19	43	20	17	36	73	56	3	18	24	1	24	48	53	78	8	8	Male	Male
4831	4831	RM0006	WG0080	6	442	1143286.391	0.005943	-0.028929	-0.136255	-0.057548	-0.231918	-0.257676	0.203095	0.06302521	3.872983346	0.759288548	331591.387	-767528.119	8646.581	329199.023	1	12	4	19	43	20	17	36	73	56	7	7	26	27	44	41	26	37	17	64	Male	Male
4832	4832	RM0006	WG0081	6	443	1147293.842	0.135305	0.008531	0.060081	0.011027	-0.050395	-0.059374	0.132785	0.071428571	3.674234614	0.687274139	331591.387	-767528.119	4875.193	332262.629	1	12	4	19	43	20	17	36	73	56	7	7	26	27	44	41	26	37	17	64	Male	Male
4838	4838	RM0006	WG0087	6	449	1089291.878	-0.010689	-0.002117	-0.136865	-0.003853	-0.23077	-0.273079	0.249968	0.06302521	4	0.761279792	331591.387	-767528.119	45531.094	283531.491	1	12	4	19	43	20	17	36	73	56	7	7	26	27	44	41	26	37	53	64	Male	Male
4839	4839	RM0006	WG0088	6	450	1123276.213	-0.120774	-0.077077	-0.28642	-0.177223	-0.442777	-0.407238	0.343714	0.050420168	4.242640687	0.845778873	331591.387	-767528.119	-14135.277	301219.992	1	12	4	19	43	20	17	36	73	56	7	7	26	27	44	41	26	37	2	64	Male	Male
4840	4840	RM0006	WG0089	6	451	1096765.275	-0.100298	-0.070082	-0.353135	-0.144531	-0.432005	-0.420907	0.320277	0.046218487	4.183300133	0.843915161	331591.387	-767528.119	8510.786	280571.587	1	12	4	19	43	20	17	36	73	56	7	7	26	27	44	41	26	37	53	64	Male	Male
4841	4841	RM0006	WG0090	6	452	1117799.881	-0.141886	-0.083253	-0.328269	-0.180711	-0.517867	-0.485944	0.390587	0.046218487	4.358898944	0.869370678	331591.387	-767528.119	-7269.105	297671.459	1	12	4	19	43	20	17	36	73	56	7	7	26	27	44	41	26	37	2	64	Male	Male
4843	4843	RM0006	WG0092	6	454	1114827.152	-0.059399	-0.049434	-0.297767	-0.099242	-0.275087	-0.290461	0.249968	0.058823529	4	0.79558143	331591.387	-767528.119	18756.137	302506.313	1	12	4	19	43	20	17	36	73	56	7	7	26	27	44	41	26	37	53	64	Male	Male
4844	4844	RM0006	WG0093	6	455	1114827.152	-0.161705	-0.103195	-0.412718	-0.171997	-0.548165	-0.542383	0.414023	0.042016807	4.415880433	0.889563953	331591.387	-767528.119	18756.137	302506.313	1	12	4	19	43	20	17	36	73	56	7	7	26	27	44	41	26	37	53	64	Male	Male
4847	4847	RM0006	WG0096	6	458	1121080.813	-0.057516	-0.047344	-0.211378	-0.080927	-0.488463	-0.476388	0.343714	0.050420168	4.242640687	0.829370827	331591.387	-767528.119	-1296.15	302989.549	1	12	4	19	43	20	17	36	73	56	7	7	26	27	44	41	26	37	2	64	Male	Male
4849	4849	RM0006	WG0098	6	460	1113092.309	-0.203856	-0.119503	-0.511486	-0.249469	-0.581763	-0.605134	0.43746	0.042016807	4.472135955	0.915763242	331591.387	-767528.119	-47320.773	279085.498	1	12	4	19	43	20	17	36	73	56	7	7	26	27	37	1	8	14	3	68	Male	Male
4850	4850	RM0006	WG0099	6	461	1124846.151	-0.012894	-0.001991	-0.171162	-0.003907	-0.227022	-0.224318	0.226531	0.06302521	3.937003937	0.757275325	331591.387	-767528.119	-33318.377	296483.031	1	12	4	19	43	20	17	36	73	56	7	7	26	27	37	1	8	14	2	68	Male	Male
4853	4853	RM0006	WG0102	6	464	1146838.571	-0.179682	-0.089708	-0.411964	-0.157022	-0.693476	-0.703024	0.507769	0.033613445	4.636809248	0.923630887	331591.387	-767528.119	-38767.868	317862.47	1	12	4	19	43	20	17	36	73	56	7	7	26	27	37	1	8	14	15	68	Male	Male
4855	4855	RM0006	WG0104	6	466	1150487.046	-0.111576	-0.085155	-0.33767	-0.163846	-0.623474	-0.593694	0.390587	0.037815126	4.358898944	0.882879818	331591.387	-767528.119	-38030.387	321967.263	1	12	4	19	43	20	17	36	73	56	7	7	26	27	37	1	8	14	15	68	Male	Male
4859	4859	RM0006	WG0108	6	470	1119261.326	-0.014733	-0.034283	-0.16422	-0.071431	-0.401152	-0.365564	0.296841	0.058823529	4.123105626	0.79614045	331591.387	-767528.119	-48720.44	285139.364	1	12	4	19	43	20	17	36	73	56	7	7	26	27	37	1	8	14	3	68	Male	Male
4861	4861	RM0006	WG0110	6	472	628755.3561	0.136068	0.086445	0.090982	0.158295	-0.083301	-0.024275	0.132785	0.071428571	3.674234614	0.663754176	331591.387	-767528.119	174915.854	-158606.059	1	12	4	19	43	20	17	36	73	56	3	14	30	25	27	35	23	45	70	11	Male	Male
4863	4863	RM0006	WG0113	6	474	862640.5822	-0.064243	-0.002513	-0.316556	-0.004917	-0.279817	-0.290766	0.296841	0.058823529	4.123105626	0.790974699	331591.387	-767528.119	104865.885	64784.515	1	12	4	19	43	20	17	36	73	56	3	10	16	7	47	51	35	38	33	5	Male	Male
4865	4865	RM0006	WG0115	6	476	609132.8881	-0.023556	-0.026319	-0.122428	-0.072764	-0.093398	-0.109817	0.179658	0.071428571	3.807886553	0.737954271	331591.387	-767528.119	147033.958	-187027.102	1	12	4	19	43	20	17	36	73	56	3	14	30	26	32	29	10	75	47	95	Male	Male
4866	4866	RM0006	WG0116	6	477	622241.8187	-0.022089	-0.025825	-0.159689	-0.075664	-0.072132	-0.12372	0.156222	0.067226891	3.741657387	0.739245751	331591.387	-767528.119	149079.105	-172654.899	1	12	4	19	43	20	17	36	73	56	3	14	30	26	32	29	10	75	47	11	Male	Male
4868	4868	RM0006	WG0119	6	479	656191.0776	-0.023948	-0.007501	-0.089013	-0.018301	-0.117387	-0.11333	0.203095	0.067226891	3.872983346	0.737738424	331591.387	-767528.119	195858.81	-125528.588	1	12	4	19	43	20	17	36	73	56	3	14	30	25	27	8	23	71	70	34	Male	Male
4869	4869	RM0006	WG0120	6	480	656191.0776	-0.059693	-0.064567	-0.213699	-0.117561	-0.303476	-0.322868	0.343714	0.054621849	4.242640687	0.814412301	331591.387	-767528.119	195858.81	-125528.588	1	12	4	19	43	20	17	36	73	56	3	14	30	25	27	8	23	71	70	34	Male	Male
4872	4872	RM0006	WG0123	6	483	912374.3767	-0.007093	-0.017338	-0.153193	-0.040083	-0.182853	-0.188417	0.249968	0.06302521	4	0.75981187	331591.387	-767528.119	15322.671	88276.241	1	12	4	19	43	20	17	36	73	56	3	10	16	7	50	2	40	69	31	70	Male	Male
4876	4876	RM0006	WG0127	6	487	673908.0262	0.081025	0.003548	0.025583	0.00854	-0.107315	-0.022482	0.132785	0.06302521	3.674234614	0.703521326	331591.387	-767528.119	146755.915	-119463.403	1	12	4	19	43	20	17	36	73	56	3	14	30	25	27	8	60	45	38	49	Male	Male
4879	4879	RM0006	WG0130	6	490	781312.215	-0.143843	-0.063523	-0.227981	-0.183194	-0.352805	-0.305935	0.36715	0.054621849	4.301162634	0.833953765	331591.387	-767528.119	147298.928	-8261.982	1	12	4	19	43	20	17	36	73	56	3	9	2	35	16	5	69	49	40	85	Male	Male
4882	4882	RM0006	WG0134	6	493	724504.8764	0.013628	-0.00623	-0.110526	-0.013815	-0.178111	-0.198267	0.249968	0.06302521	4	0.751932662	331591.387	-767528.119	161918.441	-63171.386	1	12	4	19	43	20	17	36	73	56	3	14	2	35	16	8	31	33	40	1	Male	Male
4885	4885	RM0006	WG0137	6	496	683064.8	-0.005698	-0.031704	-0.098506	-0.069856	-0.137507	-0.138064	0.179658	0.071428571	3.807886553	0.738894266	331591.387	-767528.119	172064.651	-103352.885	1	12	4	19	43	20	17	36	73	56	3	14	30	25	27	8	60	45	38	49	Male	Male
4886	4886	RM0006	WG0138	6	497	687305.0418	0.005111	0.013938	-0.080869	0.032328	-0.109357	-0.127627	0.249968	0.071428571	4	0.731592067	331591.387	-767528.119	161865.89	-101508.993	1	12	4	19	43	20	17	36	73	56	3	14	30	25	27	8	60	45	38	49	Male	Male
4889	4889	RM0006	WG0141	6	500	651503.6612	0.024196	0.032671	-0.012869	0.059522	-0.1996	-0.161419	0.226531	0.067226891	3.937003937	0.727022914	331591.387	-767528.119	175098.879	-135098.585	1	12	4	19	43	20	17	36	73	56	3	14	30	25	27	8	23	45	70	11	Male	Male
4890	4890	RM0006	WG0142	6	501	688837.4657	-0.021306	0.005895	-0.075456	0.017462	-0.161797	-0.134125	0.179658	0.067226891	3.807886553	0.731998	331591.387	-767528.119	199943.376	-91387.708	1	12	4	19	43	20	17	36	73	56	3	14	30	25	27	8	60	71	38	34	Male	Male
4891	4891	RM0006	WG0143	6	502	765267.1186	0.00264	0.006306	-0.120953	0.014619	-0.129046	-0.09143	0.156222	0.071428571	3.741657387	0.721445917	331591.387	-767528.119	107373.653	-35845.011	1	12	4	19	43	20	17	36	73	56	3	10	2	35	16	32	61	60	75	51	Male	Male
4894	4894	RM0006	WG0146	6	505	912635.4915	0.023874	0.022587	-0.043183	0.037267	-0.165049	-0.14868	0.179658	0.067226891	3.807886553	0.722285823	331591.387	-767528.119	12948.714	87673.838	1	12	4	19	43	20	17	36	73	56	3	10	16	7	50	2	40	69	31	70	Male	Male
4895	4895	RM0006	WG0147	6	506	772347.0653	-0.062873	-0.036565	-0.187618	-0.078481	-0.287278	-0.260784	0.273404	0.058823529	4.062019202	0.789033535	331591.387	-767528.119	170780.025	-12107.908	1	12	4	19	43	20	17	36	73	56	3	9	2	29	16	58	69	49	40	85	Male	Male
4896	4896	RM0006	WG0148	6	507	664574.6181	-0.00812	0.014041	-0.0309	0.044083	-0.018775	-0.039888	0.203095	0.071428571	3.872983346	0.71330824	331591.387	-767528.119	301340.47	-103642.357	1	12	4	19	43	20	17	36	73	56	3	18	24	34	24	48	1	78	8	8	Male	Male
4897	4897	RM0006	WG0149	6	508	671543.4963	0.095161	0.054542	0.007846	0.115299	-0.113434	-0.051878	0.156222	0.067226891	3.741657387	0.690340335	331591.387	-767528.119	303150.769	-96587.139	1	12	4	19	43	20	17	36	73	56	3	18	24	34	24	48	1	78	8	8	Male	Male
4900	4900	RM0006	WG0152	6	511	589472.1921	0.110821	0.17036	0.06995	0.321244	-0.043281	-0.021741	0.132785	0.071428571	3.674234614	0.642005399	331591.387	-767528.119	322361.411	-178128.193	1	12	4	19	43	20	17	36	73	56	5	2	7	1	31	60	54	11	68	48	Male	Male
4901	4901	RM0006	WG0153	6	512	615808.572	-0.123616	-0.07637	-0.430688	-0.19042	-0.368186	-0.387897	0.249968	0.054621849	4	0.833290925	331591.387	-767528.119	81187.003	-204928.935	1	12	4	19	43	20	17	36	73	56	3	14	30	26	32	29	10	61	47	95	Male	Male
4905	4905	RM0006	WG0157	6	516	731199.219	-0.112848	-0.063635	-0.310477	-0.108198	-0.591429	-0.53766	0.484333	0.037815126	4.582575695	0.883299334	331591.387	-767528.119	133183.918	-63761.983	1	12	4	19	43	20	17	36	73	56	3	14	2	35	16	32	31	60	57	1	Male	Male
4906	4906	RM0006	WG0158	6	517	737075.0525	0.044697	0.012484	-0.058184	0.025373	-0.226039	-0.179905	0.179658	0.06302521	3.807886553	0.731011591	331591.387	-767528.119	116987.243	-62386.506	1	12	4	19	43	20	17	36	73	56	3	14	2	35	16	32	31	60	57	1	Male	Male
4907	4907	RM0006	WG0159	6	518	738132.8262	-0.061132	-0.011219	-0.265469	-0.023412	-0.238985	-0.241422	0.203095	0.06302521	3.872983346	0.768558906	331591.387	-767528.119	99104.856	-66964.002	1	12	4	19	43	20	17	36	73	56	3	14	2	35	16	32	61	60	57	51	Male	Male
4910	4910	RM0006	WG0162	6	521	719298.3545	-0.115197	-0.069692	-0.281089	-0.121751	-0.49581	-0.489662	0.460896	0.050420168	4.527692569	0.863556917	331591.387	-767528.119	123032.894	-79128.905	1	12	4	19	43	20	17	36	73	56	3	14	2	35	16	32	31	60	57	1	Male	Male
4915	4915	RM0006	WG0167	6	526	653893.4691	-0.019544	-0.034249	-0.136516	-0.079279	-0.125831	-0.11422	0.226531	0.06302521	3.937003937	0.755266635	331591.387	-767528.119	148081.329	-139913.008	1	12	4	19	43	20	17	36	73	56	3	14	30	25	27	29	49	45	38	11	Male	Male
4917	4917	RM0006	WG0169	6	528	653968.7556	0.0662	0.043037	-0.003699	0.096667	-0.082209	-0.015961	0.156222	0.067226891	3.741657387	0.693750067	331591.387	-767528.119	133349.16	-144330.596	1	12	4	19	43	20	17	36	73	56	3	14	30	25	32	29	49	13	47	98	Male	Male
4924	4924	RM0006	WG0176	6	535	665544.221	0.064508	0.03921	0.026185	0.067389	0.044971	0.059486	0.132785	0.079831933	3.674234614	0.671349897	331591.387	-767528.119	181320.289	-119170.419	1	12	4	19	43	20	17	36	73	56	3	14	30	25	27	8	23	45	70	34	Male	Male
4927	4927	RM0006	WG0179	6	538	578123.5176	-0.025196	-0.027305	-0.096155	-0.052494	-0.189999	-0.164323	0.296841	0.06302521	4.123105626	0.766989268	331591.387	-767528.119	224264.993	-199454.315	1	12	4	19	43	20	17	36	73	56	5	16	7	26	31	35	58	79	34	50	Male	Male
4928	4928	RM0006	WG0180	6	539	916090.6762	-0.028156	-0.046786	-0.130508	-0.080272	-0.362433	-0.347712	0.320277	0.058823529	4.183300133	0.798715657	331591.387	-767528.119	19783.258	93864.833	1	12	4	19	43	20	17	36	73	56	3	10	16	7	50	2	40	69	31	70	Male	Male
4929	4929	RM0006	WG0181	6	540	916090.6762	0.009225	0.039874	-0.045247	0.088385	-0.21422	-0.179068	0.226531	0.06302521	3.937003937	0.732275511	331591.387	-767528.119	19783.258	93864.833	1	12	4	19	43	20	17	36	73	56	3	10	16	7	50	2	40	69	31	70	Male	Male
4930	4930	RM0006	WG0182	6	541	916090.6762	0.071823	0.011579	-0.048243	0.029705	-0.011114	-0.041019	0.085912	0.071428571	3.535533906	0.688371689	331591.387	-767528.119	19783.258	93864.833	1	12	4	19	43	20	17	36	73	56	3	10	16	7	50	2	40	69	31	70	Male	Male
4932	4932	RM0006	WG0184	6	543	753416.5265	0.103017	-0.011145	0.030631	-0.021664	-0.148044	-0.121332	0.132785	0.067226891	3.674234614	0.708939057	331591.387	-767528.119	91832.559	-53278.746	1	12	4	19	43	20	17	36	73	56	3	14	2	35	16	32	61	60	75	51	Male	Male
4933	4933	RM0006	WG0185	6	544	623981.6515	-0.033884	-0.023795	-0.296597	-0.064478	-0.174755	-0.208941	0.179658	0.06302521	3.807886553	0.763517371	331591.387	-767528.119	200719.003	-157425.242	1	12	4	19	43	20	17	36	73	56	3	14	30	25	27	35	23	71	70	11	Male	Male
4935	4935	RM0006	WG0187	6	546	1150448.19	0.016116	-0.041663	-0.126938	-0.052159	-0.426028	-0.416665	0.43746	0.050420168	4.472135955	0.820891352	331591.387	-767528.119	-27538.907	325429.552	1	12	4	19	43	20	17	36	73	56	7	7	26	27	37	1	8	14	15	64	Male	Male
4936	4936	RM0006	WG0188	6	547	1150448.19	-0.097709	-0.053302	-0.371543	-0.102821	-0.326753	-0.320876	0.273404	0.058823529	4.062019202	0.812432929	331591.387	-767528.119	-27538.907	325429.552	1	12	4	19	43	20	17	36	73	56	7	7	26	27	37	1	8	14	15	64	Male	Male
4940	4940	RM0006	WG0192	6	551	1592775.529	0.012646	0.035979	-0.191608	0.052086	-0.202054	-0.257855	0.203095	0.06302521	3.872983346	0.743078631	331591.387	-767528.119	302748.626	824986.239	1	12	4	19	43	20	17	36	73	56	6	20	13	37	42	55	65	16	76	55	Male	Male
4941	4941	RM0006	WG0193	6	552	1627139.143	0.014701	-0.052673	-0.198492	-0.09263	-0.230699	-0.242732	0.226531	0.058823529	3.937003937	0.773636113	331591.387	-767528.119	-49629.666	814322.79	1	12	4	19	43	20	17	36	73	56	6	20	8	36	22	24	67	64	80	99	Male	Male
4942	4942	RM0006	WG0194	6	553	1629046.124	0.081755	0.067461	-0.074597	0.106291	-0.203858	-0.211532	0.156222	0.06302521	3.741657387	0.711092724	331591.387	-767528.119	-41042.86	818326.538	1	12	4	19	43	20	17	36	73	56	6	20	8	36	22	24	67	64	80	99	Male	Male
4944	4944	RM0006	WG0196	6	555	1629046.124	-0.011353	-0.03565	-0.210861	-0.045522	-0.282546	-0.278119	0.273404	0.054621849	4.062019202	0.786064816	331591.387	-767528.119	-41042.86	818326.538	1	12	4	19	43	20	17	36	73	56	6	20	8	36	22	24	67	64	80	99	Male	Male
4946	4946	RM0006	WG0198	6	557	1551785.263	-0.012479	-0.018005	-0.205424	-0.01587	-0.310454	-0.312537	0.414023	0.050420168	4.415880433	0.808013429	331591.387	-767528.119	163298.173	775104.338	1	12	4	19	43	20	17	36	73	56	6	20	13	16	28	14	65	3	36	18	Male	Male
4951	4951	RM0006	WG0203	6	562	1446434.876	-0.057463	-0.054678	-0.212563	-0.123775	-0.315217	-0.343115	0.296841	0.054621849	4.123105626	0.807871521	331591.387	-767528.119	311490.322	678767.078	1	12	4	19	43	20	17	36	73	56	6	20	13	37	49	47	18	18	12	96	Male	Male
4952	4952	RM0006	WG0204	6	563	1457800.693	-0.028963	-0.046273	-0.11669	-0.055028	-0.156191	-0.15007	0.203095	0.06302521	3.872983346	0.755085305	331591.387	-767528.119	309034.295	690098.046	1	12	4	19	43	20	17	36	73	56	6	20	13	37	49	47	18	18	12	96	Male	Male
4953	4953	RM0006	WG0205	6	564	1464716.341	0.117496	0.193094	-0.002787	0.308132	-0.223005	-0.212979	0.132785	0.067226891	3.674234614	0.664994522	331591.387	-767528.119	293312.919	696687.957	1	12	4	19	43	20	17	36	73	56	6	20	13	37	49	47	18	18	12	96	Male	Male
4954	4954	RM0006	WG0206	6	565	1482798.44	-0.039339	0.059782	-0.180891	0.139556	-0.260976	-0.26374	0.273404	0.058823529	4.062019202	0.755673424	331591.387	-767528.119	286785.951	714593.228	1	12	4	19	43	20	17	36	73	56	6	20	13	37	49	47	18	18	12	96	Male	Male
4955	4955	RM0006	WG0207	6	566	1473868.66	-0.066563	-0.097544	-0.285272	-0.164797	-0.451969	-0.462341	0.43746	0.042016807	4.472135955	0.864933345	331591.387	-767528.119	304043.379	706083.069	1	12	4	19	43	20	17	36	73	56	6	20	13	37	49	47	18	18	12	96	Male	Male
4956	4956	RM0006	WG0208	6	567	1482798.44	0.067766	0.01579	-0.079456	0.017184	-0.233251	-0.209221	0.226531	0.058823529	3.937003937	0.741890126	331591.387	-767528.119	286785.951	714593.228	1	12	4	19	43	20	17	36	73	56	6	20	13	37	49	47	18	18	12	96	Male	Male
4957	4957	RM0006	WG0209	6	568	976731.3703	-0.094137	-0.063296	-0.292216	-0.102646	-0.472007	-0.48041	0.320277	0.054621849	4.183300133	0.834567971	331591.387	-767528.119	-314091.002	-34658.129	1	12	4	19	43	20	17	36	73	56	9	8	11	9	36	6	51	77	9	45	Male	Male
4962	4962	RM0006	WG0214	6	573	345972.9292	0.242435	0.242294	0.30093	0.5298	0.265586	0.252463	-0.078143	0.092436975	3	0.509552094	331591.387	-767528.119	273726.219	-426428.588	1	12	4	19	43	20	17	36	73	56	5	1	22	8	4	46	50	5	30	94	Male	Male
4963	4963	RM0006	WG0215	6	574	560694.906	0.061332	0.04343	-0.008714	0.107128	-0.026767	-0.040081	0.156222	0.075630252	3.741657387	0.685801502	331591.387	-767528.119	161090.964	-233385.457	1	12	4	19	43	20	17	36	73	56	3	14	30	26	32	35	10	75	34	95	Male	Male
4964	4964	RM0006	WG0216	6	575	358436.5213	0.086407	0.046737	0.067734	0.088733	-0.188444	-0.157639	0.179658	0.071428571	3.807886553	0.700487638	331591.387	-767528.119	280099.826	-412809.415	1	12	4	19	43	20	17	36	73	56	5	1	22	8	4	46	50	5	30	94	Male	Male
4965	4965	RM0006	WG0217	6	576	377076.1483	-0.133275	-0.055517	-0.194074	-0.160675	-0.344546	-0.300627	0.36715	0.054621849	4.301162634	0.827454752	331591.387	-767528.119	249755.812	-399439.325	1	12	4	19	43	20	17	36	73	56	5	1	22	8	4	46	50	5	30	94	Male	Male
4966	4966	RM0006	WG0218	6	577	546215.7136	-0.052717	-0.017644	-0.153545	-0.016471	-0.195221	-0.230145	0.273404	0.06302521	4.062019202	0.769494741	331591.387	-767528.119	223736.778	-232066.646	1	12	4	19	43	20	17	36	73	56	5	16	7	26	31	35	58	79	34	50	Male	Male
4967	4967	RM0006	WG0219	6	578	554232.2144	-0.030875	-0.025511	-0.16059	-0.054362	-0.21487	-0.186209	0.249968	0.06302521	4	0.766555029	331591.387	-767528.119	226982.271	-223257.708	1	12	4	19	43	20	17	36	73	56	5	16	7	26	31	35	58	79	34	50	Male	Male
4968	4968	RM0006	WG0220	6	579	568248.3783	0.040513	0.03364	-0.069609	0.07103	-0.062854	-0.061654	0.156222	0.067226891	3.741657387	0.704781275	331591.387	-767528.119	337589.412	-199311.397	1	12	4	19	43	20	17	36	73	56	5	2	7	1	31	60	54	11	68	92	Male	Male
4969	4969	RM0006	WG0221	6	580	588917.0097	-0.103115	-0.057813	-0.224153	-0.176606	-0.234803	-0.247362	0.296841	0.06302521	4.123105626	0.80236211	331591.387	-767528.119	313898.026	-178876.958	1	12	4	19	43	20	17	36	73	56	5	2	7	1	31	60	54	11	68	48	Male	Male
4970	4970	RM0006	WG0222	6	581	599494.2447	0.206767	0.220213	0.18934	0.403648	0.140785	0.102556	0.039039	0.084033613	3.391164992	0.571613793	331591.387	-767528.119	312809.074	-168328.174	1	12	4	19	43	20	17	36	73	56	5	2	7	1	31	60	54	11	68	48	Male	Male
4975	4975	RM0006	WG0227	6	586	1631054.561	-0.108302	-0.059764	-0.366353	-0.145706	-0.228547	-0.275242	0.320277	0.06302521	4.183300133	0.813616971	331591.387	-767528.119	-27785	823442.526	1	12	4	19	43	20	17	36	73	56	6	20	8	36	22	24	67	64	80	99	Male	Male
4977	4977	RM0006	WG0229	6	588	1611653.328	0.071236	0.05544	-0.058863	0.08042	-0.397722	-0.347614	0.226531	0.058823529	3.937003937	0.745555146	331591.387	-767528.119	-26951.434	803736.816	1	12	4	19	43	20	17	36	73	56	6	20	8	36	22	24	67	64	80	99	Male	Male
4978	4978	RM0006	WG0230	6	589	1642306.176	0.07075	0.020785	0.042778	0.049237	0.027301	0.05971	0.085912	0.075630252	3.535533906	0.670408901	331591.387	-767528.119	4030.5	841780.254	1	12	4	19	43	20	17	36	73	56	6	20	8	36	22	23	25	2	5	46	Male	Male
4979	4979	RM0006	WG0231	6	590	1640409.956	-0.005013	-0.013667	-0.130509	-0.021265	-0.159913	-0.1773	0.249968	0.067226891	4	0.751537933	331591.387	-767528.119	-40212.098	830191.191	1	12	4	19	43	20	17	36	73	56	6	20	8	36	22	24	67	64	80	99	Male	Male
4980	4980	RM0006	WG0232	6	591	1637874.232	-0.041023	-0.016451	-0.119684	-0.046836	-0.154491	-0.09284	0.226531	0.06302521	3.937003937	0.75221508	331591.387	-767528.119	-10703.167	834179.232	1	12	4	19	43	20	17	36	73	56	6	20	8	36	22	24	67	2	5	99	Male	Male
4981	4981	RM0006	WG0233	6	592	1643209.209	0.012527	0.090518	-0.106692	0.173389	-0.157244	-0.122047	0.156222	0.067226891	3.741657387	0.702421079	331591.387	-767528.119	-58896.782	828609.561	1	12	4	19	43	20	17	36	73	56	6	20	8	36	22	24	67	64	80	99	Male	Male
4982	4982	RM0006	WG0234	6	593	1618673.97	0.225352	0.199294	0.221609	0.375702	0.059837	0.039871	0.062476	0.084033613	3.464101615	0.583796832	331591.387	-767528.119	-26036.616	811144.625	1	12	4	19	43	20	17	36	73	56	6	20	8	36	22	24	67	64	80	99	Male	Male
4983	4983	RM0006	WG0235	6	594	1640032.205	-0.098219	-0.060669	-0.329822	-0.085015	-0.475135	-0.485941	0.414023	0.042016807	4.415880433	0.859064253	331591.387	-767528.119	-40594.07	829714.386	1	12	4	19	43	20	17	36	73	56	6	20	8	36	22	24	67	64	80	99	Male	Male
4984	4984	RM0006	WG0236	6	595	1623945.906	0.102378	-0.008765	-0.050647	-0.014078	-0.068554	-0.095601	0.156222	0.071428571	3.741657387	0.707798146	331591.387	-767528.119	-19817.868	817940.847	1	12	4	19	43	20	17	36	73	56	6	20	8	36	22	24	67	64	80	99	Male	Male
4985	4985	RM0006	WG0237	6	596	1626652.116	-0.215252	-0.116652	-0.532029	-0.193428	-0.64021	-0.649581	0.460896	0.033613445	4.527692569	0.92879297	331591.387	-767528.119	-1953.346	824560.138	1	12	4	19	43	20	17	36	73	56	6	20	8	36	22	24	67	2	5	99	Male	Male
4986	4986	RM0006	WG0238	6	597	1622769.403	-0.059008	-0.068232	-0.353834	-0.13371	-0.317141	-0.325967	0.203095	0.054621849	3.872983346	0.803927091	331591.387	-767528.119	-20363.118	816614.729	1	12	4	19	43	20	17	36	73	56	6	20	8	36	22	24	67	64	80	99	Male	Male
4987	4987	RM0006	WG0239	6	598	1643197.304	-0.020722	-0.033698	-0.127971	-0.073056	-0.130562	-0.16004	0.203095	0.071428571	3.872983346	0.74704728	331591.387	-767528.119	-9659.496	839844.027	1	12	4	19	43	20	17	36	73	56	6	20	8	36	22	24	67	2	5	99	Male	Male
4988	4988	RM0006	WG0240	6	599	1646937.259	-0.086505	-0.017224	-0.376499	-0.024383	-0.683334	-0.646845	0.390587	0.033613445	4.358898944	0.871641192	331591.387	-767528.119	-69181.498	829902.139	1	12	4	19	43	20	17	36	73	56	6	20	8	36	22	24	67	64	80	99	Male	Male
4989	4989	RM0006	WG0241	6	600	1624198.659	-0.131416	-0.090052	-0.328515	-0.133909	-0.555498	-0.566484	0.484333	0.037815126	4.582575695	0.891634127	331591.387	-767528.119	-1413.32	822166.553	1	12	4	19	43	20	17	36	73	56	6	20	8	36	22	24	67	2	5	99	Male	Male
4990	4990	RM0006	WG0242	6	601	1632009.984	0.004772	0.018113	-0.163629	0.026182	-0.307815	-0.307527	0.296841	0.054621849	4.123105626	0.77503458	331591.387	-767528.119	-40585.876	821478.071	1	12	4	19	43	20	17	36	73	56	6	20	8	36	22	24	67	64	80	99	Male	Male
4991	4991	RM0006	WG0243	6	602	1615534.474	0.184511	0.221692	0.177676	0.30233	0.016941	0.000136	0.015603	0.079831933	3.31662479	0.592427266	331591.387	-767528.119	-22130.021	808807.125	1	12	4	19	43	20	17	36	73	56	6	20	8	36	22	24	67	64	80	99	Male	Male
4992	4992	RM0006	WG0244	6	603	1608775.093	-0.027226	-0.013319	-0.177716	-0.019592	-0.238891	-0.203788	0.249968	0.058823529	4	0.768230164	331591.387	-767528.119	-35108.021	798897.38	1	12	4	19	43	20	17	36	73	56	6	20	8	36	22	24	67	64	80	99	Male	Male
4993	4993	RM0006	WG0245	6	604	1628731.958	0.080577	0.104766	-0.050383	0.186727	-0.219655	-0.245342	0.226531	0.06302521	3.937003937	0.712031754	331591.387	-767528.119	15575.77	830252.192	1	12	4	19	43	20	17	36	73	56	6	20	8	36	22	23	25	2	5	46	Male	Male
4995	4995	RM0006	WG0247	6	606	1629609.165	-0.003521	-0.014765	-0.148777	-0.024248	-0.110566	-0.122433	0.203095	0.067226891	3.872983346	0.740440108	331591.387	-767528.119	-15975.13	824584.8	1	12	4	19	43	20	17	36	73	56	6	20	8	36	22	24	67	2	5	99	Male	Male
4996	4996	RM0006	WG0248	6	607	1615537.42	-0.046405	-0.014626	-0.304488	-0.022405	-0.491384	-0.469825	0.390587	0.042016807	4.358898944	0.837517066	331591.387	-767528.119	-22130.111	808810.124	1	12	4	19	43	20	17	36	73	56	6	20	8	36	22	24	67	64	80	99	Male	Male
5015	5015	RM0006	WG0267	6	626	1613198.067	-0.05668	-0.031748	-0.252958	-0.048392	-0.321997	-0.346611	0.343714	0.058823529	4.242640687	0.805656795	331591.387	-767528.119	87457.067	827089.841	1	12	4	19	43	20	17	36	73	56	6	20	13	16	28	23	25	3	36	46	Male	Male
5017	5017	RM0006	WG0269	6	628	1642171.873	-0.248351	-0.129065	-0.4584	-0.212088	-0.61514	-0.652942	0.554642	0.037815126	4.74341649	0.940180205	331591.387	-767528.119	-27215.939	834965.489	1	12	4	19	43	20	17	36	73	56	6	20	8	36	22	24	67	64	80	99	Male	Male
5018	5018	RM0006	WG0270	6	629	1592651.275	-0.041146	0.032662	-0.259077	0.053231	-0.266069	-0.321538	0.296841	0.054621849	4.123105626	0.780067633	331591.387	-767528.119	113177.827	810075.634	1	12	4	19	43	20	17	36	73	56	6	20	13	16	28	14	65	3	36	18	Male	Male
5019	5019	RM0006	WG0271	6	630	1390274.193	-0.102748	-0.102623	-0.344249	-0.117854	-0.576234	-0.563446	0.43746	0.042016807	4.472135955	0.88117882	331591.387	-767528.119	172748.747	613642.163	1	12	4	19	43	20	17	36	73	56	6	20	13	37	49	16	18	17	12	96	Male	Male
5022	5022	RM0006	WG0274	6	633	986160.2745	-0.095381	-0.056259	-0.287548	-0.131513	-0.376118	-0.353762	0.296841	0.050420168	4.123105626	0.823883488	331591.387	-767528.119	-266812.931	16324.137	1	12	4	19	43	20	17	36	73	56	9	8	11	4	36	6	7	39	59	54	Male	Male
5024	5024	RM0006	WG0277	6	635	971576.1968	0.199347	0.073109	0.171095	0.150596	0.031915	0.049136	0.039039	0.075630252	3.391164992	0.627121101	331591.387	-767528.119	-293477.305	-23720.727	1	12	4	19	43	20	17	36	73	56	9	8	11	9	36	6	51	77	54	45	Male	Male
5026	5026	RM0006	WG0281	6	637	953039.1013	-0.118381	-0.078382	-0.314879	-0.124817	-0.409641	-0.419287	0.36715	0.050420168	4.301162634	0.845981919	331591.387	-767528.119	-254796.284	-16240.539	1	12	4	19	43	20	17	36	73	56	9	8	11	4	36	6	7	51	11	54	Male	Male
5029	5029	RM0006	WG0284	6	640	970077.9989	0.125227	0.018308	0.049944	0.029605	-0.162088	-0.122416	0.179658	0.067226891	3.807886553	0.705525429	331591.387	-767528.119	-255471.866	4746.483	1	12	4	19	43	20	17	36	73	56	9	8	11	4	36	6	7	39	59	54	Male	Male
5030	5030	RM0006	WG0285	6	641	944783.0558	0.125936	0.016048	0.035693	0.026509	-0.141804	-0.13276	0.156222	0.067226891	3.741657387	0.702696108	331591.387	-767528.119	-232120.139	-9343.222	1	12	4	19	43	20	17	36	73	56	9	8	11	4	36	6	7	51	11	54	Male	Male
5032	5032	RM0006	WG0287	6	643	258023.626	0.141495	0.111995	0.130537	0.251582	0.158665	0.17313	0.062476	0.084033613	3.464101615	0.607755402	331591.387	-767528.119	472416.409	-551323.344	1	12	4	19	43	20	17	36	73	56	1	11	19	32	34	53	42	23	69	21	Male	Male
5034	5034	RM0006	WG0289	6	645	448964.8192	-0.123074	-0.02302	-0.28948	-0.055837	-0.198606	-0.193926	0.343714	0.058823529	4.242640687	0.80027163	331591.387	-767528.119	437370.088	-331202.237	1	12	4	19	43	20	17	36	73	56	5	17	14	11	30	45	12	21	25	22	Male	Male
5035	5035	RM0006	WG0290	6	646	180401.9813	0.123416	0.064943	0.145179	0.184418	0.163727	0.171879	0.039039	0.088235294	3.391164992	0.613299062	331591.387	-767528.119	412226.41	-606150.091	1	12	4	19	43	20	17	36	73	56	1	11	23	32	8	50	41	80	82	83	Male	Male
5038	5038	RM0006	WG0298	6	649	161033.6153	-0.087161	-0.037451	-0.205955	-0.137218	-0.142209	-0.165765	0.226531	0.067226891	3.937003937	0.771388207	331591.387	-767528.119	436549.952	-645398.987	1	12	4	19	43	20	17	36	73	56	1	11	23	12	8	50	43	29	82	83	Male	Male
5042	5042	RM0006	WG0303	6	653	372697.2227	-0.010399	-0.002996	-0.064861	-0.008543	-0.196074	-0.176587	0.226531	0.067226891	3.937003937	0.744289687	331591.387	-767528.119	703616.521	-745155.826	1	12	4	19	43	20	17	36	73	56	10	15	9	10	39	7	36	70	51	66	Male	Male
5044	5044	RM0006	WG0305	6	655	1066.455872	0.271616	0.139045	0.347499	0.229068	0.252447	0.22595	-0.10158	0.096638655	2.915475947	0.534403354	331591.387	-767528.119	330544.796	-767732.998	1	12	4	19	43	20	17	36	73	56	1	12	4	19	43	20	17	36	73	56	Male	Male
5048	5048	RM0006	WG0311	6	659	228758.5692	-0.066539	0.008735	-0.188284	0.030918	-0.08654	-0.101231	0.179658	0.075630252	3.807886553	0.730121151	331591.387	-767528.119	342457.571	-539027.771	1	12	4	19	43	20	17	36	73	56	1	11	3	8	29	28	45	63	23	91	Male	Male
5049	5049	RM0006	WG0313	6	660	258023.626	0.150546	0.105013	0.159091	0.269177	0.195837	0.15116	0.015603	0.088235294	3.31662479	0.593397615	331591.387	-767528.119	472416.409	-551323.344	1	12	4	19	43	20	17	36	73	56	1	11	19	32	34	53	42	23	69	21	Male	Male
5050	5050	RM0006	WG0317	6	661	465981.2195	0.036155	0.056017	-0.031442	0.203936	0.099381	0.071616	0.062476	0.084033613	3.464101615	0.648144894	331591.387	-767528.119	635016.212	-413873.1	1	12	4	19	43	20	17	36	73	56	10	13	1	31	21	33	27	55	46	3	Male	Male
5053	5053	RM0006	WG0328	6	664	432963.3808	0.046091	0.039842	0.051097	0.139276	0.057535	0.06702	0.085912	0.079831933	3.535533906	0.6585262	331591.387	-767528.119	758149.248	-841728.391	1	12	4	19	43	20	17	36	73	56	10	15	17	10	39	7	3	43	29	74	Male	Male
5068	5068	RM0006	WG0345	6	679	304142.9883	0.206201	0.177909	0.240637	0.437369	0.196356	0.252806	0.039039	0.092436975	3.391164992	0.55578583	331591.387	-767528.119	603413.379	-631088.528	1	12	4	19	43	20	17	36	73	56	10	19	12	28	5	36	9	74	22	78	Male	Male
5069	5069	RM0006	WG0346	6	680	307156.4877	0.197369	0.167446	0.213671	0.405513	0.216949	0.243523	0.015603	0.092436975	3.31662479	0.557633779	331591.387	-767528.119	585756.271	-595059.804	1	12	4	19	43	20	17	36	73	56	10	19	12	28	38	57	21	41	22	90	Male	Male
5070	5070	RM0006	WG0347	6	681	307420.0738	0.094623	0.039435	0.05399	0.116633	0.028063	0.070626	0.109349	0.075630252	3.605551275	0.662838936	331591.387	-767528.119	586181.698	-595217.715	1	12	4	19	43	20	17	36	73	56	10	19	12	28	38	57	21	41	22	90	Male	Male
5071	5071	RM0006	WG0348	6	682	269646.3561	-0.022309	-0.014699	-0.120697	-0.042587	-0.143473	-0.144241	0.179658	0.067226891	3.807886553	0.741413341	331591.387	-767528.119	587573.693	-682780.161	1	12	4	19	43	20	17	36	73	56	10	19	12	28	2	36	9	57	85	12	Male	Male
5072	5072	RM0006	WG0349	6	683	266257.282	0.075223	0.044397	0.04381	0.143143	0.046592	0.027829	0.062476	0.088235294	3.464101615	0.647221535	331591.387	-767528.119	568516.545	-646039.808	1	12	4	19	43	20	17	36	73	56	10	19	12	28	2	36	9	74	7	12	Male	Male
5073	5073	RM0006	WG0350	6	684	288078.9354	0.089314	0.045479	0.082147	0.119708	0.016543	0.005392	0.109349	0.088235294	3.605551275	0.655057402	331591.387	-767528.119	594409.025	-649560.487	1	12	4	19	43	20	17	36	73	56	10	19	12	28	2	36	9	74	85	12	Male	Male
5074	5074	RM0006	WG0351	6	685	291054.6354	-0.038507	-0.006176	-0.116662	-0.016829	-0.141642	-0.173651	0.226531	0.075630252	3.937003937	0.742047893	331591.387	-767528.119	603163.122	-662830.49	1	12	4	19	43	20	17	36	73	56	10	19	12	28	2	36	9	57	85	12	Male	Male
5075	5075	RM0006	WG0353	6	686	328590.8241	0.105998	0.14019	0.095167	0.423255	0.099245	0.144804	0.039039	0.079831933	3.391164992	0.601516059	331591.387	-767528.119	659915.811	-780756.961	1	12	4	19	43	20	17	36	73	56	10	15	9	10	39	7	36	70	89	66	Male	Male
5076	5076	RM0006	WG0354	6	687	331529.3379	-0.131517	-0.035561	-0.236894	-0.110189	-0.199678	-0.186429	0.36715	0.06302521	4.301162634	0.803714815	331591.387	-767528.119	662943.435	-756687.356	1	12	4	19	43	20	17	36	73	56	10	15	9	10	39	7	36	70	89	66	Male	Male
5077	5077	RM0006	WG0355	6	688	293631.1669	0.096213	0.029968	0.087191	0.091637	0.068166	0.076578	0.085912	0.084033613	3.535533906	0.651491778	331591.387	-767528.119	569194.39	-595005.439	1	12	4	19	43	20	17	36	73	56	10	19	12	28	38	57	21	74	22	90	Male	Male
5080	5080	RM0006	WG0358	6	691	395295.5848	0.156903	0.07061	0.158398	0.208301	0.09781	0.150748	0.062476	0.079831933	3.464101615	0.620948661	331591.387	-767528.119	726725.181	-778836.71	1	12	4	19	43	20	17	36	73	56	10	15	9	10	39	7	36	70	51	66	Male	Male
5083	5083	RM0006	WG0361	6	694	320761.5194	0.018077	0.028247	0.007769	0.091016	0.004879	0.029416	0.179658	0.079831933	3.807886553	0.688245711	331591.387	-767528.119	652346.688	-765530.812	1	12	4	19	43	20	17	36	73	56	10	15	9	10	39	7	36	70	89	66	Male	Male
5085	5085	RM0006	WG0364	6	696	498503.4913	0.068912	0.036076	0.013083	0.098763	0.024628	0.057551	0.132785	0.071428571	3.674234614	0.677397598	331591.387	-767528.119	326547.161	-269050.149	1	12	4	19	43	20	17	36	73	56	5	16	7	23	31	39	47	1	21	86	Male	Male
5087	5087	RM0006	WG0366	6	698	372665.8375	0.10999	0.044725	0.148114	0.141535	0.106678	0.110099	0.062476	0.084033613	3.464101615	0.633533432	331591.387	-767528.119	636012.836	-552569.035	1	12	4	19	43	20	17	36	73	56	10	19	12	5	20	11	14	48	90	28	Male	Male
5088	5088	RM0006	WG0367	6	699	406653.9574	0.0867	0.07504	0.077566	0.204296	-0.017677	0.006024	0.085912	0.071428571	3.535533906	0.656206064	331591.387	-767528.119	422495	-371164.682	1	12	4	19	43	20	17	36	73	56	5	1	14	24	11	59	32	32	4	19	Male	Male
5089	5089	RM0006	WG0368	6	700	436307.3976	0.136113	0.062869	0.041867	0.107021	-0.114849	-0.082327	0.203095	0.067226891	3.872983346	0.692029905	331591.387	-767528.119	403004.836	-337104.764	1	12	4	19	43	20	17	36	73	56	5	17	14	11	45	52	2	44	62	27	Male	Male
5090	5090	RM0006	WG0369	6	701	340595.7717	-0.007704	-0.021455	0.014374	-0.056404	-0.179405	-0.125206	0.226531	0.067226891	3.937003937	0.742089672	331591.387	-767528.119	639713.29	-622385.525	1	12	4	19	43	20	17	36	73	56	10	19	12	28	5	57	21	41	22	78	Male	Male
5091	5091	RM0006	WG0370	6	702	343377.6484	0.032489	0.022416	0.012217	0.057924	-0.064684	-0.011356	0.226531	0.067226891	3.937003937	0.711829881	331591.387	-767528.119	631493.153	-600294.33	1	12	4	19	43	20	17	36	73	56	10	19	12	5	5	57	21	41	22	78	Male	Male
5094	5094	RM0006	WG0373	6	705	481129.2834	0.003622	0.018297	-0.118325	0.017101	-0.198904	-0.178818	0.203095	0.06302521	3.872983346	0.740787	331591.387	-767528.119	408886.954	-292648.363	1	12	4	19	43	20	17	36	73	56	5	17	14	33	35	52	2	76	72	14	Male	Male
5095	5095	RM0006	WG0374	6	706	419148.011	-0.019422	-0.035284	-0.115294	-0.076228	-0.215242	-0.219639	0.226531	0.067226891	3.937003937	0.760695306	331591.387	-767528.119	666380.242	-515334.785	1	12	4	19	43	20	17	36	73	56	10	13	1	5	6	11	14	48	13	20	Male	Male
5096	5096	RM0006	WG0375	6	707	359423.3261	-0.075517	-0.017748	-0.114682	-0.054422	-0.11854	-0.057888	0.273404	0.067226891	4.062019202	0.756649892	331591.387	-767528.119	629375.523	-566257.814	1	12	4	19	43	20	17	36	73	56	10	19	12	5	20	57	21	41	90	63	Male	Male
5097	5097	RM0006	WG0376	6	708	433349.3743	0.002546	0.047736	-0.122244	0.087339	-0.23009	-0.214109	0.249968	0.06302521	4	0.742369411	331591.387	-767528.119	670004.47	-496847.005	1	12	4	19	43	20	17	36	73	56	10	13	1	5	6	11	14	48	13	20	Male	Male
5098	5098	RM0006	WG0377	6	709	364189.5636	0.041345	0.000928	-0.088194	0.002159	-0.152	-0.139574	0.156222	0.067226891	3.741657387	0.723776529	331591.387	-767528.119	320202.878	-403516.663	1	12	4	19	43	20	17	36	73	56	5	1	22	24	4	46	50	5	30	94	Male	Male
5101	5101	RM0006	WG0380	6	712	465027.5236	-0.030165	-0.023011	-0.097125	-0.053395	-0.22645	-0.155523	0.249968	0.06302521	4	0.761501712	331591.387	-767528.119	638714.172	-418348.806	1	12	4	19	43	20	17	36	73	56	10	13	1	31	21	33	27	55	46	3	Male	Male
5102	5102	RM0006	WG0381	6	713	552538.0667	0.105558	0.050407	-0.014015	0.102284	-0.122464	-0.131204	0.179658	0.071428571	3.807886553	0.696809181	331591.387	-767528.119	295256.549	-216186.034	1	12	4	19	43	20	17	36	73	56	5	16	7	23	31	39	48	1	21	87	Male	Male
5103	5103	RM0006	WG0382	6	714	305402.6701	-0.011647	-0.013841	-0.09671	-0.0449	-0.037898	-0.031545	0.156222	0.075630252	3.741657387	0.71786228	331591.387	-767528.119	612660.307	-648066.606	1	12	4	19	43	20	17	36	73	56	10	19	12	28	2	36	9	74	85	12	Male	Male
5104	5104	RM0006	WG0383	6	715	296746.2403	0.141229	0.067486	0.166953	0.218282	0.258063	0.284852	-0.007834	0.092436975	3.240370349	0.586005484	331591.387	-767528.119	461621.644	-500787.677	1	12	4	19	43	20	17	36	73	56	1	11	19	30	34	53	16	23	88	36	Male	Male
5105	5105	RM0006	WG0384	6	716	402898.2403	-0.097558	-0.059188	-0.204995	-0.103341	-0.386215	-0.396176	0.460896	0.050420168	4.527692569	0.844194721	331591.387	-767528.119	565085.773	-439187.802	1	12	4	19	43	20	17	36	73	56	10	13	1	31	1	33	27	55	46	82	Male	Male
5106	5106	RM0006	WG0385	6	717	290599.6725	0.201993	0.072951	0.185671	0.166953	0.052091	0.054162	0.039039	0.079831933	3.391164992	0.620420362	331591.387	-767528.119	538924.101	-563907.601	1	12	4	19	43	20	17	36	73	56	10	19	19	28	38	17	42	23	69	90	Male	Male
5108	5108	RM0006	WG0387	6	719	299067.8268	0.239866	0.257851	0.190059	0.381048	-0.170522	-0.072678	0.203095	0.071428571	3.872983346	0.623912816	331591.387	-767528.119	398228.443	-475978.693	1	12	4	19	43	20	17	36	73	56	1	1	22	8	29	28	45	63	56	2	Male	Male
5110	5110	RM0006	WG0389	6	721	359423.3261	0.016882	-0.004137	0.000129	-0.012267	-0.014561	0.013012	0.156222	0.075630252	3.741657387	0.702126959	331591.387	-767528.119	629375.523	-566257.814	1	12	4	19	43	20	17	36	73	56	10	19	12	5	20	57	21	41	90	63	Male	Male
5117	5117	RM0006	WG0396	6	728	478678.7048	0.019622	0.041033	-0.016252	0.126337	-0.010047	-0.013995	0.156222	0.079831933	3.741657387	0.684479927	331591.387	-767528.119	251342.651	-295624.058	1	12	4	19	43	20	17	36	73	56	5	16	7	23	31	39	58	79	34	50	Male	Male
5118	5118	RM0006	WG0397	6	729	389019.7045	-0.052839	-0.000297	-0.112117	-0.00097	-0.122582	-0.101901	0.226531	0.067226891	3.937003937	0.743193406	331591.387	-767528.119	410703.807	-386637.642	1	12	4	19	43	20	17	36	73	56	5	1	15	24	11	59	32	32	4	24	Male	Male
5121	5121	RM0006	WG0400	6	732	452153.8585	-0.106585	-0.067469	-0.260334	-0.16774	-0.369885	-0.361778	0.320277	0.054621849	4.183300133	0.828066341	331591.387	-767528.119	639404.357	-436326.84	1	12	4	19	43	20	17	36	73	56	10	13	1	31	21	33	27	55	46	3	Male	Male
5125	5125	RM0006	WG0404	6	736	398467.5136	0.132541	0.102866	0.123881	0.272347	0.173081	0.218723	0.039039	0.092436975	3.391164992	0.595814349	331591.387	-767528.119	390410.115	-373425.7	1	12	4	19	43	20	17	36	73	56	5	1	14	24	45	59	32	73	4	100	Male	Male
5126	5126	RM0006	WG0405	6	737	488663.7115	-0.014974	0.024326	-0.155971	0.053037	-0.100904	-0.110605	0.179658	0.071428571	3.807886553	0.723197077	331591.387	-767528.119	367981.031	-280221.217	1	12	4	19	43	20	17	36	73	56	5	3	10	33	35	52	2	76	20	40	Male	Male
5128	5128	RM0006	WG0407	6	739	326403.1576	0.00308	0.017498	-0.055766	0.049292	-0.012005	-0.068361	0.156222	0.079831933	3.741657387	0.700170594	331591.387	-767528.119	615666.055	-606777.989	1	12	4	19	43	20	17	36	73	56	10	19	12	28	5	57	21	41	22	78	Male	Male
5129	5129	RM0006	WG0408	6	740	326403.1576	-0.081951	-0.036958	-0.218971	-0.124619	-0.147715	-0.175405	0.203095	0.067226891	3.872983346	0.767835775	331591.387	-767528.119	615666.055	-606777.989	1	12	4	19	43	20	17	36	73	56	10	19	12	28	5	57	21	41	22	78	Male	Male
5131	5131	RM0006	WG0410	6	742	399428.5198	-0.080385	-0.071879	-0.278058	-0.152997	-0.422043	-0.404161	0.390587	0.050420168	4.358898944	0.843956345	331591.387	-767528.119	602687.671	-474185.406	1	12	4	19	43	20	17	36	73	56	10	13	1	31	1	11	27	55	46	82	Male	Male
5135	5135	RM0006	WG0414	6	746	530270.844	0.153751	0.083192	0.148424	0.194139	0.128832	0.121059	0.015603	0.084033613	3.31662479	0.610167528	331591.387	-767528.119	346051.271	-237454.464	1	12	4	19	43	20	17	36	73	56	5	3	10	23	35	39	47	1	21	75	Male	Male
5136	5136	RM0006	WG0415	6	747	277346.2636	-0.013649	-0.002403	-0.04147	-0.00575	-0.089184	-0.062909	0.249968	0.067226891	4	0.735355323	331591.387	-767528.119	368188.281	-492607.008	1	12	4	19	43	20	17	36	73	56	1	11	22	8	29	28	45	63	56	32	Male	Male
5137	5137	RM0006	WG0416	6	748	376462.2116	-0.023581	0.00326	-0.131711	0.007636	-0.174143	-0.192824	0.203095	0.06302521	3.872983346	0.746842593	331591.387	-767528.119	426498.91	-403225.554	1	12	4	19	43	20	17	36	73	56	5	1	15	24	11	59	32	8	16	35	Male	Male
5143	5143	RM0006	WG0422	6	754	458277.6607	-0.044595	0.006182	-0.114555	0.020808	-0.104498	-0.073158	0.203095	0.067226891	3.872983346	0.734054106	331591.387	-767528.119	466180.35	-329459.374	1	12	4	19	43	20	17	36	73	56	5	17	14	11	30	45	12	21	25	22	Male	Male
5144	5144	RM0006	WG0423	6	755	326887.0183	0.009465	0.004949	-0.051641	0.013388	-0.140009	-0.121873	0.203095	0.071428571	3.872983346	0.726319837	331591.387	-767528.119	507673.366	-492118.861	1	12	4	19	43	20	17	36	73	56	10	11	19	30	34	17	24	23	41	36	Male	Male
5145	5145	RM0006	WG0424	6	756	381596.3712	0.11187	0.082615	0.086138	0.219767	-0.021188	1.10E-05	0.062476	0.084033613	3.464101615	0.637947094	331591.387	-767528.119	417833.048	-395804.88	1	12	4	19	43	20	17	36	73	56	5	1	15	24	11	59	32	32	16	9	Male	Male
5147	5147	RM0006	WG0426	6	758	458059.2483	-0.008805	-0.019469	-0.063219	-0.049174	-0.232553	-0.193984	0.226531	0.06302521	3.937003937	0.755175852	331591.387	-767528.119	630881.76	-420766.605	1	12	4	19	43	20	17	36	73	56	10	13	1	31	21	33	27	55	46	3	Male	Male
5149	5149	RM0006	WG0429	6	760	333447.8383	-0.028571	-0.018464	-0.062942	-0.065802	-0.025915	-0.048209	0.179658	0.075630252	3.807886553	0.723776615	331591.387	-767528.119	318754.212	-434327.477	1	12	4	19	43	20	17	36	73	56	5	1	22	8	4	46	50	5	30	94	Male	Male
5156	5156	RM0006	WG0436	6	767	293749.3662	-0.04709	-0.002238	-0.14067	-0.007026	-0.103479	-0.113768	0.203095	0.067226891	3.872983346	0.740968362	331591.387	-767528.119	466877.664	-506786.267	1	12	4	19	43	20	17	36	73	56	1	11	19	30	34	53	16	23	88	36	Male	Male
5157	5157	RM0006	WG0437	6	768	300561.3184	0.093375	0.0487	0.114116	0.159333	0.207536	0.228545	0.039039	0.092436975	3.391164992	0.614183999	331591.387	-767528.119	619073.434	-679828.753	1	12	4	19	43	20	17	36	73	56	10	19	12	28	2	36	9	57	85	12	Male	Male
5158	5158	RM0006	WG0438	6	769	264049.8732	-0.002742	-0.01534	-0.018766	-0.042465	-0.171374	-0.17515	0.226531	0.071428571	3.937003937	0.740479867	331591.387	-767528.119	499999.515	-564153.986	1	12	4	19	43	20	17	36	73	56	10	11	19	32	34	17	42	23	69	21	Male	Male
5159	5159	RM0006	WG0439	6	770	446710.4954	0.031413	0.017505	0.042935	0.048111	-0.008382	0.044865	0.203095	0.075630252	3.872983346	0.695983546	331591.387	-767528.119	615277.877	-422459.659	1	12	4	19	43	20	17	36	73	56	10	13	1	31	48	33	27	55	46	82	Male	Male
5162	5162	RM0006	WG0442	6	773	289169.9932	0.027279	0.029128	0.023747	0.099908	0.081233	0.15627	0.132785	0.079831933	3.674234614	0.668058079	331591.387	-767528.119	452209.646	-504715.409	1	12	4	19	43	20	17	36	73	56	1	11	19	30	34	53	16	23	88	36	Male	Male
5164	5164	RM0006	WG0444	6	775	362754.1307	-0.136973	-0.071802	-0.274749	-0.161513	-0.407786	-0.355895	0.390587	0.050420168	4.358898944	0.847424079	331591.387	-767528.119	487706.301	-440085.463	1	12	4	19	43	20	17	36	73	56	5	1	15	30	25	40	39	35	52	73	Male	Male
5166	5166	RM0006	WG0446	6	777	475837.5418	-0.013796	-0.027908	-0.183268	-0.036231	-0.278365	-0.265217	0.296841	0.050420168	4.123105626	0.788786243	331591.387	-767528.119	383180.849	-294495.463	1	12	4	19	43	20	17	36	73	56	5	17	10	33	35	52	2	76	20	40	Male	Male
5167	5167	RM0006	WG0447	6	778	292907.3484	-0.247205	-0.107607	-0.493149	-0.346042	-0.481572	-0.512013	0.43746	0.050420168	4.472135955	0.90828588	331591.387	-767528.119	456903.531	-502779.972	1	12	4	19	43	20	17	36	73	56	1	11	19	30	34	53	16	23	88	36	Male	Male
5168	5168	RM0006	WG0448	6	779	467412.6765	-0.100274	-0.073894	-0.260251	-0.158068	-0.326939	-0.368069	0.343714	0.058823529	4.242640687	0.82598134	331591.387	-767528.119	641910.812	-417990.618	1	12	4	19	43	20	17	36	73	56	10	13	1	31	21	33	27	55	46	3	Male	Male
5172	5172	RM0006	WG0452	6	783	186857.0517	0.020495	0.031316	0.002039	0.083091	-0.034879	-0.034949	0.226531	0.075630252	3.937003937	0.703975272	331591.387	-767528.119	503866.398	-695161.84	1	12	4	19	43	20	17	36	73	56	10	19	29	12	2	36	43	29	7	12	Male	Male
5175	5175	RM0006	WG0455	6	786	326008.987	0.088902	0.053785	0.083417	0.136664	0.008011	0.037471	0.132785	0.075630252	3.674234614	0.664682112	331591.387	-767528.119	623517.426	-622403.871	1	12	4	19	43	20	17	36	73	56	10	19	12	28	5	57	21	41	22	78	Male	Male
5178	5178	RM0006	WG0458	6	789	457399.3085	0.135379	0.071963	0.093311	0.148972	0.017042	-0.002511	0.085912	0.084033613	3.535533906	0.643327428	331591.387	-767528.119	467916.069	-330916.497	1	12	4	19	43	20	17	36	73	56	5	17	14	11	30	45	12	21	25	22	Male	Male
5179	5179	RM0006	WG0459	6	790	375940.8331	0.025338	-0.02427	-0.089144	-0.07007	-0.191485	-0.209477	0.156222	0.06302521	3.741657387	0.743031052	331591.387	-767528.119	424897.413	-403350.284	1	12	4	19	43	20	17	36	73	56	5	1	15	24	11	59	32	8	16	35	Male	Male
5182	5182	RM0006	WG0462	6	793	466963.0372	0.057047	0.034243	0.050028	0.109172	0.106853	0.071777	0.109349	0.088235294	3.605551275	0.654839123	331591.387	-767528.119	669771.07	-445520.386	1	12	4	19	43	20	17	36	73	56	10	13	1	31	21	33	27	55	46	3	Male	Male
5183	5183	RM0006	WG0463	6	794	457399.3085	-0.030508	0.001902	-0.118667	0.004965	-0.185416	-0.154254	0.203095	0.067226891	3.872983346	0.742683305	331591.387	-767528.119	467916.069	-330916.497	1	12	4	19	43	20	17	36	73	56	5	17	14	11	30	45	12	21	25	22	Male	Male
5187	5187	RM0006	WG0467	6	798	533277.2174	0.083761	-0.008842	0.025753	-0.021503	-0.139619	-0.0463	0.109349	0.067226891	3.605551275	0.703107843	331591.387	-767528.119	312226.224	-234602.626	1	12	4	19	43	20	17	36	73	56	5	16	7	23	31	39	48	1	21	87	Male	Male
5188	5188	RM0006	WG0468	6	799	487920.7814	0.157767	0.196675	0.144842	0.423532	0.098872	0.084056	0.062476	0.079831933	3.464101615	0.5916092	331591.387	-767528.119	379035.261	-281919.462	1	12	4	19	43	20	17	36	73	56	5	3	10	33	35	52	2	76	20	40	Male	Male
5190	5190	RM0006	WG0470	6	801	460760.3468	-0.09607	-0.077276	-0.272767	-0.119426	-0.413967	-0.361984	0.43746	0.046218487	4.472135955	0.851167353	331591.387	-767528.119	599800.071	-392876.015	1	12	4	19	43	20	17	36	73	56	10	13	1	31	48	33	27	55	46	82	Male	Male
5191	5191	RM0006	WG0471	6	802	502656.3658	-0.004601	-0.03829	-0.110151	-0.079259	-0.214272	-0.224539	0.249968	0.06302521	4	0.766315605	331591.387	-767528.119	462620.941	-282250.18	1	12	4	19	43	20	17	36	73	56	5	17	14	11	30	45	12	21	25	22	Male	Male
5192	5192	RM0006	WG0472	6	803	393596.4475	-0.027377	-0.018868	-0.143596	-0.059896	-0.08552	-0.133668	0.156222	0.079831933	3.741657387	0.728421854	331591.387	-767528.119	689620.759	-604025.421	1	12	4	19	43	20	17	36	73	56	10	19	12	5	13	27	63	30	84	29	Male	Male
5193	5193	RM0006	WG0473	6	804	260920.6515	0.106928	0.045656	0.129775	0.123563	0.11529	0.124094	0.085912	0.088235294	3.535533906	0.635405244	331591.387	-767528.119	579277.363	-685483.962	1	12	4	19	43	20	17	36	73	56	10	19	12	28	2	36	9	57	85	12	Male	Male
5194	5194	RM0006	WG0474	6	805	239151.179	-0.12435	-0.036358	-0.278946	-0.113959	-0.239143	-0.23707	0.296841	0.058823529	4.123105626	0.803206205	331591.387	-767528.119	351165.758	-529179.361	1	12	4	19	43	20	17	36	73	56	1	11	3	8	29	28	45	63	23	91	Male	Male
5195	5195	RM0006	WG0475	6	806	294346.8724	-0.155977	-0.058934	-0.241936	-0.174729	-0.428429	-0.373441	0.36715	0.050420168	4.301162634	0.845283752	331591.387	-767528.119	356153.217	-474207.82	1	12	4	19	43	20	17	36	73	56	1	1	22	8	29	28	45	63	56	32	Male	Male
5196	5196	RM0006	WG0476	6	807	237921.1662	-0.070404	-0.030529	-0.133901	-0.109215	-0.221521	-0.154009	0.226531	0.06302521	3.937003937	0.769155812	331591.387	-767528.119	355661.41	-530827.643	1	12	4	19	43	20	17	36	73	56	1	11	3	8	29	28	45	63	23	91	Male	Male
5197	5197	RM0006	WG0477	6	808	372883.1712	-0.012723	-0.007033	-0.162531	-0.023685	-0.092014	-0.10597	0.132785	0.067226891	3.674234614	0.728512819	331591.387	-767528.119	425132.755	-406568.465	1	12	4	19	43	20	17	36	73	56	5	1	15	24	11	59	32	8	16	35	Male	Male
5198	5198	RM0006	WG0478	6	809	218220.4475	0.021746	0.07011	-0.105077	0.157713	-0.128179	-0.143211	0.132785	0.071428571	3.674234614	0.698155936	331591.387	-767528.119	472301.425	-600732.289	1	12	4	19	43	20	17	36	73	56	1	11	23	32	8	50	42	23	69	21	Male	Male
5199	5199	RM0006	WG0479	6	810	325332.8634	-0.031071	-0.018221	-0.098084	-0.039876	-0.196984	-0.207832	0.249968	0.067226891	4	0.757975911	331591.387	-767528.119	509563.206	-495191.005	1	12	4	19	43	20	17	36	73	56	10	11	19	30	34	17	24	23	41	36	Male	Male
5200	5200	RM0006	WG0480	6	811	391570.1295	0.116277	0.043657	0.106382	0.119827	0.053391	0.065176	0.085912	0.079831933	3.535533906	0.648763019	331591.387	-767528.119	688182.578	-605757.019	1	12	4	19	43	20	17	36	73	56	10	19	12	5	13	27	63	30	84	29	Male	Male
5206	5206	RM0006	WG0486	6	817	703617.2142	0.056607	0.03864	-0.009472	0.070353	-0.053519	-0.032872	0.179658	0.071428571	3.807886553	0.697397963	331591.387	-767528.119	-124203.953	-231498.463	1	12	4	19	43	20	17	36	73	56	8	8	28	13	36	4	4	47	86	88	Male	Male
5207	5207	RM0006	WG0487	6	818	680129.659	-0.038532	-0.020278	-0.263131	-0.032953	-0.352193	-0.330941	0.249968	0.058823529	4	0.788445526	331591.387	-767528.119	-137227.068	-274795.322	1	12	4	19	43	20	17	36	73	56	8	8	28	13	36	4	4	47	86	25	Male	Male
5213	5213	RM0006	WG0493	6	824	663399.1095	-0.070754	-0.034894	-0.206468	-0.062699	-0.282293	-0.298004	0.296841	0.058823529	4.123105626	0.79471401	331591.387	-767528.119	-128701.55	-289795.149	1	12	4	19	43	20	17	36	73	56	8	8	28	13	36	4	4	47	86	25	Male	Male
5215	5215	RM0006	WG0495	6	826	647854.6839	-0.038944	-0.0045	-0.148801	-0.008456	-0.13511	-0.11328	0.249968	0.06302521	4	0.752773625	331591.387	-767528.119	-104967.053	-288850.336	1	12	4	19	43	20	17	36	73	56	8	8	28	13	36	4	4	47	86	25	Male	Male
5216	5216	RM0006	WG0496	6	827	669881.3806	0.041855	0.045996	-0.029734	0.067146	-0.083378	-0.057116	0.156222	0.071428571	3.741657387	0.698476158	331591.387	-767528.119	-127961.191	-280134.549	1	12	4	19	43	20	17	36	73	56	8	8	28	13	36	4	4	47	86	25	Male	Male
5217	5217	RM0006	WG0497	6	828	667894.1453	-0.069971	0.019853	-0.151667	0.033132	-0.281617	-0.246803	0.43746	0.054621849	4.472135955	0.79774335	331591.387	-767528.119	-108206.568	-264874.811	1	12	4	19	43	20	17	36	73	56	8	8	28	13	36	4	4	47	86	25	Male	Male
5218	5218	RM0006	WG0498	6	829	678924.8491	-0.093232	-0.065043	-0.227646	-0.098148	-0.458043	-0.407002	0.390587	0.050420168	4.358898944	0.839701226	331591.387	-767528.119	-136662.895	-275921.693	1	12	4	19	43	20	17	36	73	56	8	8	28	13	36	4	4	47	86	25	Male	Male
5220	5220	RM0006	WG0501	6	831	618027.7469	-0.096612	-0.011201	-0.23106	-0.017559	-0.273025	-0.274111	0.390587	0.054621849	4.358898944	0.807475539	331591.387	-767528.119	-138249.156	-366020.759	1	12	4	19	43	20	17	36	73	56	8	8	6	21	36	4	34	58	37	93	Male	Male
5221	5221	RM0006	WG0502	6	832	618027.7469	-0.078974	-0.013219	-0.225575	-0.02839	-0.230334	-0.231798	0.320277	0.058823529	4.183300133	0.788588956	331591.387	-767528.119	-138249.156	-366020.759	1	12	4	19	43	20	17	36	73	56	8	8	6	21	36	4	34	58	37	93	Male	Male
5222	5222	RM0006	WG0503	6	833	683600.8706	0.011248	0.011914	-0.069202	0.020668	-0.050598	-0.027086	0.203095	0.067226891	3.872983346	0.719430779	331591.387	-767528.119	-120565.845	-254825.488	1	12	4	19	43	20	17	36	73	56	8	8	28	13	36	4	4	47	86	88	Male	Male
5223	5223	RM0006	WG0504	6	834	621530.5431	-0.030826	0.01478	-0.164614	0.02006	-0.307654	-0.260686	0.343714	0.054621849	4.242640687	0.784392564	331591.387	-767528.119	-156934.713	-383285.402	1	12	4	19	43	20	17	36	73	56	8	8	6	21	36	4	34	58	37	93	Male	Male
5224	5224	RM0006	WG0505	6	835	605278.1478	-0.036086	-0.012692	-0.19863	-0.024811	-0.261506	-0.260707	0.273404	0.058823529	4.062019202	0.778173354	331591.387	-767528.119	-146213.001	-395957.664	1	12	4	19	43	20	17	36	73	56	8	8	6	21	36	4	34	58	37	93	Male	Male
5228	5228	RM0006	WG0509	6	839	608820.099	-0.019821	0.050725	-0.098284	0.10147	-0.111551	-0.046964	0.273404	0.067226891	4.062019202	0.727856715	331591.387	-767528.119	-189161.823	-452126.776	1	12	4	19	43	20	17	36	73	56	8	8	6	21	36	4	46	72	45	93	Male	Male
5229	5229	RM0006	WG0510	6	840	641570.9937	0.069642	0.021697	-0.028721	0.031414	-0.109649	-0.108351	0.203095	0.067226891	3.872983346	0.715654061	331591.387	-767528.119	-192392.683	-397320.023	1	12	4	19	43	20	17	36	73	56	8	8	6	21	36	4	34	58	37	93	Male	Male
5230	5230	RM0006	WG0511	6	841	601690.9646	0.050026	0.06566	0.015683	0.135345	0.010409	0.111618	0.156222	0.071428571	3.741657387	0.67408726	331591.387	-767528.119	-187189.172	-462735.159	1	12	4	19	43	20	17	36	73	56	8	8	6	21	36	4	46	72	45	93	Male	Male
5232	5232	RM0006	WG0513	6	843	580631.7293	-0.040216	-0.023903	-0.130281	-0.050583	-0.212585	-0.14971	0.296841	0.058823529	4.123105626	0.773543667	331591.387	-767528.119	-196276.31	-525683.335	1	12	4	19	43	20	17	36	73	56	8	8	6	21	36	4	46	52	45	93	Male	Male
5234	5234	RM0006	WG0515	6	845	672362.2679	-0.17724	-0.095926	-0.331343	-0.137422	-0.493037	-0.507283	0.484333	0.050420168	4.582575695	0.882196532	331591.387	-767528.119	-127163.517	-275984.675	1	12	4	19	43	20	17	36	73	56	8	8	28	13	36	4	4	47	86	25	Male	Male
5238	5238	RM0006	WG0521	6	849	886946.1169	-0.010175	-0.016584	-0.167901	-0.016661	-0.457547	-0.437974	0.273404	0.050420168	4.062019202	0.798925978	331591.387	-767528.119	-266731.535	-112789.167	1	12	4	19	43	20	17	36	73	56	9	8	11	22	36	6	66	56	1	77	Male	Male
5239	5239	RM0006	WG0522	6	850	902219.934	-0.116836	-0.032908	-0.325619	-0.064667	-0.445938	-0.42564	0.320277	0.050420168	4.183300133	0.830977661	331591.387	-767528.119	-286222.25	-110027.458	1	12	4	19	43	20	17	36	73	56	9	8	11	22	36	6	66	56	1	77	Male	Male
5240	5240	RM0006	WG0523	6	851	900791.4004	0.096315	0.021488	0.04287	0.039657	-0.229326	-0.182503	0.179658	0.06302521	3.807886553	0.717611404	331591.387	-767528.119	-258474.507	-86905.325	1	12	4	19	43	20	17	36	73	56	9	8	11	22	36	6	66	56	1	77	Male	Male
5242	5242	RM0006	WG0525	6	853	863721.7232	0.067611	0.085072	-0.047848	0.207842	-0.085393	-0.107807	0.109349	0.071428571	3.605551275	0.676577755	331591.387	-767528.119	-261701.487	-139818.966	1	12	4	19	43	20	17	36	73	56	9	8	11	22	36	6	66	56	1	77	Male	Male
5243	5243	RM0006	WG0526	6	854	944112.6976	0.155565	0.082471	0.206189	0.228171	0.131922	0.120799	0.015603	0.084033613	3.31662479	0.60430717	331591.387	-767528.119	-308984.835	-73978.633	1	12	4	19	43	20	17	36	73	56	9	8	11	14	36	6	51	27	63	61	Male	Male
5245	5245	RM0006	WG0528	6	856	926939.3598	-0.019353	-0.0417	-0.066209	-0.103056	-0.291999	-0.281654	0.249968	0.067226891	4	0.771274364	331591.387	-767528.119	-294306.836	-83811.81	1	12	4	19	43	20	17	36	73	56	9	8	11	14	36	6	66	27	63	61	Male	Male
5247	5247	RM0006	WG0530	6	858	995135.2534	0.156788	0.032517	0.106973	0.050905	0.040702	0.070328	0.132785	0.079831933	3.674234614	0.658400534	331591.387	-767528.119	-327444.677	-21897.085	1	12	4	19	43	20	17	36	73	56	9	8	11	9	36	6	51	77	9	45	Male	Male
5250	5250	RM0006	WG0533	6	861	941306.5892	0.142253	0.061109	0.141118	0.128673	-0.167743	-0.150196	0.132785	0.075630252	3.674234614	0.67348199	331591.387	-767528.119	-281337.535	-53121.91	1	12	4	19	43	20	17	36	73	56	9	8	11	14	36	6	51	65	54	65	Male	Male
5251	5251	RM0006	WG0534	6	862	933514.4652	-0.075451	-0.078252	-0.275481	-0.134972	-0.515439	-0.501052	0.343714	0.046218487	4.242640687	0.849039904	331591.387	-767528.119	-301386.299	-81387.823	1	12	4	19	43	20	17	36	73	56	9	8	11	14	36	6	66	27	63	61	Male	Male
5252	5252	RM0006	WG0535	6	863	913086.8421	0.203041	0.120906	0.135928	0.229289	-0.002128	0.046671	0.085912	0.071428571	3.535533906	0.628802624	331591.387	-767528.119	-251849.741	-65157.824	1	12	4	19	43	20	17	36	73	56	9	8	11	22	36	6	66	65	54	65	Male	Male
5255	5255	RM0006	WG0539	6	866	935995.6453	-0.066298	-0.059748	-0.168117	-0.142638	-0.411046	-0.412065	0.320277	0.058823529	4.183300133	0.81700221	331591.387	-767528.119	-325537.231	-100992.428	1	12	4	19	43	20	17	36	73	56	9	8	11	14	36	6	66	27	63	61	Male	Male
5257	5257	RM0006	WG0541	6	868	943949.6925	0.140051	0.075085	0.144063	0.190578	-0.020828	-0.032917	0.062476	0.079831933	3.464101615	0.639538371	331591.387	-767528.119	-308955.663	-74173.593	1	12	4	19	43	20	17	36	73	56	9	8	11	14	36	6	51	27	63	61	Male	Male
5259	5259	RM0006	WG0543	6	870	995135.2534	0.103968	-0.029542	-0.029219	-0.042353	-0.176465	-0.191069	0.273404	0.06302521	4.062019202	0.74579272	331591.387	-767528.119	-327444.677	-21897.085	1	12	4	19	43	20	17	36	73	56	9	8	11	9	36	6	51	77	9	45	Male	Male
5260	5260	RM0006	WG0544	6	871	956074.3155	-0.10842	-0.084413	-0.265156	-0.126732	-0.434966	-0.444432	0.390587	0.050420168	4.358898944	0.849023336	331591.387	-767528.119	-305399.304	-54561.811	1	12	4	19	43	20	17	36	73	56	9	8	11	14	36	6	51	27	54	61	Male	Male
5261	5261	RM0006	WG0545	6	872	946302.1385	0.03156	0.019789	0.002346	0.050999	-0.129261	-0.121373	0.179658	0.067226891	3.807886553	0.715119449	331591.387	-767528.119	-295244.008	-58609.841	1	12	4	19	43	20	17	36	73	56	9	8	11	14	36	6	51	27	54	61	Male	Male
5263	5263	RM0006	WG0547	6	874	874121.7814	-0.000613	-0.00384	-0.169195	-0.005794	-0.376236	-0.371518	0.296841	0.054621849	4.123105626	0.788089448	331591.387	-767528.119	-271852.057	-135116.15	1	12	4	19	43	20	17	36	73	56	9	8	11	22	36	6	66	56	1	77	Male	Male
5268	5268	RM0006	WG0553	6	879	956074.3155	0.003961	-0.012068	-0.045663	-0.0368	-0.142204	-0.151573	0.179658	0.071428571	3.807886553	0.730612904	331591.387	-767528.119	-305399.304	-54561.811	1	12	4	19	43	20	17	36	73	56	9	8	11	14	36	6	51	27	54	61	Male	Male
5269	5269	RM0006	WG0554	6	880	990361.0224	0.000683	-0.042523	-0.148475	-0.071774	-0.390205	-0.388162	0.296841	0.058823529	4.123105626	0.795364147	331591.387	-767528.119	-313812.377	-16349.754	1	12	4	19	43	20	17	36	73	56	9	8	11	9	36	6	51	77	9	45	Male	Male
5270	5270	RM0006	WG0555	6	881	977857.4484	-0.119139	-0.087037	-0.302834	-0.176906	-0.417658	-0.389291	0.320277	0.050420168	4.183300133	0.842355503	331591.387	-767528.119	-303874.885	-24300.155	1	12	4	19	43	20	17	36	73	56	9	8	11	9	36	6	51	77	9	45	Male	Male
5271	5271	RM0006	WG0556	6	882	991989.6377	0.074563	0.008049	0.009763	0.014717	-0.223123	-0.195828	0.203095	0.067226891	3.872983346	0.726298836	331591.387	-767528.119	-331434.429	-29666.202	1	12	4	19	43	20	17	36	73	56	9	8	11	9	36	6	51	24	9	45	Male	Male
5276	5276	RM0007	RM0012	7	12	423730.0135	-0.074542	-0.037577	-0.116617	-0.110231	-0.31876	-0.314467	0.226531	0.067226891	3.937003937	0.779622354	648596.571	-778820.659	242040.27	-659409.192	10	15	9	10	39	7	36	70	89	66	1	12	18	39	46	19	30	46	87	62	Male	Male
5277	5277	RM0007	RM0013	7	13	422358.4196	0.22452	0.115755	0.484503	0.431123	0.418218	0.434277	-0.171889	0.105042017	2.645751311	0.483232973	648596.571	-778820.659	241313.39	-666985.758	10	15	9	10	39	7	36	70	89	66	1	12	18	39	46	19	30	46	87	62	Male	Male
5278	5278	RM0007	RM0014	7	14	117294.0872	0.340411	0.156905	0.644485	0.577236	0.581037	0.644003	-0.265635	0.117647059	2.236067977	0.398643309	648596.571	-778820.659	606979.668	-669157.829	10	15	9	10	39	7	36	70	89	66	10	19	12	28	2	36	9	57	85	12	Male	Male
5279	5279	RM0007	RM0015	7	15	304796.1374	0.109322	0.026642	0.255076	0.089071	-0.010102	0.033728	0.015603	0.084033613	3.31662479	0.636097643	648596.571	-778820.659	343849.732	-773338.916	10	15	9	10	39	7	36	70	89	66	1	12	4	19	43	20	17	36	73	56	Male	Male
5281	5281	RM0007	RM0018	7	17	296581.0428	0.1289	0.088414	0.223367	0.279186	0.087956	0.17965	-0.007834	0.088235294	3.240370349	0.594083567	648596.571	-778820.659	352051.605	-783446.463	10	15	9	10	39	7	36	70	89	66	1	12	4	19	43	20	17	36	73	56	Male	Male
5284	5284	RM0007	RM0021	7	20	117359.8357	0.218555	0.12032	0.507019	0.361423	0.51352	0.461274	-0.242199	0.113445378	2.34520788	0.460763783	648596.571	-778820.659	606892.599	-669120.569	10	15	9	10	39	7	36	70	89	66	10	19	12	28	2	36	9	57	85	12	Male	Male
5285	5285	RM0007	RM0022	7	21	385402.315	0.152039	0.101578	0.416727	0.39543	0.436181	0.417864	-0.195326	0.109243697	2.549509757	0.491950288	648596.571	-778820.659	271220.799	-700574.438	10	15	9	10	39	7	36	70	89	66	1	12	18	39	46	19	22	46	87	17	Male	Male
5287	5287	RM0007	RM0024	7	23	441511.0439	0.219236	0.085472	0.495399	0.31767	0.411305	0.486412	-0.171889	0.105042017	2.645751311	0.493209572	648596.571	-778820.659	227747.846	-645335.257	10	15	9	10	39	7	36	70	89	66	1	12	18	39	46	15	30	46	66	47	Male	Male
5288	5288	RM0007	RM0025	7	24	295172.6723	0.098537	0.053713	0.220892	0.175902	0.181841	0.191654	-0.078143	0.096638655	3	0.58617682	648596.571	-778820.659	354111.122	-798950.905	10	15	9	10	39	7	36	70	89	66	1	12	4	19	43	20	17	36	73	56	Male	Male
5289	5289	RM0007	RM0026	7	25	290349.7792	-0.013575	-0.009938	0.037827	-0.038634	0.03615	0.004018	0.015603	0.079831933	3.31662479	0.678456267	648596.571	-778820.659	455424.935	-562054.164	10	15	9	10	39	7	36	70	89	66	1	11	23	32	8	50	42	23	69	21	Male	Male
5290	5290	RM0007	RM0027	7	26	290349.7792	0.065854	0.013233	0.142185	0.04836	0.15281	0.105253	-0.03127	0.092436975	3.16227766	0.625989777	648596.571	-778820.659	455424.935	-562054.164	10	15	9	10	39	7	36	70	89	66	1	11	23	32	8	50	42	23	69	21	Male	Male
5291	5291	RM0007	RM0028	7	27	290349.7792	0.039531	0.006453	0.128014	0.02406	0.023569	-0.005158	-0.054707	0.088235294	3.082207001	0.643782361	648596.571	-778820.659	455424.935	-562054.164	10	15	9	10	39	7	36	70	89	66	1	11	23	32	8	50	42	23	69	21	Male	Male
5293	5293	RM0007	RM0030	7	29	309724.2706	0.052542	0.016085	0.10929	0.055142	0.08624	0.083446	0.039039	0.084033613	3.391164992	0.650864236	648596.571	-778820.659	456761.064	-535657.623	10	15	9	10	39	7	36	70	89	66	1	11	19	32	34	53	16	23	88	21	Male	Male
5295	5295	RM0007	RM0032	7	31	338297.3129	-0.111698	-0.036981	-0.115759	-0.108201	-0.289498	-0.267036	0.296841	0.06302521	4.123105626	0.793189182	648596.571	-778820.659	451508.936	-503863.324	10	15	9	10	39	7	36	70	89	66	1	11	19	30	34	53	16	23	88	36	Male	Male
5297	5297	RM0007	RM0034	7	33	254873.483	0.058298	0.028287	0.20688	0.062207	0.111753	0.144926	0.015603	0.084033613	3.31662479	0.634236022	648596.571	-778820.659	476509.12	-590814.272	10	15	9	10	39	7	36	70	89	66	1	11	23	32	8	50	42	23	69	21	Male	Male
5298	5298	RM0007	RM0035	7	34	280179.5581	0.167259	0.072004	0.431657	0.304104	0.461043	0.512199	-0.125016	0.109243697	2.828427125	0.506907619	648596.571	-778820.659	421268.24	-615045.158	10	15	9	10	39	7	36	70	89	66	1	11	23	32	8	50	43	80	82	83	Male	Male
5299	5299	RM0007	RM0036	7	35	277354.9698	0.117129	0.057116	0.35735	0.266273	0.44442	0.477424	-0.125016	0.109243697	2.828427125	0.52403587	648596.571	-778820.659	421477.33	-619626.973	10	15	9	10	39	7	36	70	89	66	1	11	23	32	8	50	43	80	82	83	Male	Male
5302	5302	RM0007	RM0039	7	38	319643.9595	-0.01815	-0.006632	0.054204	-0.01971	0.084236	0.046129	-0.007834	0.084033613	3.240370349	0.664615692	648596.571	-778820.659	405222.649	-571597.603	10	15	9	10	39	7	36	70	89	66	1	11	3	32	8	50	41	80	27	6	Male	Male
5303	5303	RM0007	RM0040	7	39	612596.8177	0.032706	0.01042	0.076499	0.033527	0.019428	0.025067	0.039039	0.079831933	3.391164992	0.666779972	648596.571	-778820.659	375983.389	-230225.258	10	15	9	10	39	7	36	70	89	66	5	3	10	20	35	42	62	42	83	42	Male	Male
5305	5305	RM0007	RM0042	7	41	620817.6755	0.040636	0.015385	0.129182	0.052111	0.131784	0.131663	-0.007834	0.084033613	3.240370349	0.638948226	648596.571	-778820.659	368191.582	-224936.53	10	15	9	10	39	7	36	70	89	66	5	3	10	20	35	42	56	42	83	10	Male	Male
5308	5308	RM0007	RM0045	7	44	616072.4377	-0.058983	-0.013769	-0.052903	-0.055652	0.03715	-0.004375	0.062476	0.084033613	3.464101615	0.695079283	648596.571	-778820.659	380439.209	-224170.429	10	15	9	10	39	7	36	70	89	66	5	3	10	20	35	42	62	42	83	42	Male	Male
5310	5310	RM0007	RM0047	7	46	605894.3078	0.043445	0.039841	0.187757	0.153827	0.231409	0.155387	-0.078143	0.096638655	3	0.596994432	648596.571	-778820.659	392007.655	-229939.943	10	15	9	10	39	7	36	70	89	66	5	3	10	20	35	42	62	42	19	39	Male	Male
5311	5311	RM0007	RM0048	7	47	602628.8163	0.104967	0.024275	0.177789	0.078631	0.058236	0.096187	0.039039	0.084033613	3.391164992	0.639171117	648596.571	-778820.659	385527.129	-236643.604	10	15	9	10	39	7	36	70	89	66	5	3	10	20	35	42	62	42	19	39	Male	Male
5312	5312	RM0007	RM0049	7	48	606457.8305	0.200839	0.071594	0.378983	0.244878	0.325945	0.315346	-0.125016	0.100840336	2.828427125	0.533578969	648596.571	-778820.659	383660.928	-233293.203	10	15	9	10	39	7	36	70	89	66	5	3	10	20	35	42	62	42	19	39	Male	Male
5315	5315	RM0007	RM0052	7	51	581707.2092	0.109623	0.064616	0.297501	0.1934	0.407794	0.386493	-0.125016	0.105042017	2.828427125	0.541870067	648596.571	-778820.659	384857.54	-260337.293	10	15	9	10	39	7	36	70	89	66	5	3	10	33	35	42	33	76	20	89	Male	Male
5316	5316	RM0007	RM0053	7	52	549996.2645	-0.109133	-0.045652	-0.150298	-0.174329	-0.129325	-0.136836	0.109349	0.071428571	3.605551275	0.751174353	648596.571	-778820.659	408117.498	-284183.715	10	15	9	10	39	7	36	70	89	66	5	17	10	33	35	52	2	76	72	14	Male	Male
5318	5318	RM0007	RM0055	7	54	584427.5805	-0.038871	0.027559	0.050903	0.103673	0.052208	0.075397	0.039039	0.084033613	3.391164992	0.661339876	648596.571	-778820.659	391592.758	-253935.303	10	15	9	10	39	7	36	70	89	66	5	3	10	33	35	42	33	76	19	89	Male	Male
5320	5320	RM0007	RM0057	7	56	598497.3325	-0.036938	-0.013398	-0.048031	-0.036308	-0.060842	-0.061239	0.226531	0.071428571	3.937003937	0.733795621	648596.571	-778820.659	389915.301	-239114.204	10	15	9	10	39	7	36	70	89	66	5	3	10	20	35	42	62	42	19	39	Male	Male
5321	5321	RM0007	RM0058	7	57	599810.303	0.14876	0.052734	0.336668	0.187681	0.195761	0.224674	-0.10158	0.096638655	2.915475947	0.566981594	648596.571	-778820.659	384547.536	-240257.286	10	15	9	10	39	7	36	70	89	66	5	3	10	20	35	42	62	42	19	39	Male	Male
5322	5322	RM0007	RM0059	7	58	614321.3192	0.092058	0.036974	0.25633	0.156467	0.254723	0.23673	-0.10158	0.092436975	2.915475947	0.581814444	648596.571	-778820.659	385611.34	-223636.499	10	15	9	10	39	7	36	70	89	66	5	3	10	20	35	42	62	42	83	42	Male	Male
5325	5325	RM0007	RM0062	7	61	616376.3168	0.081881	0.018236	0.198853	0.057811	0.03392	0.038938	0.039039	0.084033613	3.391164992	0.646995681	648596.571	-778820.659	388962.326	-219794.879	10	15	9	10	39	7	36	70	89	66	5	3	10	20	35	42	62	42	83	42	Male	Male
5327	5327	RM0007	RM0064	7	63	605881.7781	0.2334	0.081701	0.367752	0.25593	0.200812	0.188828	-0.078143	0.096638655	3	0.552550965	648596.571	-778820.659	390280.501	-230764.515	10	15	9	10	39	7	36	70	89	66	5	3	10	20	35	42	62	42	19	39	Male	Male
5331	5331	RM0007	RM0068	7	67	596019.2931	0.144822	0.038169	0.266296	0.106803	0.18986	0.191172	-0.078143	0.096638655	3	0.585191856	648596.571	-778820.659	389643.143	-241994.691	10	15	9	10	39	7	36	70	89	66	5	3	10	20	35	42	33	42	19	39	Male	Male
5333	5333	RM0007	RM0070	7	69	367449.9017	0.00039	0.033513	0.10565	0.126397	0.053483	0.089985	0.039039	0.088235294	3.391164992	0.647477969	648596.571	-778820.659	488806.121	-447933.303	10	15	9	10	39	7	36	70	89	66	5	1	15	30	25	40	39	35	52	73	Male	Male
5337	5337	RM0007	RM0077	7	73	466273.2654	0.119474	0.045115	0.304018	0.164341	0.316823	0.296203	-0.10158	0.096638655	2.915475947	0.565000295	648596.571	-778820.659	392908.633	-388904.724	10	15	9	10	39	7	36	70	89	66	5	1	15	24	11	59	32	32	4	72	Male	Male
5341	5341	RM0007	RM0082	7	77	479247.1947	-0.027226	0.018919	0.101979	0.057151	0.100952	0.081514	0.039039	0.088235294	3.391164992	0.655683261	648596.571	-778820.659	402450.582	-367615.083	10	15	9	10	39	7	36	70	89	66	5	1	14	24	45	59	32	73	4	97	Male	Male
5342	5342	RM0007	RM0084	7	78	377825.4589	-0.006342	0.042474	0.061677	0.164029	0.138682	0.110587	0.039039	0.092436975	3.391164992	0.63820662	648596.571	-778820.659	479761.149	-440816.698	10	15	9	10	39	7	36	70	89	66	5	1	15	30	25	40	39	35	52	73	Male	Male
5344	5344	RM0007	RM0086	7	80	413170.4113	0.052252	0.007758	0.158154	0.027777	0.002533	0.03885	0.062476	0.084033613	3.464101615	0.661542315	648596.571	-778820.659	449922.108	-416552.462	10	15	9	10	39	7	36	70	89	66	5	1	15	24	25	40	39	8	24	16	Male	Male
5345	5345	RM0007	RM0087	7	81	464705.2628	0.059595	0.083964	0.242235	0.337344	0.330593	0.328482	-0.054707	0.100840336	3.082207001	0.559957094	648596.571	-778820.659	394278.96	-389881.674	10	15	9	10	39	7	36	70	89	66	5	1	15	24	11	59	32	32	4	72	Male	Male
5346	5346	RM0007	RM0088	7	82	506050.751	0.149613	0.06593	0.392099	0.274394	0.417164	0.417333	-0.125016	0.105042017	2.828427125	0.524265964	648596.571	-778820.659	382914.467	-348123.106	10	15	9	10	39	7	36	70	89	66	5	17	14	24	45	59	32	44	62	27	Male	Male
5348	5348	RM0007	RM0092	7	84	401050.8236	0.081168	0.035186	0.201139	0.136114	0.138512	0.130789	-0.03127	0.088235294	3.16227766	0.614305099	648596.571	-778820.659	477922.458	-415899.028	10	15	9	10	39	7	36	70	89	66	5	1	15	30	25	40	39	35	52	43	Male	Male
5350	5350	RM0007	RM0095	7	86	436024.5356	-0.038585	-0.020662	-0.090767	-0.07148	-0.098888	-0.157144	0.109349	0.071428571	3.605551275	0.728723397	648596.571	-778820.659	401831.97	-419342.388	10	15	9	10	39	7	36	70	89	66	5	1	15	24	11	59	32	8	16	58	Male	Male
5351	5351	RM0007	RM0096	7	87	502239.1767	-0.009669	-0.011373	-0.025864	-0.030935	0.0297	-0.009933	0.132785	0.079831933	3.674234614	0.700969695	648596.571	-778820.659	395983.559	-344734.427	10	15	9	10	39	7	36	70	89	66	5	17	14	11	45	59	32	44	62	27	Male	Male
5354	5354	RM0007	RM0099	7	90	485996.9791	0.134278	0.045793	0.291806	0.137348	0.227343	0.260664	-0.054707	0.096638655	3.082207001	0.580262991	648596.571	-778820.659	387106.984	-369166.83	10	15	9	10	39	7	36	70	89	66	5	1	14	24	45	59	32	73	4	100	Male	Male
5355	5355	RM0007	RM0101	7	91	486660.9846	-0.062506	-0.006132	-0.008091	-0.02363	0.003915	0.005601	0.132785	0.079831933	3.674234614	0.705052447	648596.571	-778820.659	399051.096	-361009.733	10	15	9	10	39	7	36	70	89	66	5	1	14	24	45	59	32	73	4	97	Male	Male
5356	5356	RM0007	RM0103	7	92	515318.9928	-0.103311	-0.034727	-0.160674	-0.156455	-0.087098	-0.100796	0.062476	0.075630252	3.464101615	0.733699176	648596.571	-778820.659	393461.613	-331093.267	10	15	9	10	39	7	36	70	89	66	5	17	14	11	45	52	2	44	62	27	Male	Male
5357	5357	RM0007	RM0104	7	93	492304.3078	0.104775	0.036842	0.348958	0.155461	0.326469	0.34443	-0.125016	0.100840336	2.828427125	0.555651554	648596.571	-778820.659	384610.466	-363279.003	10	15	9	10	39	7	36	70	89	66	5	1	14	24	45	59	32	73	4	100	Male	Male
5358	5358	RM0007	RM0106	7	94	427741.0097	-0.004671	-0.009187	0.028363	-0.026745	0.086617	0.076785	0.015603	0.084033613	3.31662479	0.667624825	648596.571	-778820.659	439609.176	-405609.405	10	15	9	10	39	7	36	70	89	66	5	1	15	24	11	40	39	8	24	35	Male	Male
5360	5360	RM0007	RM0109	7	96	438103.4599	-0.050784	0.001525	-0.000338	0.005827	0.122844	0.110766	0.085912	0.084033613	3.535533906	0.678241378	648596.571	-778820.659	423527.805	-402950.08	10	15	9	10	39	7	36	70	89	66	5	1	15	24	11	59	32	8	16	35	Male	Male
5361	5361	RM0007	RM0110	7	97	338515.0526	0.228707	0.092172	0.519615	0.349294	0.476751	0.524021	-0.218762	0.109243697	2.449489743	0.470349497	648596.571	-778820.659	362818.839	-597372.24	10	15	9	10	39	7	36	70	89	66	1	11	3	32	8	50	41	80	78	91	Male	Male
5363	5363	RM0007	RM0112	7	99	376069.6431	-0.058148	-0.00402	-0.04632	-0.011339	-0.054592	0.034759	0.132785	0.071428571	3.674234614	0.713450617	648596.571	-778820.659	329855.242	-579240.245	10	15	9	10	39	7	36	70	89	66	1	11	3	8	29	28	41	80	78	91	Male	Male
5364	5364	RM0007	RM0115	7	100	398058.4435	0.087039	0.063426	0.295845	0.305359	0.393725	0.382075	-0.148453	0.105042017	2.738612788	0.533585144	648596.571	-778820.659	363870.445	-500645.251	10	15	9	10	39	7	36	70	89	66	1	11	22	8	29	28	45	63	56	32	Male	Male
5366	5366	RM0007	RM0119	7	102	356475.6529	0.129214	0.058573	0.345104	0.226988	0.238039	0.271215	-0.078143	0.096638655	3	0.564639445	648596.571	-778820.659	359069.895	-570856.251	10	15	9	10	39	7	36	70	89	66	1	11	3	8	29	28	41	80	78	91	Male	Male
5367	5367	RM0007	RM0120	7	103	374749.3283	0.010056	0.009765	0.016939	0.032482	0.063283	0.055408	0.062476	0.075630252	3.464101615	0.675993991	648596.571	-778820.659	365753.579	-532981.482	10	15	9	10	39	7	36	70	89	66	1	11	3	8	29	28	45	63	23	91	Male	Male
5368	5368	RM0007	RM0123	7	104	327234.3175	-0.010888	-0.000722	0.059678	-0.002529	0.143297	0.082019	0.015603	0.088235294	3.31662479	0.657286212	648596.571	-778820.659	402675.79	-562938.126	10	15	9	10	39	7	36	70	89	66	1	11	3	32	8	50	41	80	27	6	Male	Male
5369	5369	RM0007	RM0125	7	105	327234.3175	0.157718	0.058945	0.399975	0.243866	0.395865	0.36394	-0.171889	0.105042017	2.645751311	0.521363198	648596.571	-778820.659	402675.79	-562938.126	10	15	9	10	39	7	36	70	89	66	1	11	3	32	8	50	41	80	27	6	Male	Male
5371	5371	RM0007	RM0127	7	107	603245.7235	-0.094329	-0.024594	-0.117354	-0.08288	-0.166861	-0.211657	0.179658	0.071428571	3.807886553	0.754827889	648596.571	-778820.659	390580.628	-233538.002	10	15	9	10	39	7	36	70	89	66	5	3	10	20	35	42	62	42	19	39	Male	Male
5372	5372	RM0007	RM0128	7	108	604220.4562	0.223594	0.108087	0.457007	0.389097	0.424706	0.386448	-0.195326	0.109243697	2.549509757	0.483449292	648596.571	-778820.659	391403.192	-232072.156	10	15	9	10	39	7	36	70	89	66	5	3	10	20	35	42	62	42	19	39	Male	Male
5374	5374	RM0007	RM0130	7	110	547158.7551	0.146339	0.091353	0.335227	0.328138	0.347037	0.359108	-0.10158	0.105042017	2.915475947	0.531047156	648596.571	-778820.659	410541.775	-286161.936	10	15	9	10	39	7	36	70	89	66	5	17	10	33	35	52	2	76	72	14	Male	Male
5375	5375	RM0007	RM0131	7	111	639885.4466	0.032612	0.022369	0.112225	0.082063	0.138878	0.0819	-0.03127	0.088235294	3.16227766	0.632758127	648596.571	-778820.659	347811.543	-214035.964	10	15	9	10	39	7	36	70	89	66	5	3	7	23	31	39	56	1	83	10	Male	Male
5376	5376	RM0007	RM0134	7	112	573075.7223	-0.125569	-0.00848	-0.154998	-0.030187	-0.066775	-0.078136	0.156222	0.071428571	3.741657387	0.738938662	648596.571	-778820.659	409065.105	-258205.196	10	15	9	10	39	7	36	70	89	66	5	3	10	33	35	42	33	76	72	76	Male	Male
5379	5379	RM0007	RM0137	7	115	613714.7382	-0.077942	-0.045084	-0.12401	-0.125524	-0.24808	-0.257732	0.179658	0.071428571	3.807886553	0.765813394	648596.571	-778820.659	367101.665	-233470.865	10	15	9	10	39	7	36	70	89	66	5	3	10	20	35	42	56	42	83	10	Male	Male
5383	5383	RM0007	RM0153	7	119	1739420.321	-0.014019	-0.012191	-0.126764	-0.030713	0.04179	0.015916	0.132785	0.071428571	3.674234614	0.711701734	648596.571	-778820.659	-49606.492	814319.49	10	15	9	10	39	7	36	70	89	66	6	20	8	36	22	24	67	64	80	99	Male	Male
5384	5384	RM0007	RM0155	7	120	1739420.321	0.012894	-0.01389	-0.021103	-0.037291	0.062191	0.067403	0.085912	0.071428571	3.535533906	0.69248812	648596.571	-778820.659	-49606.492	814319.49	10	15	9	10	39	7	36	70	89	66	6	20	8	36	22	24	67	64	80	99	Male	Male
5385	5385	RM0007	RM0156	7	121	1739678.624	-0.141054	-0.051926	-0.232438	-0.136554	-0.215289	-0.230345	0.273404	0.058823529	4.062019202	0.801255382	648596.571	-778820.659	-41042.86	818326.538	10	15	9	10	39	7	36	70	89	66	6	20	8	36	22	24	67	64	80	99	Male	Male
5387	5387	RM0007	RM0168	7	123	1700503.579	-0.189227	-0.088666	-0.312301	-0.245219	-0.335602	-0.365645	0.320277	0.058823529	4.183300133	0.843847832	648596.571	-778820.659	155950.772	848758.076	10	15	9	10	39	7	36	70	89	66	6	20	13	16	28	14	65	3	61	18	Male	Male
5389	5389	RM0007	RM0172	7	125	1710318.386	0.139929	0.083504	0.158223	0.227547	0.179438	0.198379	0.015603	0.084033613	3.31662479	0.602281173	648596.571	-778820.659	168665.314	862780.684	10	15	9	10	39	7	36	70	89	66	6	20	13	16	28	14	65	3	61	18	Male	Male
5390	5390	RM0007	RM0173	7	126	1536761.671	-0.078991	-0.058853	-0.165494	-0.178985	-0.29233	-0.250651	0.203095	0.058823529	3.872983346	0.789020467	648596.571	-778820.659	286611.562	714699.775	10	15	9	10	39	7	36	70	89	66	6	20	13	37	49	47	18	18	12	96	Male	Male
5391	5391	RM0007	RM0175	7	127	1497921.437	-0.072679	-0.041838	-0.109897	-0.140935	-0.059538	-0.040497	0.085912	0.067226891	3.535533906	0.733067337	648596.571	-778820.659	310124.431	680358.988	10	15	9	10	39	7	36	70	89	66	6	20	13	37	49	47	18	18	12	96	Male	Male
5392	5392	RM0007	RM0179	7	128	1508035.759	-0.042247	0.003536	-0.032935	0.008247	-0.034807	-0.027315	0.109349	0.071428571	3.605551275	0.706961368	648596.571	-778820.659	308546.536	690375.66	10	15	9	10	39	7	36	70	89	66	6	20	13	37	49	47	18	18	12	96	Male	Male
5394	5394	RM0007	RM0181	7	130	1683844.014	0.071323	-0.004921	0.162059	-0.012511	0.079239	0.022821	-0.03127	0.088235294	3.16227766	0.64225406	648596.571	-778820.659	-19937.762	766621.837	10	15	9	10	39	7	36	70	89	66	6	20	8	36	22	37	67	68	48	7	Male	Male
5395	5395	RM0007	RM0186	7	131	1725586.389	0.035739	-0.013554	-0.019685	-0.036229	0.018437	0.005865	0.085912	0.071428571	3.535533906	0.695109003	648596.571	-778820.659	-58250.002	795350.967	10	15	9	10	39	7	36	70	89	66	6	20	8	36	22	24	67	64	80	99	Male	Male
5396	5396	RM0007	RM0189	7	132	1725586.389	-0.167846	-0.089562	-0.36975	-0.252632	-0.313952	-0.315954	0.249968	0.054621849	4	0.834575922	648596.571	-778820.659	-58250.002	795350.967	10	15	9	10	39	7	36	70	89	66	6	20	8	36	22	24	67	64	80	99	Male	Male
5399	5399	RM0007	RM0193	7	135	1646237.072	-0.162097	-0.076116	-0.376559	-0.201409	-0.299538	-0.31127	0.273404	0.054621849	4.062019202	0.831316134	648596.571	-778820.659	-10421.75	729751.961	10	15	9	10	39	7	36	70	89	66	6	20	8	36	22	37	67	68	48	7	Male	Male
5401	5401	RM0007	RM0198	7	137	1493810.186	0.023193	0.005663	0.15457	0.021102	0.171595	0.179991	-0.03127	0.088235294	3.16227766	0.631446327	648596.571	-778820.659	308053.699	675654.994	10	15	9	10	39	7	36	70	89	66	6	20	13	37	49	47	18	18	12	96	Male	Male
5402	5402	RM0007	RM0199	7	138	1518588.524	-0.032367	-0.010317	-0.105105	-0.029554	-0.071855	-0.08366	0.156222	0.071428571	3.741657387	0.726602719	648596.571	-778820.659	287402.765	696187.863	10	15	9	10	39	7	36	70	89	66	6	20	13	37	49	47	18	18	12	96	Male	Male
5405	5405	RM0007	RM0203	7	141	1714377.501	-0.171829	-0.072082	-0.359854	-0.151219	-0.373637	-0.381634	0.343714	0.050420168	4.242640687	0.848201934	648596.571	-778820.659	177179.302	869468.143	10	15	9	10	39	7	36	70	89	66	6	20	13	16	28	14	65	3	61	18	Male	Male
5406	5406	RM0007	RM0204	7	142	1704733.901	-0.206886	-0.07385	-0.353328	-0.200704	-0.431372	-0.37149	0.390587	0.050420168	4.358898944	0.864581568	648596.571	-778820.659	163527.15	855445.332	10	15	9	10	39	7	36	70	89	66	6	20	13	16	28	14	65	3	61	18	Male	Male
5408	5408	RM0007	RM0206	7	144	1685282.992	-0.110695	-0.048934	-0.168994	-0.117847	-0.118115	-0.116582	0.226531	0.06302521	3.937003937	0.771703853	648596.571	-778820.659	-19021.286	768585.287	10	15	9	10	39	7	36	70	89	66	6	20	8	36	22	37	67	68	48	7	Male	Male
5411	5411	RM0007	RM0210	7	147	1685282.992	-0.171732	-0.087533	-0.278721	-0.214455	-0.312309	-0.303591	0.296841	0.054621849	4.123105626	0.833151347	648596.571	-778820.659	-19021.286	768585.287	10	15	9	10	39	7	36	70	89	66	6	20	8	36	22	37	67	68	48	7	Male	Male
5414	5414	RM0007	RM0214	7	150	1757303.919	-0.141103	-0.064003	-0.286419	-0.20251	-0.238952	-0.289936	0.249968	0.058823529	4	0.811389744	648596.571	-778820.659	202898.636	921023.573	10	15	9	10	39	7	36	70	89	66	6	20	13	16	28	14	65	3	61	18	Male	Male
5415	5415	RM0007	RM0215	7	151	1704733.901	0.121851	0.041711	0.224576	0.136122	0.147288	0.161504	-0.054707	0.092436975	3.082207001	0.598395651	648596.571	-778820.659	163527.15	855445.332	10	15	9	10	39	7	36	70	89	66	6	20	13	16	28	14	65	3	61	18	Male	Male
5416	5416	RM0007	RM0216	7	152	1493810.186	-0.036449	-0.004402	-0.048181	-0.016826	0.080327	0.079815	0.062476	0.075630252	3.464101615	0.688184624	648596.571	-778820.659	308053.699	675654.994	10	15	9	10	39	7	36	70	89	66	6	20	13	37	49	47	18	18	12	96	Male	Male
5417	5417	RM0007	RM0217	7	153	1567210.849	-0.026688	-0.028895	-0.100147	-0.092905	-0.15719	-0.123363	0.156222	0.06302521	3.741657387	0.745545353	648596.571	-778820.659	250724.112	737044.556	10	15	9	10	39	7	36	70	89	66	6	20	13	37	49	47	18	18	12	96	Male	Male
5423	5423	RM0007	RM0227	7	159	1745746.597	-0.159993	-0.053998	-0.318744	-0.169747	-0.241436	-0.289222	0.226531	0.06302521	3.937003937	0.804954296	648596.571	-778820.659	-636992.534	402234.731	10	15	9	10	39	7	36	70	89	66	2	6	27	3	23	12	52	25	67	81	Male	Male
5424	5424	RM0007	RM0239	7	160	1034754.18	-0.153457	-0.067058	-0.194704	-0.163673	-0.296441	-0.310263	0.203095	0.06302521	3.872983346	0.799054553	648596.571	-778820.659	3910.855	30559.685	10	15	9	10	39	7	36	70	89	66	3	10	16	7	50	21	15	19	35	15	Male	Male
5425	5425	RM0007	RM0240	7	161	1579487.001	0.093526	0.023917	0.190235	0.072668	0.08643	0.087779	-0.054707	0.088235294	3.082207001	0.620484752	648596.571	-778820.659	-467754.745	338559.727	10	15	9	10	39	7	36	70	89	66	2	6	27	3	26	30	6	62	67	30	Male	Male
5427	5427	RM0007	RM0245	7	163	2301311.133	-0.087846	-0.009709	-0.133278	-0.02958	-0.089005	-0.122362	0.179658	0.071428571	3.807886553	0.740650681	648596.571	-778820.659	-822330.525	991039.903	10	15	9	10	39	7	36	70	89	66	4	5	20	38	12	26	55	7	28	57	Male	Male
5428	5428	RM0007	RM0246	7	164	1612812.342	0.095287	0.019468	0.178768	0.063863	-0.046613	-0.03771	0.015603	0.079831933	3.31662479	0.653415436	648596.571	-778820.659	-497980.737	355429.81	10	15	9	10	39	7	36	70	89	66	2	6	27	3	26	30	6	62	67	30	Male	Male
5429	5429	RM0007	RM0250	7	165	2115065.025	0.010664	-0.046411	-0.019052	-0.130813	-0.256413	-0.220745	0.062476	0.067226891	3.464101615	0.734138118	648596.571	-778820.659	-720589.191	833268.175	10	15	9	10	39	7	36	70	89	66	4	4	20	38	19	54	37	53	81	37	Male	Male
5430	5430	RM0007	RM0253	7	166	1395467.651	-0.152821	-0.070471	-0.295311	-0.203985	-0.334675	-0.376872	0.343714	0.054621849	4.242640687	0.840479201	648596.571	-778820.659	-330154.325	215853.483	10	15	9	10	39	7	36	70	89	66	2	6	27	18	9	22	57	28	60	53	Male	Male
5431	5431	RM0007	RM0260	7	167	1892946.215	-0.127628	-0.06239	-0.2689	-0.183577	-0.123922	-0.164154	0.132785	0.067226891	3.674234614	0.770940786	648596.571	-778820.659	-122914.827	949767.07	10	15	9	10	39	7	36	70	89	66	6	20	8	40	14	13	59	10	74	33	Male	Male
5432	5432	RM0007	RM0262	7	168	1623069.41	-0.103311	-0.065549	-0.229446	-0.185435	-0.342494	-0.369187	0.226531	0.06302521	3.937003937	0.805633578	648596.571	-778820.659	-222347.848	590781.52	10	15	9	10	39	7	36	70	89	66	2	6	27	6	17	38	70	59	79	31	Male	Male
5434	5434	RM0007	RM0270	7	170	1621502.447	-2.60E-05	0.000399	-0.013748	0.001273	-0.003878	-0.031798	0.085912	0.075630252	3.535533906	0.693933277	648596.571	-778820.659	-390300.051	466154.841	10	15	9	10	39	7	36	70	89	66	2	6	27	17	26	31	6	62	67	30	Male	Male
5435	5435	RM0007	RM0274	7	171	1261640.905	-0.12434	-0.061662	-0.283043	-0.152572	-0.197998	-0.251043	0.203095	0.06302521	3.872983346	0.791253096	648596.571	-778820.659	-87282.007	245982.001	10	15	9	10	39	7	36	70	89	66	7	7	26	27	15	10	5	4	3	68	Male	Male
5436	5436	RM0007	RM0275	7	172	1806961.959	-0.204366	-0.079108	-0.310323	-0.173466	-0.315664	-0.337214	0.249968	0.058823529	4	0.826203632	648596.571	-778820.659	-372288.599	712120.316	10	15	9	10	39	7	36	70	89	66	2	6	27	2	40	9	29	34	10	38	Male	Male
5437	5437	RM0007	RM0276	7	173	1542237.672	-0.086676	-0.034969	-0.140062	-0.100208	-0.136268	-0.125068	0.132785	0.075630252	3.674234614	0.741632386	648596.571	-778820.659	-319863.67	421421.733	10	15	9	10	39	7	36	70	89	66	2	6	27	17	18	31	38	54	44	67	Male	Male
[truncated: 117,758 more rows]
