# Supplementary material for: Genetic connectivity of wolverines in western North America
Source: Sci Rep. 2024 Nov 15;14:28248. doi: 10.1038/s41598-024-77956-9 (PMC11568290; doi:10.1038/s41598-024-77956-9)
Supplement: Supplementary file 2 — Supplementary Data 1 [file 41598_2024_77956_MOESM2_ESM.zip › SuppData/genetic_distance_columnar_NORTH.csv]

	X	Name.i	Name.j	N.i	N.j	Geo_dist	KinshipLoiselle	KinshipRitland	RelationshipQueller	RelationshipLynchr	RelationshipWangr	RelationshipLi	RoussetsA	Dps	Euclidean	PCA	X.i	Y.i	X.j	Y.j	clust10	clust20	clust30	clust40	clust50	clust60	clust70	clust80	clust90	clust100	clust10.2	clust20.2	clust30.2	clust40.2	clust50.2	clust60.2	clust70.2	clust80.2	clust90.2	clust100.2
96292	96292	RM0149	RM0153	118	119	490098.1023	0.080976	0.039651	0.006116	0.088701	0.226996	0.136098	-0.03127	0.088235294	3.16227766	0.623191671	-29301.258	324642.201	-49606.492	814319.49	7	7	26	27	37	1	8	14	15	64	6	20	8	36	22	24	67	64	80	99
96293	96293	RM0149	RM0155	118	120	490098.1023	0.043159	0.006127	-0.006856	0.014719	0.140022	0.111608	-0.007834	0.088235294	3.240370349	0.647692166	-29301.258	324642.201	-49606.492	814319.49	7	7	26	27	37	1	8	14	15	64	6	20	8	36	22	24	67	64	80	99
96294	96294	RM0149	RM0156	118	121	493823.9462	0.061825	0.007632	0.110893	0.017915	0.06615	0.049028	-0.007834	0.079831933	3.240370349	0.651866194	-29301.258	324642.201	-41042.86	818326.538	7	7	26	27	37	1	8	14	15	64	6	20	8	36	22	24	67	64	80	99
96295	96295	RM0149	RM0164	118	122	341858.8015	0.064149	0.010316	0.121259	0.027503	0.12544	0.143628	-0.054707	0.084033613	3.082207001	0.631113354	-29301.258	324642.201	3959.721	664879.1	7	7	26	27	37	1	8	14	15	64	6	20	8	36	22	37	67	68	48	7
96296	96296	RM0149	RM0168	118	123	555891.8645	-0.029501	-0.048951	-0.072584	-0.121557	0.025902	0.059568	0.085912	0.071428571	3.535533906	0.713279387	-29301.258	324642.201	155950.772	848758.076	7	7	26	27	37	1	8	14	15	64	6	20	13	16	28	14	65	3	61	18
96297	96297	RM0149	RM0170	118	124	573396.713	-0.128407	-0.061654	-0.359754	-0.171135	-0.212741	-0.232372	0.109349	0.06302521	3.605551275	0.782692279	-29301.258	324642.201	168665.314	862780.684	7	7	26	27	37	1	8	14	15	64	6	20	13	16	28	14	65	3	61	18
96298	96298	RM0149	RM0172	118	125	573396.713	-0.045574	-0.020591	-0.252247	-0.050296	-0.230258	-0.228721	0.156222	0.058823529	3.741657387	0.764283274	-29301.258	324642.201	168665.314	862780.684	7	7	26	27	37	1	8	14	15	64	6	20	13	16	28	14	65	3	61	18
96299	96299	RM0149	RM0173	118	126	501942.0493	-0.070302	-0.047358	-0.219604	-0.130651	-0.155646	-0.196373	0.132785	0.067226891	3.674234614	0.759213836	-29301.258	324642.201	286611.562	714699.775	7	7	26	27	37	1	8	14	15	64	6	20	13	37	49	47	18	18	12	96
96300	96300	RM0149	RM0175	118	127	491674.924	0.06547	0.014227	0.16593	0.043908	0.231794	0.23218	-0.125016	0.100840336	2.828427125	0.591861273	-29301.258	324642.201	310124.431	680358.988	7	7	26	27	37	1	8	14	15	64	6	20	13	37	49	47	18	18	12	96
96301	96301	RM0149	RM0179	118	128	497897.6752	0.18221	0.073562	0.420171	0.150811	0.348143	0.339217	-0.195326	0.109243697	2.549509757	0.517970448	-29301.258	324642.201	308546.536	690375.66	7	7	26	27	37	1	8	14	15	64	6	20	13	37	49	47	18	18	12	96
96302	96302	RM0149	RM0180	118	129	667040.084	-0.002172	-0.025871	0.032454	-0.077391	-0.09346	-0.109108	0.015603	0.075630252	3.31662479	0.69803682	-29301.258	324642.201	26707.513	989326.706	7	7	26	27	37	1	8	14	15	64	6	20	8	36	22	23	25	66	64	46
96303	96303	RM0149	RM0181	118	130	442078.8094	-0.027873	-0.036741	-0.075995	-0.083039	-0.002978	-0.025729	0.015603	0.075630252	3.31662479	0.700135259	-29301.258	324642.201	-19937.762	766621.837	7	7	26	27	37	1	8	14	15	64	6	20	8	36	22	37	67	68	48	7
96304	96304	RM0149	RM0186	118	131	471598.1045	0.066004	0.036955	-0.012828	0.088344	0.125191	0.076732	-0.007834	0.084033613	3.240370349	0.641611978	-29301.258	324642.201	-58250.002	795350.967	7	7	26	27	37	1	8	14	15	64	6	20	8	36	22	24	67	64	80	99
96305	96305	RM0149	RM0189	118	132	471598.1045	0.013457	-0.015438	-0.060974	-0.039187	0.038285	0.058381	-0.007834	0.079831933	3.240370349	0.675169564	-29301.258	324642.201	-58250.002	795350.967	7	7	26	27	37	1	8	14	15	64	6	20	8	36	22	24	67	64	80	99
96306	96306	RM0149	RM0190	118	133	567702.2927	-0.077421	-0.0526	-0.231589	-0.134554	-0.14147	-0.182138	0.109349	0.071428571	3.605551275	0.75342135	-29301.258	324642.201	164671.114	858178.153	7	7	26	27	37	1	8	14	15	64	6	20	13	16	28	14	65	3	61	18
96307	96307	RM0149	RM0192	118	134	567702.2927	0.002917	-0.020077	-0.018024	-0.053791	-0.126548	-0.092049	0.015603	0.084033613	3.31662479	0.692273628	-29301.258	324642.201	164671.114	858178.153	7	7	26	27	37	1	8	14	15	64	6	20	13	16	28	14	65	3	61	18
96308	96308	RM0149	RM0193	118	135	405549.4464	0.062359	-0.013182	0.014598	-0.031158	-0.065032	-0.054067	-0.03127	0.075630252	3.16227766	0.67487264	-29301.258	324642.201	-10421.75	729751.961	7	7	26	27	37	1	8	14	15	64	6	20	8	36	22	37	67	68	48	7
96309	96309	RM0149	RM0197	118	136	486845.3018	0.037117	-0.001485	-0.041448	-0.003842	-0.062964	-0.115506	0.015603	0.079831933	3.31662479	0.684782819	-29301.258	324642.201	308053.699	675654.994	7	7	26	27	37	1	8	14	15	64	6	20	13	37	49	47	18	18	12	96
96310	96310	RM0149	RM0198	118	137	486845.3018	0.031882	0.010028	0.178285	0.034537	0.22275	0.188369	-0.10158	0.096638655	2.915475947	0.60614009	-29301.258	324642.201	308053.699	675654.994	7	7	26	27	37	1	8	14	15	64	6	20	13	37	49	47	18	18	12	96
96311	96311	RM0149	RM0199	118	138	488208.5795	-0.045256	-0.044931	-0.199197	-0.116018	-0.317334	-0.261993	0.109349	0.058823529	3.605551275	0.768213321	-29301.258	324642.201	287402.765	696187.863	7	7	26	27	37	1	8	14	15	64	6	20	13	37	49	47	18	18	12	96
96312	96312	RM0149	RM0200	118	139	488208.5795	0.050449	0.007648	0.139858	0.022264	0.190565	0.199754	-0.078143	0.096638655	3	0.612587525	-29301.258	324642.201	287402.765	696187.863	7	7	26	27	37	1	8	14	15	64	6	20	13	37	49	47	18	18	12	96
96313	96313	RM0149	RM0201	118	140	29750.59218	-0.071236	-0.04799	-0.110791	-0.185341	0.062956	0.061662	-0.03127	0.079831933	3.16227766	0.696901386	-29301.258	324642.201	-1275.714	314658.884	7	7	26	27	37	1	8	14	15	64	7	7	26	27	44	41	26	37	17	64
96314	96314	RM0149	RM0203	118	141	582640.1366	0.03105	-0.016422	-0.051435	-0.029813	0.049024	-0.006537	0.062476	0.079831933	3.464101615	0.686349934	-29301.258	324642.201	177179.302	869468.143	7	7	26	27	37	1	8	14	15	64	6	20	13	16	28	14	65	3	61	18
96315	96315	RM0149	RM0204	118	142	564743.091	-0.004006	-0.041239	-0.052208	-0.10043	-0.133384	-0.133013	0.109349	0.071428571	3.605551275	0.728278529	-29301.258	324642.201	163527.15	855445.332	7	7	26	27	37	1	8	14	15	64	6	20	13	16	28	14	65	3	61	18
96316	96316	RM0149	RM0205	118	143	564743.091	0.013114	-0.00232	-0.062945	-0.006325	0.037003	0.017068	0.015603	0.075630252	3.31662479	0.680325273	-29301.258	324642.201	163527.15	855445.332	7	7	26	27	37	1	8	14	15	64	6	20	13	16	28	14	65	3	61	18
96317	96317	RM0149	RM0206	118	144	444062.0919	0.070607	-0.006768	0.146791	-0.014387	0.150238	0.106887	-0.03127	0.088235294	3.16227766	0.63572083	-29301.258	324642.201	-19021.286	768585.287	7	7	26	27	37	1	8	14	15	64	6	20	8	36	22	37	67	68	48	7
96319	96319	RM0149	RM0209	118	146	471306.7655	0.007002	0.008923	0.014736	0.02686	0.159933	0.126521	-0.03127	0.088235294	3.16227766	0.643544309	-29301.258	324642.201	-42162.828	795773.443	7	7	26	27	37	1	8	14	15	64	6	20	8	36	22	24	67	64	80	99
96320	96320	RM0149	RM0210	118	147	444062.0919	-0.012006	-0.043497	-0.030927	-0.094282	-0.066963	-0.066296	0.062476	0.075630252	3.464101615	0.710494831	-29301.258	324642.201	-19021.286	768585.287	7	7	26	27	37	1	8	14	15	64	6	20	8	36	22	37	67	68	48	7
96321	96321	RM0149	RM0211	118	148	516308.0253	0.009326	-0.025863	-0.009917	-0.055992	0.09975	0.055358	-0.03127	0.084033613	3.16227766	0.665365893	-29301.258	324642.201	86902.193	827703.564	7	7	26	27	37	1	8	14	15	64	6	20	13	16	28	23	25	3	36	46
96322	96322	RM0149	RM0212	118	149	516308.0253	-0.01636	-0.036257	-0.035201	-0.077306	-0.052057	-0.061645	0.039039	0.075630252	3.391164992	0.70422118	-29301.258	324642.201	86902.193	827703.564	7	7	26	27	37	1	8	14	15	64	6	20	13	16	28	23	25	3	36	46
96323	96323	RM0149	RM0214	118	150	639990.259	-0.002954	-0.018899	-0.078666	-0.05446	-0.038756	-0.037993	0.039039	0.071428571	3.391164992	0.702391291	-29301.258	324642.201	202898.636	921023.573	7	7	26	27	37	1	8	14	15	64	6	20	13	16	28	14	65	3	61	18
96324	96324	RM0149	RM0215	118	151	564743.091	-0.020498	-0.002985	-0.095339	-0.0089	-0.07587	-0.073714	0.039039	0.071428571	3.391164992	0.703480922	-29301.258	324642.201	163527.15	855445.332	7	7	26	27	37	1	8	14	15	64	6	20	13	16	28	14	65	3	61	18
96325	96325	RM0149	RM0216	118	152	486845.3018	0.1017	0.058086	0.231039	0.205642	0.337448	0.287534	-0.148453	0.096638655	2.738612788	0.55736478	-29301.258	324642.201	308053.699	675654.994	7	7	26	27	37	1	8	14	15	64	6	20	13	37	49	47	18	18	12	96
96326	96326	RM0149	RM0217	118	153	498487.623	0.025154	-0.003442	-0.054094	-0.010093	-0.015906	-0.077902	0.039039	0.079831933	3.391164992	0.68704269	-29301.258	324642.201	250724.112	737044.556	7	7	26	27	37	1	8	14	15	64	6	20	13	37	49	47	18	18	12	96
96328	96328	RM0149	RM0221	118	155	660525.8165	0.06799	4e-04	0.038838	0.000945	0.014973	-0.014561	-0.007834	0.084033613	3.240370349	0.660116423	-29301.258	324642.201	422605.831	806383.145	7	7	26	27	37	1	8	14	15	64	6	20	13	37	42	55	18	16	76	55
96331	96331	RM0149	RM0224	118	158	432089.3895	0.024322	0.057029	0.005142	0.140198	-0.005464	0.007911	-0.03127	0.084033613	3.16227766	0.644906559	-29301.258	324642.201	-377832.094	580038.945	7	7	26	27	37	1	8	14	15	64	2	6	27	17	40	9	29	34	10	38
96332	96332	RM0149	RM0227	118	159	612624.9159	-0.000267	-0.006335	-0.047956	-0.018125	0.052235	0.051311	-0.007834	0.079831933	3.240370349	0.672807589	-29301.258	324642.201	-636992.534	402234.731	7	7	26	27	37	1	8	14	15	64	2	6	27	3	23	12	52	25	67	81
96333	96333	RM0149	RM0239	118	160	295951.9736	0.114152	0.037638	0.331761	0.081236	0.289334	0.316419	-0.148453	0.096638655	2.738612788	0.562921487	-29301.258	324642.201	3910.855	30559.685	7	7	26	27	37	1	8	14	15	64	3	10	16	7	50	21	15	19	35	15
96334	96334	RM0149	RM0240	118	161	438674.3186	-0.00567	-0.023338	-0.053596	-0.064318	-0.000645	-0.054852	-0.007834	0.075630252	3.240370349	0.690671469	-29301.258	324642.201	-467754.745	338559.727	7	7	26	27	37	1	8	14	15	64	2	6	27	3	26	30	6	62	67	30
96335	96335	RM0149	RM0244	118	162	501094.2876	0.075251	0.03898	0.119802	0.09304	0.255638	0.246379	-0.10158	0.092436975	2.915475947	0.594945471	-29301.258	324642.201	-512256.062	458246.626	7	7	26	27	37	1	8	14	15	64	2	6	27	3	26	12	6	25	67	30
96336	96336	RM0149	RM0245	118	163	1035848.114	-0.057581	-0.058989	-0.126422	-0.163053	-0.135087	-0.136963	0.085912	0.067226891	3.535533906	0.745102668	-29301.258	324642.201	-822330.525	991039.903	7	7	26	27	37	1	8	14	15	64	4	5	20	38	12	26	55	7	28	57
96337	96337	RM0149	RM0246	118	164	469689.6112	0.103975	0.052173	0.199896	0.156414	0.167111	0.181883	-0.054707	0.088235294	3.082207001	0.599975297	-29301.258	324642.201	-497980.737	355429.81	7	7	26	27	37	1	8	14	15	64	2	6	27	3	26	30	6	62	67	30
96338	96338	RM0149	RM0250	118	165	858242.0333	-0.045378	-0.047249	-0.205766	-0.119831	-0.075022	-0.131491	0.062476	0.075630252	3.464101615	0.730070231	-29301.258	324642.201	-720589.191	833268.175	7	7	26	27	37	1	8	14	15	64	4	4	20	38	19	54	37	53	81	37
96339	96339	RM0149	RM0253	118	166	319918.0412	-0.036249	0.040201	-0.158823	0.105012	-0.148459	-0.152479	0.156222	0.06302521	3.741657387	0.727115705	-29301.258	324642.201	-330154.325	215853.483	7	7	26	27	37	1	8	14	15	64	2	6	27	18	9	22	57	28	60	53
96340	96340	RM0149	RM0260	118	167	632095.4059	-0.054209	-0.041094	-0.172498	-0.109309	0.011802	0.038627	-0.007834	0.079831933	3.240370349	0.699885705	-29301.258	324642.201	-122914.827	949767.07	7	7	26	27	37	1	8	14	15	64	6	20	8	40	14	13	59	10	74	33
96341	96341	RM0149	RM0262	118	168	328781.2693	0.099568	0.047026	0.123778	0.119755	0.032225	0.089074	-0.054707	0.079831933	3.082207001	0.626002387	-29301.258	324642.201	-222347.848	590781.52	7	7	26	27	37	1	8	14	15	64	2	6	27	6	17	38	70	59	79	31
96342	96342	RM0149	RM0263	118	169	423357.2721	-0.046846	-0.022235	-0.131382	-0.062588	0.011824	0.026037	-0.007834	0.075630252	3.240370349	0.694588074	-29301.258	324642.201	-137588.561	733916.241	7	7	26	27	37	1	8	14	15	64	6	20	8	6	17	34	70	31	32	31
96343	96343	RM0149	RM0270	118	170	387744.7044	0.202853	0.121762	0.391443	0.354187	0.482715	0.465703	-0.195326	0.109243697	2.549509757	0.482898385	-29301.258	324642.201	-390300.051	466154.841	7	7	26	27	37	1	8	14	15	64	2	6	27	17	26	31	6	62	67	30
96344	96344	RM0149	RM0274	118	171	97719.97912	-0.072498	-0.031198	-0.262638	-0.068383	-0.038061	-0.08069	0.085912	0.067226891	3.535533906	0.736010691	-29301.258	324642.201	-87282.007	245982.001	7	7	26	27	37	1	8	14	15	64	7	7	26	27	15	10	5	4	3	68
96345	96345	RM0149	RM0275	118	172	517474.2561	-0.023063	-0.029827	0.012731	-0.05698	0.058839	0.022296	-0.007834	0.079831933	3.240370349	0.679159386	-29301.258	324642.201	-372288.599	712120.316	7	7	26	27	37	1	8	14	15	64	2	6	27	2	40	9	29	34	10	38
96346	96346	RM0149	RM0276	118	173	306256.0907	-0.013257	-0.032564	-0.033701	-0.084119	0.024446	0.008172	-0.007834	0.079831933	3.240370349	0.685445987	-29301.258	324642.201	-319863.67	421421.733	7	7	26	27	37	1	8	14	15	64	2	6	27	17	18	31	38	54	44	67
96347	96347	RM0149	RM0278	118	174	134480.2321	0.138958	0.08654	0.329408	0.294034	0.365485	0.373233	-0.218762	0.109243697	2.449489743	0.508940571	-29301.258	324642.201	673.333	193545.074	7	7	26	27	37	1	8	14	15	64	7	7	26	27	50	2	40	69	77	70
96348	96348	RM0149	RM0280	118	175	367231.7501	-0.10776	-0.07908	-0.287223	-0.205722	-0.195998	-0.233257	0.062476	0.067226891	3.464101615	0.769852344	-29301.258	324642.201	-318106.897	551469.142	7	7	26	27	37	1	8	14	15	64	2	6	27	17	40	9	29	34	10	38
96349	96349	RM0149	RM0282	118	176	422981.6535	0.043037	0.085847	0.057443	0.208689	0.1973	0.125478	-0.078143	0.092436975	3	0.600311386	-29301.258	324642.201	-315594.604	636009.507	7	7	26	27	37	1	8	14	15	64	2	6	27	17	40	9	29	34	10	38
96350	96350	RM0149	RM0283	118	177	277612.1824	-0.011936	-0.017596	-0.033003	-0.046545	0.10132	0.067606	-0.03127	0.084033613	3.16227766	0.666451912	-29301.258	324642.201	-300716.047	382973.463	7	7	26	27	37	1	8	14	15	64	2	6	27	18	18	31	38	54	44	67
96351	96351	RM0149	RM0284	118	178	1080936.471	0.01287	0.038829	-0.037479	0.095475	-0.037402	-0.016524	0.039039	0.071428571	3.391164992	0.678333599	-29301.258	324642.201	-825083.986	1056184.068	7	7	26	27	37	1	8	14	15	64	4	5	20	38	12	26	55	7	42	57
96352	96352	RM0149	RM0286	118	179	373165.5236	0.040542	0.027396	0.072066	0.069532	0.053296	0.047818	-0.03127	0.084033613	3.16227766	0.643560053	-29301.258	324642.201	-401778.831	347290.946	7	7	26	27	37	1	8	14	15	64	2	6	27	3	26	30	6	62	67	30
96353	96353	RM0149	RM0289	118	180	548686.9088	0.058596	0.032417	0.142129	0.098566	0.218268	0.249203	-0.054707	0.092436975	3.082207001	0.605932957	-29301.258	324642.201	-205011.154	844433.848	7	7	26	27	37	1	8	14	15	64	6	20	8	40	14	13	59	10	49	33
96355	96355	RM0149	RM0291	118	182	93799.74524	-0.040604	-0.027091	-0.145099	-0.084491	-0.063046	-0.059973	0.039039	0.075630252	3.391164992	0.712730476	-29301.258	324642.201	-56009.668	234725.278	7	7	26	27	37	1	8	14	15	64	7	7	26	27	15	10	5	4	3	68
96356	96356	RM0149	RM0293	118	183	290348.292	0.039828	0.038174	0.094677	0.108175	0.113374	0.132747	-0.007834	0.084033613	3.240370349	0.634647813	-29301.258	324642.201	-279471.108	177274.712	7	7	26	27	37	1	8	14	15	64	9	7	11	18	9	22	57	28	60	53
96357	96357	RM0149	RM0294	118	184	335495.6739	-0.021498	-0.005236	-0.015584	-0.017806	0.124612	0.099277	-0.03127	0.084033613	3.16227766	0.659936323	-29301.258	324642.201	-178768.052	625003.691	7	7	26	27	37	1	8	14	15	64	2	6	8	6	17	38	70	59	79	31
96358	96358	RM0149	RM0295	118	185	661617.8734	0.071121	0.069168	0.041222	0.184845	0.083964	0.061208	-0.007834	0.088235294	3.240370349	0.626292396	-29301.258	324642.201	-267251.726	941989.579	7	7	26	27	37	1	8	14	15	64	6	20	8	40	14	13	59	50	74	71
96359	96359	RM0149	RM0297	118	186	501459.0177	0.061654	0.028514	0.075323	0.066404	0.033804	0.06137	0.062476	0.075630252	3.464101615	0.663116615	-29301.258	324642.201	-472435.477	559361.63	7	7	26	27	37	1	8	14	15	64	2	6	27	2	40	9	29	34	10	38
96360	96360	RM0149	RM0298	118	187	92441.29929	0.06525	0.013532	0.134283	0.034247	0.198245	0.157896	-0.10158	0.092436975	2.915475947	0.610431126	-29301.258	324642.201	-97393.452	262121.429	7	7	26	27	37	1	8	14	15	64	7	7	26	27	15	10	5	4	3	68
96361	96361	RM0149	RM0299	118	188	313841.9151	0.035037	0.0051	0.070641	0.016627	0.152604	0.088603	-0.054707	0.088235294	3.082207001	0.636908502	-29301.258	324642.201	-341743.166	295031.362	7	7	26	27	37	1	8	14	15	64	2	6	27	18	9	44	57	28	60	53
96362	96362	RM0149	RM0301	118	189	224247.7108	-0.045088	0.013826	-0.19652	0.038248	-0.062047	-0.103221	0.132785	0.071428571	3.674234614	0.721800351	-29301.258	324642.201	-251324.818	356147.353	7	7	26	27	37	1	8	14	15	64	2	6	27	18	18	56	38	54	44	67
96363	96363	RM0149	RM0302	118	190	405010.1086	0.046381	0.022269	0.055595	0.076364	0.23312	0.202224	-0.054707	0.092436975	3.082207001	0.616805618	-29301.258	324642.201	-431197.45	374768.431	7	7	26	27	37	1	8	14	15	64	2	6	27	3	26	30	6	62	67	30
96364	96364	RM0149	RM0303	118	191	541460.8055	-0.01411	-0.025015	-0.087953	-0.063618	-0.074309	-0.086473	0.085912	0.075630252	3.535533906	0.714239853	-29301.258	324642.201	-538375.011	509097.393	7	7	26	27	37	1	8	14	15	64	2	6	27	3	26	12	6	25	67	30
96365	96365	RM0149	RM0304	118	192	131951.4074	-0.011688	-0.04095	-0.086829	-0.07416	-0.201961	-0.192076	0.039039	0.075630252	3.391164992	0.721320561	-29301.258	324642.201	-152947.589	278568.795	7	7	26	27	37	1	8	14	15	64	7	7	26	27	15	10	5	4	39	68
96366	96366	RM0149	RM0305	118	193	374362.3334	-0.02436	-0.025487	-0.10529	-0.078555	0.00376	0.009242	-0.03127	0.079831933	3.16227766	0.686387908	-29301.258	324642.201	-115310.376	688990.37	7	7	26	27	37	1	8	14	15	64	6	20	8	6	17	34	70	31	32	31
96367	96367	RM0149	RM0307	118	194	535814.2738	-0.02637	0.024463	-0.210195	0.058539	-0.07077	-0.126395	0.109349	0.067226891	3.605551275	0.71870055	-29301.258	324642.201	-354256.972	750671.214	7	7	26	27	37	1	8	14	15	64	2	6	8	2	40	9	29	34	10	38
96368	96368	RM0149	RM0308	118	195	416570.9476	0.10055	0.049773	0.174765	0.139813	0.111929	0.080084	-0.125016	0.092436975	2.828427125	0.595837102	-29301.258	324642.201	-175957.023	714544.036	7	7	26	27	37	1	8	14	15	64	6	20	8	6	17	34	70	31	32	31
96369	96369	RM0149	RM0309	118	196	402794.3749	-0.047286	-0.024582	-0.127096	-0.061236	-0.066988	-0.066943	0.015603	0.075630252	3.31662479	0.707217653	-29301.258	324642.201	-432017.138	316690.57	7	7	26	27	37	1	8	14	15	64	2	6	27	3	26	30	6	62	67	30
96370	96370	RM0149	RM0310	118	197	193482.1495	0.104514	0.034115	0.151401	0.096385	0.21213	0.145461	-0.054707	0.092436975	3.082207001	0.605814393	-29301.258	324642.201	-207510.02	249296.469	7	7	26	27	37	1	8	14	15	64	7	7	26	18	15	10	5	4	39	53
96371	96371	RM0149	RM0311	118	198	278548.5059	-0.054796	-0.05683	-0.202378	-0.141009	-0.110135	-0.090194	0.156222	0.06302521	3.741657387	0.757750467	-29301.258	324642.201	-35494.51	46162.554	7	7	26	27	37	1	8	14	15	64	3	10	16	7	50	2	40	19	35	15
96372	96372	RM0149	RM0314	118	199	579263.2709	-0.072431	-0.027737	-0.151955	-0.103257	-0.054755	-0.0806	0.039039	0.079831933	3.391164992	0.715457907	-29301.258	324642.201	-133178.953	894515.311	7	7	26	27	37	1	8	14	15	64	6	20	8	40	14	13	59	10	74	33
96373	96373	RM0149	RM0317	118	200	622634.6299	0.102972	0.051032	0.300166	0.129977	0.308954	0.266795	-0.148453	0.096638655	2.738612788	0.562112672	-29301.258	324642.201	-138613.653	937606.052	7	7	26	27	37	1	8	14	15	64	6	20	8	40	14	13	59	10	74	33
96374	96374	RM0149	RM0318	118	201	335495.6739	0.0607	0.021219	0.203956	0.060942	0.10783	0.161326	-0.10158	0.092436975	2.915475947	0.60845864	-29301.258	324642.201	-178768.052	625003.691	7	7	26	27	37	1	8	14	15	64	2	6	8	6	17	38	70	59	79	31
96375	96375	RM0149	RM0320	118	202	544687.7756	-0.02904	-0.02841	-0.157375	-0.063235	-0.058304	-0.063303	0.085912	0.067226891	3.535533906	0.724665517	-29301.258	324642.201	-451025.563	669364.384	7	7	26	27	37	1	8	14	15	64	2	6	27	2	40	9	29	34	10	38
96376	96376	RM0149	RM0321	118	203	933481.8516	0.076307	0.039305	0.100414	0.080641	0.163384	0.159752	-0.03127	0.096638655	3.16227766	0.614656704	-29301.258	324642.201	-730062.831	941344.386	7	7	26	27	37	1	8	14	15	64	4	5	20	38	19	54	37	53	81	37
96377	96377	RM0149	RM0324	118	204	793249.6029	-0.089408	-0.080832	-0.283821	-0.188537	-0.252653	-0.294597	0.203095	0.06302521	3.872983346	0.797724224	-29301.258	324642.201	-735389.163	686145.732	7	7	26	27	37	1	8	14	15	64	4	4	20	15	7	18	64	67	6	69
96378	96378	RM0149	RM0325	118	205	579263.2709	0.041202	0.079383	0.076311	0.230788	0.176896	0.137837	-0.054707	0.088235294	3.082207001	0.606469677	-29301.258	324642.201	-133178.953	894515.311	7	7	26	27	37	1	8	14	15	64	6	20	8	40	14	13	59	10	74	33
96379	96379	RM0149	RM0326	118	206	367231.7501	0.148862	0.064639	0.211814	0.141878	0.34669	0.353572	-0.125016	0.096638655	2.828427125	0.557109251	-29301.258	324642.201	-318106.897	551469.142	7	7	26	27	37	1	8	14	15	64	2	6	27	17	40	9	29	34	10	38
96380	96380	RM0149	RM0327	118	207	313841.9151	-0.046915	0.003007	-0.093266	0.009678	-0.032668	-0.021516	0.039039	0.075630252	3.391164992	0.696079657	-29301.258	324642.201	-341743.166	295031.362	7	7	26	27	37	1	8	14	15	64	2	6	27	18	9	44	57	28	60	53
96381	96381	RM0149	RM0328	118	208	622634.6299	-0.048114	-0.047492	-0.153589	-0.138193	-0.098552	-0.155791	0.039039	0.071428571	3.391164992	0.730596149	-29301.258	324642.201	-138613.653	937606.052	7	7	26	27	37	1	8	14	15	64	6	20	8	40	14	13	59	10	74	33
96382	96382	RM0149	RM0329	118	209	335495.6739	-0.102406	-0.068643	-0.350661	-0.145064	-0.2888	-0.275457	0.226531	0.058823529	3.937003937	0.80572555	-29301.258	324642.201	-178768.052	625003.691	7	7	26	27	37	1	8	14	15	64	2	6	8	6	17	38	70	59	79	31
96383	96383	RM0149	RM0330	118	210	607577.9253	0.090765	0.096009	0.126075	0.217257	0.071759	0.069925	0.015603	0.084033613	3.31662479	0.620399208	-29301.258	324642.201	-625572.518	441310.619	7	7	26	27	37	1	8	14	15	64	2	6	27	3	23	12	52	25	67	81
96384	96384	RM0149	RM0331	118	211	544687.7756	0.078558	0.006398	0.155134	0.01833	0.183375	0.169816	-0.125016	0.096638655	2.828427125	0.602759926	-29301.258	324642.201	-451025.563	669364.384	7	7	26	27	37	1	8	14	15	64	2	6	27	2	40	9	29	34	10	38
96385	96385	RM0149	RM0332	118	212	933481.8516	-0.035103	0.049063	-0.079125	0.093294	-0.030037	0.015318	0.062476	0.075630252	3.464101615	0.683221008	-29301.258	324642.201	-730062.831	941344.386	7	7	26	27	37	1	8	14	15	64	4	5	20	38	19	54	37	53	81	37
96386	96386	RM0149	RM0333	118	213	632095.4059	-0.038231	-0.0301	-0.058064	-0.093767	-0.032903	-0.037564	0.015603	0.084033613	3.31662479	0.6957833	-29301.258	324642.201	-122914.827	949767.07	7	7	26	27	37	1	8	14	15	64	6	20	8	40	14	13	59	10	74	33
96387	96387	RM0149	RM0343	118	214	443797.4014	-0.007725	0.033925	-0.02761	0.06447	-0.04403	-0.081507	0.039039	0.079831933	3.391164992	0.680163986	-29301.258	324642.201	-383440.207	592115.075	7	7	26	27	37	1	8	14	15	64	2	6	27	17	40	9	29	34	10	38
96388	96388	RM0149	RM0344	118	215	432089.1775	0.071876	0.045441	0.117931	0.131058	0.110452	0.159907	-0.007834	0.079831933	3.240370349	0.629115781	-29301.258	324642.201	-358208.483	604858.358	7	7	26	27	37	1	8	14	15	64	2	6	27	17	40	9	29	34	10	38
96389	96389	RM0149	RM0348	118	216	362184.7655	-0.054356	-0.021245	-0.110881	-0.074727	0.068378	0.121665	-0.007834	0.079831933	3.240370349	0.684044857	-29301.258	324642.201	-369499.105	200371.411	7	7	26	27	37	1	8	14	15	64	9	6	27	18	9	22	57	28	60	53
96390	96390	RM0149	RM0349	118	217	362184.7655	-0.008312	0.073488	-0.001442	0.227598	0.141668	0.10141	-0.054707	0.088235294	3.082207001	0.621037403	-29301.258	324642.201	-369499.105	200371.411	7	7	26	27	37	1	8	14	15	64	9	6	27	18	9	22	57	28	60	53
96391	96391	RM0149	RM0350	118	218	472538.3372	0.083178	0.039004	0.036469	0.102007	-0.004756	0.059188	0.062476	0.075630252	3.464101615	0.661002907	-29301.258	324642.201	-501355.277	346031.059	7	7	26	27	37	1	8	14	15	64	2	6	27	3	26	30	6	62	67	30
96392	96392	RM0149	RM0351	118	219	360291.086	-0.029228	0.058975	-0.050896	0.193523	0.097116	0.039562	-0.007834	0.084033613	3.240370349	0.647062337	-29301.258	324642.201	-386177.065	275151.545	7	7	26	27	37	1	8	14	15	64	2	6	27	18	9	44	57	28	60	53
96393	96393	RM0149	RM0352	118	220	378532.2551	-0.021008	-0.011507	0.043013	-0.031007	0.095604	0.132375	-0.007834	0.079831933	3.240370349	0.665302121	-29301.258	324642.201	-404632.714	373764.154	7	7	26	27	37	1	8	14	15	64	2	6	27	3	26	30	6	62	67	30
96394	96394	RM0149	RM0353	118	221	379218.6992	-0.019687	-0.020807	-0.093488	-0.047419	-0.028894	-0.026335	0.062476	0.084033613	3.464101615	0.69796001	-29301.258	324642.201	-401005.048	399762.866	7	7	26	27	37	1	8	14	15	64	2	6	27	3	26	30	6	62	67	30
96395	96395	RM0149	RM0354	118	222	536907.2464	0.033398	0.075186	0.036903	0.205356	0.099856	0.120502	-0.007834	0.084033613	3.240370349	0.62777582	-29301.258	324642.201	-565587.427	350459.563	7	7	26	27	37	1	8	14	15	64	2	6	27	3	26	12	6	25	67	30
96396	96396	RM0149	RM0355	118	223	662914.675	-0.069886	-0.028727	-0.173576	-0.05739	-0.021265	-0.067552	0.062476	0.079831933	3.464101615	0.714754094	-29301.258	324642.201	-656821.884	538356.333	7	7	26	27	37	1	8	14	15	64	4	4	20	15	23	25	52	26	6	81
96397	96397	RM0149	RM0356	118	224	787350.2842	0.099645	0.027757	0.086422	0.053799	0.110973	0.106799	-0.007834	0.079831933	3.240370349	0.638437102	-29301.258	324642.201	-635960.031	826524.262	7	7	26	27	37	1	8	14	15	64	4	4	20	38	19	54	37	53	81	37
96398	96398	RM0149	RM0357	118	225	787350.2842	0.040444	0.028745	0.19055	0.115633	0.331266	0.337789	-0.125016	0.100840336	2.828427125	0.575721879	-29301.258	324642.201	-635960.031	826524.262	7	7	26	27	37	1	8	14	15	64	4	4	20	38	19	54	37	53	81	37
96399	96399	RM0149	RM0358	118	226	787350.2842	-0.001903	0.003325	-0.105228	0.009097	0.002687	-0.016706	0.039039	0.079831933	3.391164992	0.686545501	-29301.258	324642.201	-635960.031	826524.262	7	7	26	27	37	1	8	14	15	64	4	4	20	38	19	54	37	53	81	37
96400	96400	RM0149	RM0359	118	227	787350.2842	0.012947	0.020024	0.051039	0.055192	0.154367	0.112798	-0.078143	0.092436975	3	0.627081406	-29301.258	324642.201	-635960.031	826524.262	7	7	26	27	37	1	8	14	15	64	4	4	20	38	19	54	37	53	81	37
96401	96401	RM0149	RM0360	118	228	856242.5578	-0.028788	-0.034865	-0.04831	-0.068597	0.031279	0.010369	0.015603	0.079831933	3.31662479	0.69063404	-29301.258	324642.201	-728234.168	819257.309	7	7	26	27	37	1	8	14	15	64	4	4	20	38	19	54	37	53	81	37
96402	96402	RM0149	RM0363	118	229	73875.48668	0.113757	0.069659	0.299756	0.251343	0.299082	0.297505	-0.125016	0.100840336	2.828427125	0.549760115	-29301.258	324642.201	-88405.487	280322.029	7	7	26	27	37	1	8	14	15	64	7	7	26	27	15	10	5	4	3	68
96403	96403	RM0149	RM0364	118	230	163124.4897	0.066249	0.039793	0.097975	0.106298	0.17521	0.148963	-0.054707	0.092436975	3.082207001	0.613235022	-29301.258	324642.201	-192126.959	334510.85	7	7	26	27	37	1	8	14	15	64	7	7	26	18	18	56	38	54	39	67
96404	96404	RM0149	RM0365	118	231	249768.5622	-0.000414	0.029665	-0.020668	0.088439	0.207476	0.17601	-0.007834	0.088235294	3.240370349	0.638029972	-29301.258	324642.201	-274859.923	278977.371	7	7	26	27	37	1	8	14	15	64	2	6	27	18	9	44	57	28	60	53
96405	96405	RM0149	RM0366	118	232	252080.2078	0.04881	0.015066	0.043263	0.042199	-0.081974	-0.014375	0.039039	0.071428571	3.391164992	0.679140947	-29301.258	324642.201	-275132.874	268863.641	7	7	26	27	37	1	8	14	15	64	2	6	27	18	9	44	57	28	60	53
96406	96406	RM0149	RM0367	118	233	201656.5542	0.080295	0.032187	0.023235	0.092675	0.044179	-0.021895	-0.007834	0.079831933	3.240370349	0.650707871	-29301.258	324642.201	-223075.717	380470.732	7	7	26	27	37	1	8	14	15	64	2	6	27	18	18	56	38	54	44	67
96407	96407	RM0149	RM0368	118	234	335493.2483	0.039734	0.00174	0.032788	0.004639	-0.054504	-0.042194	0.085912	0.075630252	3.535533906	0.689596298	-29301.258	324642.201	-364715.27	317351.094	7	7	26	27	37	1	8	14	15	64	2	6	27	18	9	44	57	28	60	53
96408	96408	RM0149	RM0369	118	235	526797.3945	0.128365	0.071953	0.28654	0.248004	0.302395	0.330093	-0.171889	0.100840336	2.645751311	0.538479017	-29301.258	324642.201	-153028.78	836703.716	7	7	26	27	37	1	8	14	15	64	6	20	8	40	14	13	59	10	49	33
96409	96409	RM0149	RM0370	118	236	526797.3945	-0.000952	0.048512	-0.103965	0.11881	-0.018749	-0.056577	0.015603	0.075630252	3.31662479	0.674654565	-29301.258	324642.201	-153028.78	836703.716	7	7	26	27	37	1	8	14	15	64	6	20	8	40	14	13	59	10	49	33
96410	96410	RM0149	RM0371	118	237	526797.3945	-0.038622	-0.060225	-0.111174	-0.147918	-0.057553	-0.068263	0.062476	0.075630252	3.464101615	0.723742241	-29301.258	324642.201	-153028.78	836703.716	7	7	26	27	37	1	8	14	15	64	6	20	8	40	14	13	59	10	49	33
96411	96411	RM0149	RM0372	118	238	622634.6299	0.100624	0.026927	0.179846	0.067958	0.101316	0.069055	-0.078143	0.092436975	3	0.613166549	-29301.258	324642.201	-138613.653	937606.052	7	7	26	27	37	1	8	14	15	64	6	20	8	40	14	13	59	10	74	33
96412	96412	RM0149	RM0373	118	239	622634.6299	0.080609	0.028796	0.134641	0.06732	0.272496	0.271535	-0.125016	0.096638655	2.828427125	0.587330583	-29301.258	324642.201	-138613.653	937606.052	7	7	26	27	37	1	8	14	15	64	6	20	8	40	14	13	59	10	74	33
96413	96413	RM0149	RM0375	118	240	622634.6299	0.011059	0.07294	0.017434	0.22349	0.127286	0.069085	-0.007834	0.079831933	3.240370349	0.634806479	-29301.258	324642.201	-138613.653	937606.052	7	7	26	27	37	1	8	14	15	64	6	20	8	40	14	13	59	10	74	33
96414	96414	RM0149	RM0377	118	241	473090.3786	-0.121455	-0.037947	-0.194858	-0.130562	-0.083395	-0.102577	0.085912	0.071428571	3.535533906	0.743119627	-29301.258	324642.201	-144169.341	783575.562	7	7	26	27	37	1	8	14	15	64	6	20	8	40	14	34	59	31	49	33
96415	96415	RM0149	RM0378	118	242	409118.6358	0.052182	0.003526	0.201855	0.009346	0.202118	0.226942	-0.125016	0.092436975	2.828427125	0.603423192	-29301.258	324642.201	-154803.679	714035.576	7	7	26	27	37	1	8	14	15	64	6	20	8	6	17	34	70	31	32	31
96416	96416	RM0149	RM0379	118	243	360166.4808	-0.033044	-0.031653	-0.081515	-0.078018	-0.054175	-0.076636	0.015603	0.079831933	3.31662479	0.701919556	-29301.258	324642.201	-87007.623	680155.73	7	7	26	27	37	1	8	14	15	64	6	20	8	6	17	34	70	31	32	31
96417	96417	RM0149	RM0380	118	244	335495.6739	-0.055506	-0.033151	-0.124453	-0.081647	-0.198599	-0.160349	0.085912	0.06302521	3.535533906	0.742950031	-29301.258	324642.201	-178768.052	625003.691	7	7	26	27	37	1	8	14	15	64	2	6	8	6	17	38	70	59	79	31
96418	96418	RM0149	RM0381	118	245	335495.6739	0.003455	-0.036281	0.040178	-0.101162	0.145793	0.131674	-0.078143	0.088235294	3	0.650484712	-29301.258	324642.201	-178768.052	625003.691	7	7	26	27	37	1	8	14	15	64	2	6	8	6	17	38	70	59	79	31
96419	96419	RM0149	RM0382	118	246	422981.6535	-0.00062	-0.038444	-0.131474	-0.081596	-0.127206	-0.11292	0.039039	0.067226891	3.391164992	0.72133624	-29301.258	324642.201	-315594.604	636009.507	7	7	26	27	37	1	8	14	15	64	2	6	27	17	40	9	29	34	10	38
96420	96420	RM0149	RM0383	118	247	421679.247	0.153147	0.059611	0.214757	0.16386	0.178235	0.129169	-0.125016	0.096638655	2.828427125	0.575619236	-29301.258	324642.201	-323879.684	626365.482	7	7	26	27	37	1	8	14	15	64	2	6	27	17	40	9	29	34	10	38
96421	96421	RM0149	RM0384	118	248	283968.332	0.049006	0.021333	0.168611	0.078205	0.187724	0.173872	-0.10158	0.096638655	2.915475947	0.602631453	-29301.258	324642.201	-273160.814	470143.165	7	7	26	27	37	1	8	14	15	64	2	6	27	17	18	31	38	54	44	67
96422	96422	RM0149	RM0385	118	249	248992.6147	0.022606	0.005103	0.029878	0.015263	0.165596	0.177481	-0.03127	0.088235294	3.16227766	0.63946156	-29301.258	324642.201	-270363.624	386982.059	7	7	26	27	37	1	8	14	15	64	2	6	27	18	18	56	38	54	44	67
96423	96423	RM0149	RM0387	118	250	170391.4782	-0.054405	-0.06161	-0.263329	-0.141178	-0.208579	-0.277606	0.132785	0.06302521	3.674234614	0.772735716	-29301.258	324642.201	-150545.516	444363.067	7	7	26	27	37	1	8	14	15	64	7	7	26	17	18	56	38	54	44	67
96424	96424	RM0149	RM0388	118	251	55802.13983	0.008715	0.019378	0.041535	0.062717	0.147187	0.097236	0.015603	0.088235294	3.31662479	0.647713901	-29301.258	324642.201	-84609.932	317237.514	7	7	26	27	37	1	8	14	15	64	7	7	26	27	37	1	8	14	15	68
96426	96426	RM0149	RM0392	118	253	237243.5554	0.119241	0.050986	0.300603	0.166555	0.336786	0.322066	-0.171889	0.100840336	2.645751311	0.546063978	-29301.258	324642.201	-48142.321	88147.975	7	7	26	27	37	1	8	14	15	64	7	10	16	7	50	2	40	19	35	15
96427	96427	RM0149	RM0396	118	254	64496.10702	-0.008581	0.001192	-0.029215	0.003896	0.072554	0.027016	-0.03127	0.079831933	3.16227766	0.666337075	-29301.258	324642.201	-63248.957	269803.332	7	7	26	27	37	1	8	14	15	64	7	7	26	27	37	1	8	14	3	68
96428	96428	RM0149	RM0397	118	255	452504.4636	-0.09479	-0.01918	-0.118267	-0.063871	-0.062071	-0.03862	0.156222	0.071428571	3.741657387	0.735130032	-29301.258	324642.201	-296358.946	-40652.859	7	7	26	27	37	1	8	14	15	64	9	8	11	9	36	6	51	77	54	45
96429	96429	RM0149	RM0399	118	256	491728.4264	0.013828	2.3e-05	0.023315	7.5e-05	0.199069	0.165794	-0.054707	0.088235294	3.082207001	0.637531981	-29301.258	324642.201	-495416.905	481272.495	7	7	26	27	37	1	8	14	15	64	2	6	27	3	26	12	6	25	67	30
96430	96430	RM0149	RM0400	118	257	704528.7794	0.11222	0.0261	0.20642	0.062489	0.256149	0.24528	-0.125016	0.096638655	2.828427125	0.582685857	-29301.258	324642.201	-575091.84	770145.783	7	7	26	27	37	1	8	14	15	64	4	4	20	2	19	54	37	53	81	37
96431	96431	RM0149	RM0401	118	258	852677.6998	0.058571	-0.004395	-0.005328	-0.010294	-0.110785	-0.064598	0.062476	0.075630252	3.464101615	0.691872225	-29301.258	324642.201	-614241.222	945048.921	7	7	26	27	37	1	8	14	15	64	4	5	20	38	19	54	37	53	81	37
96432	96432	RM0149	RM0405	118	259	257910.8891	0.053312	0.037073	0.106399	0.124613	0.287907	0.278062	-0.125016	0.096638655	2.828427125	0.585633234	-29301.258	324642.201	-253207.225	452642.766	7	7	26	27	37	1	8	14	15	64	2	6	27	17	18	56	38	54	44	67
96433	96433	RM0149	RM0406	118	260	705137.6942	-0.006334	0.021422	-0.192494	0.053284	-0.015199	-0.056693	0.062476	0.071428571	3.464101615	0.699332327	-29301.258	324642.201	-393700.783	928324.364	7	7	26	27	37	1	8	14	15	64	6	20	8	40	14	13	59	50	74	71
96434	96434	RM0149	RM0407	118	261	416570.9476	0.017375	0.012959	-0.001717	0.030967	0.183111	0.112667	-0.03127	0.084033613	3.16227766	0.645167278	-29301.258	324642.201	-175957.023	714544.036	7	7	26	27	37	1	8	14	15	64	6	20	8	6	17	34	70	31	32	31
96435	96435	RM0149	RM0410	118	262	299704.4022	0.052235	0.035343	0.266843	0.121957	0.195098	0.25128	-0.054707	0.092436975	3.082207001	0.598625804	-29301.258	324642.201	-325027.623	275973.466	7	7	26	27	37	1	8	14	15	64	2	6	27	18	9	44	57	28	60	53
96436	96436	RM0149	RM0411	118	263	526431.3751	0.001229	0.011473	-0.019974	0.030785	-0.010411	-0.007487	0.039039	0.075630252	3.391164992	0.682090002	-29301.258	324642.201	-175685.3	830311.762	7	7	26	27	37	1	8	14	15	64	6	20	8	40	14	13	59	10	49	33
96437	96437	RM0149	RM0413	118	264	646082.6844	-0.097873	-0.036448	-0.282693	-0.092935	-0.277983	-0.311824	0.249968	0.06302521	4	0.794683271	-29301.258	324642.201	-270552.841	923992.273	7	7	26	27	37	1	8	14	15	64	6	20	8	40	14	13	59	50	74	71
96438	96438	RM0149	RM0414	118	265	646082.6844	0.030071	0.005577	0.113721	0.010606	0.117002	0.159402	-0.007834	0.084033613	3.240370349	0.644646612	-29301.258	324642.201	-270552.841	923992.273	7	7	26	27	37	1	8	14	15	64	6	20	8	40	14	13	59	50	74	71
96439	96439	RM0149	RM0416	118	266	581860.4429	-0.025342	-0.032931	-0.100141	-0.074958	-0.065254	-0.038776	0.039039	0.071428571	3.391164992	0.710931234	-29301.258	324642.201	-260001.37	858813.553	7	7	26	27	37	1	8	14	15	64	6	20	8	40	14	13	59	50	49	71
96440	96440	RM0149	RM0417	118	267	298076.366	0.023374	0.002549	0.055024	0.005709	0.03383	0.02599	-0.007834	0.079831933	3.240370349	0.663660861	-29301.258	324642.201	-170222.095	587303.271	7	7	26	27	37	1	8	14	15	64	2	6	8	6	17	38	70	59	79	31
96441	96441	RM0149	RM0418	118	268	198803.4714	0.107323	0.067235	0.280447	0.19612	0.308334	0.262088	-0.148453	0.100840336	2.738612788	0.552865115	-29301.258	324642.201	-155027.773	478641.109	7	7	26	27	37	1	8	14	15	64	2	6	26	17	18	56	38	54	79	67
96442	96442	RM0149	RM0419	118	269	407898.3658	-0.04895	-0.021927	-0.084784	-0.062099	-0.147819	-0.146999	0.132785	0.071428571	3.674234614	0.734694343	-29301.258	324642.201	-436691.636	344993.042	7	7	26	27	37	1	8	14	15	64	2	6	27	3	26	30	6	62	67	30
96444	96444	RM0149	RM0421	118	271	285564.0223	0.090202	0.030213	0.07777	0.095203	0.249315	0.246814	-0.078143	0.092436975	3	0.601161697	-29301.258	324642.201	18103.97	43040.434	7	7	26	27	37	1	8	14	15	64	3	10	16	7	50	21	15	19	35	15
96445	96445	RM0149	RM0423	118	272	257114.0198	-0.024727	0.067527	-0.041538	0.188976	0.0155	0.033637	0.062476	0.079831933	3.464101615	0.66417961	-29301.258	324642.201	-286302.647	317032.654	7	7	26	27	37	1	8	14	15	64	2	6	27	18	9	44	57	28	60	53
96446	96446	RM0149	RM0424	118	273	579263.2709	-0.07248	-0.062998	-0.247258	-0.123675	-0.265383	-0.267641	0.156222	0.06302521	3.741657387	0.778819475	-29301.258	324642.201	-133178.953	894515.311	7	7	26	27	37	1	8	14	15	64	6	20	8	40	14	13	59	10	74	33
96447	96447	RM0149	RM0425	118	274	493760.8608	0.031588	0.008478	0.067407	0.022511	0.179618	0.168572	-0.054707	0.088235294	3.082207001	0.63114416	-29301.258	324642.201	-137324.598	806441.688	7	7	26	27	37	1	8	14	15	64	6	20	8	40	14	34	59	31	49	33
96448	96448	RM0149	RM0426	118	275	367231.7501	0.065421	0.026429	0.083942	0.07684	0.056347	0.106446	0.015603	0.079831933	3.31662479	0.647597824	-29301.258	324642.201	-318106.897	551469.142	7	7	26	27	37	1	8	14	15	64	2	6	27	17	40	9	29	34	10	38
96449	96449	RM0149	RM0427	118	276	310980.5544	0.053801	0.057154	0.070417	0.14608	-0.010931	-0.018159	0.062476	0.075630252	3.464101615	0.660854893	-29301.258	324642.201	-337995.558	362281.733	7	7	26	27	37	1	8	14	15	64	2	6	27	18	18	31	38	62	44	67
96450	96450	RM0149	RM0428	118	277	602552.9503	0.06728	0.033965	0.144406	0.081295	0.187982	0.236378	-0.03127	0.088235294	3.16227766	0.615155747	-29301.258	324642.201	-208270.75	900002.939	7	7	26	27	37	1	8	14	15	64	6	20	8	40	14	13	59	10	74	33
96451	96451	RM0149	RM0429	118	278	306256.0907	0.105194	0.047699	0.054243	0.09175	0.108804	0.125127	0.039039	0.075630252	3.391164992	0.64412899	-29301.258	324642.201	-319863.67	421421.733	7	7	26	27	37	1	8	14	15	64	2	6	27	17	18	31	38	54	44	67
96452	96452	RM0149	RM0430	118	279	186023.2676	0.074297	0.03917	0.094104	0.075797	0.091922	0.081626	-0.007834	0.079831933	3.240370349	0.639853912	-29301.258	324642.201	-111329.39	157681.003	7	7	26	27	37	1	8	14	15	64	7	7	26	27	15	10	5	4	77	70
96453	96453	RM0149	RM0431	118	280	622634.6299	-0.104869	-0.051565	-0.199403	-0.151193	-0.11258	-0.091649	0.109349	0.067226891	3.605551275	0.752778027	-29301.258	324642.201	-138613.653	937606.052	7	7	26	27	37	1	8	14	15	64	6	20	8	40	14	13	59	10	74	33
96454	96454	RM0149	RM0432	118	281	491728.4264	-0.062722	-0.05089	-0.297263	-0.129296	-0.25203	-0.273724	0.156222	0.06302521	3.741657387	0.778815567	-29301.258	324642.201	-495416.905	481272.495	7	7	26	27	37	1	8	14	15	64	2	6	27	3	26	12	6	25	67	30
96455	96455	RM0149	RM0433	118	282	240600.7128	-0.029599	-0.039539	-0.12943	-0.097972	-0.119481	-0.077361	0.085912	0.067226891	3.535533906	0.731013841	-29301.258	324642.201	-266421.132	365420.484	7	7	26	27	37	1	8	14	15	64	2	6	27	18	18	56	38	54	44	67
96456	96456	RM0149	RM0434	118	283	240600.7128	-0.01585	-0.01248	-0.064581	-0.032948	0.051064	0.091431	-0.007834	0.075630252	3.240370349	0.678609582	-29301.258	324642.201	-266421.132	365420.484	7	7	26	27	37	1	8	14	15	64	2	6	27	18	18	56	38	54	44	67
96457	96457	RM0149	RM0435	118	284	526797.3945	0.037504	0.02127	0.132326	0.074671	0.203366	0.144642	-0.10158	0.092436975	2.915475947	0.610077558	-29301.258	324642.201	-153028.78	836703.716	7	7	26	27	37	1	8	14	15	64	6	20	8	40	14	13	59	10	49	33
96458	96458	RM0149	RM0436	118	285	526797.3945	-0.049166	-0.035735	-0.147635	-0.089289	-0.028717	-0.074982	0.085912	0.075630252	3.535533906	0.721916759	-29301.258	324642.201	-153028.78	836703.716	7	7	26	27	37	1	8	14	15	64	6	20	8	40	14	13	59	10	49	33
96459	96459	RM0149	RM0437	118	286	156188.3758	0.098275	0.04116	0.218012	0.12844	0.243327	0.212693	-0.125016	0.096638655	2.828427125	0.579097213	-29301.258	324642.201	17504.365	175631.992	7	7	26	27	37	1	8	14	15	64	7	7	26	27	50	2	40	69	77	70
96460	96460	RM0149	RM0438	118	287	156188.3758	0.075011	0.031204	0.198403	0.114722	0.297166	0.310441	-0.125016	0.096638655	2.828427125	0.577482481	-29301.258	324642.201	17504.365	175631.992	7	7	26	27	37	1	8	14	15	64	7	7	26	27	50	2	40	69	77	70
96492	96492	RM0149	RM0494	118	319	828058.5606	0.024738	0.066511	-0.027747	0.16929	-0.045225	-0.034373	0.039039	0.079831933	3.391164992	0.662229764	-29301.258	324642.201	-814990.076	586126.543	7	7	26	27	37	1	8	14	15	64	4	4	20	15	7	25	64	26	6	52
96493	96493	RM0149	RM0495	118	320	1181670.64	0.06821	0.008967	0.13021	0.016794	0.153698	0.141447	-0.078143	0.096638655	3	0.616189557	-29301.258	324642.201	-963795.6	1047875.1	7	7	26	27	37	1	8	14	15	64	4	5	20	38	12	26	55	7	42	57
96494	96494	RM0149	RM0496	118	321	1153463.223	0.065984	0.025643	0.032869	0.066856	0.060095	0.045402	0.015603	0.084033613	3.31662479	0.650932988	-29301.258	324642.201	-944100.185	1027223.392	7	7	26	27	37	1	8	14	15	64	4	5	20	38	12	26	55	7	42	57
96495	96495	RM0149	RM0497	118	322	738698.4377	0.076723	0.026635	0.121246	0.056684	0.182878	0.214229	-0.007834	0.088235294	3.240370349	0.623480058	-29301.258	324642.201	-744451.708	509669.809	7	7	26	27	37	1	8	14	15	64	4	4	20	15	23	25	52	26	6	81
96496	96496	RM0149	RM0498	118	323	837375.8831	0.019332	-0.001454	0.105379	-0.003397	0.063131	0.044014	-0.007834	0.088235294	3.240370349	0.653695416	-29301.258	324642.201	-814551.018	612385.219	7	7	26	27	37	1	8	14	15	64	4	4	20	15	7	25	64	26	6	52
96497	96497	RM0149	RM0499	118	324	748583.8419	0.045777	-0.007163	0.050705	-0.017806	-0.080668	-0.065818	-0.03127	0.079831933	3.16227766	0.671060818	-29301.258	324642.201	-750403.876	525940.563	7	7	26	27	37	1	8	14	15	64	4	4	20	15	23	25	52	26	6	81
96498	96498	RM0149	RM0500	118	325	908552.1293	0.019576	-0.007891	0.025046	-0.020258	-0.075193	-0.04482	-0.007834	0.084033613	3.240370349	0.675041417	-29301.258	324642.201	-833432.24	745423.727	7	7	26	27	37	1	8	14	15	64	4	4	20	38	3	18	19	67	6	26
96499	96499	RM0149	RM0501	118	326	741477.7299	0.044774	0.006014	0.04043	0.013499	-0.084617	-0.058306	0.039039	0.075630252	3.391164992	0.682227553	-29301.258	324642.201	-744287.002	521071.857	7	7	26	27	37	1	8	14	15	64	4	4	20	15	23	25	52	26	6	81
96500	96500	RM0149	RM0503	118	327	1051773.003	-0.025118	-0.038248	0.00894	-0.081212	0.047176	0.035757	-0.03127	0.079831933	3.16227766	0.678522672	-29301.258	324642.201	-895417.813	921357.009	7	7	26	27	37	1	8	14	15	64	4	5	20	38	12	26	55	7	28	57
96501	96501	RM0149	RM0504	118	328	880128.0337	-0.10798	-0.046301	-0.401241	-0.11046	-0.374768	-0.373788	0.296841	0.054621849	4.123105626	0.826523601	-29301.258	324642.201	-820688.068	709781.491	7	7	26	27	37	1	8	14	15	64	4	4	20	38	3	18	19	67	6	80
96502	96502	RM0149	RM0505	118	329	876666.7216	0.000177	-0.027261	0.035216	-0.053955	0.08187	0.063205	-0.03127	0.084033613	3.16227766	0.664405808	-29301.258	324642.201	-817187.702	709063.184	7	7	26	27	37	1	8	14	15	64	4	4	20	38	3	18	19	67	6	80
96503	96503	RM0149	RM0506	118	330	873158.7949	-0.053814	-0.045442	-0.140872	-0.090469	-0.056696	-0.069441	-0.007834	0.075630252	3.240370349	0.709537242	-29301.258	324642.201	-813526.003	708566.452	7	7	26	27	37	1	8	14	15	64	4	4	20	38	3	18	19	67	6	80
96504	96504	RM0149	RM0507	118	331	907535.3776	0.095042	0.023795	0.237394	0.073134	0.29349	0.282857	-0.171889	0.100840336	2.645751311	0.566942983	-29301.258	324642.201	-834309.046	743668.361	7	7	26	27	37	1	8	14	15	64	4	4	20	38	3	18	19	67	6	26
96505	96505	RM0149	RM0508	118	332	1152665.554	0.138787	0.071848	0.349732	0.240829	0.369631	0.323054	-0.195326	0.105042017	2.549509757	0.523647178	-29301.258	324642.201	-944801.657	1024997.038	7	7	26	27	37	1	8	14	15	64	4	5	20	38	12	26	55	7	42	57
96506	96506	RM0149	RM0509	118	333	1187946.872	-0.087455	-0.064114	-0.282127	-0.169205	-0.316805	-0.289657	0.203095	0.06302521	3.872983346	0.796648288	-29301.258	324642.201	-957737.778	1065738.281	7	7	26	27	37	1	8	14	15	64	4	5	20	38	12	26	55	7	42	57
96507	96507	RM0149	RM0510	118	334	1152899.855	-0.034125	0.012167	-0.21393	0.024478	-0.277073	-0.252149	0.156222	0.058823529	3.741657387	0.754458675	-29301.258	324642.201	-944512.741	1025759.893	7	7	26	27	37	1	8	14	15	64	4	5	20	38	12	26	55	7	42	57
96508	96508	RM0149	RM0511	118	335	1049236.408	-0.040653	-0.015385	-0.108716	-0.040785	-0.169582	-0.117192	0.109349	0.075630252	3.605551275	0.725445132	-29301.258	324642.201	-898917.559	911723.566	7	7	26	27	37	1	8	14	15	64	4	5	20	38	12	26	55	7	28	57
96509	96509	RM0149	RM0512	118	336	1049236.408	0.048366	0.01726	0.007507	0.042055	0.100448	0.081433	-0.054707	0.084033613	3.082207001	0.641668219	-29301.258	324642.201	-898917.559	911723.566	7	7	26	27	37	1	8	14	15	64	4	5	20	38	12	26	55	7	28	57
96510	96510	RM0149	RM0513	118	337	889712.5585	0.041594	-0.020881	0.102383	-0.048471	-0.012141	-0.018255	-0.054707	0.084033613	3.082207001	0.659697197	-29301.258	324642.201	-824204.273	724289.087	7	7	26	27	37	1	8	14	15	64	4	4	20	38	3	18	19	67	6	80
96511	96511	RM0149	RM0514	118	338	919987.826	0.004629	-0.031221	0.010827	-0.081905	-0.03093	-0.006221	0.015603	0.075630252	3.31662479	0.691204404	-29301.258	324642.201	-841712.448	756343.091	7	7	26	27	37	1	8	14	15	64	4	4	20	38	3	18	19	67	6	26
96512	96512	RM0149	RM0516	118	339	915957.7174	0.039441	0.01956	0.164349	0.050992	0.275948	0.278701	-0.125016	0.096638655	2.828427125	0.592140725	-29301.258	324642.201	-834792.486	760718.366	7	7	26	27	37	1	8	14	15	64	4	4	20	38	3	18	19	67	6	26
96513	96513	RM0149	RM0517	118	340	916141.174	-0.031996	-0.022189	-0.076294	-0.057232	-0.095761	-0.077898	0.062476	0.071428571	3.464101615	0.714823811	-29301.258	324642.201	-836387.35	758147.323	7	7	26	27	37	1	8	14	15	64	4	4	20	38	3	18	19	67	6	26
96514	96514	RM0149	RM0518	118	341	912616.7378	0.028331	0.024262	0.059133	0.071001	0.072727	0.109123	-0.007834	0.084033613	3.240370349	0.645797425	-29301.258	324642.201	-832083.687	758704.042	7	7	26	27	37	1	8	14	15	64	4	4	20	38	3	18	19	67	6	26
96515	96515	RM0149	RM0519	118	342	912232.6595	-0.05257	-0.028764	-0.154515	-0.071304	-0.014433	-0.04613	0.062476	0.075630252	3.464101615	0.714499473	-29301.258	324642.201	-832956.234	756275.268	7	7	26	27	37	1	8	14	15	64	4	4	20	38	3	18	19	67	6	26
96516	96516	RM0149	RM0520	118	343	911020.1241	-0.002396	-0.030452	-0.050598	-0.071303	-0.163315	-0.113289	0.039039	0.071428571	3.391164992	0.713756806	-29301.258	324642.201	-833181.838	753283.869	7	7	26	27	37	1	8	14	15	64	4	4	20	38	3	18	19	67	6	26
96517	96517	RM0149	RM0521	118	344	908783.1094	0.008637	0.028635	0.013419	0.072369	0.048254	0.064344	0.039039	0.079831933	3.391164992	0.664181597	-29301.258	324642.201	-832289.642	750196.422	7	7	26	27	37	1	8	14	15	64	4	4	20	38	3	18	19	67	6	26
96518	96518	RM0149	RM0522	118	345	906882.9391	-0.021547	-0.039343	-0.009165	-0.093554	-0.162931	-0.144467	0.109349	0.075630252	3.605551275	0.725925625	-29301.258	324642.201	-832162.53	746365.384	7	7	26	27	37	1	8	14	15	64	4	4	20	38	3	18	19	67	6	26
96519	96519	RM0149	RM0523	118	346	950881.3336	0.016665	-0.014769	0.018567	-0.034187	0.025196	0.008319	0.062476	0.079831933	3.464101615	0.684513714	-29301.258	324642.201	-859385.829	785374.909	7	7	26	27	37	1	8	14	15	64	4	4	20	38	3	18	19	67	6	26
96520	96520	RM0149	RM0524	118	347	909297.2279	-0.060916	-0.066009	-0.184916	-0.141272	-0.095677	-0.117785	0.109349	0.071428571	3.605551275	0.745799159	-29301.258	324642.201	-835958.144	744316.023	7	7	26	27	37	1	8	14	15	64	4	4	20	38	3	18	19	67	6	26
96521	96521	RM0149	RM0525	118	348	911506.1858	-0.024192	-0.031573	-0.040039	-0.073708	-0.069086	-0.091206	0.085912	0.075630252	3.535533906	0.71428182	-29301.258	324642.201	-839665.214	741959.569	7	7	26	27	37	1	8	14	15	64	4	4	20	38	3	18	19	67	6	26
96522	96522	RM0149	RM0526	118	349	905318.7008	-0.032657	-0.030124	-0.019929	-0.077832	-0.11835	-0.083912	0.062476	0.075630252	3.464101615	0.712569349	-29301.258	324642.201	-835233.693	737043.535	7	7	26	27	37	1	8	14	15	64	4	4	20	38	3	18	19	67	6	26
96523	96523	RM0149	RM0527	118	350	889712.5585	-0.085718	-0.047071	-0.225328	-0.130291	-0.301473	-0.248793	0.179658	0.058823529	3.807886553	0.784846202	-29301.258	324642.201	-824204.273	724289.087	7	7	26	27	37	1	8	14	15	64	4	4	20	38	3	18	19	67	6	80
96524	96524	RM0149	RM0528	118	351	891873.7417	-0.014134	-0.028362	-0.144464	-0.055812	-0.167645	-0.163029	0.062476	0.071428571	3.464101615	0.725469544	-29301.258	324642.201	-827636.978	722258.661	7	7	26	27	37	1	8	14	15	64	4	4	20	38	3	18	19	67	6	80
96525	96525	RM0149	RM0529	118	352	891873.7417	-0.021571	-0.025624	-0.096394	-0.06225	-0.131399	-0.145715	0.039039	0.075630252	3.391164992	0.713947945	-29301.258	324642.201	-827636.978	722258.661	7	7	26	27	37	1	8	14	15	64	4	4	20	38	3	18	19	67	6	80
96526	96526	RM0149	RM0532	118	353	1100196.983	-0.011566	-0.031215	-0.114127	-0.06452	-0.133172	-0.150084	0.062476	0.067226891	3.464101615	0.725277796	-29301.258	324642.201	-917317.583	974041.435	7	7	26	27	37	1	8	14	15	64	4	5	20	38	12	26	55	7	42	57
96527	96527	RM0149	RM0533	118	354	1100196.983	0.061238	-0.001392	0.075065	-0.00247	-0.061571	-0.020536	0.062476	0.075630252	3.464101615	0.681326333	-29301.258	324642.201	-917317.583	974041.435	7	7	26	27	37	1	8	14	15	64	4	5	20	38	12	26	55	7	42	57
96528	96528	RM0149	RM0534	118	355	1101409.671	-0.047013	-0.024966	-0.079936	-0.063824	-0.254086	-0.201983	0.179658	0.06302521	3.807886553	0.75656141	-29301.258	324642.201	-920917.865	971266.582	7	7	26	27	37	1	8	14	15	64	4	5	20	38	12	26	55	7	42	57
96529	96529	RM0149	RM0535	118	356	757566.8087	0.000128	-0.004936	0.00692	-0.012489	-0.039346	0.021269	0.015603	0.075630252	3.31662479	0.682302653	-29301.258	324642.201	-760870.811	521399.561	7	7	26	27	37	1	8	14	15	64	4	4	20	15	23	25	52	26	6	81
96530	96530	RM0149	RM0536	118	357	760253.4844	0.076674	0.022547	0.223704	0.053093	0.288467	0.301179	-0.125016	0.100840336	2.828427125	0.579135969	-29301.258	324642.201	-762266.785	526500.807	7	7	26	27	37	1	8	14	15	64	4	4	20	15	23	25	52	26	6	81
96531	96531	RM0149	RM0537	118	358	760222.9319	0.00529	-0.018455	-0.015898	-0.050383	0.023793	0.029949	0.015603	0.075630252	3.31662479	0.683969184	-29301.258	324642.201	-761331.136	529754.765	7	7	26	27	37	1	8	14	15	64	4	4	20	15	23	25	52	26	6	81
96532	96532	RM0149	RM0538	118	359	758217.8913	0.004458	-0.049922	0.009578	-0.110476	-0.17276	-0.160788	0.062476	0.071428571	3.464101615	0.721820207	-29301.258	324642.201	-758249.296	533278.556	7	7	26	27	37	1	8	14	15	64	4	4	20	15	23	25	52	26	6	81
96533	96533	RM0149	RM0539	118	360	905146.7846	0.01872	-0.01209	0.024292	-0.029422	0.025232	0.013097	-0.007834	0.084033613	3.240370349	0.668381035	-29301.258	324642.201	-832095.607	742747.373	7	7	26	27	37	1	8	14	15	64	4	4	20	38	3	18	19	67	6	26
96534	96534	RM0149	RM0540	118	361	905146.7846	-0.016364	-0.02254	0.021915	-0.055812	-0.090734	-0.048913	0.085912	0.075630252	3.535533906	0.706324236	-29301.258	324642.201	-832095.607	742747.373	7	7	26	27	37	1	8	14	15	64	4	4	20	38	3	18	19	67	6	26
96535	96535	RM0149	RM0541	118	362	916572.0029	-0.061765	-0.067119	-0.208301	-0.141025	-0.175007	-0.204733	0.156222	0.067226891	3.741657387	0.766267265	-29301.258	324642.201	-837136.461	757662.433	7	7	26	27	37	1	8	14	15	64	4	4	20	38	3	18	19	67	6	26
96536	96536	RM0149	RM0542	118	363	911101.678	-0.017339	-0.043272	-0.064148	-0.1011	-0.150859	-0.152061	0.039039	0.075630252	3.391164992	0.718246907	-29301.258	324642.201	-834458.418	751055.399	7	7	26	27	37	1	8	14	15	64	4	4	20	38	3	18	19	67	6	26
96537	96537	RM0149	RM0543	118	364	812019.4459	0.069237	-0.013306	0.131078	-0.036037	0.056308	0.061941	-0.078143	0.088235294	3	0.638314001	-29301.258	324642.201	-749951.149	698860.473	7	7	26	27	37	1	8	14	15	64	4	4	20	15	7	18	64	67	6	69
96538	96538	RM0149	RM0544	118	365	812019.4459	0.014782	-0.002211	0.101754	-0.00668	0.14821	0.196317	-0.007834	0.084033613	3.240370349	0.645886249	-29301.258	324642.201	-749951.149	698860.473	7	7	26	27	37	1	8	14	15	64	4	4	20	15	7	18	64	67	6	69
96541	96541	RM0149	WG0003	118	368	303573.1943	0.040933	0.024692	0.131367	0.078322	0.10368	0.073324	-0.078143	0.084033613	3	0.62814021	-29301.258	324642.201	80528.45	41633.156	7	7	26	27	37	1	8	14	15	64	3	10	16	7	47	21	15	38	26	5
96542	96542	RM0149	WG0004	118	369	323578.9133	0.090985	0.015491	0.228032	0.046198	0.156255	0.144725	-0.10158	0.092436975	2.915475947	0.603994211	-29301.258	324642.201	77164.395	19079.805	7	7	26	27	37	1	8	14	15	64	3	10	16	7	47	21	15	6	26	4
96543	96543	RM0149	WG0005	118	370	303573.1943	-0.110964	-0.046439	-0.380425	-0.122956	-0.208687	-0.244194	0.156222	0.06302521	3.741657387	0.784036459	-29301.258	324642.201	80528.45	41633.156	7	7	26	27	37	1	8	14	15	64	3	10	16	7	47	21	15	38	26	5
96544	96544	RM0149	WG0006	118	371	331640.1561	0.064271	-0.010424	0.164778	-0.032893	0.115767	0.078898	-0.125016	0.092436975	2.828427125	0.621042988	-29301.258	324642.201	56682.088	4342.252	7	7	26	27	37	1	8	14	15	64	3	10	16	7	47	21	15	6	26	79
96548	96548	RM0149	WG0010	118	375	324051.1117	0.087781	0.044798	0.164079	0.094476	0.095747	0.14176	-0.054707	0.084033613	3.082207001	0.61801723	-29301.258	324642.201	86685.381	22059.613	7	7	26	27	37	1	8	14	15	64	3	10	16	7	47	21	15	6	26	4
96549	96549	RM0149	WG0011	118	376	332928.4363	0.03085	0.027056	0.099968	0.100366	0.317223	0.292928	-0.10158	0.096638655	2.915475947	0.593508194	-29301.258	324642.201	68978.721	6550.407	7	7	26	27	37	1	8	14	15	64	3	10	16	7	47	21	15	6	26	79
96550	96550	RM0149	WG0012	118	377	325216.0881	0.073347	0.027431	0.103743	0.079418	0.151099	0.127071	-0.054707	0.088235294	3.082207001	0.621324564	-29301.258	324642.201	80497.966	18521.907	7	7	26	27	37	1	8	14	15	64	3	10	16	7	47	21	15	6	26	4
96553	96553	RM0149	WG0015	118	380	303573.1943	-0.007288	0.011083	-0.110255	0.030612	-0.041008	0.005651	0.062476	0.071428571	3.464101615	0.696038989	-29301.258	324642.201	80528.45	41633.156	7	7	26	27	37	1	8	14	15	64	3	10	16	7	47	21	15	38	26	5
96555	96555	RM0149	WG0017	118	382	321420.9382	0.064614	0.004075	0.182445	0.01277	0.147529	0.114486	-0.10158	0.092436975	2.915475947	0.615437353	-29301.258	324642.201	72356.529	19720.713	7	7	26	27	37	1	8	14	15	64	3	10	16	7	47	21	15	6	26	4
96556	96556	RM0149	WG0018	118	383	331640.1561	0.05336	0.022804	0.147657	0.064749	0.227525	0.199338	-0.10158	0.092436975	2.915475947	0.603928502	-29301.258	324642.201	56682.088	4342.252	7	7	26	27	37	1	8	14	15	64	3	10	16	7	47	21	15	6	26	79
96557	96557	RM0149	WG0019	118	384	308026.6208	0.049642	-0.017596	0.079628	-0.049231	0.054316	0.047362	-0.03127	0.084033613	3.16227766	0.65691096	-29301.258	324642.201	92991.568	41932.343	7	7	26	27	37	1	8	14	15	64	3	10	16	7	47	21	35	38	26	5
96561	96561	RM0149	WG0023	118	388	295672.7987	0.026031	0.00592	0.091249	0.020584	0.233192	0.319361	-0.078143	0.084033613	3	0.619738641	-29301.258	324642.201	80329.164	50045.088	7	7	26	27	37	1	8	14	15	64	3	10	16	7	47	21	15	38	26	5
96563	96563	RM0149	WG0025	118	390	325216.0881	0.09967	0.033263	0.25164	0.110538	0.317339	0.311129	-0.148453	0.096638655	2.738612788	0.566481776	-29301.258	324642.201	80497.966	18521.907	7	7	26	27	37	1	8	14	15	64	3	10	16	7	47	21	15	6	26	4
96564	96564	RM0149	WG0026	118	391	292154.4151	-0.032657	0.013469	-0.002419	0.054023	0.248135	0.242032	-0.054707	0.088235294	3.082207001	0.632044888	-29301.258	324642.201	158653.615	100974.662	7	7	26	27	37	1	8	14	15	64	3	9	5	29	33	51	68	9	65	44
96566	96566	RM0149	WG0028	118	393	327795.1257	0.117235	0.054743	0.354327	0.191014	0.361393	0.333613	-0.195326	0.105042017	2.549509757	0.531605488	-29301.258	324642.201	186183.361	77627.984	7	7	26	27	37	1	8	14	15	64	3	9	5	29	33	49	68	40	65	44
96572	96572	RM0149	WG0034	118	399	345542.7401	0.092229	0.046834	0.194208	0.152534	0.350804	0.304052	-0.171889	0.100840336	2.645751311	0.556822056	-29301.258	324642.201	168912.947	41603.486	7	7	26	27	37	1	8	14	15	64	3	9	5	29	33	58	68	49	14	44
96573	96573	RM0149	WG0035	118	400	345542.7401	0.020286	-0.007296	0.054287	-0.024388	0.060315	0.081894	-0.03127	0.079831933	3.16227766	0.659489035	-29301.258	324642.201	168912.947	41603.486	7	7	26	27	37	1	8	14	15	64	3	9	5	29	33	58	68	49	14	44
96574	96574	RM0149	WG0036	118	401	392172.13	-0.003517	-0.024683	-0.023756	-0.082316	-4.3e-05	0.052044	-0.007834	0.075630252	3.240370349	0.68475238	-29301.258	324642.201	231710.897	31945.029	7	7	26	27	37	1	8	14	15	64	3	9	21	29	41	3	13	12	50	59
96576	96576	RM0149	WG0038	118	403	356833.2343	-0.004667	-0.044026	0.030356	-0.109515	-0.107917	-0.067839	-0.007834	0.075630252	3.240370349	0.69810227	-29301.258	324642.201	207566.217	57764.408	7	7	26	27	37	1	8	14	15	64	3	9	5	29	41	49	13	40	50	60
96578	96578	RM0149	WG0040	118	405	327931.4006	0.041712	-0.00121	0.056088	-0.00323	0.14995	0.148666	-0.078143	0.084033613	3	0.635568775	-29301.258	324642.201	186341.647	77585.242	7	7	26	27	37	1	8	14	15	64	3	9	5	29	33	49	68	40	65	44
96581	96581	RM0149	WG0043	118	408	330778.5051	0.09989	0.01877	0.155445	0.05376	0.118455	0.080732	-0.078143	0.088235294	3	0.618526938	-29301.258	324642.201	147176.207	44874.219	7	7	26	27	37	1	8	14	15	64	3	9	5	29	33	58	68	49	14	44
96582	96582	RM0149	WG0044	118	409	377478.7867	-0.02321	-0.025432	-0.042715	-0.076215	-0.042158	-0.05103	0.015603	0.075630252	3.31662479	0.698897451	-29301.258	324642.201	230807.182	51084.467	7	7	26	27	37	1	8	14	15	64	3	9	21	29	41	3	13	12	50	60
96583	96583	RM0149	WG0045	118	410	382055.9349	0.017864	0.001832	0.056478	0.005835	0.118937	0.051068	-0.078143	0.088235294	3	0.640435857	-29301.258	324642.201	221701.464	36606.837	7	7	26	27	37	1	8	14	15	64	3	9	21	29	41	3	13	12	50	59
96584	96584	RM0149	WG0046	118	411	345155.9509	0.016445	-0.004133	0.106059	-0.011995	0.10696	0.122721	-0.054707	0.088235294	3.082207001	0.640893128	-29301.258	324642.201	183385.327	52802.088	7	7	26	27	37	1	8	14	15	64	3	9	5	29	33	49	68	40	14	44
96586	96586	RM0149	WG0048	118	413	346586.9965	0.02031	-0.002651	0.023969	-0.007589	0.044264	-0.00159	0.015603	0.079831933	3.31662479	0.672150221	-29301.258	324642.201	188999.643	55444.759	7	7	26	27	37	1	8	14	15	64	3	9	5	29	33	49	68	40	14	44
96590	96590	RM0149	WG0054	118	417	364525.3537	0.009669	0.004139	0.075925	0.014378	0.260064	0.250423	-0.10158	0.096638655	2.915475947	0.611578985	-29301.258	324642.201	226482.768	64924.536	7	7	26	27	37	1	8	14	15	64	3	9	21	29	41	3	13	12	50	60
96591	96591	RM0149	WG0055	118	418	336203.6881	0.145979	0.031376	0.308231	0.068583	0.337254	0.305776	-0.148453	0.100840336	2.738612788	0.557435698	-29301.258	324642.201	153465.872	42455.922	7	7	26	27	37	1	8	14	15	64	3	9	5	29	33	58	68	49	14	44
96594	96594	RM0149	WG0058	118	421	373871.1355	0.040444	0.03377	0.098023	0.09931	0.129724	0.155112	-0.03127	0.084033613	3.16227766	0.629783601	-29301.258	324642.201	225077.07	50650.792	7	7	26	27	37	1	8	14	15	64	3	9	21	29	41	3	13	12	50	60
96595	96595	RM0149	WG0059	118	422	337216.9493	0.098394	0.022456	0.206401	0.061315	0.282883	0.267647	-0.148453	0.096638655	2.738612788	0.578125139	-29301.258	324642.201	165742.23	49554.381	7	7	26	27	37	1	8	14	15	64	3	9	5	29	33	58	68	49	14	44
96596	96596	RM0149	WG0060	118	423	304616.9923	0.03423	0.03234	0.099369	0.105735	0.23577	0.241887	-0.078143	0.092436975	3	0.606017866	-29301.258	324642.201	166224.461	91058.8	7	7	26	27	37	1	8	14	15	64	3	9	5	29	33	49	68	9	65	44
96599	96599	RM0149	WG0063	118	426	346586.9965	-0.022235	-0.033867	-0.12405	-0.077392	-0.119911	-0.091792	0.062476	0.067226891	3.464101615	0.724667678	-29301.258	324642.201	188999.643	55444.759	7	7	26	27	37	1	8	14	15	64	3	9	5	29	33	49	68	40	14	44
96601	96601	RM0149	WG0065	118	428	356833.2343	0.053899	0.016977	0.087557	0.042605	0.219569	0.177818	-0.054707	0.088235294	3.082207001	0.622408673	-29301.258	324642.201	207566.217	57764.408	7	7	26	27	37	1	8	14	15	64	3	9	5	29	41	49	13	40	50	60
96603	96603	RM0149	WG0067	118	430	347073.521	0.026206	0.004716	0.030808	0.010879	0.04631	0.024141	-0.007834	0.084033613	3.240370349	0.660305029	-29301.258	324642.201	184332.128	51108.281	7	7	26	27	37	1	8	14	15	64	3	9	5	29	33	49	68	40	14	44
96615	96615	RM0149	WG0080	118	442	38220.4541	-0.113729	-0.052034	-0.305845	-0.149734	-0.098449	-0.114445	0.109349	0.067226891	3.605551275	0.760159744	-29301.258	324642.201	8646.581	329199.023	7	7	26	27	37	1	8	14	15	64	7	7	26	27	44	41	26	37	17	64
96616	96616	RM0149	WG0081	118	443	35015.72112	-0.113827	-0.061556	-0.343598	-0.134248	-0.285178	-0.283557	0.179658	0.058823529	3.807886553	0.797934915	-29301.258	324642.201	4875.193	332262.629	7	7	26	27	37	1	8	14	15	64	7	7	26	27	44	41	26	37	17	64
96617	96617	RM0149	WG0082	118	444	36704.6168	-0.100784	-0.062929	-0.299335	-0.141305	-0.302998	-0.299045	0.179658	0.058823529	3.807886553	0.796382006	-29301.258	324642.201	6793.173	331307.105	7	7	26	27	37	1	8	14	15	64	7	7	26	27	44	41	26	37	17	64
96618	96618	RM0149	WG0083	118	445	57970.61974	0.075818	0.022966	0.254417	0.078982	0.264862	0.250165	-0.148453	0.100840336	2.738612788	0.575218494	-29301.258	324642.201	26911.722	338808.839	7	7	26	27	37	1	8	14	15	64	7	7	26	27	44	41	26	37	17	64
96619	96619	RM0149	WG0084	118	446	44019.60793	0.082444	0.046285	0.257222	0.156355	0.371652	0.281899	-0.218762	0.109243697	2.449489743	0.538993389	-29301.258	324642.201	-11270.87	284484.624	7	7	26	27	37	1	8	14	15	64	7	7	26	27	44	41	26	37	2	64
96620	96620	RM0149	WG0085	118	447	46841.56068	0.134645	0.089148	0.256978	0.258654	0.396081	0.385705	-0.148453	0.109243697	2.738612788	0.526521556	-29301.258	324642.201	-23800.666	278124.728	7	7	26	27	37	1	8	14	15	64	7	7	26	27	37	1	8	14	2	68
96621	96621	RM0149	WG0086	118	448	80653.32312	0.098125	0.097561	0.162591	0.259726	0.256948	0.236224	-0.10158	0.092436975	2.915475947	0.570335567	-29301.258	324642.201	36560.246	278088.782	7	7	26	27	37	1	8	14	15	64	7	7	26	27	44	41	26	37	53	64
96622	96622	RM0149	WG0087	118	449	85381.32924	-0.022476	-0.033001	-0.068978	-0.089372	-0.014926	-0.016612	0.039039	0.079831933	3.391164992	0.699800728	-29301.258	324642.201	45531.094	283531.491	7	7	26	27	37	1	8	14	15	64	7	7	26	27	44	41	26	37	53	64
96623	96623	RM0149	WG0088	118	450	27903.52763	0.018476	0.015287	0.079376	0.04873	0.165916	0.133561	-0.03127	0.088235294	3.16227766	0.635525096	-29301.258	324642.201	-14135.277	301219.992	7	7	26	27	37	1	8	14	15	64	7	7	26	27	44	41	26	37	2	64
96624	96624	RM0149	WG0089	118	451	58068.66358	0.082105	0.035918	0.125993	0.105982	0.171924	0.134275	-0.10158	0.092436975	2.915475947	0.603327722	-29301.258	324642.201	8510.786	280571.587	7	7	26	27	37	1	8	14	15	64	7	7	26	27	44	41	26	37	53	64
96625	96625	RM0149	WG0090	118	452	34825.80494	0.01894	0.010006	0.051287	0.030607	0.079969	0.079059	-0.007834	0.084033613	3.240370349	0.653315029	-29301.258	324642.201	-7269.105	297671.459	7	7	26	27	37	1	8	14	15	64	7	7	26	27	44	41	26	37	2	64
96626	96626	RM0149	WG0091	118	453	63226.801	-0.014627	-0.021369	-0.146684	-0.053604	-0.016554	-0.018076	0.015603	0.075630252	3.31662479	0.69867662	-29301.258	324642.201	26158.445	294280.223	7	7	26	27	37	1	8	14	15	64	7	7	26	27	44	41	26	37	53	64
96627	96627	RM0149	WG0092	118	454	52910.40306	-0.04961	-0.018441	-0.190409	-0.053405	-0.047519	-0.09716	0.015603	0.075630252	3.31662479	0.710144054	-29301.258	324642.201	18756.137	302506.313	7	7	26	27	37	1	8	14	15	64	7	7	26	27	44	41	26	37	53	64
96628	96628	RM0149	WG0093	118	455	52910.40306	0.063852	-0.003073	0.095991	-0.00785	0.009958	-0.001487	-0.054707	0.088235294	3.082207001	0.647016694	-29301.258	324642.201	18756.137	302506.313	7	7	26	27	37	1	8	14	15	64	7	7	26	27	44	41	26	37	53	64
96629	96629	RM0149	WG0094	118	456	34825.80494	0.017913	0.00808	0.030276	0.02564	0.191424	0.108878	-0.078143	0.088235294	3	0.633002508	-29301.258	324642.201	-7269.105	297671.459	7	7	26	27	37	1	8	14	15	64	7	7	26	27	44	41	26	37	2	64
96630	96630	RM0149	WG0095	118	457	59914.81338	0.080564	0.061308	0.239176	0.202937	0.257663	0.313187	-0.078143	0.096638655	3	0.57412766	-29301.258	324642.201	27607.831	305903.459	7	7	26	27	37	1	8	14	15	64	7	7	26	27	44	41	26	37	53	64
96631	96631	RM0149	WG0096	118	458	35399.48323	0.038581	-0.009688	0.038422	-0.025168	-0.028598	-0.042203	0.015603	0.079831933	3.31662479	0.67733276	-29301.258	324642.201	-1296.15	302989.549	7	7	26	27	37	1	8	14	15	64	7	7	26	27	44	41	26	37	2	64
96632	96632	RM0149	WG0097	118	459	27903.52763	-0.021253	-0.028109	-0.013793	-0.089785	0.021429	-0.009592	-0.007834	0.084033613	3.240370349	0.682811405	-29301.258	324642.201	-14135.277	301219.992	7	7	26	27	37	1	8	14	15	64	7	7	26	27	44	41	26	37	2	64
96633	96633	RM0149	WG0098	118	460	48990.97987	-0.021453	-0.00088	-0.097682	-0.002618	0.074538	0.08928	0.015603	0.079831933	3.31662479	0.676870344	-29301.258	324642.201	-47320.773	279085.498	7	7	26	27	37	1	8	14	15	64	7	7	26	27	37	1	8	14	3	68
96634	96634	RM0149	WG0099	118	461	28444.26304	0.104779	0.085917	0.200507	0.244962	0.267483	0.194304	-0.125016	0.092436975	2.828427125	0.56763978	-29301.258	324642.201	-33318.377	296483.031	7	7	26	27	37	1	8	14	15	64	7	7	26	27	37	1	8	14	2	68
96635	96635	RM0149	WG0100	118	462	26652.77176	0.13475	0.069831	0.345882	0.21356	0.327766	0.301613	-0.148453	0.100840336	2.738612788	0.54156759	-29301.258	324642.201	-50610.5	308633.252	7	7	26	27	37	1	8	14	15	64	7	7	26	27	37	1	8	14	15	68
96636	96636	RM0149	WG0101	118	463	11643.94509	0.01439	0.001215	0.022024	0.003749	0.070832	0.089934	-0.03127	0.079831933	3.16227766	0.657820555	-29301.258	324642.201	-38767.868	317862.47	7	7	26	27	37	1	8	14	15	64	7	7	26	27	37	1	8	14	15	68
96637	96637	RM0149	WG0102	118	464	11643.94509	0.089028	0.032367	0.104238	0.085409	-0.017666	-0.061708	-0.007834	0.079831933	3.240370349	0.650820514	-29301.258	324642.201	-38767.868	317862.47	7	7	26	27	37	1	8	14	15	64	7	7	26	27	37	1	8	14	15	68
96638	96638	RM0149	WG0103	118	465	9129.785671	0.020653	0.00851	-0.027266	0.023135	0.015496	-0.029956	-0.007834	0.079831933	3.240370349	0.670288536	-29301.258	324642.201	-38030.387	321967.263	7	7	26	27	37	1	8	14	15	64	7	7	26	27	37	1	8	14	15	68
96639	96639	RM0149	WG0104	118	466	9129.785671	0.070827	0.017324	0.07125	0.048723	0.073437	0.011351	-0.03127	0.088235294	3.16227766	0.640808097	-29301.258	324642.201	-38030.387	321967.263	7	7	26	27	37	1	8	14	15	64	7	7	26	27	37	1	8	14	15	68
96640	96640	RM0149	WG0105	118	467	31671.73531	0.007076	0.001858	-0.01431	0.005193	-0.042482	-0.024069	0.015603	0.075630252	3.31662479	0.682970237	-29301.258	324642.201	-58774.825	313048.769	7	7	26	27	37	1	8	14	15	64	7	7	26	27	37	1	8	14	15	68
96641	96641	RM0149	WG0106	118	468	40615.13785	0.037704	-0.010839	0.095777	-0.027679	0.083025	0.074513	-0.03127	0.084033613	3.16227766	0.651998578	-29301.258	324642.201	-47576.75	288371.058	7	7	26	27	37	1	8	14	15	64	7	7	26	27	37	1	8	14	3	68
96642	96642	RM0149	WG0107	118	469	48990.97987	0.08222	0.05337	0.204685	0.159909	0.301276	0.252058	-0.125016	0.100840336	2.828427125	0.569517964	-29301.258	324642.201	-47320.773	279085.498	7	7	26	27	37	1	8	14	15	64	7	7	26	27	37	1	8	14	3	68
96643	96643	RM0149	WG0108	118	470	44017.93681	0.059787	0.096995	0.057977	0.28826	0.162438	0.114319	-0.007834	0.084033613	3.240370349	0.611863696	-29301.258	324642.201	-48720.44	285139.364	7	7	26	27	37	1	8	14	15	64	7	7	26	27	37	1	8	14	3	68
96644	96644	RM0149	WG0109	118	471	48202.5699	-0.090733	-0.025966	-0.222105	-0.085602	0.024099	-0.027972	0.085912	0.075630252	3.535533906	0.723952175	-29301.258	324642.201	-59090.143	286746.158	7	7	26	27	37	1	8	14	15	64	7	7	26	27	37	1	8	14	3	68
96647	96647	RM0149	WG0113	118	474	292449.7209	0.096584	0.024053	0.116066	0.06843	0.181514	0.060243	-0.10158	0.088235294	2.915475947	0.613082064	-29301.258	324642.201	104865.885	64784.515	7	7	26	27	37	1	8	14	15	64	3	10	16	7	47	51	35	38	33	5
96648	96648	RM0149	WG0114	118	475	273050.5776	-0.020376	-0.021502	-0.03881	-0.058522	-0.134842	-0.14757	0.039039	0.071428571	3.391164992	0.713170435	-29301.258	324642.201	114207.592	92345.348	7	7	26	27	37	1	8	14	15	64	3	10	16	7	33	51	35	9	33	5
96655	96655	RM0149	WG0122	118	482	296422.5713	0.08805	0.051744	0.214181	0.172262	0.163054	0.25205	-0.054707	0.088235294	3.082207001	0.596541101	-29301.258	324642.201	97432.235	56677.721	7	7	26	27	37	1	8	14	15	64	3	10	16	7	47	51	35	38	33	5
96656	96656	RM0149	WG0123	118	483	240541.3937	0.089004	0.039156	0.147117	0.12531	0.335925	0.337363	-0.078143	0.100840336	3	0.57860871	-29301.258	324642.201	15322.671	88276.241	7	7	26	27	37	1	8	14	15	64	3	10	16	7	50	2	40	69	31	70
96657	96657	RM0149	WG0124	118	484	240541.3937	0.083866	0.012149	0.247123	0.025758	0.244995	0.243722	-0.10158	0.092436975	2.915475947	0.596078373	-29301.258	324642.201	15322.671	88276.241	7	7	26	27	37	1	8	14	15	64	3	10	16	7	50	2	40	69	31	70
96661	96661	RM0149	WG0128	118	488	291551.6895	0.053063	0.016472	0.178032	0.057172	0.294793	0.305634	-0.125016	0.096638655	2.828427125	0.587563295	-29301.258	324642.201	122060.088	75459.275	7	7	26	27	37	1	8	14	15	64	3	10	5	7	33	51	35	9	33	5
96676	96676	RM0149	WG0144	118	503	240705.3493	-0.034243	-0.020232	-0.242472	-0.05512	-0.267504	-0.293515	0.156222	0.06302521	3.741657387	0.764750785	-29301.258	324642.201	12948.714	87673.838	7	7	26	27	37	1	8	14	15	64	3	10	16	7	50	2	40	69	31	70
96678	96678	RM0149	WG0146	118	505	240705.3493	-0.00949	-0.028854	0.025852	-0.073239	0.083004	0.03853	-0.007834	0.079831933	3.240370349	0.675856854	-29301.258	324642.201	12948.714	87673.838	7	7	26	27	37	1	8	14	15	64	3	10	16	7	50	2	40	69	31	70
96712	96712	RM0149	WG0180	118	539	235939.5755	0.175825	0.06205	0.361484	0.161586	0.30985	0.368737	-0.125016	0.096638655	2.828427125	0.545810508	-29301.258	324642.201	19783.258	93864.833	7	7	26	27	37	1	8	14	15	64	3	10	16	7	50	2	40	69	31	70
96713	96713	RM0149	WG0181	118	540	235939.5755	0.126898	0.062346	0.332289	0.193582	0.269096	0.335346	-0.125016	0.096638655	2.828427125	0.554356103	-29301.258	324642.201	19783.258	93864.833	7	7	26	27	37	1	8	14	15	64	3	10	16	7	50	2	40	69	31	70
96714	96714	RM0149	WG0182	118	541	235939.5755	0.038458	0.012747	0.033967	0.044025	0.208645	0.19306	-0.10158	0.092436975	2.915475947	0.616168453	-29301.258	324642.201	19783.258	93864.833	7	7	26	27	37	1	8	14	15	64	3	10	16	7	50	2	40	69	31	70
96718	96718	RM0149	WG0186	118	545	17.03784579	0.15373	0.140938	0.346938	0.433322	0.425235	0.448305	-0.171889	0.100840336	2.645751311	0.497100852	-29301.258	324642.201	-29318.288	324642.718	7	7	26	27	37	1	8	14	15	64	7	7	26	27	37	1	8	14	15	64
96719	96719	RM0149	WG0187	118	546	1930.233832	0.004328	0.058987	-0.130411	0.12625	-0.058376	-0.0466	0.226531	0.06302521	3.937003937	0.717556798	-29301.258	324642.201	-27538.907	325429.552	7	7	26	27	37	1	8	14	15	64	7	7	26	27	37	1	8	14	15	64
96720	96720	RM0149	WG0188	118	547	1930.233832	-0.023189	-0.036177	-0.103723	-0.101925	0.075041	-0.007075	-0.03127	0.079831933	3.16227766	0.686550205	-29301.258	324642.201	-27538.907	325429.552	7	7	26	27	37	1	8	14	15	64	7	7	26	27	37	1	8	14	15	64
96722	96722	RM0149	WG0190	118	549	493823.9462	0.064855	0.015043	0.016749	0.034067	0.142706	0.167717	-0.03127	0.084033613	3.16227766	0.637635764	-29301.258	324642.201	-41042.86	818326.538	7	7	26	27	37	1	8	14	15	64	6	20	8	36	22	24	67	64	80	99
96723	96723	RM0149	WG0191	118	550	600500.8591	0.106858	0.025632	0.172592	0.061063	0.213037	0.22849	-0.148453	0.096638655	2.738612788	0.584191037	-29301.258	324642.201	302748.626	824986.239	7	7	26	27	37	1	8	14	15	64	6	20	13	37	42	55	65	16	76	55
96724	96724	RM0149	WG0192	118	551	600500.8591	0.044012	-0.004823	-0.021605	-0.011267	0.132523	0.066345	-0.054707	0.088235294	3.082207001	0.646653614	-29301.258	324642.201	302748.626	824986.239	7	7	26	27	37	1	8	14	15	64	6	20	13	37	42	55	65	16	76	55
96725	96725	RM0149	WG0193	118	552	490102.3601	0.08922	0.042624	0.054295	0.112823	0.121339	0.1386	-0.078143	0.088235294	3	0.614748522	-29301.258	324642.201	-49629.666	814322.79	7	7	26	27	37	1	8	14	15	64	6	20	8	36	22	24	67	64	80	99
96726	96726	RM0149	WG0194	118	553	493823.9462	0.069967	0.021169	0.004296	0.05216	0.218455	0.198138	-0.054707	0.092436975	3.082207001	0.619890627	-29301.258	324642.201	-41042.86	818326.538	7	7	26	27	37	1	8	14	15	64	6	20	8	36	22	24	67	64	80	99
96727	96727	RM0149	WG0195	118	554	490102.3601	0.006733	-0.013449	0.015651	-0.043748	0.020867	-0.049405	-0.054707	0.084033613	3.082207001	0.666920283	-29301.258	324642.201	-49629.666	814322.79	7	7	26	27	37	1	8	14	15	64	6	20	8	36	22	24	67	64	80	99
96728	96728	RM0149	WG0196	118	555	493823.9462	0.04159	-0.000416	-0.033939	-0.000901	0.058276	0.041064	-0.007834	0.079831933	3.240370349	0.665550207	-29301.258	324642.201	-41042.86	818326.538	7	7	26	27	37	1	8	14	15	64	6	20	8	36	22	24	67	64	80	99
96730	96730	RM0149	WG0198	118	557	489908.8463	0.126771	0.03888	0.066939	0.06881	0.036808	-0.01014	0.039039	0.079831933	3.391164992	0.651236642	-29301.258	324642.201	163298.173	775104.338	7	7	26	27	37	1	8	14	15	64	6	20	13	16	28	14	65	3	36	18
96731	96731	RM0149	WG0199	118	558	486538.5787	0.130563	0.092494	0.058136	0.244796	0.074212	0.092827	-0.007834	0.079831933	3.240370349	0.616492071	-29301.258	324642.201	282105.829	698467.581	7	7	26	27	37	1	8	14	15	64	6	20	13	37	49	47	18	18	12	96
96732	96732	RM0149	WG0200	118	559	491470.5785	0.056639	0.008472	0.085274	0.02376	-0.015481	-0.019122	-0.03127	0.079831933	3.16227766	0.657061944	-29301.258	324642.201	311490.322	678767.078	7	7	26	27	37	1	8	14	15	64	6	20	13	37	49	47	18	18	12	96
96733	96733	RM0149	WG0201	118	560	472578.354	0.103829	0.052531	0.190217	0.156464	0.151018	0.091015	-0.10158	0.092436975	2.915475947	0.594635654	-29301.258	324642.201	281903.813	680284.865	7	7	26	27	37	1	8	14	15	64	6	20	13	37	49	47	18	18	12	96
96734	96734	RM0149	WG0202	118	561	494169.3834	0.125332	0.071553	0.244616	0.147137	0.162719	0.135746	-0.078143	0.092436975	3	0.588276738	-29301.258	324642.201	301651.463	691621.323	7	7	26	27	37	1	8	14	15	64	6	20	13	37	49	47	18	18	12	96
96735	96735	RM0149	WG0203	118	562	491470.5785	0.103364	0.053668	0.213333	0.169164	0.16326	0.167701	-0.10158	0.092436975	2.915475947	0.587827868	-29301.258	324642.201	311490.322	678767.078	7	7	26	27	37	1	8	14	15	64	6	20	13	37	49	47	18	18	12	96
96736	96736	RM0149	WG0204	118	563	498025.0205	0.002403	-0.028268	0.092703	-0.058727	0.007118	0.007931	-0.054707	0.084033613	3.082207001	0.664050472	-29301.258	324642.201	309034.295	690098.046	7	7	26	27	37	1	8	14	15	64	6	20	13	37	49	47	18	18	12	96
96737	96737	RM0149	WG0205	118	564	492440.8104	-0.066906	-0.05197	-0.311249	-0.129099	-0.111789	-0.153851	0.109349	0.067226891	3.605551275	0.756529802	-29301.258	324642.201	293312.919	696687.957	7	7	26	27	37	1	8	14	15	64	6	20	13	37	49	47	18	18	12	96
96738	96738	RM0149	WG0206	118	565	501969.05	0.099911	0.040012	0.210762	0.128948	0.19727	0.199244	-0.10158	0.092436975	2.915475947	0.58980955	-29301.258	324642.201	286785.951	714593.228	7	7	26	27	37	1	8	14	15	64	6	20	13	37	49	47	18	18	12	96
96739	96739	RM0149	WG0207	118	566	506572.5839	0.137417	0.084448	0.110209	0.217692	0.146281	0.141093	-0.007834	0.084033613	3.240370349	0.606549934	-29301.258	324642.201	304043.379	706083.069	7	7	26	27	37	1	8	14	15	64	6	20	13	37	49	47	18	18	12	96
96740	96740	RM0149	WG0208	118	567	501969.05	-0.073483	-0.063622	-0.307895	-0.125755	-0.280583	-0.307421	0.156222	0.058823529	3.741657387	0.788565356	-29301.258	324642.201	286785.951	714593.228	7	7	26	27	37	1	8	14	15	64	6	20	13	37	49	47	18	18	12	96
96741	96741	RM0149	WG0209	118	568	458477.8353	-0.019618	-0.005083	-0.067417	-0.01276	0.077962	0.070207	0.015603	0.079831933	3.31662479	0.677070571	-29301.258	324642.201	-314091.002	-34658.129	7	7	26	27	37	1	8	14	15	64	9	8	11	9	36	6	51	77	9	45
96742	96742	RM0149	WG0210	118	569	458477.8353	-0.069768	-0.023086	-0.11293	-0.068175	-0.010703	0.041843	0.062476	0.075630252	3.464101615	0.708361232	-29301.258	324642.201	-314091.002	-34658.129	7	7	26	27	37	1	8	14	15	64	9	8	11	9	36	6	51	77	9	45
96743	96743	RM0149	WG0211	118	570	451060.2538	0.005307	0.090494	-0.072469	0.207412	0.07106	0.036666	0.085912	0.079831933	3.535533906	0.658724391	-29301.258	324642.201	-309342.531	-28956.778	7	7	26	27	37	1	8	14	15	64	9	8	11	9	36	6	51	77	9	45
96744	96744	RM0149	WG0212	118	571	453257.5136	0.003284	0.001193	0.066283	0.003978	0.170336	0.161849	-0.054707	0.088235294	3.082207001	0.637493676	-29301.258	324642.201	-315018.525	-27221.433	7	7	26	27	37	1	8	14	15	64	9	8	11	9	36	6	51	77	9	45
96745	96745	RM0149	WG0213	118	572	453083.3013	-0.091911	0.014734	-0.150071	0.041664	-0.089858	-0.109567	0.132785	0.071428571	3.674234614	0.725715967	-29301.258	324642.201	-317426.625	-25026.572	7	7	26	27	37	1	8	14	15	64	9	8	11	9	36	6	51	77	9	45
96759	96759	RM0149	WG0227	118	586	498802.6296	0.117255	0.082538	0.222421	0.274552	0.290935	0.247402	-0.148453	0.096638655	2.738612788	0.552182635	-29301.258	324642.201	-27785	823442.526	7	7	26	27	37	1	8	14	15	64	6	20	8	36	22	24	67	64	80	99
96760	96760	RM0149	WG0228	118	587	484468.7275	-0.003227	0.006826	-0.133888	0.018539	-0.015943	-0.077088	0.015603	0.079831933	3.31662479	0.687340675	-29301.258	324642.201	-32810.6	809098.218	7	7	26	27	37	1	8	14	15	64	6	20	8	36	22	24	67	64	80	99
96761	96761	RM0149	WG0229	118	588	479100.3776	0.037871	0.004208	-0.043756	0.009842	0.018131	0.046192	0.039039	0.079831933	3.391164992	0.674537516	-29301.258	324642.201	-26951.434	803736.816	7	7	26	27	37	1	8	14	15	64	6	20	8	36	22	24	67	64	80	99
96762	96762	RM0149	WG0230	118	589	518211.1268	-0.048921	-0.048706	-0.043916	-0.158647	-0.031522	0.006655	-0.007834	0.075630252	3.240370349	0.703606471	-29301.258	324642.201	4030.5	841780.254	7	7	26	27	37	1	8	14	15	64	6	20	8	36	22	23	25	2	5	46
96763	96763	RM0149	WG0231	118	590	505666.716	0.026353	-0.014107	0.030934	-0.034482	-0.059132	-0.049424	-0.007834	0.079831933	3.240370349	0.678463513	-29301.258	324642.201	-40212.098	830191.191	7	7	26	27	37	1	8	14	15	64	6	20	8	36	22	24	67	64	80	99
96764	96764	RM0149	WG0232	118	591	509876.333	-0.009657	-0.011806	0.080995	-0.044097	0.15152	0.158093	-0.03127	0.088235294	3.16227766	0.648427402	-29301.258	324642.201	-10703.167	834179.232	7	7	26	27	37	1	8	14	15	64	6	20	8	36	22	24	67	2	5	99
96765	96765	RM0149	WG0233	118	592	504835.6118	-0.107144	-0.065944	-0.252597	-0.184899	-0.17267	-0.167726	0.062476	0.067226891	3.464101615	0.759963162	-29301.258	324642.201	-58896.782	828609.561	7	7	26	27	37	1	8	14	15	64	6	20	8	36	22	24	67	64	80	99
96766	96766	RM0149	WG0234	118	593	486513.3775	-0.02378	-0.001772	-0.095013	-0.004915	0.046029	0.05101	0.109349	0.071428571	3.605551275	0.702029257	-29301.258	324642.201	-26036.616	811144.625	7	7	26	27	37	1	8	14	15	64	6	20	8	36	22	24	67	64	80	99
96767	96767	RM0149	WG0235	118	594	505198.4161	0.041031	-0.005009	-0.041257	-0.011469	-0.000788	-0.043648	0.039039	0.084033613	3.391164992	0.679194216	-29301.258	324642.201	-40594.07	829714.386	7	7	26	27	37	1	8	14	15	64	6	20	8	36	22	24	67	64	80	99
96768	96768	RM0149	WG0236	118	595	493389.794	0.02586	0.00131	-0.130127	0.003268	0.026853	-0.037791	0.015603	0.079831933	3.31662479	0.681614672	-29301.258	324642.201	-19817.868	817940.847	7	7	26	27	37	1	8	14	15	64	6	20	8	36	22	24	67	64	80	99
96769	96769	RM0149	WG0237	118	596	500665.4093	0.096612	0.024922	0.161371	0.063465	0.150869	0.094169	-0.10158	0.092436975	2.915475947	0.607392353	-29301.258	324642.201	-1953.346	824560.138	7	7	26	27	37	1	8	14	15	64	6	20	8	36	22	24	67	2	5	99
96770	96770	RM0149	WG0238	118	597	492053.7152	0.058665	0.020809	0.101111	0.059264	0.226292	0.195057	-0.148453	0.096638655	2.738612788	0.595386574	-29301.258	324642.201	-20363.118	816614.729	7	7	26	27	37	1	8	14	15	64	6	20	8	36	22	24	67	64	80	99
96771	96771	RM0149	WG0239	118	598	515576.1053	0.053797	0.01943	0.172951	0.059385	0.276064	0.247861	-0.10158	0.096638655	2.915475947	0.595197815	-29301.258	324642.201	-9659.496	839844.027	7	7	26	27	37	1	8	14	15	64	6	20	8	36	22	24	67	2	5	99
96772	96772	RM0149	WG0240	118	599	506831.3709	0.074322	0.002482	-0.03058	0.005719	0.001556	-0.018212	-0.007834	0.079831933	3.240370349	0.666756432	-29301.258	324642.201	-69181.498	829902.139	7	7	26	27	37	1	8	14	15	64	6	20	8	36	22	24	67	64	80	99
96773	96773	RM0149	WG0241	118	600	498305.3461	0.072564	0.029988	0.059255	0.071233	-0.099355	-0.047051	0.039039	0.075630252	3.391164992	0.670773387	-29301.258	324642.201	-1413.32	822166.553	7	7	26	27	37	1	8	14	15	64	6	20	8	36	22	24	67	2	5	99
96774	96774	RM0149	WG0242	118	601	496964.0071	0.036138	0.002107	-0.045138	0.004918	0.044191	0.057259	0.039039	0.079831933	3.391164992	0.67356782	-29301.258	324642.201	-40585.876	821478.071	7	7	26	27	37	1	8	14	15	64	6	20	8	36	22	24	67	64	80	99
96775	96775	RM0149	WG0243	118	602	484218.0297	-0.107774	-0.044749	-0.298219	-0.100778	-0.034624	-0.032697	0.109349	0.067226891	3.605551275	0.747219427	-29301.258	324642.201	-22130.021	808807.125	7	7	26	27	37	1	8	14	15	64	6	20	8	36	22	24	67	64	80	99
96776	96776	RM0149	WG0244	118	603	474290.7266	0.00414	-0.006313	-0.016206	-0.014895	0.062663	0.10646	-0.007834	0.079831933	3.240370349	0.666979073	-29301.258	324642.201	-35108.021	798897.38	7	7	26	27	37	1	8	14	15	64	6	20	8	36	22	24	67	64	80	99
96777	96777	RM0149	WG0245	118	604	507597.6858	0.025636	0.03001	-0.082328	0.080149	-0.022526	-0.016816	0.062476	0.075630252	3.464101615	0.681635447	-29301.258	324642.201	15575.77	830252.192	7	7	26	27	37	1	8	14	15	64	6	20	8	36	22	23	25	2	5	46
96778	96778	RM0149	WG0246	118	605	498802.6296	0.115155	0.030406	0.19012	0.066369	0.069437	0.059462	-0.078143	0.092436975	3	0.612695685	-29301.258	324642.201	-27785	823442.526	7	7	26	27	37	1	8	14	15	64	6	20	8	36	22	24	67	64	80	99
96779	96779	RM0149	WG0247	118	606	500120.1735	-0.015308	-0.029028	-0.063984	-0.073459	-0.02387	-0.039612	-0.007834	0.075630252	3.240370349	0.694195773	-29301.258	324642.201	-15975.13	824584.8	7	7	26	27	37	1	8	14	15	64	6	20	8	36	22	24	67	2	5	99
96780	96780	RM0149	WG0248	118	607	484221.027	0.071268	0.030524	-0.069268	0.073874	-0.163266	-0.131342	0.039039	0.071428571	3.391164992	0.688616659	-29301.258	324642.201	-22130.111	808810.124	7	7	26	27	37	1	8	14	15	64	6	20	8	36	22	24	67	64	80	99
96781	96781	RM0149	WG0249	118	608	509357.0356	0.050519	0.027949	-0.000557	0.070607	0.024004	0.054985	-0.007834	0.079831933	3.240370349	0.654618926	-29301.258	324642.201	9571.53	832513.736	7	7	26	27	37	1	8	14	15	64	6	20	8	36	22	23	25	2	5	46
96782	96782	RM0149	WG0250	118	609	520350.2023	0.043355	0.017834	0.218681	0.075972	0.276024	0.304582	-0.125016	0.096638655	2.828427125	0.585846836	-29301.258	324642.201	5934.318	843798.042	7	7	26	27	37	1	8	14	15	64	6	20	8	36	22	23	25	2	5	46
96783	96783	RM0149	WG0251	118	610	503406.2078	0.073494	-0.001021	0.073328	-0.002331	-0.014866	0.02468	-0.03127	0.084033613	3.16227766	0.653630142	-29301.258	324642.201	-38782.295	827959.119	7	7	26	27	37	1	8	14	15	64	6	20	8	36	22	24	67	64	80	99
96784	96784	RM0149	WG0252	118	611	518379.0766	-0.024511	-0.052503	-0.216094	-0.120503	-0.129606	-0.147129	0.015603	0.067226891	3.31662479	0.731544031	-29301.258	324642.201	10617.987	841481.945	7	7	26	27	37	1	8	14	15	64	6	20	8	36	22	23	25	2	5	46
96785	96785	RM0149	WG0253	118	612	510746.6743	-0.007411	-0.014028	-0.028177	-0.045316	0.072231	0.039282	-0.054707	0.084033613	3.082207001	0.664038425	-29301.258	324642.201	-22888.456	835348.615	7	7	26	27	37	1	8	14	15	64	6	20	8	36	22	24	67	2	5	99
96786	96786	RM0149	WG0254	118	613	505198.4161	0.041153	-0.01158	0.098601	-0.026866	0.058969	0.047635	-0.03127	0.088235294	3.16227766	0.650904516	-29301.258	324642.201	-40594.07	829714.386	7	7	26	27	37	1	8	14	15	64	6	20	8	36	22	24	67	64	80	99
96787	96787	RM0149	WG0255	118	614	484468.7275	0.114519	0.06568	0.198191	0.207432	0.23074	0.220613	-0.10158	0.096638655	2.915475947	0.5737334	-29301.258	324642.201	-32810.6	809098.218	7	7	26	27	37	1	8	14	15	64	6	20	8	36	22	24	67	64	80	99
96788	96788	RM0149	WG0256	118	615	500135.6381	-0.049631	-0.066349	-0.206707	-0.143609	-0.308538	-0.289107	0.085912	0.06302521	3.535533906	0.768203299	-29301.258	324642.201	-16037.855	824601.938	7	7	26	27	37	1	8	14	15	64	6	20	8	36	22	24	67	2	5	99
96789	96789	RM0149	WG0257	118	616	477866.4911	0.070656	0.024409	0.151471	0.060252	0.18732	0.165691	-0.054707	0.088235294	3.082207001	0.616902259	-29301.258	324642.201	-10167.851	802125.495	7	7	26	27	37	1	8	14	15	64	6	20	8	36	22	24	67	64	80	99
96790	96790	RM0149	WG0258	118	617	523460.2919	0.047	0.007819	0.202743	0.031281	0.235298	0.208601	-0.148453	0.100840336	2.738612788	0.590444882	-29301.258	324642.201	950.288	847227.621	7	7	26	27	37	1	8	14	15	64	6	20	8	36	22	23	25	2	5	46
96791	96791	RM0149	WG0259	118	618	515557.8983	0.041639	-0.006815	-0.011605	-0.016148	-0.100316	-0.048233	0.015603	0.071428571	3.31662479	0.689110854	-29301.258	324642.201	3999.407	839123.505	7	7	26	27	37	1	8	14	15	64	6	20	8	36	22	23	25	2	5	46
96792	96792	RM0149	WG0260	118	619	522537.4493	0.011846	0.008182	-0.06262	0.021492	0.046107	0.060886	-0.007834	0.079831933	3.240370349	0.667255878	-29301.258	324642.201	-26169.947	847170.268	7	7	26	27	37	1	8	14	15	64	6	20	8	36	22	24	67	2	5	99
96793	96793	RM0149	WG0261	118	620	494595.3921	0.093187	-0.005103	0.046829	-0.010908	0.097525	0.079661	0.039039	0.084033613	3.391164992	0.657195687	-29301.258	324642.201	-41691.662	819082.369	7	7	26	27	37	1	8	14	15	64	6	20	8	36	22	24	67	64	80	99
96794	96794	RM0149	WG0262	118	621	505255.4278	-0.020058	-0.010471	-0.070947	-0.030207	0.094817	0.013857	-0.03127	0.084033613	3.16227766	0.670367476	-29301.258	324642.201	-40594.784	829771.396	7	7	26	27	37	1	8	14	15	64	6	20	8	36	22	24	67	64	80	99
96795	96795	RM0149	WG0263	118	622	514248.9864	-0.048289	-0.035188	-0.098489	-0.116713	0.091551	0.07875	0.015603	0.079831933	3.31662479	0.692472815	-29301.258	324642.201	19661.538	836554.952	7	7	26	27	37	1	8	14	15	64	6	20	8	36	22	23	25	2	5	46
96796	96796	RM0149	WG0264	118	623	510951.6167	-0.014844	-0.010556	-0.062584	-0.024696	0.04207	-0.025331	0.015603	0.088235294	3.31662479	0.678181169	-29301.258	324642.201	-23081.327	835555.958	7	7	26	27	37	1	8	14	15	64	6	20	8	36	22	24	67	2	5	99
96797	96797	RM0149	WG0265	118	624	512183.5215	0.065935	-0.00807	0.104243	-0.020521	-0.044335	-0.002939	0.062476	0.079831933	3.464101615	0.676429747	-29301.258	324642.201	1694.494	835886.979	7	7	26	27	37	1	8	14	15	64	6	20	8	36	22	23	25	2	5	46
96798	96798	RM0149	WG0266	118	625	506069.6233	0.034719	-0.00171	0.070345	-0.004874	0.035209	0.002298	-0.054707	0.084033613	3.082207001	0.652986867	-29301.258	324642.201	5909.578	829485.405	7	7	26	27	37	1	8	14	15	64	6	20	8	36	22	23	25	2	5	46
96799	96799	RM0149	WG0267	118	626	515835.3782	-0.003737	-0.028087	-0.107086	-0.067763	-0.088732	-0.132719	0.062476	0.071428571	3.464101615	0.717452157	-29301.258	324642.201	87457.067	827089.841	7	7	26	27	37	1	8	14	15	64	6	20	13	16	28	23	25	3	36	46
96800	96800	RM0149	WG0268	118	627	643212.5332	-0.034561	-0.036486	-0.030778	-0.114564	-0.003243	-0.015698	-0.03127	0.084033613	3.16227766	0.685845421	-29301.258	324642.201	10416.003	966627.327	7	7	26	27	37	1	8	14	15	64	6	20	8	36	22	23	25	66	64	46
96801	96801	RM0149	WG0269	118	628	510327.5486	0.063513	-0.000872	0.137936	-0.002209	-0.040817	-0.01011	-0.007834	0.084033613	3.240370349	0.658042194	-29301.258	324642.201	-27215.939	834965.489	7	7	26	27	37	1	8	14	15	64	6	20	8	36	22	24	67	64	80	99
96802	96802	RM0149	WG0270	118	629	505910.968	0.054951	0.01319	0.008082	0.033215	0.091417	0.091447	-0.03127	0.084033613	3.16227766	0.646021177	-29301.258	324642.201	113177.827	810075.634	7	7	26	27	37	1	8	14	15	64	6	20	13	16	28	14	65	3	36	18
96803	96803	RM0149	WG0271	118	630	352626.1229	-0.049806	-0.070601	-0.255993	-0.143798	-0.25578	-0.256903	0.156222	0.058823529	3.741657387	0.781475451	-29301.258	324642.201	172748.747	613642.163	7	7	26	27	37	1	8	14	15	64	6	20	13	37	49	16	18	17	12	96
96804	96804	RM0149	WG0272	118	631	394841.7073	-0.006355	0.038482	0.084249	0.113031	0.034972	0.049299	0.015603	0.079831933	3.31662479	0.655212568	-29301.258	324642.201	-279065.373	18835.3	7	7	26	27	37	1	8	14	15	64	9	8	11	4	36	6	7	39	59	54
96805	96805	RM0149	WG0273	118	632	394841.7073	-0.066364	0.02233	-0.079613	0.063077	-0.059612	-0.041628	0.062476	0.075630252	3.464101615	0.697085354	-29301.258	324642.201	-279065.373	18835.3	7	7	26	27	37	1	8	14	15	64	9	8	11	4	36	6	7	39	59	54
96806	96806	RM0149	WG0274	118	633	389193.8121	-0.042438	-0.022644	-0.091848	-0.07305	0.016011	0.048915	0.015603	0.079831933	3.31662479	0.6919474	-29301.258	324642.201	-266812.931	16324.137	7	7	26	27	37	1	8	14	15	64	9	8	11	4	36	6	7	39	59	54
96807	96807	RM0149	WG0276	118	634	384438.3097	-0.003447	0.032749	0.058968	0.094592	-0.022505	-0.011793	0.015603	0.075630252	3.31662479	0.667646485	-29301.258	324642.201	-259395.31	16665.674	7	7	26	27	37	1	8	14	15	64	9	8	11	4	36	6	7	39	59	54
96808	96808	RM0149	WG0277	118	635	437202.1425	-0.049785	0.061721	-0.20687	0.181967	0.022111	-0.043337	0.085912	0.079831933	3.535533906	0.684889277	-29301.258	324642.201	-293477.305	-23720.727	7	7	26	27	37	1	8	14	15	64	9	8	11	9	36	6	51	77	54	45
96809	96809	RM0149	WG0280	118	636	388188.8175	-0.025342	0.081251	-0.071713	0.23879	0.100237	0.064999	0.039039	0.079831933	3.391164992	0.650819161	-29301.258	324642.201	-237884.793	-2746.661	7	7	26	27	37	1	8	14	15	64	9	8	11	4	36	6	7	51	11	54
96810	96810	RM0149	WG0281	118	637	408716.3432	-0.065438	-0.033769	-0.163773	-0.083773	-0.019947	-0.009117	0.085912	0.071428571	3.535533906	0.723361612	-29301.258	324642.201	-254796.284	-16240.539	7	7	26	27	37	1	8	14	15	64	9	8	11	4	36	6	7	51	11	54
96811	96811	RM0149	WG0282	118	638	420852.3813	6e-06	0.042017	0.006493	0.099998	-0.014707	-0.011386	0.039039	0.079831933	3.391164992	0.668695348	-29301.258	324642.201	-257377.347	-29049.79	7	7	26	27	37	1	8	14	15	64	9	8	11	4	36	6	7	65	11	65
96812	96812	RM0149	WG0283	118	639	400819.7691	0.076499	0.109323	0.097892	0.314664	0.221029	0.230754	-0.10158	0.092436975	2.915475947	0.572944285	-29301.258	324642.201	-270882.569	4806.372	7	7	26	27	37	1	8	14	15	64	9	8	11	4	36	6	7	39	59	54
96813	96813	RM0149	WG0284	118	640	391773.4222	0.005555	0.081489	-0.072277	0.204167	-0.090037	-0.05722	0.085912	0.071428571	3.535533906	0.679565336	-29301.258	324642.201	-255471.866	4746.483	7	7	26	27	37	1	8	14	15	64	9	8	11	4	36	6	7	39	59	54
96814	96814	RM0149	WG0285	118	641	390745.1359	0.092572	0.147172	0.087625	0.373847	0.292771	0.26558	-0.03127	0.096638655	3.16227766	0.565539352	-29301.258	324642.201	-232120.139	-9343.222	7	7	26	27	37	1	8	14	15	64	9	8	11	4	36	6	7	51	11	54
96815	96815	RM0149	WG0286	118	642	389216.8289	0.049813	0.062756	0.065751	0.171762	0.074793	0.103218	0.085912	0.084033613	3.535533906	0.645787407	-29301.258	324642.201	-228933.405	-9478.654	7	7	26	27	37	1	8	14	15	64	9	8	11	4	36	6	7	51	11	54
97020	97020	RM0149	WG0519	118	847	516804.8056	0.03706	0.108111	-0.051003	0.195915	0.115844	0.117878	0.109349	0.079831933	3.605551275	0.649535981	-29301.258	324642.201	-282834.251	-125700.145	7	7	26	27	37	1	8	14	15	64	9	8	11	22	36	6	66	56	1	77
97021	97021	RM0149	WG0520	118	848	482375.611	0.023931	0.001805	0.007721	0.00343	0.134558	0.135512	-0.054707	0.092436975	3.082207001	0.638429577	-29301.258	324642.201	-272227.433	-92098.85	7	7	26	27	37	1	8	14	15	64	9	8	11	22	36	6	66	56	1	77
97022	97022	RM0149	WG0521	118	849	497714.1129	0.042768	-0.004303	0.018638	-0.008145	0.062155	0.073907	-0.007834	0.088235294	3.240370349	0.655280713	-29301.258	324642.201	-266731.535	-112789.167	7	7	26	27	37	1	8	14	15	64	9	8	11	22	36	6	66	56	1	77
97023	97023	RM0149	WG0522	118	850	504921.8836	0.065568	0.085308	0.158771	0.243422	0.28556	0.26888	-0.10158	0.096638655	2.915475947	0.57076018	-29301.258	324642.201	-286222.25	-110027.458	7	7	26	27	37	1	8	14	15	64	9	8	11	22	36	6	66	56	1	77
97024	97024	RM0149	WG0523	118	851	471053.8655	0.041373	0.07119	0.066892	0.194626	0.053626	0.108897	0.015603	0.075630252	3.31662479	0.639710455	-29301.258	324642.201	-258474.507	-86905.325	7	7	26	27	37	1	8	14	15	64	9	8	11	22	36	6	66	56	1	77
97025	97025	RM0149	WG0524	118	852	468230.3197	-0.050222	-0.022738	-0.130651	-0.0763	0.1107	0.125541	0.015603	0.079831933	3.31662479	0.686531848	-29301.258	324642.201	-262689.914	-81275.731	7	7	26	27	37	1	8	14	15	64	9	8	11	22	36	6	66	56	1	77
97026	97026	RM0149	WG0525	118	853	519359.2611	-0.008907	-0.021391	-0.085329	-0.071263	0.131315	0.082756	-0.03127	0.084033613	3.16227766	0.669044049	-29301.258	324642.201	-261701.487	-139818.966	7	7	26	27	37	1	8	14	15	64	9	8	11	22	36	6	66	56	1	77
97027	97027	RM0149	WG0526	118	854	486951.2014	-0.050414	-0.005826	-0.012216	-0.021294	0.110121	0.121014	0.015603	0.079831933	3.31662479	0.673846953	-29301.258	324642.201	-308984.835	-73978.633	7	7	26	27	37	1	8	14	15	64	9	8	11	14	36	6	51	27	63	61
97028	97028	RM0149	WG0527	118	855	480738.6936	-0.090313	-0.044842	-0.128796	-0.146313	-0.081194	-0.059712	0.085912	0.071428571	3.535533906	0.735774358	-29301.258	324642.201	-303958.378	-69912.178	7	7	26	27	37	1	8	14	15	64	9	8	11	14	36	6	51	27	63	61
97029	97029	RM0149	WG0528	118	856	486890.7839	-0.052717	-0.017967	-0.008369	-0.060362	-0.001426	0.072207	0.062476	0.075630252	3.464101615	0.697284563	-29301.258	324642.201	-294306.836	-83811.81	7	7	26	27	37	1	8	14	15	64	9	8	11	14	36	6	66	27	63	61
97030	97030	RM0149	WG0529	118	857	467209.8248	-0.046332	-0.027045	-0.12595	-0.081653	0.095795	0.084992	0.015603	0.079831933	3.31662479	0.689650132	-29301.258	324642.201	-323454.231	-38344.092	7	7	26	27	37	1	8	14	15	64	9	8	11	9	36	6	51	24	9	45
97031	97031	RM0149	WG0530	118	858	457142.1825	0.08027	0.181182	0.098271	0.444594	0.101594	0.100975	-0.007834	0.084033613	3.240370349	0.587969654	-29301.258	324642.201	-327444.677	-21897.085	7	7	26	27	37	1	8	14	15	64	9	8	11	9	36	6	51	77	9	45
97032	97032	RM0149	WG0531	118	859	441127.0426	-0.0307	-0.011453	-0.10784	-0.037269	-0.046265	-0.072544	0.015603	0.079831933	3.31662479	0.696759215	-29301.258	324642.201	-286077.059	-34048.83	7	7	26	27	37	1	8	14	15	64	9	8	11	9	36	6	51	65	54	65
97033	97033	RM0149	WG0532	118	860	488398.5348	-0.023748	6.5e-05	-0.233732	0.000131	-0.171938	-0.161375	0.156222	0.067226891	3.741657387	0.74155176	-29301.258	324642.201	-348452.232	-45054.681	7	7	26	27	37	1	8	14	15	64	9	8	11	9	36	6	51	24	9	13
97034	97034	RM0149	WG0533	118	861	454123.3406	-0.128456	-0.0405	-0.227325	-0.121257	-0.124722	-0.122874	0.203095	0.06302521	3.872983346	0.773082109	-29301.258	324642.201	-281337.535	-53121.91	7	7	26	27	37	1	8	14	15	64	9	8	11	14	36	6	51	65	54	65
97035	97035	RM0149	WG0534	118	862	488764.4115	-0.022508	-0.003947	-0.124309	-0.010315	-0.037217	-0.04569	0.062476	0.071428571	3.464101615	0.705953207	-29301.258	324642.201	-301386.299	-81387.823	7	7	26	27	37	1	8	14	15	64	9	8	11	14	36	6	66	27	63	61
97036	97036	RM0149	WG0535	118	863	448856.1983	-0.067668	-0.041941	-0.302099	-0.116796	-0.246858	-0.232131	0.156222	0.06302521	3.741657387	0.775090716	-29301.258	324642.201	-251849.741	-65157.824	7	7	26	27	37	1	8	14	15	64	9	8	11	22	36	6	66	65	54	65
97037	97037	RM0149	WG0536	118	864	469598.004	0.075643	0.130069	0.180348	0.345144	0.269471	0.261496	-0.054707	0.088235294	3.082207001	0.570491922	-29301.258	324642.201	-310119.168	-51740.034	7	7	26	27	37	1	8	14	15	64	9	8	11	14	36	6	51	27	54	61
97038	97038	RM0149	WG0538	118	865	465638.1615	-0.024241	-0.017698	-0.074003	-0.04765	0.014216	0.030029	-0.007834	0.075630252	3.240370349	0.686835077	-29301.258	324642.201	-331434.429	-29666.202	7	7	26	27	37	1	8	14	15	64	9	8	11	9	36	6	51	24	9	45
97039	97039	RM0149	WG0539	118	866	518575.5385	-0.078085	-0.03026	-0.112097	-0.099121	-0.091851	-0.070193	0.109349	0.071428571	3.605551275	0.732841911	-29301.258	324642.201	-325537.231	-100992.428	7	7	26	27	37	1	8	14	15	64	9	8	11	14	36	6	66	27	63	61
97040	97040	RM0149	WG0540	118	867	496905.8439	-0.082073	-0.032716	-0.243109	-0.084099	-0.061065	-0.090238	0.085912	0.071428571	3.535533906	0.7357421	-29301.258	324642.201	-338278.982	-64521.24	7	7	26	27	37	1	8	14	15	64	9	8	11	14	36	6	51	24	63	13
97041	97041	RM0149	WG0541	118	868	487094.0605	-0.130657	-0.050778	-0.251491	-0.173991	-0.064192	-0.081916	0.132785	0.067226891	3.674234614	0.760727984	-29301.258	324642.201	-308955.663	-74173.593	7	7	26	27	37	1	8	14	15	64	9	8	11	14	36	6	51	27	63	61
97042	97042	RM0149	WG0542	118	869	485915.7379	-0.155268	-0.077478	-0.324879	-0.193358	-0.258839	-0.196027	0.179658	0.054621849	3.807886553	0.805297634	-29301.258	324642.201	-336184.181	-52103.039	7	7	26	27	37	1	8	14	15	64	9	8	11	9	36	6	51	24	9	13
97043	97043	RM0149	WG0543	118	870	457142.1825	0.02745	0.030927	-0.112748	0.071812	-0.033145	-0.039538	0.132785	0.071428571	3.674234614	0.699549983	-29301.258	324642.201	-327444.677	-21897.085	7	7	26	27	37	1	8	14	15	64	9	8	11	9	36	6	51	77	9	45
97044	97044	RM0149	WG0544	118	871	469069.0927	0.009253	-0.01867	0.013906	-0.044615	-0.071659	-0.029073	0.039039	0.079831933	3.391164992	0.689946671	-29301.258	324642.201	-305399.304	-54561.811	7	7	26	27	37	1	8	14	15	64	9	8	11	14	36	6	51	27	54	61
97045	97045	RM0149	WG0545	118	872	466484.377	-0.023381	-0.001766	0.042002	-0.00612	0.135321	0.169914	0.015603	0.084033613	3.31662479	0.659208874	-29301.258	324642.201	-295244.008	-58609.841	7	7	26	27	37	1	8	14	15	64	9	8	11	14	36	6	51	27	54	61
97046	97046	RM0149	WG0546	118	873	466484.377	-0.026782	-0.005669	-0.097399	-0.015086	-0.014527	-0.024922	0.109349	0.075630252	3.605551275	0.707506987	-29301.258	324642.201	-295244.008	-58609.841	7	7	26	27	37	1	8	14	15	64	9	8	11	14	36	6	51	27	54	61
97047	97047	RM0149	WG0547	118	874	519815.9592	0.030752	0.065045	-0.049487	0.155911	0.018066	0.05243	0.039039	0.075630252	3.391164992	0.659508006	-29301.258	324642.201	-271852.057	-135116.15	7	7	26	27	37	1	8	14	15	64	9	8	11	22	36	6	66	56	1	77
97048	97048	RM0149	WG0548	118	875	496029.4614	0.056174	0.094568	0.225367	0.308092	0.350072	0.356464	-0.10158	0.096638655	2.915475947	0.554478514	-29301.258	324642.201	-278617.755	-104177.704	7	7	26	27	37	1	8	14	15	64	9	8	11	22	36	6	66	56	1	77
97049	97049	RM0149	WG0550	118	876	487094.0605	-0.015504	0.001912	0.019249	0.00638	0.159187	0.159359	-0.03127	0.088235294	3.16227766	0.646592979	-29301.258	324642.201	-308955.663	-74173.593	7	7	26	27	37	1	8	14	15	64	9	8	11	14	36	6	51	27	63	61
97050	97050	RM0149	WG0551	118	877	488764.4115	-0.032384	-0.018113	-0.023256	-0.054491	0.030061	0.061769	0.015603	0.079831933	3.31662479	0.683654147	-29301.258	324642.201	-301386.299	-81387.823	7	7	26	27	37	1	8	14	15	64	9	8	11	14	36	6	66	27	63	61
97051	97051	RM0149	WG0552	118	878	484582.457	-0.031332	-0.010744	-0.050903	-0.030571	0.095294	0.074188	0.015603	0.084033613	3.31662479	0.675218894	-29301.258	324642.201	-324838.623	-59386.214	7	7	26	27	37	1	8	14	15	64	9	8	11	14	36	6	51	24	63	13
97052	97052	RM0149	WG0553	118	879	469069.0927	-0.137287	-0.050765	-0.203794	-0.199898	-0.092172	-0.048559	0.109349	0.067226891	3.605551275	0.756648192	-29301.258	324642.201	-305399.304	-54561.811	7	7	26	27	37	1	8	14	15	64	9	8	11	14	36	6	51	27	54	61
97053	97053	RM0149	WG0554	118	880	444096.9379	0.010472	0.081089	-0.067631	0.208904	-0.051407	-0.030791	0.062476	0.075630252	3.464101615	0.668266368	-29301.258	324642.201	-313812.377	-16349.754	7	7	26	27	37	1	8	14	15	64	9	8	11	9	36	6	51	77	9	45
97054	97054	RM0149	WG0555	118	881	444017.3921	-0.044619	0.067088	-0.064872	0.195957	0.230407	0.204051	0.015603	0.088235294	3.31662479	0.633739567	-29301.258	324642.201	-303874.885	-24300.155	7	7	26	27	37	1	8	14	15	64	9	8	11	9	36	6	51	77	9	45
97055	97055	RM0149	WG0556	118	882	465638.1615	0.019622	0.094406	0.021958	0.25649	0.018333	0.017128	0.039039	0.079831933	3.391164992	0.644022524	-29301.258	324642.201	-331434.429	-29666.202	7	7	26	27	37	1	8	14	15	64	9	8	11	9	36	6	51	24	9	45
97056	97056	RM0153	RM0155	119	120	0	0.429531	0.569175	0.620834	0.686467	0.683231	0.739729	-0.289072	0.121848739	2.121320344	0.30434229	-49606.492	814319.49	-49606.492	814319.49	6	20	8	36	22	24	67	64	80	99	6	20	8	36	22	24	67	64	80	99
97057	97057	RM0153	RM0156	119	121	9454.746253	0.102969	0.249958	0.054168	0.287735	0.049617	0.015264	0.085912	0.075630252	3.535533906	0.617343934	-49606.492	814319.49	-41042.86	818326.538	6	20	8	36	22	24	67	64	80	99	6	20	8	36	22	24	67	64	80	99
97058	97058	RM0153	RM0164	119	122	158750.6515	0.083716	0.144081	0.009688	0.21176	0.069509	0.027074	0.062476	0.071428571	3.464101615	0.640546399	-49606.492	814319.49	3959.721	664879.1	6	20	8	36	22	24	67	64	80	99	6	20	8	36	22	37	67	68	48	7
97059	97059	RM0153	RM0168	119	123	208422.1797	0.011643	0.033112	-0.106395	0.042614	-0.104893	-0.112182	0.179658	0.067226891	3.807886553	0.720382433	-49606.492	814319.49	155950.772	848758.076	6	20	8	36	22	24	67	64	80	99	6	20	13	16	28	14	65	3	61	18
97060	97060	RM0153	RM0170	119	124	223586.8257	-0.022533	-0.019436	-0.255608	-0.030698	-0.109987	-0.211691	0.132785	0.071428571	3.674234614	0.740217314	-49606.492	814319.49	168665.314	862780.684	6	20	8	36	22	24	67	64	80	99	6	20	13	16	28	14	65	3	61	18
97061	97061	RM0153	RM0172	119	125	223586.8257	0.125031	0.003442	-0.015782	0.004289	-0.073695	-0.120786	0.109349	0.071428571	3.605551275	0.694537761	-49606.492	814319.49	168665.314	862780.684	6	20	8	36	22	24	67	64	80	99	6	20	13	16	28	14	65	3	61	18
97062	97062	RM0153	RM0173	119	126	350666.0341	0.013995	-0.059386	-0.155314	-0.092792	-0.134021	-0.141587	0.179658	0.06302521	3.807886553	0.751938501	-49606.492	814319.49	286611.562	714699.775	6	20	8	36	22	24	67	64	80	99	6	20	13	37	49	47	18	18	12	96
97063	97063	RM0153	RM0175	119	127	383864.2378	0.06346	0.01902	-0.026949	0.035946	0.053258	0.018459	0.015603	0.079831933	3.31662479	0.662601995	-49606.492	814319.49	310124.431	680358.988	6	20	8	36	22	24	67	64	80	99	6	20	13	37	49	47	18	18	12	96
97064	97064	RM0153	RM0179	119	128	378992.961	0.007586	-0.013391	-0.101487	-0.011434	-0.025724	-0.04321	0.132785	0.067226891	3.674234614	0.716351966	-49606.492	814319.49	308546.536	690375.66	6	20	8	36	22	24	67	64	80	99	6	20	13	37	49	47	18	18	12	96
97065	97065	RM0153	RM0180	119	129	190922.3743	-0.068912	-0.046622	-0.225464	-0.083692	-0.21305	-0.240323	0.226531	0.058823529	3.937003937	0.781860128	-49606.492	814319.49	26707.513	989326.706	6	20	8	36	22	24	67	64	80	99	6	20	8	36	22	23	25	66	64	46
97066	97066	RM0153	RM0181	119	130	56172.05392	-0.029883	-0.048487	-0.219245	-0.051583	-0.091436	-0.133406	0.156222	0.06302521	3.741657387	0.749760512	-49606.492	814319.49	-19937.762	766621.837	6	20	8	36	22	24	67	64	80	99	6	20	8	36	22	37	67	68	48	7
97067	97067	RM0153	RM0186	119	131	20845.0265	0.301339	0.409925	0.323916	0.489598	0.256467	0.25945	-0.125016	0.092436975	2.828427125	0.472015023	-49606.492	814319.49	-58250.002	795350.967	6	20	8	36	22	24	67	64	80	99	6	20	8	36	22	24	67	64	80	99
97068	97068	RM0153	RM0189	119	132	20845.0265	0.162484	0.144959	0.106456	0.194545	0.088238	0.034315	-0.03127	0.079831933	3.16227766	0.604435766	-49606.492	814319.49	-58250.002	795350.967	6	20	8	36	22	24	67	64	80	99	6	20	8	36	22	24	67	64	80	99
97069	97069	RM0153	RM0190	119	133	218720.0831	0.006876	0.2232	-0.172555	0.303948	-0.234983	-0.227263	0.156222	0.06302521	3.741657387	0.690822015	-49606.492	814319.49	164671.114	858178.153	6	20	8	36	22	24	67	64	80	99	6	20	13	16	28	14	65	3	61	18
97070	97070	RM0153	RM0192	119	134	218720.0831	-0.106977	-0.052651	-0.359862	-0.078081	-0.277239	-0.311928	0.273404	0.06302521	4.062019202	0.804817643	-49606.492	814319.49	164671.114	858178.153	6	20	8	36	22	24	67	64	80	99	6	20	13	16	28	14	65	3	61	18
97071	97071	RM0153	RM0193	119	135	93204.67245	0.18981	0.316103	0.132759	0.369022	0.063036	0.005374	-0.03127	0.084033613	3.16227766	0.562419979	-49606.492	814319.49	-10421.75	729751.961	6	20	8	36	22	24	67	64	80	99	6	20	8	36	22	37	67	68	48	7
97072	97072	RM0153	RM0197	119	136	383599.602	0.035107	-0.004327	-0.166499	-0.006019	-0.13107	-0.178605	0.156222	0.067226891	3.741657387	0.731125962	-49606.492	814319.49	308053.699	675654.994	6	20	8	36	22	24	67	64	80	99	6	20	13	37	49	47	18	18	12	96
97073	97073	RM0153	RM0198	119	137	383599.602	0.029872	0.068157	-0.007825	0.153205	0.178389	0.149795	0.039039	0.084033613	3.391164992	0.637512717	-49606.492	814319.49	308053.699	675654.994	6	20	8	36	22	24	67	64	80	99	6	20	13	37	49	47	18	18	12	96
97074	97074	RM0153	RM0199	119	138	357113.8762	0.233233	0.219832	0.2312	0.304658	0.130348	0.093661	-0.054707	0.088235294	3.082207001	0.555542892	-49606.492	814319.49	287402.765	696187.863	6	20	8	36	22	24	67	64	80	99	6	20	13	37	49	47	18	18	12	96
97075	97075	RM0153	RM0200	119	139	357113.8762	0.026863	0.01717	-0.071782	0.029444	0.009726	-0.01746	0.085912	0.075630252	3.535533906	0.688417077	-49606.492	814319.49	287402.765	696187.863	6	20	8	36	22	24	67	64	80	99	6	20	13	37	49	47	18	18	12	96
97076	97076	RM0153	RM0201	119	140	501992.6148	-0.008515	-0.000377	-0.15367	-0.001004	0.00235	-0.023528	0.039039	0.079831933	3.391164992	0.691610697	-49606.492	814319.49	-1275.714	314658.884	6	20	8	36	22	24	67	64	80	99	7	7	26	27	44	41	26	37	17	64
97077	97077	RM0153	RM0203	119	141	233394.8806	0.115347	-0.008552	-0.00156	-0.005295	-0.12546	-0.147191	0.109349	0.067226891	3.605551275	0.704383805	-49606.492	814319.49	177179.302	869468.143	6	20	8	36	22	24	67	64	80	99	6	20	13	16	28	14	65	3	61	18
97078	97078	RM0153	RM0204	119	142	217065.1613	0.037137	-0.05374	-0.077423	-0.066587	-0.193882	-0.211988	0.203095	0.06302521	3.872983346	0.75252388	-49606.492	814319.49	163527.15	855445.332	6	20	8	36	22	24	67	64	80	99	6	20	13	16	28	14	65	3	61	18
97079	97079	RM0153	RM0205	119	143	217065.1613	-0.032049	-0.05401	-0.279975	-0.08266	-0.34826	-0.370001	0.203095	0.058823529	3.872983346	0.791790434	-49606.492	814319.49	163527.15	855445.332	6	20	8	36	22	24	67	64	80	99	6	20	13	16	28	14	65	3	61	18
97080	97080	RM0153	RM0206	119	144	55018.8345	0.025444	-0.044981	-0.07477	-0.041814	-0.100666	-0.116543	0.156222	0.06302521	3.741657387	0.733934824	-49606.492	814319.49	-19021.286	768585.287	6	20	8	36	22	24	67	64	80	99	6	20	8	36	22	37	67	68	48	7
97082	97082	RM0153	RM0209	119	146	19984.0935	-0.102891	-0.067697	-0.362464	-0.122795	-0.262308	-0.299057	0.226531	0.058823529	3.937003937	0.804606437	-49606.492	814319.49	-42162.828	795773.443	6	20	8	36	22	24	67	64	80	99	6	20	8	36	22	24	67	64	80	99
97083	97083	RM0153	RM0210	119	147	55018.8345	-0.057169	-0.085835	-0.22794	-0.083373	-0.23629	-0.25523	0.249968	0.054621849	4	0.795035513	-49606.492	814319.49	-19021.286	768585.287	6	20	8	36	22	24	67	64	80	99	6	20	8	36	22	37	67	68	48	7
97084	97084	RM0153	RM0211	119	148	137163.2404	0.179931	0.199975	0.190534	0.193709	0.184382	0.150303	-0.078143	0.092436975	3	0.56150091	-49606.492	814319.49	86902.193	827703.564	6	20	8	36	22	24	67	64	80	99	6	20	13	16	28	23	25	3	36	46
97085	97085	RM0153	RM0212	119	149	137163.2404	0.067937	0.089641	-0.00147	0.083895	0.00257	-0.056785	0.085912	0.071428571	3.535533906	0.671118937	-49606.492	814319.49	86902.193	827703.564	6	20	8	36	22	24	67	64	80	99	6	20	13	16	28	23	25	3	36	46
97086	97086	RM0153	RM0214	119	150	274125.1557	-0.091271	-0.050888	-0.369596	-0.085766	-0.466073	-0.465015	0.273404	0.046218487	4.062019202	0.834045519	-49606.492	814319.49	202898.636	921023.573	6	20	8	36	22	24	67	64	80	99	6	20	13	16	28	14	65	3	61	18
97087	97087	RM0153	RM0215	119	151	217065.1613	0.020645	-0.01172	-0.139588	-0.020918	-0.168957	-0.180886	0.132785	0.06302521	3.674234614	0.734931903	-49606.492	814319.49	163527.15	855445.332	6	20	8	36	22	24	67	64	80	99	6	20	13	16	28	14	65	3	61	18
97088	97088	RM0153	RM0216	119	152	383599.602	0.078114	0.058439	-0.007759	0.136985	0.201733	0.186949	0.015603	0.084033613	3.31662479	0.627851119	-49606.492	814319.49	308053.699	675654.994	6	20	8	36	22	24	67	64	80	99	6	20	13	37	49	47	18	18	12	96
97089	97089	RM0153	RM0217	119	153	310112.7007	0.023144	0.012181	-0.171467	0.021154	-0.053033	-0.118061	0.179658	0.06302521	3.807886553	0.728174554	-49606.492	814319.49	250724.112	737044.556	6	20	8	36	22	24	67	64	80	99	6	20	13	37	49	47	18	18	12	96
97091	97091	RM0153	RM0221	119	155	472279.0103	0.087557	0.335305	-0.049715	0.390489	-0.01967	-0.080748	0.109349	0.075630252	3.605551275	0.617400105	-49606.492	814319.49	422605.831	806383.145	6	20	8	36	22	24	67	64	80	99	6	20	13	37	42	55	18	16	76	55
97094	97094	RM0153	RM0224	119	158	403260.982	0.043889	0.030648	-0.103867	0.038681	-0.184401	-0.205296	0.085912	0.067226891	3.535533906	0.711521673	-49606.492	814319.49	-377832.094	580038.945	6	20	8	36	22	24	67	64	80	99	2	6	27	17	40	9	29	34	10	38
97095	97095	RM0153	RM0227	119	159	717520.8784	0.062453	0.02084	-0.063413	0.034697	0.013045	-0.001131	0.062476	0.071428571	3.464101615	0.681587157	-49606.492	814319.49	-636992.534	402234.731	6	20	8	36	22	24	67	64	80	99	2	6	27	3	23	12	52	25	67	81
97096	97096	RM0153	RM0239	119	160	785584.8384	-0.103625	-0.085849	-0.268431	-0.082594	-0.293629	-0.244882	0.226531	0.050420168	3.937003937	0.804473581	-49606.492	814319.49	3910.855	30559.685	6	20	8	36	22	24	67	64	80	99	3	10	16	7	50	21	15	19	35	15
97097	97097	RM0153	RM0240	119	161	633399.8055	-0.029256	0.086539	-0.248089	0.134971	-0.184214	-0.213147	0.156222	0.06302521	3.741657387	0.727432995	-49606.492	814319.49	-467754.745	338559.727	6	20	8	36	22	24	67	64	80	99	2	6	27	3	26	30	6	62	67	30
97098	97098	RM0153	RM0244	119	162	583808.6237	0.008511	-0.037873	-0.195122	-0.045093	-0.079648	-0.163394	0.109349	0.071428571	3.605551275	0.729423704	-49606.492	814319.49	-512256.062	458246.626	6	20	8	36	22	24	67	64	80	99	2	6	27	3	26	12	6	25	67	30
97099	97099	RM0153	RM0245	119	163	792674.2935	0.005139	-0.013225	-0.121264	-0.020736	-0.061589	-0.083712	0.156222	0.067226891	3.741657387	0.725858316	-49606.492	814319.49	-822330.525	991039.903	6	20	8	36	22	24	67	64	80	99	4	5	20	38	12	26	55	7	28	57
97100	97100	RM0153	RM0246	119	164	641575.5622	0.101966	0.048893	0.053316	0.088094	-0.016661	-0.027696	0.085912	0.075630252	3.535533906	0.666237867	-49606.492	814319.49	-497980.737	355429.81	6	20	8	36	22	24	67	64	80	99	2	6	27	3	26	30	6	62	67	30
97101	97101	RM0153	RM0250	119	165	671250.203	-0.112118	-0.057162	-0.464017	-0.076592	-0.390242	-0.449498	0.273404	0.054621849	4.062019202	0.830917083	-49606.492	814319.49	-720589.191	833268.175	6	20	8	36	22	24	67	64	80	99	4	4	20	38	19	54	37	53	81	37
97102	97102	RM0153	RM0253	119	166	660960.3983	-0.059836	-0.024127	-0.280335	-0.034162	-0.336931	-0.34565	0.320277	0.050420168	4.183300133	0.809133643	-49606.492	814319.49	-330154.325	215853.483	6	20	8	36	22	24	67	64	80	99	2	6	27	18	9	22	57	28	60	53
97103	97103	RM0153	RM0260	119	167	154013.5024	0.073242	0.001479	-0.049124	0.002165	0.129932	0.083229	-0.007834	0.084033613	3.240370349	0.65344859	-49606.492	814319.49	-122914.827	949767.07	6	20	8	36	22	24	67	64	80	99	6	20	8	40	14	13	59	10	74	33
97104	97104	RM0153	RM0262	119	168	282504.5134	0.054405	0.013831	-0.102208	0.018675	-0.233633	-0.214598	0.132785	0.06302521	3.674234614	0.727623041	-49606.492	814319.49	-222347.848	590781.52	6	20	8	36	22	24	67	64	80	99	2	6	27	6	17	38	70	59	79	31
97105	97105	RM0153	RM0263	119	169	119186.941	0.166912	0.205293	0.17997	0.332289	0.208893	0.171478	-0.10158	0.088235294	2.915475947	0.54993414	-49606.492	814319.49	-137588.561	733916.241	6	20	8	36	22	24	67	64	80	99	6	20	8	6	17	34	70	31	32	31
97106	97106	RM0153	RM0270	119	170	487124.9572	0.049806	-0.013282	-0.088735	-0.022747	-0.000639	-0.050433	0.109349	0.071428571	3.605551275	0.703986167	-49606.492	814319.49	-390300.051	466154.841	6	20	8	36	22	24	67	64	80	99	2	6	27	17	26	31	6	62	67	30
97107	97107	RM0153	RM0274	119	171	569584.889	0.07653	0.027235	-0.071601	0.027117	0.03236	-0.031901	0.062476	0.071428571	3.464101615	0.680664888	-49606.492	814319.49	-87282.007	245982.001	6	20	8	36	22	24	67	64	80	99	7	7	26	27	15	10	5	4	3	68
97108	97108	RM0153	RM0275	119	172	338479.5612	-0.089803	-0.074779	-0.267817	-0.0534	-0.299253	-0.277786	0.203095	0.054621849	3.872983346	0.794499777	-49606.492	814319.49	-372288.599	712120.316	6	20	8	36	22	24	67	64	80	99	2	6	27	2	40	9	29	34	10	38
97109	97109	RM0153	RM0276	119	173	476872.7186	-0.079997	-0.078676	-0.31658	-0.109119	-0.220928	-0.257917	0.203095	0.058823529	3.872983346	0.79242026	-49606.492	814319.49	-319863.67	421421.733	6	20	8	36	22	24	67	64	80	99	2	6	27	17	18	31	38	54	44	67
97110	97110	RM0153	RM0278	119	174	622807.3028	-0.035666	-0.004884	-0.300884	-0.010752	-0.171342	-0.207603	0.109349	0.067226891	3.605551275	0.74316574	-49606.492	814319.49	673.333	193545.074	6	20	8	36	22	24	67	64	80	99	7	7	26	27	50	2	40	69	77	70
97111	97111	RM0153	RM0280	119	175	375742.9612	0.041268	-0.002377	-0.102088	-0.003341	-0.046871	-0.108661	0.039039	0.075630252	3.391164992	0.69367261	-49606.492	814319.49	-318106.897	551469.142	6	20	8	36	22	24	67	64	80	99	2	6	27	17	40	9	29	34	10	38
97112	97112	RM0153	RM0282	119	176	320225.1173	-0.04528	-0.038441	-0.303921	-0.047462	-0.190749	-0.208081	0.156222	0.06302521	3.741657387	0.763321405	-49606.492	814319.49	-315594.604	636009.507	6	20	8	36	22	24	67	64	80	99	2	6	27	17	40	9	29	34	10	38
97113	97113	RM0153	RM0283	119	177	499114.6197	-0.013946	-0.043378	-0.198832	-0.062851	-0.027016	-0.04681	0.109349	0.071428571	3.605551275	0.725562461	-49606.492	814319.49	-300716.047	382973.463	6	20	8	36	22	24	67	64	80	99	2	6	27	18	18	31	38	54	44	67
97114	97114	RM0153	RM0284	119	178	812320.0218	0.01086	0.185482	-0.158626	0.234184	-0.210178	-0.193444	0.179658	0.058823529	3.807886553	0.703749476	-49606.492	814319.49	-825083.986	1056184.068	6	20	8	36	22	24	67	64	80	99	4	5	20	38	12	26	55	7	42	57
97115	97115	RM0153	RM0286	119	179	584928.2155	0.016955	0.032432	-0.117362	0.043516	-0.066753	-0.098683	0.132785	0.067226891	3.674234614	0.710613325	-49606.492	814319.49	-401778.831	347290.946	6	20	8	36	22	24	67	64	80	99	2	6	27	3	26	30	6	62	67	30
97116	97116	RM0153	RM0289	119	180	158295.5575	0.099739	0.056057	0.069077	0.103389	0.072079	0.064637	0.039039	0.075630252	3.391164992	0.646801067	-49606.492	814319.49	-205011.154	844433.848	6	20	8	36	22	24	67	64	80	99	6	20	8	40	14	13	59	10	49	33
97118	97118	RM0153	RM0291	119	182	579629.5811	-0.021037	-0.01064	-0.236457	-0.020455	-0.208713	-0.216778	0.156222	0.06302521	3.741657387	0.752267635	-49606.492	814319.49	-56009.668	234725.278	6	20	8	36	22	24	67	64	80	99	7	7	26	27	15	10	5	4	3	68
97119	97119	RM0153	RM0293	119	183	677247.2155	-0.005335	0.121954	-0.123379	0.199692	-0.203003	-0.1215	0.179658	0.06302521	3.807886553	0.708006599	-49606.492	814319.49	-279471.108	177274.712	6	20	8	36	22	24	67	64	80	99	9	7	11	18	9	22	57	28	60	53
97120	97120	RM0153	RM0294	119	184	229179.3628	0.019646	-0.001208	-0.092301	-0.002662	-0.01771	-0.05281	0.062476	0.071428571	3.464101615	0.697933261	-49606.492	814319.49	-178768.052	625003.691	6	20	8	36	22	24	67	64	80	99	2	6	8	6	17	38	70	59	79	31
97121	97121	RM0153	RM0295	119	185	252327.3658	0.004381	-0.024002	-0.209082	-0.035431	-0.222985	-0.227619	0.203095	0.058823529	3.872983346	0.762527034	-49606.492	814319.49	-267251.726	941989.579	6	20	8	36	22	24	67	64	80	99	6	20	8	40	14	13	59	50	74	71
97122	97122	RM0153	RM0297	119	186	493748.7832	-0.005087	0.026698	-0.144993	0.030238	-0.262175	-0.235555	0.273404	0.054621849	4.062019202	0.764112771	-49606.492	814319.49	-472435.477	559361.63	6	20	8	36	22	24	67	64	80	99	2	6	27	2	40	9	29	34	10	38
97123	97123	RM0153	RM0298	119	187	554261.9346	0.020086	0.107058	-0.135188	0.142885	-0.072863	-0.112737	0.085912	0.071428571	3.535533906	0.683975926	-49606.492	814319.49	-97393.452	262121.429	6	20	8	36	22	24	67	64	80	99	7	7	26	27	15	10	5	4	3	68
97124	97124	RM0153	RM0299	119	188	595822.1179	0.011451	0.030161	-0.134497	0.062247	-0.066689	-0.120104	0.109349	0.071428571	3.605551275	0.705452014	-49606.492	814319.49	-341743.166	295031.362	6	20	8	36	22	24	67	64	80	99	2	6	27	18	9	44	57	28	60	53
97125	97125	RM0153	RM0301	119	189	500611.6161	0.125516	0.043985	0.028128	0.069067	-0.096477	-0.070975	0.085912	0.071428571	3.535533906	0.676544132	-49606.492	814319.49	-251324.818	356147.353	6	20	8	36	22	24	67	64	80	99	2	6	27	18	18	56	38	54	44	67
97126	97126	RM0153	RM0302	119	190	582079.7134	0.044371	-0.001888	-0.103265	-0.004216	-0.026464	-0.075945	0.085912	0.071428571	3.535533906	0.701374032	-49606.492	814319.49	-431197.45	374768.431	6	20	8	36	22	24	67	64	80	99	2	6	27	3	26	30	6	62	67	30
97127	97127	RM0153	RM0303	119	191	576242.3046	0.005457	0.11249	-0.155972	0.151521	-0.319565	-0.289177	0.203095	0.058823529	3.872983346	0.734560175	-49606.492	814319.49	-538375.011	509097.393	6	20	8	36	22	24	67	64	80	99	2	6	27	3	26	12	6	25	67	30
97128	97128	RM0153	RM0304	119	192	545626.4194	0.051033	0.143407	-0.08738	0.088159	-0.069446	-0.123318	0.109349	0.071428571	3.605551275	0.680418648	-49606.492	814319.49	-152947.589	278568.795	6	20	8	36	22	24	67	64	80	99	7	7	26	27	15	10	5	4	39	68
97129	97129	RM0153	RM0305	119	193	141507.557	0.038361	0.131544	-0.135304	0.248086	-0.007854	-0.055879	0.039039	0.071428571	3.391164992	0.657405708	-49606.492	814319.49	-115310.376	688990.37	6	20	8	36	22	24	67	64	80	99	6	20	8	6	17	34	70	31	32	31
97130	97130	RM0153	RM0307	119	194	311228.241	0.036351	0.014657	-0.183032	0.01754	-0.296816	-0.313141	0.179658	0.058823529	3.807886553	0.752743378	-49606.492	814319.49	-354256.972	750671.214	6	20	8	36	22	24	67	64	80	99	2	6	8	2	40	9	29	34	10	38
97131	97131	RM0153	RM0308	119	195	160995.6456	0.012234	0.024462	-0.189744	0.03945	-0.137278	-0.192628	0.109349	0.067226891	3.605551275	0.721354408	-49606.492	814319.49	-175957.023	714544.036	6	20	8	36	22	24	67	64	80	99	6	20	8	6	17	34	70	31	32	31
97132	97132	RM0153	RM0309	119	196	627592.5782	0.080165	0.267401	-0.005172	0.346242	0.082658	0.028599	0.015603	0.079831933	3.31662479	0.599749418	-49606.492	814319.49	-432017.138	316690.57	6	20	8	36	22	24	67	64	80	99	2	6	27	3	26	30	6	62	67	30
97133	97133	RM0153	RM0310	119	197	586672.4285	-0.00538	-0.038083	-0.193222	-0.062039	-0.146771	-0.168782	0.203095	0.058823529	3.872983346	0.759751161	-49606.492	814319.49	-207510.02	249296.469	6	20	8	36	22	24	67	64	80	99	7	7	26	18	15	10	5	4	39	53
97134	97134	RM0153	RM0311	119	198	768286.5522	0.094231	0.009931	-0.017243	0.012762	-0.0507	-0.079682	0.132785	0.071428571	3.674234614	0.696886159	-49606.492	814319.49	-35494.51	46162.554	6	20	8	36	22	24	67	64	80	99	3	10	16	7	50	2	40	19	35	15
97135	97135	RM0153	RM0314	119	199	115826.2748	0.033443	-0.002009	-0.073726	-0.005075	0.046269	-0.021631	0.062476	0.071428571	3.464101615	0.690811405	-49606.492	814319.49	-133178.953	894515.311	6	20	8	36	22	24	67	64	80	99	6	20	8	40	14	13	59	10	74	33
97136	97136	RM0153	RM0317	119	200	152058.7093	0.036232	0.009295	-0.01716	0.012555	0.161815	0.120332	0.062476	0.079831933	3.464101615	0.664984174	-49606.492	814319.49	-138613.653	937606.052	6	20	8	36	22	24	67	64	80	99	6	20	8	40	14	13	59	10	74	33
97137	97137	RM0153	RM0318	119	201	229179.3628	-0.049194	0.00172	-0.18629	0.002882	-0.087491	-0.120947	0.156222	0.067226891	3.741657387	0.734905507	-49606.492	814319.49	-178768.052	625003.691	6	20	8	36	22	24	67	64	80	99	2	6	8	6	17	38	70	59	79	31
97138	97138	RM0153	RM0320	119	202	426789.4719	0.098411	0.038703	-0.019201	0.039847	0.005839	-0.066365	0.085912	0.075630252	3.535533906	0.676369681	-49606.492	814319.49	-451025.563	669364.384	6	20	8	36	22	24	67	64	80	99	2	6	27	2	40	9	29	34	10	38
97139	97139	RM0153	RM0321	119	203	692211.0614	-0.07674	-0.017259	-0.321698	-0.014763	-0.239026	-0.287432	0.273404	0.058823529	4.062019202	0.789775894	-49606.492	814319.49	-730062.831	941344.386	6	20	8	36	22	24	67	64	80	99	4	5	20	38	19	54	37	53	81	37
97140	97140	RM0153	RM0324	119	204	697657.7844	0.038043	-0.030036	-0.125247	-0.034127	-0.135509	-0.161889	0.203095	0.06302521	3.872983346	0.743899914	-49606.492	814319.49	-735389.163	686145.732	6	20	8	36	22	24	67	64	80	99	4	4	20	15	7	18	64	67	6	69
97141	97141	RM0153	RM0325	119	205	115826.2748	0.060769	0.005398	-0.039967	0.009236	-0.009423	-0.041795	0.062476	0.075630252	3.464101615	0.684482951	-49606.492	814319.49	-133178.953	894515.311	6	20	8	36	22	24	67	64	80	99	6	20	8	40	14	13	59	10	74	33
97142	97142	RM0153	RM0326	119	206	375742.9612	0.254736	0.136124	0.263017	0.135945	0.16441	0.117672	-0.10158	0.092436975	2.915475947	0.56108301	-49606.492	814319.49	-318106.897	551469.142	6	20	8	36	22	24	67	64	80	99	2	6	27	17	40	9	29	34	10	38
97143	97143	RM0153	RM0327	119	207	595822.1179	-0.070502	0.005639	-0.27196	0.011401	-0.201179	-0.222578	0.203095	0.058823529	3.872983346	0.76539528	-49606.492	814319.49	-341743.166	295031.362	6	20	8	36	22	24	67	64	80	99	2	6	27	18	9	44	57	28	60	53
97144	97144	RM0153	RM0328	119	208	152058.7093	-0.071701	-0.048562	-0.336007	-0.083213	-0.178127	-0.255508	0.203095	0.06302521	3.872983346	0.780916859	-49606.492	814319.49	-138613.653	937606.052	6	20	8	36	22	24	67	64	80	99	6	20	8	40	14	13	59	10	74	33
97145	97145	RM0153	RM0329	119	209	229179.3628	-0.018109	0.199638	-0.258029	0.183078	-0.349928	-0.353584	0.273404	0.050420168	4.062019202	0.749728106	-49606.492	814319.49	-178768.052	625003.691	6	20	8	36	22	24	67	64	80	99	2	6	8	6	17	38	70	59	79	31
97146	97146	RM0153	RM0330	119	210	686201.4871	0.067179	0.019635	-0.033284	0.020943	-0.231675	-0.227161	0.179658	0.058823529	3.807886553	0.732264343	-49606.492	814319.49	-625572.518	441310.619	6	20	8	36	22	24	67	64	80	99	2	6	27	3	23	12	52	25	67	81
97147	97147	RM0153	RM0331	119	211	426789.4719	0.033394	-0.022563	-0.129066	-0.037653	-0.016645	-0.061128	0.062476	0.075630252	3.464101615	0.701208725	-49606.492	814319.49	-451025.563	669364.384	6	20	8	36	22	24	67	64	80	99	2	6	27	2	40	9	29	34	10	38
97148	97148	RM0153	RM0332	119	212	692211.0614	0.006041	0.077244	-0.120289	0.054475	-0.187451	-0.153668	0.156222	0.06302521	3.741657387	0.720431092	-49606.492	814319.49	-730062.831	941344.386	6	20	8	36	22	24	67	64	80	99	4	5	20	38	19	54	37	53	81	37
97149	97149	RM0153	RM0333	119	213	154013.5024	-0.061817	-0.025535	-0.246893	-0.048999	-0.144892	-0.182848	0.179658	0.06302521	3.807886553	0.760133742	-49606.492	814319.49	-122914.827	949767.07	6	20	8	36	22	24	67	64	80	99	6	20	8	40	14	13	59	10	74	33
97150	97150	RM0153	RM0343	119	214	401023.38	0.011842	0.030327	-0.114087	0.021354	-0.15737	-0.173243	0.156222	0.06302521	3.741657387	0.72804303	-49606.492	814319.49	-383440.207	592115.075	6	20	8	36	22	24	67	64	80	99	2	6	27	17	40	9	29	34	10	38
97151	97151	RM0153	RM0344	119	215	372973.3967	0.091443	0.071132	0.0239	0.120062	0.034796	0.081163	0.109349	0.079831933	3.605551275	0.655958227	-49606.492	814319.49	-358208.483	604858.358	6	20	8	36	22	24	67	64	80	99	2	6	27	17	40	9	29	34	10	38
97152	97152	RM0153	RM0348	119	216	692288.6158	0.029941	0.008013	-0.090672	0.0186	0.041009	0.044963	0.039039	0.079831933	3.391164992	0.675792312	-49606.492	814319.49	-369499.105	200371.411	6	20	8	36	22	24	67	64	80	99	9	6	27	18	9	22	57	28	60	53
97153	97153	RM0153	RM0349	119	217	692288.6158	-0.010322	-0.033804	-0.180265	-0.064255	-0.073853	-0.136249	0.085912	0.071428571	3.535533906	0.726042579	-49606.492	814319.49	-369499.105	200371.411	6	20	8	36	22	24	67	64	80	99	9	6	27	18	9	22	57	28	60	53
97154	97154	RM0153	RM0350	119	218	650669.6699	0.059591	0.018556	-0.102769	0.026333	-0.192757	-0.172938	0.226531	0.06302521	3.937003937	0.735976584	-49606.492	814319.49	-501355.277	346031.059	6	20	8	36	22	24	67	64	80	99	2	6	27	3	26	30	6	62	67	30
97155	97155	RM0153	RM0351	119	219	635595.6447	-0.052815	-0.052395	-0.252055	-0.109253	-0.215225	-0.209201	0.156222	0.058823529	3.741657387	0.772050259	-49606.492	814319.49	-386177.065	275151.545	6	20	8	36	22	24	67	64	80	99	2	6	27	18	9	44	57	28	60	53
97156	97156	RM0153	RM0352	119	220	565802.6355	-0.109325	-0.076161	-0.276009	-0.114115	-0.175507	-0.180304	0.226531	0.058823529	3.937003937	0.790638634	-49606.492	814319.49	-404632.714	373764.154	6	20	8	36	22	24	67	64	80	99	2	6	27	3	26	30	6	62	67	30
97157	97157	RM0153	RM0353	119	221	543450.2182	0.06461	0.230221	-0.048285	0.249264	-0.041487	0.009998	0.109349	0.071428571	3.605551275	0.644690075	-49606.492	814319.49	-401005.048	399762.866	6	20	8	36	22	24	67	64	80	99	2	6	27	3	26	30	6	62	67	30
97158	97158	RM0153	RM0354	119	222	693831.649	-0.011765	-0.047957	-0.183632	-0.073616	-0.165773	-0.180742	0.179658	0.06302521	3.807886553	0.756979143	-49606.492	814319.49	-565587.427	350459.563	6	20	8	36	22	24	67	64	80	99	2	6	27	3	26	12	6	25	67	30
97159	97159	RM0153	RM0355	119	223	666982.9056	-0.050319	-0.061041	-0.261183	-0.048927	-0.209006	-0.204707	0.179658	0.06302521	3.807886553	0.769213769	-49606.492	814319.49	-656821.884	538356.333	6	20	8	36	22	24	67	64	80	99	4	4	20	15	23	25	52	26	6	81
97160	97160	RM0153	RM0356	119	224	586480.5446	0.032905	0.080071	-0.154619	0.059412	-0.347435	-0.332251	0.203095	0.050420168	3.872983346	0.752564987	-49606.492	814319.49	-635960.031	826524.262	6	20	8	36	22	24	67	64	80	99	4	4	20	38	19	54	37	53	81	37
97161	97161	RM0153	RM0357	119	225	586480.5446	0.016857	-0.034919	-0.052695	-0.098696	0.127085	0.066395	0.039039	0.079831933	3.391164992	0.684035323	-49606.492	814319.49	-635960.031	826524.262	6	20	8	36	22	24	67	64	80	99	4	4	20	38	19	54	37	53	81	37
97162	97162	RM0153	RM0358	119	226	586480.5446	0.082395	0.020137	-0.059258	0.031006	-0.138862	-0.159047	0.085912	0.071428571	3.535533906	0.698969983	-49606.492	814319.49	-635960.031	826524.262	6	20	8	36	22	24	67	64	80	99	4	4	20	38	19	54	37	53	81	37
97163	97163	RM0153	RM0359	119	227	586480.5446	0.010937	-0.007364	-0.133816	-0.011488	0.025069	-0.045257	0.062476	0.075630252	3.464101615	0.696993489	-49606.492	814319.49	-635960.031	826524.262	6	20	8	36	22	24	67	64	80	99	4	4	20	38	19	54	37	53	81	37
97164	97164	RM0153	RM0360	119	228	678645.64	-0.117105	-0.101925	-0.362019	-0.078607	-0.389365	-0.366991	0.249968	0.046218487	4	0.831062236	-49606.492	814319.49	-728234.168	819257.309	6	20	8	36	22	24	67	64	80	99	4	4	20	38	19	54	37	53	81	37
97165	97165	RM0153	RM0363	119	229	535405.1273	-0.060867	-0.029746	-0.200983	-0.071744	-0.057182	-0.089292	0.203095	0.071428571	3.872983346	0.747607394	-49606.492	814319.49	-88405.487	280322.029	6	20	8	36	22	24	67	64	80	99	7	7	26	27	15	10	5	4	3	68
97166	97166	RM0153	RM0364	119	230	500528.1356	0.085816	0.031973	-0.012113	0.047161	-0.107013	-0.135165	0.062476	0.075630252	3.464101615	0.683336803	-49606.492	814319.49	-192126.959	334510.85	6	20	8	36	22	24	67	64	80	99	7	7	26	18	18	56	38	54	39	67
97167	97167	RM0153	RM0365	119	231	580801.4227	0.127037	0.185612	0.091675	0.331309	0.061816	0.069646	-0.007834	0.079831933	3.240370349	0.597208402	-49606.492	814319.49	-274859.923	278977.371	6	20	8	36	22	24	67	64	80	99	2	6	27	18	9	44	57	28	60	53
97168	97168	RM0153	RM0366	119	232	590240.8256	0.154684	0.064968	0.116704	0.104251	-0.023388	-0.017139	0.062476	0.075630252	3.464101615	0.649461315	-49606.492	814319.49	-275132.874	268863.641	6	20	8	36	22	24	67	64	80	99	2	6	27	18	9	44	57	28	60	53
97169	97169	RM0153	RM0367	119	233	467243.3165	0.056708	0.004786	-0.143319	0.008054	-0.202956	-0.27746	0.156222	0.06302521	3.741657387	0.736987855	-49606.492	814319.49	-223075.717	380470.732	6	20	8	36	22	24	67	64	80	99	2	6	27	18	18	56	38	54	44	67
97170	97170	RM0153	RM0368	119	234	588448.0679	0.124032	0.075288	0.073252	0.110702	-0.078233	-0.010314	0.132785	0.071428571	3.674234614	0.670049829	-49606.492	814319.49	-364715.27	317351.094	6	20	8	36	22	24	67	64	80	99	2	6	27	18	9	44	57	28	60	53
97171	97171	RM0153	RM0369	119	235	105816.9326	0.040049	0.017675	-0.092082	0.039778	0.049423	0.010425	0.062476	0.071428571	3.464101615	0.683347175	-49606.492	814319.49	-153028.78	836703.716	6	20	8	36	22	24	67	64	80	99	6	20	8	40	14	13	59	10	49	33
97172	97172	RM0153	RM0370	119	236	105816.9326	0.061768	0.203565	-0.107747	0.255027	-0.151309	-0.15888	0.085912	0.06302521	3.535533906	0.668682198	-49606.492	814319.49	-153028.78	836703.716	6	20	8	36	22	24	67	64	80	99	6	20	8	40	14	13	59	10	49	33
97173	97173	RM0153	RM0371	119	237	105816.9326	-0.062209	-0.057006	-0.274923	-0.071819	-0.147503	-0.172567	0.226531	0.06302521	3.937003937	0.774637437	-49606.492	814319.49	-153028.78	836703.716	6	20	8	36	22	24	67	64	80	99	6	20	8	40	14	13	59	10	49	33
97174	97174	RM0153	RM0372	119	238	152058.7093	-0.030847	-0.034208	-0.221828	-0.045414	-0.286516	-0.253611	0.203095	0.054621849	3.872983346	0.777057571	-49606.492	814319.49	-138613.653	937606.052	6	20	8	36	22	24	67	64	80	99	6	20	8	40	14	13	59	10	74	33
97175	97175	RM0153	RM0373	119	239	152058.7093	0.186483	0.148664	0.182261	0.169712	0.267384	0.209201	-0.10158	0.096638655	2.915475947	0.555923634	-49606.492	814319.49	-138613.653	937606.052	6	20	8	36	22	24	67	64	80	99	6	20	8	40	14	13	59	10	74	33
97176	97176	RM0153	RM0375	119	240	152058.7093	-0.055681	-0.021258	-0.252352	-0.039706	-0.147594	-0.159644	0.203095	0.06302521	3.872983346	0.761018477	-49606.492	814319.49	-138613.653	937606.052	6	20	8	36	22	24	67	64	80	99	6	20	8	40	14	13	59	10	74	33
97177	97177	RM0153	RM0377	119	241	99435.01154	-0.015581	-0.022342	-0.113284	-0.050143	-0.076118	-0.079733	0.109349	0.067226891	3.605551275	0.724328698	-49606.492	814319.49	-144169.341	783575.562	6	20	8	36	22	24	67	64	80	99	6	20	8	40	14	34	59	31	49	33
97178	97178	RM0153	RM0378	119	242	145338.61	0.007019	-0.001262	-0.081467	-0.001836	0.111916	0.081957	0.062476	0.079831933	3.464101615	0.678856899	-49606.492	814319.49	-154803.679	714035.576	6	20	8	36	22	24	67	64	80	99	6	20	8	6	17	34	70	31	32	31
97179	97179	RM0153	RM0379	119	243	139279.4281	-0.078208	-0.073583	-0.313916	-0.093346	-0.225939	-0.227737	0.203095	0.058823529	3.872983346	0.788960676	-49606.492	814319.49	-87007.623	680155.73	6	20	8	36	22	24	67	64	80	99	6	20	8	6	17	34	70	31	32	31
97180	97180	RM0153	RM0380	119	244	229179.3628	-0.014362	0.00028	-0.159524	0.000355	-0.260869	-0.243474	0.179658	0.058823529	3.807886553	0.754945325	-49606.492	814319.49	-178768.052	625003.691	6	20	8	36	22	24	67	64	80	99	2	6	8	6	17	38	70	59	79	31
97181	97181	RM0153	RM0381	119	245	229179.3628	-0.041708	-0.055861	-0.243731	-0.088931	-0.076695	-0.122166	0.109349	0.067226891	3.605551275	0.744327574	-49606.492	814319.49	-178768.052	625003.691	6	20	8	36	22	24	67	64	80	99	2	6	8	6	17	38	70	59	79	31
97182	97182	RM0153	RM0382	119	246	320225.1173	0.105254	0.048356	-0.038826	0.044787	-0.00194	-0.025084	0.062476	0.071428571	3.464101615	0.672740921	-49606.492	814319.49	-315594.604	636009.507	6	20	8	36	22	24	67	64	80	99	2	6	27	17	40	9	29	34	10	38
97183	97183	RM0153	RM0383	119	247	332494.3503	-0.064631	-0.062794	-0.381315	-0.097492	-0.450025	-0.486427	0.249968	0.046218487	4	0.831104039	-49606.492	814319.49	-323879.684	626365.482	6	20	8	36	22	24	67	64	80	99	2	6	27	17	40	9	29	34	10	38
97184	97184	RM0153	RM0384	119	248	410406.9658	0.003843	-0.029301	-0.100936	-0.072364	-0.029651	-0.075661	0.085912	0.071428571	3.535533906	0.714594014	-49606.492	814319.49	-273160.814	470143.165	6	20	8	36	22	24	67	64	80	99	2	6	27	17	18	31	38	54	44	67
97185	97185	RM0153	RM0385	119	249	480989.5958	0.020596	-0.022923	-0.122951	-0.041133	-0.156144	-0.181467	0.109349	0.071428571	3.605551275	0.726375667	-49606.492	814319.49	-270363.624	386982.059	6	20	8	36	22	24	67	64	80	99	2	6	27	18	18	56	38	54	44	67
97186	97186	RM0153	RM0387	119	250	383479.3886	0.051469	-0.020871	-0.148775	-0.022859	-0.228585	-0.266267	0.156222	0.06302521	3.741657387	0.744499766	-49606.492	814319.49	-150545.516	444363.067	6	20	8	36	22	24	67	64	80	99	7	7	26	17	18	56	38	54	44	67
97187	97187	RM0153	RM0388	119	251	498312.8853	0.157742	0.107161	0.18536	0.218629	0.326597	0.321737	-0.007834	0.096638655	3.240370349	0.568787198	-49606.492	814319.49	-84609.932	317237.514	6	20	8	36	22	24	67	64	80	99	7	7	26	27	37	1	8	14	15	68
97189	97189	RM0153	RM0392	119	253	726172.9911	0.030924	-0.018916	-0.077036	-0.039163	-0.040159	-0.06933	0.062476	0.075630252	3.464101615	0.6997333	-49606.492	814319.49	-48142.321	88147.975	6	20	8	36	22	24	67	64	80	99	7	10	16	7	50	2	40	19	35	15
97190	97190	RM0153	RM0396	119	254	544687.0323	-0.053744	-0.020375	-0.285266	-0.042211	-0.065754	-0.135694	0.156222	0.06302521	3.741657387	0.75017471	-49606.492	814319.49	-63248.957	269803.332	6	20	8	36	22	24	67	64	80	99	7	7	26	27	37	1	8	14	3	68
97191	97191	RM0153	RM0397	119	255	889867.6818	-0.139954	-0.087456	-0.293792	-0.186609	-0.39912	-0.380871	0.343714	0.050420168	4.242640687	0.846918336	-49606.492	814319.49	-296358.946	-40652.859	6	20	8	36	22	24	67	64	80	99	9	8	11	9	36	6	51	77	54	45
97192	97192	RM0153	RM0399	119	256	556477.5155	0.098125	0.133961	0.035948	0.282739	0.178441	0.142517	-0.007834	0.084033613	3.240370349	0.601625755	-49606.492	814319.49	-495416.905	481272.495	6	20	8	36	22	24	67	64	80	99	2	6	27	3	26	12	6	25	67	30
97193	97193	RM0153	RM0400	119	257	527338.7596	0.088633	0.238138	-0.013819	0.285278	-0.005414	0.005162	0.039039	0.071428571	3.391164992	0.623666431	-49606.492	814319.49	-575091.84	770145.783	6	20	8	36	22	24	67	64	80	99	4	4	20	2	19	54	37	53	81	37
97194	97194	RM0153	RM0401	119	258	579571.0159	0.013408	-0.061452	-0.184927	-0.070441	-0.398098	-0.34262	0.249968	0.046218487	4	0.799416273	-49606.492	814319.49	-614241.222	945048.921	6	20	8	36	22	24	67	64	80	99	4	5	20	38	19	54	37	53	81	37
97195	97195	RM0153	RM0405	119	259	415046.1555	0.008148	0.006793	-0.199643	0.014706	-0.045696	-0.100534	0.062476	0.071428571	3.464101615	0.706723504	-49606.492	814319.49	-253207.225	452642.766	6	20	8	36	22	24	67	64	80	99	2	6	27	17	18	56	38	54	44	67
97196	97196	RM0153	RM0406	119	260	362488.61	0.077963	0.050242	-0.132082	0.064866	-0.108055	-0.152684	0.109349	0.067226891	3.605551275	0.701814345	-49606.492	814319.49	-393700.783	928324.364	6	20	8	36	22	24	67	64	80	99	6	20	8	40	14	13	59	50	74	71
97197	97197	RM0153	RM0407	119	261	160995.6456	0.058518	0.030484	-0.068252	0.036382	0.055296	0.026356	0.062476	0.075630252	3.464101615	0.674035855	-49606.492	814319.49	-175957.023	714544.036	6	20	8	36	22	24	67	64	80	99	6	20	8	6	17	34	70	31	32	31
97198	97198	RM0153	RM0410	119	262	604709.2202	-0.036082	0.000191	-0.04928	0.00043	-0.074539	-0.047509	0.179658	0.071428571	3.807886553	0.722145965	-49606.492	814319.49	-325027.623	275973.466	6	20	8	36	22	24	67	64	80	99	2	6	27	18	9	44	57	28	60	53
97199	97199	RM0153	RM0411	119	263	127089.0184	-0.130242	-0.074034	-0.385229	-0.11009	-0.35093	-0.379562	0.320277	0.050420168	4.183300133	0.837799202	-49606.492	814319.49	-175685.3	830311.762	6	20	8	36	22	24	67	64	80	99	6	20	8	40	14	13	59	10	49	33
97200	97200	RM0153	RM0413	119	264	246668.6208	0.051155	0.010524	-0.085754	0.014244	-0.225084	-0.247014	0.226531	0.058823529	3.937003937	0.746548958	-49606.492	814319.49	-270552.841	923992.273	6	20	8	36	22	24	67	64	80	99	6	20	8	40	14	13	59	50	74	71
97201	97201	RM0153	RM0414	119	265	246668.6208	-0.058246	-0.057965	-0.185597	-0.040905	-0.249435	-0.230549	0.226531	0.054621849	3.937003937	0.781665898	-49606.492	814319.49	-270552.841	923992.273	6	20	8	36	22	24	67	64	80	99	6	20	8	40	14	13	59	50	74	71
97202	97202	RM0153	RM0416	119	266	215048.1954	0.080532	-0.011201	-0.017766	-0.012097	0.042236	0.034	0.062476	0.079831933	3.464101615	0.675291318	-49606.492	814319.49	-260001.37	858813.553	6	20	8	36	22	24	67	64	80	99	6	20	8	40	14	13	59	50	49	71
97203	97203	RM0153	RM0417	119	267	257069.0323	-0.000212	-0.06863	-0.127117	-0.071639	-0.24796	-0.263243	0.156222	0.06302521	3.741657387	0.760167059	-49606.492	814319.49	-170222.095	587303.271	6	20	8	36	22	24	67	64	80	99	2	6	8	6	17	38	70	59	79	31
97204	97204	RM0153	RM0418	119	268	351843.1781	-0.045724	-0.03236	-0.211302	-0.055681	-0.140265	-0.180266	0.156222	0.067226891	3.741657387	0.750661561	-49606.492	814319.49	-155027.773	478641.109	6	20	8	36	22	24	67	64	80	99	2	6	26	17	18	56	38	54	79	67
97205	97205	RM0153	RM0419	119	269	608360.2744	-0.11569	0.042421	-0.297148	0.069394	-0.396311	-0.373255	0.343714	0.050420168	4.242640687	0.807180379	-49606.492	814319.49	-436691.636	344993.042	6	20	8	36	22	24	67	64	80	99	2	6	27	3	26	30	6	62	67	30
97207	97207	RM0153	RM0421	119	271	774245.4965	0.066616	-0.007364	-0.127356	-0.014395	-0.093176	-0.161935	0.085912	0.067226891	3.535533906	0.712727016	-49606.492	814319.49	18103.97	43040.434	6	20	8	36	22	24	67	64	80	99	3	10	16	7	50	21	15	19	35	15
97208	97208	RM0153	RM0423	119	272	550744.2846	0.081147	0.151464	0.034993	0.242682	-0.064969	7.7e-05	0.085912	0.067226891	3.535533906	0.65131039	-49606.492	814319.49	-286302.647	317032.654	6	20	8	36	22	24	67	64	80	99	2	6	27	18	9	44	57	28	60	53
97209	97209	RM0153	RM0424	119	273	115826.2748	0.184432	0.109528	0.1422	0.083999	0.111985	0.101729	0.015603	0.079831933	3.31662479	0.615972771	-49606.492	814319.49	-133178.953	894515.311	6	20	8	36	22	24	67	64	80	99	6	20	8	40	14	13	59	10	74	33
97210	97210	RM0153	RM0425	119	274	88071.14104	0.029578	-0.026302	-0.095189	-0.03837	0.004921	0.023977	0.085912	0.071428571	3.535533906	0.701824184	-49606.492	814319.49	-137324.598	806441.688	6	20	8	36	22	24	67	64	80	99	6	20	8	40	14	34	59	31	49	33
97211	97211	RM0153	RM0426	119	275	375742.9612	-0.022896	-0.052986	-0.193175	-0.090668	-0.330118	-0.291343	0.249968	0.050420168	4	0.794808247	-49606.492	814319.49	-318106.897	551469.142	6	20	8	36	22	24	67	64	80	99	2	6	27	17	40	9	29	34	10	38
97212	97212	RM0153	RM0427	119	276	536196.2207	0.008637	0.034134	-0.114908	0.046411	-0.255888	-0.193386	0.249968	0.054621849	4	0.752757527	-49606.492	814319.49	-337995.558	362281.733	6	20	8	36	22	24	67	64	80	99	2	6	27	18	18	31	38	62	44	67
97213	97213	RM0153	RM0428	119	277	180321.9349	0.00054	0.215128	-0.117395	0.257565	-0.107863	-0.112071	0.179658	0.067226891	3.807886553	0.680902351	-49606.492	814319.49	-208270.75	900002.939	6	20	8	36	22	24	67	64	80	99	6	20	8	40	14	13	59	10	74	33
97214	97214	RM0153	RM0429	119	278	476872.7186	0.124761	0.036945	-0.014045	0.026868	-0.127401	-0.115883	0.156222	0.06302521	3.741657387	0.704162177	-49606.492	814319.49	-319863.67	421421.733	6	20	8	36	22	24	67	64	80	99	2	6	27	17	18	31	38	54	44	67
97215	97215	RM0153	RM0430	119	279	659533.0308	-0.057174	-0.024753	-0.271442	-0.018288	-0.287304	-0.298902	0.273404	0.054621849	4.062019202	0.792351315	-49606.492	814319.49	-111329.39	157681.003	6	20	8	36	22	24	67	64	80	99	7	7	26	27	15	10	5	4	77	70
97216	97216	RM0153	RM0431	119	280	152058.7093	0.001005	-0.015069	-0.108975	-0.026156	-0.065056	-0.068612	0.132785	0.071428571	3.674234614	0.718864887	-49606.492	814319.49	-138613.653	937606.052	6	20	8	36	22	24	67	64	80	99	6	20	8	40	14	13	59	10	74	33
97217	97217	RM0153	RM0432	119	281	556477.5155	-0.064732	-0.070375	-0.379593	-0.094614	-0.334885	-0.411134	0.296841	0.054621849	4.123105626	0.822801162	-49606.492	814319.49	-495416.905	481272.495	6	20	8	36	22	24	67	64	80	99	2	6	27	3	26	12	6	25	67	30
97218	97218	RM0153	RM0433	119	282	498516.7055	0.011545	-0.049743	-0.157899	-0.063749	-0.269646	-0.282192	0.179658	0.06302521	3.807886553	0.762957729	-49606.492	814319.49	-266421.132	365420.484	6	20	8	36	22	24	67	64	80	99	2	6	27	18	18	56	38	54	44	67
97219	97219	RM0153	RM0434	119	283	498516.7055	0.068447	0.034506	-0.038058	0.049816	-0.088164	-0.10168	0.039039	0.075630252	3.391164992	0.679741148	-49606.492	814319.49	-266421.132	365420.484	6	20	8	36	22	24	67	64	80	99	2	6	27	18	18	56	38	54	44	67
97220	97220	RM0153	RM0435	119	284	105816.9326	0.035495	-0.009587	-0.054759	-0.022189	-0.06735	-0.059051	0.039039	0.071428571	3.391164992	0.695723176	-49606.492	814319.49	-153028.78	836703.716	6	20	8	36	22	24	67	64	80	99	6	20	8	40	14	13	59	10	49	33
97221	97221	RM0153	RM0436	119	285	105816.9326	0.035131	0.115471	-0.097335	0.150386	0.052277	0.084265	0.132785	0.075630252	3.674234614	0.66623621	-49606.492	814319.49	-153028.78	836703.716	6	20	8	36	22	24	67	64	80	99	6	20	8	40	14	13	59	10	49	33
97222	97222	RM0153	RM0437	119	286	642203.6961	0.031535	0.044574	-0.092735	0.085771	-0.071777	-0.12072	0.085912	0.067226891	3.535533906	0.696937936	-49606.492	814319.49	17504.365	175631.992	6	20	8	36	22	24	67	64	80	99	7	7	26	27	50	2	40	69	77	70
97223	97223	RM0153	RM0438	119	287	642203.6961	0.029847	-0.00818	-0.078462	-0.020288	0.0187	-0.041174	0.062476	0.071428571	3.464101615	0.695825276	-49606.492	814319.49	17504.365	175631.992	6	20	8	36	22	24	67	64	80	99	7	7	26	27	50	2	40	69	77	70
97255	97255	RM0153	RM0494	119	319	798676.4374	0.044305	0.077141	-0.106266	0.104066	-0.1878	-0.158941	0.156222	0.06302521	3.741657387	0.712272777	-49606.492	814319.49	-814990.076	586126.543	6	20	8	36	22	24	67	64	80	99	4	4	20	15	7	25	64	26	6	52
97256	97256	RM0153	RM0495	119	320	943551.7729	0.044623	0.244876	-0.076811	0.165672	-0.043963	-0.062191	0.085912	0.071428571	3.535533906	0.652267515	-49606.492	814319.49	-963795.6	1047875.1	6	20	8	36	22	24	67	64	80	99	4	5	20	38	12	26	55	7	42	57
97257	97257	RM0153	RM0496	119	321	919481.9402	0.042397	0.017877	-0.126862	0.025222	-0.193985	-0.197098	0.179658	0.06302521	3.807886553	0.733600999	-49606.492	814319.49	-944100.185	1027223.392	6	20	8	36	22	24	67	64	80	99	4	5	20	38	12	26	55	7	42	57
97258	97258	RM0153	RM0497	119	322	758697.1084	0.16102	0.031221	0.143575	0.029095	0.021264	0.066842	0.039039	0.075630252	3.391164992	0.64709555	-49606.492	814319.49	-744451.708	509669.809	6	20	8	36	22	24	67	64	80	99	4	4	20	15	23	25	52	26	6	81
97259	97259	RM0153	RM0498	119	323	792232.4286	-0.112139	-0.082987	-0.276381	-0.094595	-0.229034	-0.220898	0.273404	0.058823529	4.062019202	0.802377458	-49606.492	814319.49	-814551.018	612385.219	6	20	8	36	22	24	67	64	80	99	4	4	20	15	7	25	64	26	6	52
97260	97260	RM0153	RM0499	119	324	757947.0015	0.000613	-0.036536	-0.180048	-0.047123	-0.186466	-0.177936	0.156222	0.058823529	3.741657387	0.752418139	-49606.492	814319.49	-750403.876	525940.563	6	20	8	36	22	24	67	64	80	99	4	4	20	15	23	25	52	26	6	81
97261	97261	RM0153	RM0500	119	325	787908.1192	0.017567	-0.026696	-0.116666	-0.036601	-0.178746	-0.17096	0.132785	0.06302521	3.674234614	0.737247724	-49606.492	814319.49	-833432.24	745423.727	6	20	8	36	22	24	67	64	80	99	4	4	20	38	3	18	19	67	6	26
97262	97262	RM0153	RM0501	119	326	754039.2465	-0.043543	-0.075391	-0.230527	-0.079044	-0.297395	-0.303842	0.273404	0.054621849	4.062019202	0.800907983	-49606.492	814319.49	-744287.002	521071.857	6	20	8	36	22	24	67	64	80	99	4	4	20	15	23	25	52	26	6	81
97263	97263	RM0153	RM0503	119	327	852557.2246	-0.091858	-0.032544	-0.291247	-0.030171	-0.108187	-0.109043	0.179658	0.06302521	3.807886553	0.760056569	-49606.492	814319.49	-895417.813	921357.009	6	20	8	36	22	24	67	64	80	99	4	5	20	38	12	26	55	7	28	57
97264	97264	RM0153	RM0504	119	328	778135.5859	-0.002106	-0.02251	-0.254285	-0.026775	-0.484095	-0.483744	0.320277	0.050420168	4.183300133	0.815032173	-49606.492	814319.49	-820688.068	709781.491	6	20	8	36	22	24	67	64	80	99	4	4	20	38	3	18	19	67	6	80
97265	97265	RM0153	RM0505	119	329	774764.3538	-0.001833	-0.041119	-0.123771	-0.032194	0.019585	-0.039411	0.109349	0.071428571	3.605551275	0.714787295	-49606.492	814319.49	-817187.702	709063.184	6	20	8	36	22	24	67	64	80	99	4	4	20	38	3	18	19	67	6	80
97266	97266	RM0153	RM0506	119	330	771204.7227	-0.120554	-0.055822	-0.457698	-0.044355	-0.237607	-0.318619	0.203095	0.054621849	3.872983346	0.804137206	-49606.492	814319.49	-813526.003	708566.452	6	20	8	36	22	24	67	64	80	99	4	4	20	38	3	18	19	67	6	80
97267	97267	RM0153	RM0507	119	331	787876.691	0.093033	0.041234	0.023521	0.077407	0.111321	0.020412	-0.03127	0.084033613	3.16227766	0.63637428	-49606.492	814319.49	-834309.046	743668.361	6	20	8	36	22	24	67	64	80	99	4	4	20	38	3	18	19	67	6	26
97268	97268	RM0153	RM0508	119	332	919651.7888	-0.035837	-0.028504	-0.2142	-0.061444	-0.107085	-0.161862	0.132785	0.067226891	3.674234614	0.743328858	-49606.492	814319.49	-944801.657	1024997.038	6	20	8	36	22	24	67	64	80	99	4	5	20	38	12	26	55	7	42	57
97269	97269	RM0153	RM0509	119	333	942291.8025	-0.067888	-0.048884	-0.315073	-0.070532	-0.397086	-0.39474	0.320277	0.050420168	4.183300133	0.82366613	-49606.492	814319.49	-957737.778	1065738.281	6	20	8	36	22	24	67	64	80	99	4	5	20	38	12	26	55	7	42	57
97270	97270	RM0153	RM0510	119	334	919545.6696	-0.036134	0.030068	-0.293157	0.024519	-0.483984	-0.481311	0.296841	0.046218487	4.123105626	0.809379608	-49606.492	814319.49	-944512.741	1025759.893	6	20	8	36	22	24	67	64	80	99	4	5	20	38	12	26	55	7	42	57
97271	97271	RM0153	RM0511	119	335	854878.2618	-0.085816	-0.030322	-0.290332	-0.044109	-0.402178	-0.389251	0.296841	0.050420168	4.123105626	0.816255731	-49606.492	814319.49	-898917.559	911723.566	6	20	8	36	22	24	67	64	80	99	4	5	20	38	12	26	55	7	28	57
97272	97272	RM0153	RM0512	119	336	854878.2618	0.02478	-0.044006	-0.200281	-0.054583	-0.276096	-0.302439	0.109349	0.06302521	3.605551275	0.752900635	-49606.492	814319.49	-898917.559	911723.566	6	20	8	36	22	24	67	64	80	99	4	5	20	38	12	26	55	7	28	57
97273	97273	RM0153	RM0513	119	337	779812.2824	-0.00357	-0.062341	-0.141656	-0.070135	-0.165905	-0.178257	0.132785	0.06302521	3.674234614	0.748231966	-49606.492	814319.49	-824204.273	724289.087	6	20	8	36	22	24	67	64	80	99	4	4	20	38	3	18	19	67	6	80
97274	97274	RM0153	RM0514	119	338	794224.8475	0.088927	0.049607	0.038599	0.070797	0.014408	-0.0144	0.062476	0.071428571	3.464101615	0.666814402	-49606.492	814319.49	-841712.448	756343.091	6	20	8	36	22	24	67	64	80	99	4	4	20	38	3	18	19	67	6	26
97275	97275	RM0153	RM0516	119	339	787013.4215	-0.005723	-0.001883	-0.129544	-0.002656	0.108388	0.029998	0.062476	0.075630252	3.464101615	0.689124777	-49606.492	814319.49	-834792.486	760718.366	6	20	8	36	22	24	67	64	80	99	4	4	20	38	3	18	19	67	6	26
97276	97276	RM0153	RM0517	119	340	788783.5133	0.009147	0.034263	-0.116952	0.047387	-0.194764	-0.19028	0.156222	0.06302521	3.741657387	0.728886272	-49606.492	814319.49	-836387.35	758147.323	6	20	8	36	22	24	67	64	80	99	4	4	20	38	3	18	19	67	6	26
97277	97277	RM0153	RM0518	119	341	784451.1704	0.004744	-0.00033	-0.121693	-0.000571	-0.109179	-0.166087	0.156222	0.071428571	3.741657387	0.726048557	-49606.492	814319.49	-832083.687	758704.042	6	20	8	36	22	24	67	64	80	99	4	4	20	38	3	18	19	67	6	26
97278	97278	RM0153	RM0519	119	342	785497.2629	0.01015	-0.021024	-0.15221	-0.026968	-0.063184	-0.120601	0.132785	0.067226891	3.674234614	0.726948253	-49606.492	814319.49	-832956.234	756275.268	6	20	8	36	22	24	67	64	80	99	4	4	20	38	3	18	19	67	6	26
97279	97279	RM0153	RM0520	119	343	785948.8978	0.017171	0.008596	-0.13439	0.009844	-0.246741	-0.24368	0.156222	0.06302521	3.741657387	0.740685451	-49606.492	814319.49	-833181.838	753283.869	6	20	8	36	22	24	67	64	80	99	4	4	20	38	3	18	19	67	6	26
97280	97280	RM0153	RM0521	119	344	785305.47	0.006628	0.050717	-0.111315	0.067508	-0.0774	-0.096133	0.179658	0.067226891	3.807886553	0.71470445	-49606.492	814319.49	-832289.642	750196.422	6	20	8	36	22	24	67	64	80	99	4	4	20	38	3	18	19	67	6	26
97281	97281	RM0153	RM0522	119	345	785500.9313	-0.045133	-0.080824	-0.153772	-0.095506	-0.335216	-0.293455	0.273404	0.054621849	4.062019202	0.800090681	-49606.492	814319.49	-832162.53	746365.384	6	20	8	36	22	24	67	64	80	99	4	4	20	38	3	18	19	67	6	26
97282	97282	RM0153	RM0523	119	346	811142.2165	0.036232	0.022289	-0.058945	0.024929	-0.10522	-0.132705	0.179658	0.067226891	3.807886553	0.718856374	-49606.492	814319.49	-859385.829	785374.909	6	20	8	36	22	24	67	64	80	99	4	4	20	38	3	18	19	67	6	26
97283	97283	RM0153	RM0524	119	347	789461.4658	0.088112	0.118098	-0.005682	0.111479	0.03424	0.000657	0.085912	0.071428571	3.535533906	0.658542728	-49606.492	814319.49	-835958.144	744316.023	6	20	8	36	22	24	67	64	80	99	4	4	20	38	3	18	19	67	6	26
97284	97284	RM0153	RM0525	119	348	793365.4532	0.016951	-0.055061	-0.076169	-0.062675	-0.210912	-0.167545	0.179658	0.06302521	3.807886553	0.749656266	-49606.492	814319.49	-839665.214	741959.569	6	20	8	36	22	24	67	64	80	99	4	4	20	38	3	18	19	67	6	26
97285	97285	RM0153	RM0526	119	349	789418.5659	-0.01309	-0.055372	-0.10514	-0.076825	-0.214136	-0.17749	0.179658	0.06302521	3.807886553	0.756301074	-49606.492	814319.49	-835233.693	737043.535	6	20	8	36	22	24	67	64	80	99	4	4	20	38	3	18	19	67	6	26
97286	97286	RM0153	RM0527	119	350	779812.2824	0.149617	0.083976	0.112887	0.131987	-0.131504	-0.074928	0.062476	0.071428571	3.464101615	0.657160632	-49606.492	814319.49	-824204.273	724289.087	6	20	8	36	22	24	67	64	80	99	4	4	20	38	3	18	19	67	6	80
97287	97287	RM0153	RM0528	119	351	783458.1248	-0.016144	-0.05468	-0.259853	-0.042193	-0.438097	-0.448358	0.203095	0.050420168	3.872983346	0.801113649	-49606.492	814319.49	-827636.978	722258.661	6	20	8	36	22	24	67	64	80	99	4	4	20	38	3	18	19	67	6	80
97288	97288	RM0153	RM0529	119	352	783458.1248	-0.045158	-0.057161	-0.26799	-0.070487	-0.305274	-0.309281	0.203095	0.054621849	3.872983346	0.790102932	-49606.492	814319.49	-827636.978	722258.661	6	20	8	36	22	24	67	64	80	99	4	4	20	38	3	18	19	67	6	80
97289	97289	RM0153	RM0532	119	353	883010.0216	0.094309	0.067382	-0.023202	0.058669	-0.016521	-0.079151	0.085912	0.071428571	3.535533906	0.676536764	-49606.492	814319.49	-917317.583	974041.435	6	20	8	36	22	24	67	64	80	99	4	5	20	38	12	26	55	7	42	57
97290	97290	RM0153	RM0533	119	354	883010.0216	-0.005502	0.02147	-0.145333	0.012417	-0.24622	-0.19992	0.273404	0.054621849	4.062019202	0.763560692	-49606.492	814319.49	-917317.583	974041.435	6	20	8	36	22	24	67	64	80	99	4	5	20	38	12	26	55	7	42	57
97291	97291	RM0153	RM0534	119	355	885333.778	0.015707	0.09873	-0.060868	0.13429	-0.298726	-0.243198	0.249968	0.054621849	4	0.738111116	-49606.492	814319.49	-920917.865	971266.582	6	20	8	36	22	24	67	64	80	99	4	5	20	38	12	26	55	7	42	57
97292	97292	RM0153	RM0535	119	356	769219.7451	-0.001882	-0.046069	-0.128965	-0.061454	-0.212554	-0.183494	0.156222	0.058823529	3.741657387	0.75380834	-49606.492	814319.49	-760870.811	521399.561	6	20	8	36	22	24	67	64	80	99	4	4	20	15	23	25	52	26	6	81
97293	97293	RM0153	RM0536	119	357	768585.9012	-0.011643	-0.045987	-0.136644	-0.053274	-0.130509	-0.106937	0.109349	0.06302521	3.605551275	0.736215201	-49606.492	814319.49	-762266.785	526500.807	6	20	8	36	22	24	67	64	80	99	4	4	20	15	23	25	52	26	6	81
97294	97294	RM0153	RM0537	119	358	766504.4368	0.046434	0.009956	-0.067123	0.01527	-0.096773	-0.050276	0.109349	0.06302521	3.605551275	0.708380414	-49606.492	814319.49	-761331.136	529754.765	6	20	8	36	22	24	67	64	80	99	4	4	20	15	23	25	52	26	6	81
97295	97295	RM0153	RM0538	119	359	762337.6091	0.067179	0.014284	0.006613	0.014522	-0.140649	-0.102846	0.132785	0.06302521	3.674234614	0.70990571	-49606.492	814319.49	-758249.296	533278.556	6	20	8	36	22	24	67	64	80	99	4	4	20	15	23	25	52	26	6	81
97296	97296	RM0153	RM0539	119	360	785755.5492	0.059864	-0.015985	-0.03431	-0.01978	0.022889	-0.034827	0.085912	0.075630252	3.535533906	0.691125794	-49606.492	814319.49	-832095.607	742747.373	6	20	8	36	22	24	67	64	80	99	4	4	20	38	3	18	19	67	6	26
97297	97297	RM0153	RM0540	119	361	785755.5492	0.067933	0.000638	0.054309	0.000816	0.006989	0.012711	0.132785	0.075630252	3.674234614	0.687129775	-49606.492	814319.49	-832095.607	742747.373	6	20	8	36	22	24	67	64	80	99	4	4	20	38	3	18	19	67	6	26
97298	97298	RM0153	RM0541	119	362	789565.3704	0.044109	0.171443	-0.100707	0.155132	-0.128203	-0.110009	0.179658	0.06302521	3.807886553	0.69276175	-49606.492	814319.49	-837136.461	757662.433	6	20	8	36	22	24	67	64	80	99	4	4	20	38	3	18	19	67	6	26
97299	97299	RM0153	RM0542	119	363	787397.5431	0.023805	-0.04343	-0.109659	-0.049516	-0.17988	-0.176875	0.132785	0.06302521	3.674234614	0.739858698	-49606.492	814319.49	-834458.418	751055.399	6	20	8	36	22	24	67	64	80	99	4	4	20	38	3	18	19	67	6	26
97300	97300	RM0153	RM0543	119	364	709798.1567	-0.01908	-0.039462	-0.204819	-0.059672	-0.144739	-0.142413	0.156222	0.06302521	3.741657387	0.750170816	-49606.492	814319.49	-749951.149	698860.473	6	20	8	36	22	24	67	64	80	99	4	4	20	15	7	18	64	67	6	69
97301	97301	RM0153	RM0544	119	365	709798.1567	0.077502	-0.006529	0.075152	-0.011916	0.047085	0.069457	0.062476	0.071428571	3.464101615	0.674033764	-49606.492	814319.49	-749951.149	698860.473	6	20	8	36	22	24	67	64	80	99	4	4	20	15	7	18	64	67	6	69
97304	97304	RM0153	WG0003	119	368	783568.2956	-0.047384	-0.028093	-0.213594	-0.0555	-0.100759	-0.122012	0.156222	0.06302521	3.741657387	0.748569184	-49606.492	814319.49	80528.45	41633.156	6	20	8	36	22	24	67	64	80	99	3	10	16	7	47	21	15	38	26	5
97305	97305	RM0153	WG0004	119	369	805280.7053	-0.062062	-0.016706	-0.231242	-0.029836	-0.086851	-0.122065	0.203095	0.06302521	3.872983346	0.754187159	-49606.492	814319.49	77164.395	19079.805	6	20	8	36	22	24	67	64	80	99	3	10	16	7	47	21	15	6	26	4
97306	97306	RM0153	WG0005	119	370	783568.2956	0.038063	-0.003559	-0.171683	-0.005165	-0.138654	-0.216434	0.132785	0.071428571	3.674234614	0.726409321	-49606.492	814319.49	80528.45	41633.156	6	20	8	36	22	24	67	64	80	99	3	10	16	7	47	21	15	38	26	5
97307	97307	RM0153	WG0006	119	371	816921.2865	-0.110353	-0.093604	-0.400433	-0.183404	-0.265298	-0.328391	0.203095	0.054621849	3.872983346	0.816855656	-49606.492	814319.49	56682.088	4342.252	6	20	8	36	22	24	67	64	80	99	3	10	16	7	47	21	15	6	26	79
97311	97311	RM0153	WG0010	119	375	803897.498	0.02104	-0.00449	-0.104503	-0.004098	-0.181418	-0.166059	0.156222	0.067226891	3.741657387	0.731000636	-49606.492	814319.49	86685.381	22059.613	6	20	8	36	22	24	67	64	80	99	3	10	16	7	47	21	15	6	26	4
97312	97312	RM0153	WG0011	119	376	816427.1824	-0.03589	0.001585	-0.233834	0.003985	0.00149	-0.017153	0.109349	0.075630252	3.605551275	0.712613407	-49606.492	814319.49	68978.721	6550.407	6	20	8	36	22	24	67	64	80	99	3	10	16	7	47	21	15	6	26	79
97313	97313	RM0153	WG0012	119	377	806362.7987	-0.01497	0.001902	-0.214918	0.003232	-0.105893	-0.139466	0.179658	0.067226891	3.807886553	0.738157548	-49606.492	814319.49	80497.966	18521.907	6	20	8	36	22	24	67	64	80	99	3	10	16	7	47	21	15	6	26	4
97316	97316	RM0153	WG0015	119	380	783568.2956	0.012279	-0.002624	-0.18325	-0.004109	-0.095198	-0.164181	0.179658	0.067226891	3.807886553	0.735242323	-49606.492	814319.49	80528.45	41633.156	6	20	8	36	22	24	67	64	80	99	3	10	16	7	47	21	15	38	26	5
97318	97318	RM0153	WG0017	119	382	803904.3444	0.01945	0.043348	-0.080877	0.084002	0.043262	-0.014263	0.085912	0.075630252	3.535533906	0.680271802	-49606.492	814319.49	72356.529	19720.713	6	20	8	36	22	24	67	64	80	99	3	10	16	7	47	21	15	6	26	4
97319	97319	RM0153	WG0018	119	383	816921.2865	-0.07811	-0.053126	-0.302458	-0.08729	-0.134377	-0.195819	0.179658	0.06302521	3.807886553	0.77186935	-49606.492	814319.49	56682.088	4342.252	6	20	8	36	22	24	67	64	80	99	3	10	16	7	47	21	15	6	26	79
97320	97320	RM0153	WG0019	119	384	785440.0751	-0.124982	-0.056131	-0.396464	-0.089896	-0.40587	-0.417849	0.296841	0.050420168	4.123105626	0.835142341	-49606.492	814319.49	92991.568	41932.343	6	20	8	36	22	24	67	64	80	99	3	10	16	7	47	21	35	38	26	5
97324	97324	RM0153	WG0023	119	388	775241.0182	-0.019132	-0.033977	-0.176423	-0.077488	-0.004064	-0.02982	0.109349	0.071428571	3.605551275	0.72248827	-49606.492	814319.49	80329.164	50045.088	6	20	8	36	22	24	67	64	80	99	3	10	16	7	47	21	15	38	26	5
97326	97326	RM0153	WG0025	119	390	806362.7987	0.011353	-0.014127	-0.119023	-0.030046	0.075525	-0.01894	0.085912	0.075630252	3.535533906	0.698213474	-49606.492	814319.49	80497.966	18521.907	6	20	8	36	22	24	67	64	80	99	3	10	16	7	47	21	15	6	26	4
97327	97327	RM0153	WG0026	119	391	743123.8899	-0.056243	-0.01893	-0.23539	-0.053279	0.051208	0.033393	0.109349	0.075630252	3.605551275	0.716824938	-49606.492	814319.49	158653.615	100974.662	6	20	8	36	22	24	67	64	80	99	3	9	5	29	33	51	68	9	65	44
97329	97329	RM0153	WG0028	119	393	773505.8046	0.007341	0.005976	-0.081022	0.013703	0.08799	0.050538	0.062476	0.079831933	3.464101615	0.679471009	-49606.492	814319.49	186183.361	77627.984	6	20	8	36	22	24	67	64	80	99	3	9	5	29	33	49	68	40	65	44
97335	97335	RM0153	WG0034	119	399	803019.7806	-0.039241	-0.029691	-0.344272	-0.061183	-0.0883	-0.209464	0.109349	0.067226891	3.605551275	0.748993735	-49606.492	814319.49	168912.947	41603.486	6	20	8	36	22	24	67	64	80	99	3	9	5	29	33	58	68	49	14	44
97336	97336	RM0153	WG0035	119	400	803019.7806	0.083006	0.038796	0.028393	0.083274	0.095925	0.107671	0.039039	0.075630252	3.391164992	0.651461803	-49606.492	814319.49	168912.947	41603.486	6	20	8	36	22	24	67	64	80	99	3	9	5	29	33	58	68	49	14	44
97337	97337	RM0153	WG0036	119	401	831414.0188	-0.027104	-0.037441	-0.215474	-0.080076	-0.255378	-0.251211	0.156222	0.06302521	3.741657387	0.763923336	-49606.492	814319.49	231710.897	31945.029	6	20	8	36	22	24	67	64	80	99	3	9	21	29	41	3	13	12	50	59
97339	97339	RM0153	WG0038	119	403	799070.3313	-0.028253	0.150095	-0.159678	0.193809	-0.190997	-0.170717	0.156222	0.067226891	3.741657387	0.703987299	-49606.492	814319.49	207566.217	57764.408	6	20	8	36	22	24	67	64	80	99	3	9	5	29	41	49	13	40	50	60
97341	97341	RM0153	WG0040	119	405	773594.7754	0.104433	0.210651	0.019662	0.310462	0.016198	-0.003277	-0.007834	0.079831933	3.240370349	0.607576783	-49606.492	814319.49	186341.647	77585.242	6	20	8	36	22	24	67	64	80	99	3	9	5	29	33	49	68	40	65	44
97344	97344	RM0153	WG0043	119	408	794209.9569	0.03315	-0.002576	-0.125194	-0.004297	-0.173004	-0.156519	0.132785	0.067226891	3.674234614	0.726032283	-49606.492	814319.49	147176.207	44874.219	6	20	8	36	22	24	67	64	80	99	3	9	5	29	33	58	68	49	14	44
97345	97345	RM0153	WG0044	119	409	813117.168	-0.08995	-0.082334	-0.311519	-0.148248	-0.2563	-0.286369	0.226531	0.054621849	3.937003937	0.806451571	-49606.492	814319.49	230807.182	51084.467	6	20	8	36	22	24	67	64	80	99	3	9	21	29	41	3	13	12	50	60
97346	97346	RM0153	WG0045	119	410	823677.7147	-0.048876	-0.043019	-0.266377	-0.085543	-0.175372	-0.181882	0.132785	0.06302521	3.674234614	0.759182561	-49606.492	814319.49	221701.464	36606.837	6	20	8	36	22	24	67	64	80	99	3	9	21	29	41	3	13	12	50	59
97347	97347	RM0153	WG0046	119	411	796362.9457	-0.136602	-0.064741	-0.35808	-0.11044	-0.246597	-0.263717	0.249968	0.058823529	4	0.807706334	-49606.492	814319.49	183385.327	52802.088	6	20	8	36	22	24	67	64	80	99	3	9	5	29	33	49	68	40	14	44
97349	97349	RM0153	WG0048	119	413	795502.1967	-0.024853	-0.002545	-0.187618	-0.004241	-0.194982	-0.193288	0.203095	0.058823529	3.872983346	0.756083001	-49606.492	814319.49	188999.643	55444.759	6	20	8	36	22	24	67	64	80	99	3	9	5	29	33	49	68	40	14	44
97353	97353	RM0153	WG0054	119	417	798635.1336	-0.013918	-0.021711	-0.174218	-0.049452	0.041884	0.021446	0.062476	0.075630252	3.464101615	0.702508666	-49606.492	814319.49	226482.768	64924.536	6	20	8	36	22	24	67	64	80	99	3	9	21	29	41	3	13	12	50	60
97354	97354	RM0153	WG0055	119	418	798130.1602	0.165546	0.297546	0.172067	0.294439	0.222865	0.181021	-0.03127	0.088235294	3.16227766	0.550542268	-49606.492	814319.49	153465.872	42455.922	6	20	8	36	22	24	67	64	80	99	3	9	5	29	33	58	68	49	14	44
97357	97357	RM0153	WG0058	119	421	811566.9655	-0.026296	-0.021411	-0.173029	-0.037353	-0.162324	-0.137378	0.179658	0.06302521	3.807886553	0.749223008	-49606.492	814319.49	225077.07	50650.792	6	20	8	36	22	24	67	64	80	99	3	9	21	29	41	3	13	12	50	60
97358	97358	RM0153	WG0059	119	422	794506.6041	0.074807	0.232617	-0.037618	0.35688	0.056009	0.053112	0.015603	0.079831933	3.31662479	0.606617765	-49606.492	814319.49	165742.23	49554.381	6	20	8	36	22	24	67	64	80	99	3	9	5	29	33	58	68	49	14	44
97359	97359	RM0153	WG0060	119	423	754777.4678	0.010643	0.01186	-0.119988	0.02459	0.046269	-0.00098	0.085912	0.071428571	3.535533906	0.694533274	-49606.492	814319.49	166224.461	91058.8	6	20	8	36	22	24	67	64	80	99	3	9	5	29	33	49	68	9	65	44
97362	97362	RM0153	WG0063	119	426	795502.1967	-0.067399	0.139536	-0.324983	0.151941	-0.301576	-0.341437	0.249968	0.058823529	4	0.756927435	-49606.492	814319.49	188999.643	55444.759	6	20	8	36	22	24	67	64	80	99	3	9	5	29	33	49	68	40	14	44
97364	97364	RM0153	WG0065	119	428	799070.3313	0.008735	0.204818	-0.153952	0.269004	-0.076953	-0.099118	0.132785	0.071428571	3.674234614	0.670133877	-49606.492	814319.49	207566.217	57764.408	6	20	8	36	22	24	67	64	80	99	3	9	5	29	41	49	13	40	50	60
97366	97366	RM0153	WG0067	119	430	798259.7494	-0.126841	-0.105924	-0.398983	-0.117629	-0.381811	-0.401937	0.296841	0.046218487	4.123105626	0.845837268	-49606.492	814319.49	184332.128	51108.281	6	20	8	36	22	24	67	64	80	99	3	9	5	29	33	49	68	40	14	44
97378	97378	RM0153	WG0080	119	442	488605.4523	-0.007855	-0.04639	-0.20383	-0.077999	-0.052244	-0.122023	0.132785	0.067226891	3.674234614	0.738604315	-49606.492	814319.49	8646.581	329199.023	6	20	8	36	22	24	67	64	80	99	7	7	26	27	44	41	26	37	17	64
97379	97379	RM0153	WG0081	119	443	485125.8303	0.013624	-0.045446	-0.181766	-0.044749	-0.2081	-0.20425	0.179658	0.06302521	3.807886553	0.755046307	-49606.492	814319.49	4875.193	332262.629	6	20	8	36	22	24	67	64	80	99	7	7	26	27	44	41	26	37	17	64
97380	97380	RM0153	WG0082	119	444	486294.0327	0.00509	-0.054857	-0.182171	-0.057557	-0.213238	-0.257078	0.203095	0.058823529	3.872983346	0.767963339	-49606.492	814319.49	6793.173	331307.105	6	20	8	36	22	24	67	64	80	99	7	7	26	27	44	41	26	37	17	64
97381	97381	RM0153	WG0083	119	445	481627.8816	-0.098806	-0.08383	-0.302313	-0.188018	-0.148575	-0.220227	0.179658	0.06302521	3.807886553	0.787578391	-49606.492	814319.49	26911.722	338808.839	6	20	8	36	22	24	67	64	80	99	7	7	26	27	44	41	26	37	17	64
97382	97382	RM0153	WG0084	119	446	531219.9216	0.080434	0.157841	-0.017871	0.344378	0.323571	0.233495	-0.078143	0.096638655	3	0.565416193	-49606.492	814319.49	-11270.87	284484.624	6	20	8	36	22	24	67	64	80	99	7	7	26	27	44	41	26	37	2	64
97383	97383	RM0153	WG0085	119	447	536815.3905	0.067905	0.145277	-0.056838	0.247716	0.022737	0.001418	0.062476	0.075630252	3.464101615	0.643858743	-49606.492	814319.49	-23800.666	278124.728	6	20	8	36	22	24	67	64	80	99	7	7	26	27	37	1	8	14	2	68
97384	97384	RM0153	WG0086	119	448	543109.638	-0.054922	-0.070915	-0.311194	-0.103958	-0.302642	-0.344642	0.203095	0.06302521	3.872983346	0.793220351	-49606.492	814319.49	36560.246	278088.782	6	20	8	36	22	24	67	64	80	99	7	7	26	27	44	41	26	37	53	64
97385	97385	RM0153	WG0087	119	449	539246.7526	-0.002909	0.019385	-0.157012	0.029307	-0.147597	-0.171407	0.156222	0.067226891	3.741657387	0.72935159	-49606.492	814319.49	45531.094	283531.491	6	20	8	36	22	24	67	64	80	99	7	7	26	27	44	41	26	37	53	64
97386	97386	RM0153	WG0088	119	450	514324.1215	-0.069841	-0.048671	-0.24112	-0.096923	-0.202424	-0.250106	0.203095	0.058823529	3.872983346	0.780484998	-49606.492	814319.49	-14135.277	301219.992	6	20	8	36	22	24	67	64	80	99	7	7	26	27	44	41	26	37	2	64
97387	97387	RM0153	WG0089	119	451	536902.6373	0.015365	0.021234	-0.185289	0.037253	-0.115076	-0.139296	0.109349	0.071428571	3.605551275	0.714357296	-49606.492	814319.49	8510.786	280571.587	6	20	8	36	22	24	67	64	80	99	7	7	26	27	44	41	26	37	53	64
97388	97388	RM0153	WG0090	119	452	518379.8243	-0.134107	-0.085941	-0.37742	-0.160084	-0.29559	-0.340349	0.296841	0.054621849	4.123105626	0.831566025	-49606.492	814319.49	-7269.105	297671.459	6	20	8	36	22	24	67	64	80	99	7	7	26	27	44	41	26	37	2	64
97389	97389	RM0153	WG0091	119	453	525529.4139	0.06967	0.018725	-0.105657	0.024572	-0.099862	-0.153392	0.062476	0.075630252	3.464101615	0.694453021	-49606.492	814319.49	26158.445	294280.223	6	20	8	36	22	24	67	64	80	99	7	7	26	27	44	41	26	37	53	64
97390	97390	RM0153	WG0092	119	454	516358.5742	0.056264	0.000959	-0.107477	0.001631	-0.027784	-0.043598	0.039039	0.075630252	3.391164992	0.687222406	-49606.492	814319.49	18756.137	302506.313	6	20	8	36	22	24	67	64	80	99	7	7	26	27	44	41	26	37	53	64
97391	97391	RM0153	WG0093	119	455	516358.5742	-0.024465	-0.062685	-0.22673	-0.085176	-0.285497	-0.324272	0.179658	0.058823529	3.807886553	0.780318406	-49606.492	814319.49	18756.137	302506.313	6	20	8	36	22	24	67	64	80	99	7	7	26	27	44	41	26	37	53	64
97392	97392	RM0153	WG0094	119	456	518379.8243	-0.048827	-0.033969	-0.299718	-0.067157	-0.108795	-0.151468	0.132785	0.067226891	3.674234614	0.750338436	-49606.492	814319.49	-7269.105	297671.459	6	20	8	36	22	24	67	64	80	99	7	7	26	27	44	41	26	37	2	64
97393	97393	RM0153	WG0095	119	457	514245.9647	0.078554	0.012447	0.07612	0.026311	0.111944	0.123877	0.062476	0.079831933	3.464101615	0.655998419	-49606.492	814319.49	27607.831	305903.459	6	20	8	36	22	24	67	64	80	99	7	7	26	27	44	41	26	37	53	64
97394	97394	RM0153	WG0096	119	458	513607.046	-0.136043	-0.092639	-0.405703	-0.129828	-0.466291	-0.488113	0.343714	0.046218487	4.242640687	0.861651729	-49606.492	814319.49	-1296.15	302989.549	6	20	8	36	22	24	67	64	80	99	7	7	26	27	44	41	26	37	2	64
97395	97395	RM0153	WG0097	119	459	514324.1215	-0.152724	-0.080851	-0.426348	-0.161534	-0.342551	-0.373478	0.273404	0.050420168	4.062019202	0.839542193	-49606.492	814319.49	-14135.277	301219.992	6	20	8	36	22	24	67	64	80	99	7	7	26	27	44	41	26	37	2	64
97396	97396	RM0153	WG0098	119	460	535238.8726	-0.001886	-0.052683	-0.19562	-0.093757	-0.208359	-0.216557	0.132785	0.06302521	3.674234614	0.755422952	-49606.492	814319.49	-47320.773	279085.498	6	20	8	36	22	24	67	64	80	99	7	7	26	27	37	1	8	14	3	68
97397	97397	RM0153	WG0099	119	461	518092.5602	0.081192	0.006745	-0.022515	0.011162	0.02444	-0.022697	0.039039	0.075630252	3.391164992	0.674457953	-49606.492	814319.49	-33318.377	296483.031	6	20	8	36	22	24	67	64	80	99	7	7	26	27	37	1	8	14	2	68
97398	97398	RM0153	WG0100	119	462	505687.2347	-0.06145	-0.030017	-0.201676	-0.055891	-0.289614	-0.28315	0.203095	0.058823529	3.872983346	0.777877253	-49606.492	814319.49	-50610.5	308633.252	6	20	8	36	22	24	67	64	80	99	7	7	26	27	37	1	8	14	15	68
97399	97399	RM0153	WG0101	119	463	496575.32	-0.05235	-0.052534	-0.264041	-0.099243	-0.224462	-0.237645	0.179658	0.058823529	3.807886553	0.777501257	-49606.492	814319.49	-38767.868	317862.47	6	20	8	36	22	24	67	64	80	99	7	7	26	27	37	1	8	14	15	68
97400	97400	RM0153	WG0102	119	464	496575.32	-0.042442	-0.039308	-0.256038	-0.0567	-0.393553	-0.416139	0.273404	0.050420168	4.062019202	0.809187102	-49606.492	814319.49	-38767.868	317862.47	6	20	8	36	22	24	67	64	80	99	7	7	26	27	37	1	8	14	15	68
97401	97401	RM0153	WG0103	119	465	492488.2959	-0.110818	-0.080523	-0.428715	-0.122574	-0.311921	-0.398995	0.273404	0.054621849	4.062019202	0.828838222	-49606.492	814319.49	-38030.387	321967.263	6	20	8	36	22	24	67	64	80	99	7	7	26	27	37	1	8	14	15	68
97402	97402	RM0153	WG0104	119	466	492488.2959	-0.039066	-0.050081	-0.275124	-0.080941	-0.264411	-0.306711	0.226531	0.054621849	3.937003937	0.790849275	-49606.492	814319.49	-38030.387	321967.263	6	20	8	36	22	24	67	64	80	99	7	7	26	27	37	1	8	14	15	68
97403	97403	RM0153	WG0105	119	467	501354.5592	-0.016511	0.006558	-0.189137	0.010485	-0.335149	-0.292454	0.179658	0.054621849	3.807886553	0.76468753	-49606.492	814319.49	-58774.825	313048.769	6	20	8	36	22	24	67	64	80	99	7	7	26	27	37	1	8	14	15	68
97404	97404	RM0153	WG0106	119	468	525952.3486	-0.050613	-0.067852	-0.217202	-0.0921	-0.308633	-0.312346	0.203095	0.054621849	3.872983346	0.791227747	-49606.492	814319.49	-47576.75	288371.058	6	20	8	36	22	24	67	64	80	99	7	7	26	27	37	1	8	14	3	68
97405	97405	RM0153	WG0107	119	469	535238.8726	-0.027674	0.106441	-0.202321	0.191592	0.054104	0.020158	0.132785	0.075630252	3.674234614	0.680694837	-49606.492	814319.49	-47320.773	279085.498	6	20	8	36	22	24	67	64	80	99	7	7	26	27	37	1	8	14	3	68
97406	97406	RM0153	WG0108	119	470	529180.8678	0.100931	0.030579	0.006393	0.054298	-0.115769	-0.08734	0.085912	0.067226891	3.535533906	0.6884663	-49606.492	814319.49	-48720.44	285139.364	6	20	8	36	22	24	67	64	80	99	7	7	26	27	37	1	8	14	3	68
97407	97407	RM0153	WG0109	119	471	527658.5641	0.058295	-0.007601	-0.042871	-0.015965	0.024731	-0.032374	0.062476	0.075630252	3.464101615	0.68634976	-49606.492	814319.49	-59090.143	286746.158	6	20	8	36	22	24	67	64	80	99	7	7	26	27	37	1	8	14	3	68
97410	97410	RM0153	WG0113	119	474	765287.1317	0.008267	-0.044115	-0.238976	-0.072733	-0.164759	-0.247303	0.132785	0.067226891	3.674234614	0.75018327	-49606.492	814319.49	104865.885	64784.515	6	20	8	36	22	24	67	64	80	99	3	10	16	7	47	51	35	38	33	5
97411	97411	RM0153	WG0114	119	475	740325.4121	0.042344	0.002329	-0.046245	0.003553	-0.055198	-0.073004	0.109349	0.071428571	3.605551275	0.702231498	-49606.492	814319.49	114207.592	92345.348	6	20	8	36	22	24	67	64	80	99	3	10	16	7	33	51	35	9	33	5
97418	97418	RM0153	WG0122	119	482	771778.1011	0.15077	0.051676	0.179186	0.110218	0.109539	0.118676	0.015603	0.079831933	3.31662479	0.623481846	-49606.492	814319.49	97432.235	56677.721	6	20	8	36	22	24	67	64	80	99	3	10	16	7	47	51	35	38	33	5
97419	97419	RM0153	WG0123	119	483	728940.7353	0.022264	-0.024114	-0.137687	-0.048325	-0.007587	-0.046909	0.132785	0.071428571	3.674234614	0.716971659	-49606.492	814319.49	15322.671	88276.241	6	20	8	36	22	24	67	64	80	99	3	10	16	7	50	2	40	69	31	70
97420	97420	RM0153	WG0124	119	484	728940.7353	-0.069181	-0.031662	-0.210998	-0.029253	-0.21422	-0.160597	0.203095	0.058823529	3.872983346	0.76759934	-49606.492	814319.49	15322.671	88276.241	6	20	8	36	22	24	67	64	80	99	3	10	16	7	50	2	40	69	31	70
97424	97424	RM0153	WG0128	119	488	758540.5935	0.029477	-0.003298	-0.063111	-0.007503	0.044376	0.027304	0.039039	0.079831933	3.391164992	0.678475144	-49606.492	814319.49	122060.088	75459.275	6	20	8	36	22	24	67	64	80	99	3	10	5	7	33	51	35	9	33	5
97439	97439	RM0153	WG0144	119	503	729333.2965	0.006901	0.00676	-0.241538	0.01033	-0.315239	-0.403408	0.249968	0.054621849	4	0.780246747	-49606.492	814319.49	12948.714	87673.838	6	20	8	36	22	24	67	64	80	99	3	10	16	7	50	2	40	69	31	70
97441	97441	RM0153	WG0146	119	505	729333.2965	-0.0115	-0.049383	-0.12371	-0.066272	-0.077026	-0.103042	0.132785	0.067226891	3.674234614	0.734410935	-49606.492	814319.49	12948.714	87673.838	6	20	8	36	22	24	67	64	80	99	3	10	16	7	50	2	40	69	31	70
97475	97475	RM0153	WG0180	119	539	723788.5397	0.001201	0.092564	-0.109061	0.130315	-0.074603	-0.115283	0.203095	0.067226891	3.872983346	0.709100353	-49606.492	814319.49	19783.258	93864.833	6	20	8	36	22	24	67	64	80	99	3	10	16	7	50	2	40	69	31	70
97476	97476	RM0153	WG0181	119	540	723788.5397	-0.02615	-0.021518	-0.11863	-0.041071	-0.110558	-0.06117	0.179658	0.06302521	3.807886553	0.739917965	-49606.492	814319.49	19783.258	93864.833	6	20	8	36	22	24	67	64	80	99	3	10	16	7	50	2	40	69	31	70
97477	97477	RM0153	WG0182	119	541	723788.5397	0.144333	0.082429	0.08734	0.186078	0.213683	0.1084	-0.078143	0.088235294	3	0.592739488	-49606.492	814319.49	19783.258	93864.833	6	20	8	36	22	24	67	64	80	99	3	10	16	7	50	2	40	69	31	70
97481	97481	RM0153	WG0186	119	545	490096.8805	0.000683	-0.02954	-0.136466	-0.055486	-0.064317	-0.091594	0.132785	0.071428571	3.674234614	0.725724441	-49606.492	814319.49	-29318.288	324642.718	6	20	8	36	22	24	67	64	80	99	7	7	26	27	37	1	8	14	15	64
97482	97482	RM0153	WG0187	119	546	489387.7295	0.045472	-0.040642	-0.123313	-0.038367	-0.260813	-0.246778	0.320277	0.054621849	4.183300133	0.77928394	-49606.492	814319.49	-27538.907	325429.552	6	20	8	36	22	24	67	64	80	99	7	7	26	27	37	1	8	14	15	64
97483	97483	RM0153	WG0188	119	547	489387.7295	0.039531	-0.011909	-0.133407	-0.019306	0.054699	-0.029938	0.039039	0.075630252	3.391164992	0.688970654	-49606.492	814319.49	-27538.907	325429.552	6	20	8	36	22	24	67	64	80	99	7	7	26	27	37	1	8	14	15	64
97485	97485	RM0153	WG0190	119	549	9454.746253	0.235459	0.32988	0.22154	0.352446	0.17202	0.130807	-0.078143	0.088235294	3	0.528465835	-49606.492	814319.49	-41042.86	818326.538	6	20	8	36	22	24	67	64	80	99	6	20	8	36	22	24	67	64	80	99
97486	97486	RM0153	WG0191	119	550	352516.5368	0.169579	0.062047	0.119467	0.073589	0.043607	-0.01185	-0.078143	0.088235294	3	0.613677733	-49606.492	814319.49	302748.626	824986.239	6	20	8	36	22	24	67	64	80	99	6	20	13	37	42	55	65	16	76	55
97487	97487	RM0153	WG0192	119	551	352516.5368	0.214616	0.191426	0.193513	0.218184	0.180261	0.083091	-0.10158	0.092436975	2.915475947	0.556597692	-49606.492	814319.49	302748.626	824986.239	6	20	8	36	22	24	67	64	80	99	6	20	13	37	42	55	65	16	76	55
97488	97488	RM0153	WG0193	119	552	23.40778238	0.108787	0.128277	-0.06193	0.186089	-0.022489	-0.069577	0.039039	0.075630252	3.391164992	0.648527045	-49606.492	814319.49	-49629.666	814322.79	6	20	8	36	22	24	67	64	80	99	6	20	8	36	22	24	67	64	80	99
97489	97489	RM0153	WG0194	119	553	9454.746253	0.240572	0.234925	0.21789	0.297813	0.229192	0.179952	-0.10158	0.088235294	2.915475947	0.536279354	-49606.492	814319.49	-41042.86	818326.538	6	20	8	36	22	24	67	64	80	99	6	20	8	36	22	24	67	64	80	99
97490	97490	RM0153	WG0195	119	554	23.40778238	-0.124737	-0.106017	-0.433675	-0.218046	-0.404842	-0.448384	0.226531	0.050420168	3.937003937	0.844440592	-49606.492	814319.49	-49629.666	814322.79	6	20	8	36	22	24	67	64	80	99	6	20	8	36	22	24	67	64	80	99
97491	97491	RM0153	WG0196	119	555	9454.746253	0.190617	0.031337	0.133492	0.030366	0.028333	-0.05382	-0.03127	0.084033613	3.16227766	0.632100861	-49606.492	814319.49	-41042.86	818326.538	6	20	8	36	22	24	67	64	80	99	6	20	8	36	22	24	67	64	80	99
97493	97493	RM0153	WG0198	119	557	216486.0839	-0.004699	-0.012769	-0.256469	-0.007323	-0.333835	-0.364474	0.320277	0.050420168	4.183300133	0.798978871	-49606.492	814319.49	163298.173	775104.338	6	20	8	36	22	24	67	64	80	99	6	20	13	16	28	14	65	3	36	18
97494	97494	RM0153	WG0199	119	558	351361.251	0.193284	0.143797	0.061968	0.208555	0.104797	0.016237	0.062476	0.084033613	3.464101615	0.614948309	-49606.492	814319.49	282105.829	698467.581	6	20	8	36	22	24	67	64	80	99	6	20	13	37	49	47	18	18	12	96
97495	97495	RM0153	WG0200	119	559	385701.1349	0.140936	0.19691	0.105852	0.316711	0.067401	0.126145	0.015603	0.075630252	3.31662479	0.598140116	-49606.492	814319.49	311490.322	678767.078	6	20	8	36	22	24	67	64	80	99	6	20	13	37	49	47	18	18	12	96
97496	97496	RM0153	WG0201	119	560	357581.2677	0.037088	0.015852	-0.103159	0.028252	-0.09774	-0.136672	0.109349	0.067226891	3.605551275	0.710915759	-49606.492	814319.49	281903.813	680284.865	6	20	8	36	22	24	67	64	80	99	6	20	13	37	49	47	18	18	12	96
97497	97497	RM0153	WG0202	119	561	372071.2178	-0.049292	-0.019474	-0.219613	-0.016749	-0.160266	-0.223671	0.249968	0.06302521	4	0.767540039	-49606.492	814319.49	301651.463	691621.323	6	20	8	36	22	24	67	64	80	99	6	20	13	37	49	47	18	18	12	96
97498	97498	RM0153	WG0203	119	562	385701.1349	-0.00653	-0.025275	-0.16127	-0.049433	-0.136923	-0.159435	0.156222	0.067226891	3.741657387	0.740823016	-49606.492	814319.49	311490.322	678767.078	6	20	8	36	22	24	67	64	80	99	6	20	13	37	49	47	18	18	12	96
97499	97499	RM0153	WG0204	119	563	379544.7026	-0.064337	-0.042482	-0.206912	-0.037439	-0.12181	-0.128751	0.156222	0.06302521	3.741657387	0.752319582	-49606.492	814319.49	309034.295	690098.046	6	20	8	36	22	24	67	64	80	99	6	20	13	37	49	47	18	18	12	96
97500	97500	RM0153	WG0205	119	564	362533.9984	0.146852	0.085275	0.024601	0.109823	-0.044996	-0.081001	0.015603	0.075630252	3.31662479	0.648932401	-49606.492	814319.49	293312.919	696687.957	6	20	8	36	22	24	67	64	80	99	6	20	13	37	49	47	18	18	12	96
97501	97501	RM0153	WG0206	119	565	350863.5106	0.119478	0.071207	0.085749	0.144302	0.155695	0.124604	0.015603	0.084033613	3.31662479	0.621145957	-49606.492	814319.49	286785.951	714593.228	6	20	8	36	22	24	67	64	80	99	6	20	13	37	49	47	18	18	12	96
97502	97502	RM0153	WG0207	119	566	369842.3368	0.156984	0.07201	0.031421	0.099486	0.015853	-0.00872	0.109349	0.071428571	3.605551275	0.661504084	-49606.492	814319.49	304043.379	706083.069	6	20	8	36	22	24	67	64	80	99	6	20	13	37	49	47	18	18	12	96
97503	97503	RM0153	WG0208	119	567	350863.5106	0.161852	0.177231	0.059366	0.138302	-0.001106	-0.059985	0.039039	0.071428571	3.391164992	0.633631448	-49606.492	814319.49	286785.951	714593.228	6	20	8	36	22	24	67	64	80	99	6	20	13	37	49	47	18	18	12	96
97504	97504	RM0153	WG0209	119	568	889221.5998	-0.021628	0.075568	-0.208166	0.099279	-0.187036	-0.179041	0.156222	0.06302521	3.741657387	0.726835338	-49606.492	814319.49	-314091.002	-34658.129	6	20	8	36	22	24	67	64	80	99	9	8	11	9	36	6	51	77	9	45
97505	97505	RM0153	WG0210	119	569	889221.5998	-0.007047	-0.037414	-0.118385	-0.065729	-0.110491	-0.096307	0.132785	0.067226891	3.674234614	0.733198911	-49606.492	814319.49	-314091.002	-34658.129	6	20	8	36	22	24	67	64	80	99	9	8	11	9	36	6	51	77	9	45
97506	97506	RM0153	WG0211	119	570	882370.4858	0.068027	0.117972	-0.059869	0.129266	-0.111371	-0.154822	0.156222	0.067226891	3.741657387	0.692043547	-49606.492	814319.49	-309342.531	-28956.778	6	20	8	36	22	24	67	64	80	99	9	8	11	9	36	6	51	77	9	45
97507	97507	RM0153	WG0212	119	571	882402.7835	0.022851	-0.002216	-0.06028	-0.004741	0.02052	0.021245	0.062476	0.075630252	3.464101615	0.687176148	-49606.492	814319.49	-315018.525	-27221.433	6	20	8	36	22	24	67	64	80	99	9	8	11	9	36	6	51	77	9	45
97508	97508	RM0153	WG0213	119	572	881038.8388	-0.050767	-0.064246	-0.177659	-0.104821	-0.206261	-0.190322	0.226531	0.058823529	3.937003937	0.778321421	-49606.492	814319.49	-317426.625	-25026.572	6	20	8	36	22	24	67	64	80	99	9	8	11	9	36	6	51	77	9	45
97522	97522	RM0153	WG0227	119	586	23651.79272	0.136822	0.049001	0.078821	0.104378	0.181198	0.104967	-0.03127	0.088235294	3.16227766	0.614385605	-49606.492	814319.49	-27785	823442.526	6	20	8	36	22	24	67	64	80	99	6	20	8	36	22	24	67	64	80	99
97523	97523	RM0153	WG0228	119	587	17588.737	0.167377	0.040278	0.090806	0.061209	0.038106	-0.033427	-0.03127	0.084033613	3.16227766	0.632095491	-49606.492	814319.49	-32810.6	809098.218	6	20	8	36	22	24	67	64	80	99	6	20	8	36	22	24	67	64	80	99
97524	97524	RM0153	WG0229	119	588	25004.89236	0.143745	0.274225	0.043129	0.313351	-0.054624	-0.043503	0.062476	0.075630252	3.464101615	0.612705994	-49606.492	814319.49	-26951.434	803736.816	6	20	8	36	22	24	67	64	80	99	6	20	8	36	22	24	67	64	80	99
97525	97525	RM0153	WG0230	119	589	60257.94944	-0.050931	-0.031978	-0.205743	-0.065906	-0.044234	-0.03084	0.132785	0.067226891	3.674234614	0.735497706	-49606.492	814319.49	4030.5	841780.254	6	20	8	36	22	24	67	64	80	99	6	20	8	36	22	23	25	2	5	46
97526	97526	RM0153	WG0231	119	590	18443.57696	0.132227	0.101043	0.097882	0.126104	0.069258	0.076668	0.015603	0.079831933	3.31662479	0.625989349	-49606.492	814319.49	-40212.098	830191.191	6	20	8	36	22	24	67	64	80	99	6	20	8	36	22	24	67	64	80	99
97527	97527	RM0153	WG0232	119	591	43679.26337	-0.054821	-0.049659	-0.164252	-0.126085	-0.03807	-0.04585	0.156222	0.067226891	3.741657387	0.744414375	-49606.492	814319.49	-10703.167	834179.232	6	20	8	36	22	24	67	64	80	99	6	20	8	36	22	24	67	2	5	99
97528	97528	RM0153	WG0233	119	592	17044.51869	0.149767	0.230688	0.158708	0.370857	0.232053	0.211513	-0.078143	0.088235294	3	0.54750432	-49606.492	814319.49	-58896.782	828609.561	6	20	8	36	22	24	67	64	80	99	6	20	8	36	22	24	67	64	80	99
97529	97529	RM0153	WG0234	119	593	23782.74211	0.146824	0.074343	0.110758	0.117259	0.064615	0.031893	0.062476	0.079831933	3.464101615	0.638237699	-49606.492	814319.49	-26036.616	811144.625	6	20	8	36	22	24	67	64	80	99	6	20	8	36	22	24	67	64	80	99
97530	97530	RM0153	WG0235	119	594	17838.90616	0.103751	0.033871	-0.034518	0.037035	-0.062751	-0.053229	0.109349	0.071428571	3.605551275	0.687251767	-49606.492	814319.49	-40594.07	829714.386	6	20	8	36	22	24	67	64	80	99	6	20	8	36	22	24	67	64	80	99
97531	97531	RM0153	WG0236	119	595	30007.93806	0.218041	0.182446	0.145158	0.236883	0.095665	0.046649	-0.054707	0.084033613	3.082207001	0.579568979	-49606.492	814319.49	-19817.868	817940.847	6	20	8	36	22	24	67	64	80	99	6	20	8	36	22	24	67	64	80	99
97532	97532	RM0153	WG0237	119	596	48741.08324	0.116179	0.255117	0.036727	0.344475	0.031026	0.004913	0.015603	0.075630252	3.31662479	0.602346783	-49606.492	814319.49	-1953.346	824560.138	6	20	8	36	22	24	67	64	80	99	6	20	8	36	22	24	67	2	5	99
97533	97533	RM0153	WG0238	119	597	29333.30948	0.078232	0.023837	-0.080246	0.039372	0.044341	-0.020922	-0.03127	0.084033613	3.16227766	0.654540782	-49606.492	814319.49	-20363.118	816614.729	6	20	8	36	22	24	67	64	80	99	6	20	8	36	22	24	67	64	80	99
97534	97534	RM0153	WG0239	119	598	47405.3212	-0.077673	-0.021315	-0.269627	-0.039647	-0.190512	-0.198505	0.179658	0.071428571	3.807886553	0.758632034	-49606.492	814319.49	-9659.496	839844.027	6	20	8	36	22	24	67	64	80	99	6	20	8	36	22	24	67	2	5	99
97535	97535	RM0153	WG0240	119	599	25019.9882	0.244926	0.332082	0.185615	0.36787	0.106596	0.080711	-0.054707	0.084033613	3.082207001	0.541122031	-49606.492	814319.49	-69181.498	829902.139	6	20	8	36	22	24	67	64	80	99	6	20	8	36	22	24	67	64	80	99
97536	97536	RM0153	WG0241	119	600	48827.84272	0.113708	0.148552	0.021123	0.175159	-0.16551	-0.141865	0.132785	0.06302521	3.674234614	0.676458971	-49606.492	814319.49	-1413.32	822166.553	6	20	8	36	22	24	67	64	80	99	6	20	8	36	22	24	67	2	5	99
97537	97537	RM0153	WG0242	119	601	11515.93656	0.379357	0.499553	0.485244	0.568275	0.525509	0.515236	-0.195326	0.113445378	2.549509757	0.380296132	-49606.492	814319.49	-40585.876	821478.071	6	20	8	36	22	24	67	64	80	99	6	20	8	36	22	24	67	64	80	99
97538	97538	RM0153	WG0243	119	602	28023.96522	0.06283	0.207792	-0.062953	0.219395	0.010136	-0.032726	0.062476	0.071428571	3.464101615	0.643178938	-49606.492	814319.49	-22130.021	808807.125	6	20	8	36	22	24	67	64	80	99	6	20	8	36	22	24	67	64	80	99
97539	97539	RM0153	WG0244	119	603	21167.12399	0.00213	0.001456	-0.162209	0.001693	-0.111557	-0.103018	0.132785	0.06302521	3.674234614	0.727892186	-49606.492	814319.49	-35108.021	798897.38	6	20	8	36	22	24	67	64	80	99	6	20	8	36	22	24	67	64	80	99
97540	97540	RM0153	WG0245	119	604	67101.25388	0.217817	0.099223	0.170965	0.146297	-0.053826	-0.07349	-0.007834	0.075630252	3.240370349	0.624497836	-49606.492	814319.49	15575.77	830252.192	6	20	8	36	22	24	67	64	80	99	6	20	8	36	22	23	25	2	5	46
97541	97541	RM0153	WG0246	119	605	23651.79272	0.069992	0.051022	-0.042937	0.050334	-0.048152	-0.005905	0.109349	0.075630252	3.605551275	0.68169499	-49606.492	814319.49	-27785	823442.526	6	20	8	36	22	24	67	64	80	99	6	20	8	36	22	24	67	64	80	99
97542	97542	RM0153	WG0247	119	606	35163.1213	0.112142	0.391382	0.052571	0.522247	0.113939	0.104633	-0.007834	0.084033613	3.240370349	0.55017285	-49606.492	814319.49	-15975.13	824584.8	6	20	8	36	22	24	67	64	80	99	6	20	8	36	22	24	67	2	5	99
97543	97543	RM0153	WG0248	119	607	28023.28722	0.177142	0.155324	0.028789	0.190111	-0.127777	-0.127183	0.062476	0.06302521	3.464101615	0.653265355	-49606.492	814319.49	-22130.111	808810.124	6	20	8	36	22	24	67	64	80	99	6	20	8	36	22	24	67	64	80	99
97544	97544	RM0153	WG0249	119	608	61911.78301	0.091663	0.031921	-0.049488	0.042454	-0.087453	-0.091065	0.085912	0.075630252	3.535533906	0.685630275	-49606.492	814319.49	9571.53	832513.736	6	20	8	36	22	24	67	64	80	99	6	20	8	36	22	23	25	2	5	46
97545	97545	RM0153	WG0250	119	609	62878.9838	-0.001808	-0.028821	-0.065023	-0.088299	0.086713	0.060376	0.062476	0.075630252	3.464101615	0.694496612	-49606.492	814319.49	5934.318	843798.042	6	20	8	36	22	24	67	64	80	99	6	20	8	36	22	23	25	2	5	46
97546	97546	RM0153	WG0251	119	610	17412.71719	0.373559	0.710506	0.511784	0.7721	0.483707	0.486555	-0.218762	0.109243697	2.449489743	0.336822133	-49606.492	814319.49	-38782.295	827959.119	6	20	8	36	22	24	67	64	80	99	6	20	8	36	22	24	67	64	80	99
97547	97547	RM0153	WG0252	119	611	66066.53338	0.167671	0.265912	0.073687	0.292215	0.129342	0.043062	-0.054707	0.084033613	3.082207001	0.571610938	-49606.492	814319.49	10617.987	841481.945	6	20	8	36	22	24	67	64	80	99	6	20	8	36	22	23	25	2	5	46
97548	97548	RM0153	WG0253	119	612	34001.14036	0.098464	0.003078	0.031025	0.006261	0.130403	0.054063	-0.03127	0.084033613	3.16227766	0.643181576	-49606.492	814319.49	-22888.456	835348.615	6	20	8	36	22	24	67	64	80	99	6	20	8	36	22	24	67	2	5	99
97549	97549	RM0153	WG0254	119	613	17838.90616	0.211758	0.280606	0.277398	0.315362	0.318452	0.272839	-0.078143	0.092436975	3	0.519851308	-49606.492	814319.49	-40594.07	829714.386	6	20	8	36	22	24	67	64	80	99	6	20	8	36	22	24	67	64	80	99
97550	97550	RM0153	WG0255	119	614	17588.737	0.090933	0.046468	-0.006748	0.091168	0.031177	0.001231	0.062476	0.075630252	3.464101615	0.663355044	-49606.492	814319.49	-32810.6	809098.218	6	20	8	36	22	24	67	64	80	99	6	20	8	36	22	24	67	64	80	99
97551	97551	RM0153	WG0256	119	615	35108.14901	0.056243	-0.047681	-0.106846	-0.046165	-0.199169	-0.228621	0.109349	0.067226891	3.605551275	0.733264078	-49606.492	814319.49	-16037.855	824601.938	6	20	8	36	22	24	67	64	80	99	6	20	8	36	22	24	67	2	5	99
97552	97552	RM0153	WG0257	119	616	41280.74512	0.003916	-0.019817	-0.122592	-0.025212	-0.102844	-0.105038	0.156222	0.06302521	3.741657387	0.733712639	-49606.492	814319.49	-10167.851	802125.495	6	20	8	36	22	24	67	64	80	99	6	20	8	36	22	24	67	64	80	99
97553	97553	RM0153	WG0258	119	617	60323.56994	0.023413	0.006689	-0.057053	0.018759	0.164006	0.157329	0.015603	0.084033613	3.31662479	0.655846265	-49606.492	814319.49	950.288	847227.621	6	20	8	36	22	24	67	64	80	99	6	20	8	36	22	23	25	2	5	46
97554	97554	RM0153	WG0259	119	618	59066.33193	0.147513	0.259041	0.06821	0.303854	-0.051823	-0.029347	0.039039	0.071428571	3.391164992	0.612316171	-49606.492	814319.49	3999.407	839123.505	6	20	8	36	22	24	67	64	80	99	6	20	8	36	22	23	25	2	5	46
97555	97555	RM0153	WG0260	119	619	40353.99927	0.096143	0.257202	-0.029288	0.36796	-0.000214	-0.01059	0.039039	0.075630252	3.391164992	0.612527747	-49606.492	814319.49	-26169.947	847170.268	6	20	8	36	22	24	67	64	80	99	6	20	8	36	22	24	67	2	5	99
97556	97556	RM0153	WG0261	119	620	9237.399542	0.414829	0.67958	0.503207	0.639786	0.424754	0.442167	-0.171889	0.105042017	2.645751311	0.363740892	-49606.492	814319.49	-41691.662	819082.369	6	20	8	36	22	24	67	64	80	99	6	20	8	36	22	24	67	64	80	99
97557	97557	RM0153	WG0262	119	621	17887.76901	0.215277	0.184847	0.281166	0.312128	0.353709	0.312064	-0.148453	0.100840336	2.738612788	0.510862823	-49606.492	814319.49	-40594.784	829771.396	6	20	8	36	22	24	67	64	80	99	6	20	8	36	22	24	67	64	80	99
97558	97558	RM0153	WG0263	119	622	72749.40378	0.122315	0.016957	0.107517	0.035958	0.187452	0.145904	-0.03127	0.088235294	3.16227766	0.621401669	-49606.492	814319.49	19661.538	836554.952	6	20	8	36	22	24	67	64	80	99	6	20	8	36	22	23	25	2	5	46
97559	97559	RM0153	WG0264	119	623	33978.9928	0.047877	-0.015242	-0.072979	-0.017425	0.009281	0.017134	0.085912	0.071428571	3.535533906	0.695609606	-49606.492	814319.49	-23081.327	835555.958	6	20	8	36	22	24	67	64	80	99	6	20	8	36	22	24	67	2	5	99
97560	97560	RM0153	WG0265	119	624	55650.22683	0.020771	-0.042972	-0.081078	-0.057862	-0.22452	-0.178802	0.249968	0.054621849	4	0.765661516	-49606.492	814319.49	1694.494	835886.979	6	20	8	36	22	24	67	64	80	99	6	20	8	36	22	23	25	2	5	46
97561	97561	RM0153	WG0266	119	625	57550.31717	0.119017	0.027955	0.083266	0.046231	0.031682	0.032357	-0.007834	0.084033613	3.240370349	0.641589612	-49606.492	814319.49	5909.578	829485.405	6	20	8	36	22	24	67	64	80	99	6	20	8	36	22	23	25	2	5	46
97562	97562	RM0153	WG0267	119	626	137657.1868	-0.135208	-0.127839	-0.465877	-0.155497	-0.492878	-0.538644	0.343714	0.042016807	4.242640687	0.878972995	-49606.492	814319.49	87457.067	827089.841	6	20	8	36	22	24	67	64	80	99	6	20	13	16	28	23	25	3	36	46
97563	97563	RM0153	WG0268	119	627	163708.2072	-0.101301	-0.060546	-0.340845	-0.117683	-0.177165	-0.205594	0.179658	0.058823529	3.807886553	0.785651501	-49606.492	814319.49	10416.003	966627.327	6	20	8	36	22	24	67	64	80	99	6	20	8	36	22	23	25	66	64	46
97564	97564	RM0153	WG0269	119	628	30456.43016	-0.024804	-0.042622	-0.151517	-0.056916	-0.229284	-0.214682	0.226531	0.06302521	3.937003937	0.766715655	-49606.492	814319.49	-27215.939	834965.489	6	20	8	36	22	24	67	64	80	99	6	20	8	36	22	24	67	64	80	99
97565	97565	RM0153	WG0270	119	629	162839.6292	0.268709	0.249446	0.300694	0.329731	0.352907	0.291289	-0.125016	0.100840336	2.828427125	0.49852329	-49606.492	814319.49	113177.827	810075.634	6	20	8	36	22	24	67	64	80	99	6	20	13	16	28	14	65	3	36	18
97566	97566	RM0153	WG0271	119	630	299521.6885	0.207106	0.151714	0.139203	0.127518	0.004308	-0.009894	0.015603	0.079831933	3.31662479	0.61560133	-49606.492	814319.49	172748.747	613642.163	6	20	8	36	22	24	67	64	80	99	6	20	13	37	49	16	18	17	12	96
97567	97567	RM0153	WG0272	119	631	827916.9491	-0.116249	-0.093076	-0.252023	-0.162045	-0.384851	-0.353052	0.273404	0.050420168	4.062019202	0.82862465	-49606.492	814319.49	-279065.373	18835.3	6	20	8	36	22	24	67	64	80	99	9	8	11	4	36	6	7	39	59	54
97568	97568	RM0153	WG0273	119	632	827916.9491	-0.08995	-0.087206	-0.250874	-0.142017	-0.367923	-0.337114	0.226531	0.054621849	3.937003937	0.811562642	-49606.492	814319.49	-279065.373	18835.3	6	20	8	36	22	24	67	64	80	99	9	8	11	4	36	6	7	39	59	54
97569	97569	RM0153	WG0274	119	633	827027.9442	-0.001295	-0.020805	-0.151321	-0.042228	-0.119636	-0.159569	0.109349	0.067226891	3.605551275	0.730382403	-49606.492	814319.49	-266812.931	16324.137	6	20	8	36	22	24	67	64	80	99	9	8	11	4	36	6	7	39	59	54
97570	97570	RM0153	WG0276	119	634	824780.5516	-0.048611	-0.078647	-0.159121	-0.133079	-0.308151	-0.287535	0.203095	0.058823529	3.872983346	0.787679434	-49606.492	814319.49	-259395.31	16665.674	6	20	8	36	22	24	67	64	80	99	9	8	11	4	36	6	7	39	59	54
97571	97571	RM0153	WG0277	119	635	872802.6001	-0.008641	-0.018889	-0.234952	-0.033094	-0.149877	-0.236822	0.179658	0.06302521	3.807886553	0.75450624	-49606.492	814319.49	-293477.305	-23720.727	6	20	8	36	22	24	67	64	80	99	9	8	11	9	36	6	51	77	54	45
97572	97572	RM0153	WG0280	119	636	838478.2727	-0.070506	-0.050596	-0.285475	-0.088171	-0.234218	-0.27392	0.226531	0.06302521	3.937003937	0.785897803	-49606.492	814319.49	-237884.793	-2746.661	6	20	8	36	22	24	67	64	80	99	9	8	11	4	36	6	7	51	11	54
97573	97573	RM0153	WG0281	119	637	855530.7198	0.105167	0.108693	0.051146	0.139619	0.079598	0.054622	0.039039	0.075630252	3.391164992	0.637146191	-49606.492	814319.49	-254796.284	-16240.539	6	20	8	36	22	24	67	64	80	99	9	8	11	4	36	6	7	51	11	54
97574	97574	RM0153	WG0282	119	638	868585.3272	-0.088311	-0.087815	-0.277796	-0.103945	-0.392036	-0.37665	0.273404	0.054621849	4.062019202	0.820560814	-49606.492	814319.49	-257377.347	-29049.79	6	20	8	36	22	24	67	64	80	99	9	8	11	4	36	6	7	65	11	65
97575	97575	RM0153	WG0283	119	639	839210.6949	0.031336	0.017319	-0.175596	0.029131	-0.056424	-0.10951	0.085912	0.071428571	3.535533906	0.704999179	-49606.492	814319.49	-270882.569	4806.372	6	20	8	36	22	24	67	64	80	99	9	8	11	4	36	6	7	39	59	54
97576	97576	RM0153	WG0284	119	640	835337.6598	-0.061185	-0.069476	-0.291858	-0.090958	-0.454578	-0.437477	0.296841	0.050420168	4.123105626	0.827697495	-49606.492	814319.49	-255471.866	4746.483	6	20	8	36	22	24	67	64	80	99	9	8	11	4	36	6	7	39	59	54
97577	97577	RM0153	WG0285	119	641	843641.8046	0.068985	0.138059	-0.087427	0.185544	0.010503	-0.087883	0.132785	0.071428571	3.674234614	0.670244487	-49606.492	814319.49	-232120.139	-9343.222	6	20	8	36	22	24	67	64	80	99	9	8	11	4	36	6	7	51	11	54
97578	97578	RM0153	WG0286	119	642	843090.46	-0.06008	-0.024876	-0.220207	-0.038327	-0.28543	-0.293857	0.343714	0.054621849	4.242640687	0.801142336	-49606.492	814319.49	-228933.405	-9478.654	6	20	8	36	22	24	67	64	80	99	9	8	11	4	36	6	7	51	11	54
97783	97783	RM0153	WG0519	119	847	968520.5737	-0.008103	0.064356	-0.215863	0.039638	-0.356689	-0.346838	0.296841	0.054621849	4.123105626	0.776202663	-49606.492	814319.49	-282834.251	-125700.145	6	20	8	36	22	24	67	64	80	99	9	8	11	22	36	6	66	56	1	77
97784	97784	RM0153	WG0520	119	848	933356.4648	0.021921	-0.026585	-0.160917	-0.018707	-0.060364	-0.099078	0.085912	0.071428571	3.535533906	0.714607285	-49606.492	814319.49	-272227.433	-92098.85	6	20	8	36	22	24	67	64	80	99	9	8	11	22	36	6	66	56	1	77
97785	97785	RM0153	WG0521	119	849	952194.1746	-0.088703	-0.073872	-0.36621	-0.051468	-0.358341	-0.362144	0.273404	0.054621849	4.062019202	0.817460624	-49606.492	814319.49	-266731.535	-112789.167	6	20	8	36	22	24	67	64	80	99	9	8	11	22	36	6	66	56	1	77
97786	97786	RM0153	WG0522	119	850	954151.0872	0.020404	-0.011408	-0.10696	-0.018905	-0.080134	-0.103967	0.085912	0.071428571	3.535533906	0.71078735	-49606.492	814319.49	-286222.25	-110027.458	6	20	8	36	22	24	67	64	80	99	9	8	11	22	36	6	66	56	1	77
97787	97787	RM0153	WG0523	119	851	925111.8932	-0.090097	-0.095053	-0.294969	-0.146159	-0.527527	-0.437809	0.296841	0.037815126	4.123105626	0.851933684	-49606.492	814319.49	-258474.507	-86905.325	6	20	8	36	22	24	67	64	80	99	9	8	11	22	36	6	66	56	1	77
97788	97788	RM0153	WG0524	119	852	920595.1035	-0.052231	-0.035879	-0.282852	-0.077474	-0.170992	-0.197405	0.156222	0.067226891	3.741657387	0.759873333	-49606.492	814319.49	-262689.914	-81275.731	6	20	8	36	22	24	67	64	80	99	9	8	11	22	36	6	66	56	1	77
97789	97789	RM0153	WG0525	119	853	977427.4807	0.118544	0.054221	0.033791	0.115774	0.187104	0.099856	-0.03127	0.084033613	3.16227766	0.620538997	-49606.492	814319.49	-261701.487	-139818.966	6	20	8	36	22	24	67	64	80	99	9	8	11	22	36	6	66	56	1	77
97790	97790	RM0153	WG0526	119	854	925392.1764	-0.117154	-0.061415	-0.286679	-0.151007	-0.1951	-0.178694	0.226531	0.058823529	3.937003937	0.793432871	-49606.492	814319.49	-308984.835	-73978.633	6	20	8	36	22	24	67	64	80	99	9	8	11	14	36	6	51	27	63	61
97791	97791	RM0153	WG0527	119	855	920087.2375	-0.157054	-0.064638	-0.376684	-0.133581	-0.287214	-0.302535	0.296841	0.054621849	4.123105626	0.826767731	-49606.492	814319.49	-303958.378	-69912.178	6	20	8	36	22	24	67	64	80	99	9	8	11	14	36	6	51	27	63	61
97792	97792	RM0153	WG0528	119	856	930869.5346	-0.03315	-0.032317	-0.099227	-0.069916	-0.165217	-0.148073	0.179658	0.067226891	3.807886553	0.747167452	-49606.492	814319.49	-294306.836	-83811.81	6	20	8	36	22	24	67	64	80	99	9	8	11	14	36	6	66	27	63	61
97793	97793	RM0153	WG0529	119	857	895560.0305	-0.005188	0.05675	-0.185805	0.103447	-0.076743	-0.092601	0.109349	0.067226891	3.605551275	0.705752829	-49606.492	814319.49	-323454.231	-38344.092	6	20	8	36	22	24	67	64	80	99	9	8	11	9	36	6	51	24	9	45
97794	97794	RM0153	WG0530	119	858	881165.2611	-0.0512	-0.058817	-0.265108	-0.073968	-0.2841	-0.327951	0.273404	0.058823529	4.062019202	0.798286052	-49606.492	814319.49	-327444.677	-21897.085	6	20	8	36	22	24	67	64	80	99	9	8	11	9	36	6	51	77	9	45
97795	97795	RM0153	WG0531	119	859	880708.3146	-0.09744	-0.060413	-0.387107	-0.124317	-0.336462	-0.342623	0.226531	0.058823529	3.937003937	0.810419915	-49606.492	814319.49	-286077.059	-34048.83	6	20	8	36	22	24	67	64	80	99	9	8	11	9	36	6	51	65	54	65
97796	97796	RM0153	WG0532	119	860	909853.1431	0.082126	0.053149	-0.114612	0.043844	-0.234751	-0.257467	0.179658	0.067226891	3.807886553	0.724030976	-49606.492	814319.49	-348452.232	-45054.681	6	20	8	36	22	24	67	64	80	99	9	8	11	9	36	6	51	24	9	13
97797	97797	RM0153	WG0533	119	861	897860.7123	-0.130466	0.048588	-0.312212	0.087347	-0.357718	-0.350587	0.343714	0.050420168	4.242640687	0.804401042	-49606.492	814319.49	-281337.535	-53121.91	6	20	8	36	22	24	67	64	80	99	9	8	11	14	36	6	51	65	54	65
97798	97798	RM0153	WG0534	119	862	930421.7655	0.018635	0.090816	-0.158952	0.12868	-0.220642	-0.208681	0.156222	0.058823529	3.741657387	0.7217558	-49606.492	814319.49	-301386.299	-81387.823	6	20	8	36	22	24	67	64	80	99	9	8	11	14	36	6	66	27	63	61
97799	97799	RM0153	WG0535	119	863	902431.5362	-0.004947	-0.030499	-0.26288	-0.048449	-0.294503	-0.355022	0.226531	0.054621849	3.937003937	0.785260566	-49606.492	814319.49	-251849.741	-65157.824	6	20	8	36	22	24	67	64	80	99	9	8	11	22	36	6	66	65	54	65
97800	97800	RM0153	WG0536	119	864	904392.5881	-0.077404	-0.053241	-0.250334	-0.077587	-0.280193	-0.290215	0.249968	0.058823529	4	0.794192083	-49606.492	814319.49	-310119.168	-51740.034	6	20	8	36	22	24	67	64	80	99	9	8	11	14	36	6	51	27	54	61
97801	97801	RM0153	WG0538	119	865	889797.0748	0.038479	0.089118	-0.094196	0.133334	-0.017474	-0.071015	0.062476	0.071428571	3.464101615	0.674254596	-49606.492	814319.49	-331434.429	-29666.202	6	20	8	36	22	24	67	64	80	99	9	8	11	9	36	6	51	24	9	45
97802	97802	RM0153	WG0539	119	866	955998.7866	-0.144826	-0.062171	-0.342771	-0.129279	-0.392464	-0.407764	0.320277	0.054621849	4.183300133	0.836969017	-49606.492	814319.49	-325537.231	-100992.428	6	20	8	36	22	24	67	64	80	99	9	8	11	14	36	6	66	27	63	61
97803	97803	RM0153	WG0540	119	867	925036.6669	0.131685	0.093349	0.074139	0.12829	0.074446	0.027712	-0.007834	0.088235294	3.240370349	0.62033734	-49606.492	814319.49	-338278.982	-64521.24	6	20	8	36	22	24	67	64	80	99	9	8	11	14	36	6	51	24	63	13
97804	97804	RM0153	WG0541	119	868	925571.1486	-0.132667	-0.09042	-0.36349	-0.201662	-0.311213	-0.319085	0.273404	0.054621849	4.062019202	0.830424965	-49606.492	814319.49	-308955.663	-74173.593	6	20	8	36	22	24	67	64	80	99	9	8	11	14	36	6	51	27	63	61
97805	97805	RM0153	WG0542	119	869	912586.8565	-0.027817	-0.020461	-0.174791	-0.026586	-0.301894	-0.260179	0.179658	0.058823529	3.807886553	0.765121308	-49606.492	814319.49	-336184.181	-52103.039	6	20	8	36	22	24	67	64	80	99	9	8	11	9	36	6	51	24	9	13
97806	97806	RM0153	WG0543	119	870	881165.2611	0.133324	0.078078	-0.007772	0.087896	-0.201148	-0.178254	0.156222	0.06302521	3.741657387	0.69954031	-49606.492	814319.49	-327444.677	-21897.085	6	20	8	36	22	24	67	64	80	99	9	8	11	9	36	6	51	77	9	45
97807	97807	RM0153	WG0544	119	871	905750.8917	0.007243	-0.041634	-0.110707	-0.049688	-0.230491	-0.207338	0.179658	0.06302521	3.807886553	0.752827472	-49606.492	814319.49	-305399.304	-54561.811	6	20	8	36	22	24	67	64	80	99	9	8	11	14	36	6	51	27	54	61
97808	97808	RM0153	WG0545	119	872	906831.5203	-0.046968	-0.03006	-0.141377	-0.068212	-0.069195	-0.062773	0.179658	0.067226891	3.807886553	0.741412315	-49606.492	814319.49	-295244.008	-58609.841	6	20	8	36	22	24	67	64	80	99	9	8	11	14	36	6	51	27	54	61
97809	97809	RM0153	WG0546	119	873	906831.5203	-0.093522	0.043513	-0.314147	0.06373	-0.398873	-0.374431	0.320277	0.046218487	4.183300133	0.805897956	-49606.492	814319.49	-295244.008	-58609.841	6	20	8	36	22	24	67	64	80	99	9	8	11	14	36	6	51	27	54	61
97810	97810	RM0153	WG0547	119	874	975100.5721	0.093473	0.028932	-0.044064	0.034739	-0.076547	-0.130924	0.109349	0.071428571	3.605551275	0.694441763	-49606.492	814319.49	-271852.057	-135116.15	6	20	8	36	22	24	67	64	80	99	9	8	11	22	36	6	66	56	1	77
97811	97811	RM0153	WG0548	119	875	946616.7408	-0.05372	-0.064244	-0.162844	-0.132447	-0.128352	-0.167916	0.156222	0.06302521	3.741657387	0.760753205	-49606.492	814319.49	-278617.755	-104177.704	6	20	8	36	22	24	67	64	80	99	9	8	11	22	36	6	66	56	1	77
97812	97812	RM0153	WG0550	119	876	925571.1486	-0.125398	-0.06151	-0.364361	-0.131702	-0.251713	-0.265802	0.226531	0.058823529	3.937003937	0.804689875	-49606.492	814319.49	-308955.663	-74173.593	6	20	8	36	22	24	67	64	80	99	9	8	11	14	36	6	51	27	63	61
97813	97813	RM0153	WG0551	119	877	930421.7655	-0.055971	-0.005516	-0.209227	-0.009995	-0.138664	-0.118692	0.179658	0.06302521	3.807886553	0.74816961	-49606.492	814319.49	-301386.299	-81387.823	6	20	8	36	22	24	67	64	80	99	9	8	11	14	36	6	66	27	63	61
97814	97814	RM0153	WG0552	119	878	916031.868	-0.141226	-0.095592	-0.408523	-0.157653	-0.359767	-0.376696	0.273404	0.050420168	4.062019202	0.840187461	-49606.492	814319.49	-324838.623	-59386.214	6	20	8	36	22	24	67	64	80	99	9	8	11	14	36	6	51	24	63	13
97815	97815	RM0153	WG0553	119	879	905750.8917	-0.096143	-0.04322	-0.245613	-0.118484	-0.135742	-0.127998	0.203095	0.06302521	3.872983346	0.771571956	-49606.492	814319.49	-305399.304	-54561.811	6	20	8	36	22	24	67	64	80	99	9	8	11	14	36	6	51	27	54	61
97816	97816	RM0153	WG0554	119	880	871674.3329	-0.013114	-0.032561	-0.218479	-0.044933	-0.316205	-0.335055	0.226531	0.058823529	3.937003937	0.780616173	-49606.492	814319.49	-313812.377	-16349.754	6	20	8	36	22	24	67	64	80	99	9	8	11	9	36	6	51	77	9	45
97817	97817	RM0153	WG0555	119	881	876319.1911	-0.025052	-0.034822	-0.16922	-0.060056	-0.002401	-0.067131	0.132785	0.071428571	3.674234614	0.727107592	-49606.492	814319.49	-303874.885	-24300.155	6	20	8	36	22	24	67	64	80	99	9	8	11	9	36	6	51	77	9	45
97818	97818	RM0153	WG0556	119	882	889797.0748	-0.047119	-0.04086	-0.217352	-0.062133	-0.31083	-0.319029	0.249968	0.058823529	4	0.789130852	-49606.492	814319.49	-331434.429	-29666.202	6	20	8	36	22	24	67	64	80	99	9	8	11	9	36	6	51	24	9	45
97819	97819	RM0155	RM0156	120	121	9454.746253	0.108305	0.176622	0.106347	0.23251	0.079019	0.060265	0.062476	0.079831933	3.464101615	0.617647547	-49606.492	814319.49	-41042.86	818326.538	6	20	8	36	22	24	67	64	80	99	6	20	8	36	22	24	67	64	80	99
97820	97820	RM0155	RM0164	120	122	158750.6515	0.002746	0.05372	-0.090907	0.087834	-0.03885	-0.035389	0.132785	0.067226891	3.674234614	0.699880483	-49606.492	814319.49	3959.721	664879.1	6	20	8	36	22	24	67	64	80	99	6	20	8	36	22	37	67	68	48	7
97821	97821	RM0155	RM0168	120	123	208422.1797	0.103287	0.117788	0.102472	0.17106	0.022325	0.045909	0.062476	0.075630252	3.464101615	0.638072211	-49606.492	814319.49	155950.772	848758.076	6	20	8	36	22	24	67	64	80	99	6	20	13	16	28	14	65	3	61	18
97822	97822	RM0155	RM0170	120	124	223586.8257	0.025958	-0.003729	-0.082638	-0.006506	-0.017916	-0.037947	0.062476	0.071428571	3.464101615	0.696584098	-49606.492	814319.49	168665.314	862780.684	6	20	8	36	22	24	67	64	80	99	6	20	13	16	28	14	65	3	61	18
97823	97823	RM0155	RM0172	120	125	223586.8257	0.173521	0.01854	0.119481	0.026171	0.071348	0.074377	0.039039	0.075630252	3.391164992	0.646195266	-49606.492	814319.49	168665.314	862780.684	6	20	8	36	22	24	67	64	80	99	6	20	13	16	28	14	65	3	61	18
97824	97824	RM0155	RM0173	120	126	350666.0341	0.084062	-0.020499	0.025126	-0.035419	-0.022626	-0.054576	0.085912	0.075630252	3.535533906	0.690166278	-49606.492	814319.49	286611.562	714699.775	6	20	8	36	22	24	67	64	80	99	6	20	13	37	49	47	18	18	12	96
97825	97825	RM0155	RM0175	120	127	383864.2378	0.025643	0.008271	-0.041787	0.016999	0.06797	0.063583	0.039039	0.079831933	3.391164992	0.671268155	-49606.492	814319.49	310124.431	680358.988	6	20	8	36	22	24	67	64	80	99	6	20	13	37	49	47	18	18	12	96
97826	97826	RM0155	RM0179	120	128	378992.961	0.034499	0.037745	0.001014	0.038468	0.043319	0.028315	0.085912	0.075630252	3.535533906	0.67581421	-49606.492	814319.49	308546.536	690375.66	6	20	8	36	22	24	67	64	80	99	6	20	13	37	49	47	18	18	12	96
97827	97827	RM0155	RM0180	120	129	190922.3743	-0.020421	-0.020237	-0.084725	-0.039673	-0.115739	-0.09281	0.156222	0.067226891	3.741657387	0.732174143	-49606.492	814319.49	26707.513	989326.706	6	20	8	36	22	24	67	64	80	99	6	20	8	36	22	23	25	66	64	46
97828	97828	RM0155	RM0181	120	130	56172.05392	0.018608	-0.016157	-0.061678	-0.019859	0.049851	0.032405	0.085912	0.075630252	3.535533906	0.692474001	-49606.492	814319.49	-19937.762	766621.837	6	20	8	36	22	24	67	64	80	99	6	20	8	36	22	37	67	68	48	7
97829	97829	RM0155	RM0186	120	131	20845.0265	0.285099	0.450587	0.340605	0.612642	0.289554	0.28333	-0.125016	0.096638655	2.828427125	0.452303828	-49606.492	814319.49	-58250.002	795350.967	6	20	8	36	22	24	67	64	80	99	6	20	8	36	22	24	67	64	80	99
97830	97830	RM0155	RM0189	120	132	20845.0265	0.059937	0.038301	-0.041799	0.057733	-0.012651	-0.029463	0.062476	0.071428571	3.464101615	0.679243222	-49606.492	814319.49	-58250.002	795350.967	6	20	8	36	22	24	67	64	80	99	6	20	8	36	22	24	67	64	80	99
97831	97831	RM0155	RM0190	120	133	218720.0831	0.03379	0.021352	-0.063433	0.032605	-0.14084	-0.129071	0.109349	0.067226891	3.605551275	0.709744582	-49606.492	814319.49	164671.114	858178.153	6	20	8	36	22	24	67	64	80	99	6	20	13	16	28	14	65	3	61	18
97832	97832	RM0155	RM0192	120	134	218720.0831	-0.03691	-0.026658	-0.167904	-0.043939	-0.168097	-0.15833	0.179658	0.071428571	3.807886553	0.746299229	-49606.492	814319.49	164671.114	858178.153	6	20	8	36	22	24	67	64	80	99	6	20	13	16	28	14	65	3	61	18
97833	97833	RM0155	RM0193	120	135	93204.67245	0.10884	0.061619	0.029258	0.082119	0.037439	0.018289	0.039039	0.075630252	3.391164992	0.652819715	-49606.492	814319.49	-10421.75	729751.961	6	20	8	36	22	24	67	64	80	99	6	20	8	36	22	37	67	68	48	7
97834	97834	RM0155	RM0197	120	136	383599.602	0.062021	0.012493	-0.05726	0.019442	-0.019817	-0.048915	0.109349	0.075630252	3.605551275	0.691882099	-49606.492	814319.49	308053.699	675654.994	6	20	8	36	22	24	67	64	80	99	6	20	13	37	49	47	18	18	12	96
97835	97835	RM0155	RM0198	120	137	383599.602	0.099939	0.08542	0.185655	0.206129	0.275813	0.281916	-0.054707	0.092436975	3.082207001	0.579129597	-49606.492	814319.49	308053.699	675654.994	6	20	8	36	22	24	67	64	80	99	6	20	13	37	49	47	18	18	12	96
97836	97836	RM0155	RM0199	120	138	357113.8762	0.152262	0.120762	0.126833	0.187321	0.060626	0.066632	0.015603	0.079831933	3.31662479	0.615966101	-49606.492	814319.49	287402.765	696187.863	6	20	8	36	22	24	67	64	80	99	6	20	13	37	49	47	18	18	12	96
97837	97837	RM0155	RM0200	120	139	357113.8762	0.010623	0.028151	-0.047118	0.052927	0.06955	0.063061	0.085912	0.079831933	3.535533906	0.675269941	-49606.492	814319.49	287402.765	696187.863	6	20	8	36	22	24	67	64	80	99	6	20	13	37	49	47	18	18	12	96
97838	97838	RM0155	RM0201	120	140	501992.6148	-0.046332	-0.007532	-0.164176	-0.021324	-0.03511	-0.078962	0.062476	0.079831933	3.464101615	0.707311851	-49606.492	814319.49	-1275.714	314658.884	6	20	8	36	22	24	67	64	80	99	7	7	26	27	44	41	26	37	17	64
97839	97839	RM0155	RM0203	120	141	233394.8806	-0.008777	-0.061453	-0.173651	-0.048209	-0.269362	-0.273197	0.226531	0.058823529	3.937003937	0.7765321	-49606.492	814319.49	177179.302	869468.143	6	20	8	36	22	24	67	64	80	99	6	20	13	16	28	14	65	3	61	18
97840	97840	RM0155	RM0204	120	142	217065.1613	-0.043833	-0.063662	-0.170427	-0.089403	-0.303873	-0.302162	0.273404	0.058823529	4.062019202	0.793613535	-49606.492	814319.49	163527.15	855445.332	6	20	8	36	22	24	67	64	80	99	6	20	13	16	28	14	65	3	61	18
97841	97841	RM0155	RM0205	120	143	217065.1613	-0.069866	-0.075765	-0.289554	-0.128479	-0.362864	-0.361327	0.226531	0.054621849	3.937003937	0.809887591	-49606.492	814319.49	163527.15	855445.332	6	20	8	36	22	24	67	64	80	99	6	20	13	16	28	14	65	3	61	18
97842	97842	RM0155	RM0206	120	144	55018.8345	0.052357	0.030448	0.020006	0.033337	0.015329	0.00482	0.109349	0.071428571	3.605551275	0.683689579	-49606.492	814319.49	-19021.286	768585.287	6	20	8	36	22	24	67	64	80	99	6	20	8	36	22	37	67	68	48	7
97844	97844	RM0155	RM0209	120	146	19984.0935	-0.054401	-0.061658	-0.199686	-0.122033	-0.182793	-0.195635	0.156222	0.067226891	3.741657387	0.762788815	-49606.492	814319.49	-42162.828	795773.443	6	20	8	36	22	24	67	64	80	99	6	20	8	36	22	24	67	64	80	99
97845	97845	RM0155	RM0210	120	147	55018.8345	0.034475	0.013813	-0.014916	0.0157	-0.032233	-0.073856	0.132785	0.071428571	3.674234614	0.701343831	-49606.492	814319.49	-19021.286	768585.287	6	20	8	36	22	24	67	64	80	99	6	20	8	36	22	37	67	68	48	7
97846	97846	RM0155	RM0211	120	148	137163.2404	0.142114	0.172941	0.169628	0.196107	0.122316	0.144781	-0.054707	0.092436975	3.082207001	0.578075088	-49606.492	814319.49	86902.193	827703.564	6	20	8	36	22	24	67	64	80	99	6	20	13	16	28	23	25	3	36	46
97847	97847	RM0155	RM0212	120	149	137163.2404	-0.013033	0.080199	-0.101115	0.088314	-0.091491	-0.129695	0.156222	0.067226891	3.741657387	0.709381849	-49606.492	814319.49	86902.193	827703.564	6	20	8	36	22	24	67	64	80	99	6	20	13	16	28	23	25	3	36	46
97848	97848	RM0155	RM0214	120	150	274125.1557	0.043526	0.043829	-0.053587	0.081113	-0.214831	-0.197342	0.109349	0.067226891	3.605551275	0.708692976	-49606.492	814319.49	202898.636	921023.573	6	20	8	36	22	24	67	64	80	99	6	20	13	16	28	14	65	3	61	18
97849	97849	RM0155	RM0215	120	151	217065.1613	0.047559	0.000662	-0.030377	0.00129	-0.052284	-0.054856	0.085912	0.071428571	3.535533906	0.696404411	-49606.492	814319.49	163527.15	855445.332	6	20	8	36	22	24	67	64	80	99	6	20	13	16	28	14	65	3	61	18
97850	97850	RM0155	RM0216	120	152	383599.602	0.105027	0.049688	0.11009	0.124685	0.214201	0.219708	-0.03127	0.084033613	3.16227766	0.610320001	-49606.492	814319.49	308053.699	675654.994	6	20	8	36	22	24	67	64	80	99	6	20	13	37	49	47	18	18	12	96
97851	97851	RM0155	RM0217	120	153	310112.7007	0.114788	0.063951	0.052085	0.121627	0.078532	0.03146	0.062476	0.075630252	3.464101615	0.648798313	-49606.492	814319.49	250724.112	737044.556	6	20	8	36	22	24	67	64	80	99	6	20	13	37	49	47	18	18	12	96
97853	97853	RM0155	RM0221	120	155	472279.0103	0.071317	0.193426	-0.027334	0.257231	0.023285	-0.009905	0.109349	0.075630252	3.605551275	0.642098909	-49606.492	814319.49	422605.831	806383.145	6	20	8	36	22	24	67	64	80	99	6	20	13	37	42	55	18	16	76	55
97856	97856	RM0155	RM0224	120	158	403260.982	0.006073	0.000291	-0.117655	0.000416	-0.202602	-0.256082	0.109349	0.075630252	3.605551275	0.724361392	-49606.492	814319.49	-377832.094	580038.945	6	20	8	36	22	24	67	64	80	99	2	6	27	17	40	9	29	34	10	38
97857	97857	RM0155	RM0227	120	159	717520.8784	0.046213	0.059674	-0.035052	0.109215	0.008235	0.002313	0.062476	0.075630252	3.464101615	0.667819833	-49606.492	814319.49	-636992.534	402234.731	6	20	8	36	22	24	67	64	80	99	2	6	27	3	23	12	52	25	67	81
97858	97858	RM0155	RM0239	120	160	785584.8384	-0.076712	-0.076133	-0.162101	-0.08583	-0.233817	-0.186114	0.179658	0.058823529	3.807886553	0.774816926	-49606.492	814319.49	3910.855	30559.685	6	20	8	36	22	24	67	64	80	99	3	10	16	7	50	21	15	19	35	15
97859	97859	RM0155	RM0240	120	161	633399.8055	0.040811	0.049365	-0.041205	0.085152	-0.084789	-0.08223	0.062476	0.075630252	3.464101615	0.680955759	-49606.492	814319.49	-467754.745	338559.727	6	20	8	36	22	24	67	64	80	99	2	6	27	3	26	30	6	62	67	30
97860	97860	RM0155	RM0244	120	162	583808.6237	-0.072459	-0.072738	-0.294413	-0.098626	-0.295338	-0.328925	0.179658	0.058823529	3.807886553	0.792567713	-49606.492	814319.49	-512256.062	458246.626	6	20	8	36	22	24	67	64	80	99	2	6	27	3	26	12	6	25	67	30
97861	97861	RM0155	RM0245	120	163	792674.2935	0.075206	0.016584	0.058655	0.028743	0.001988	0.025009	0.062476	0.075630252	3.464101615	0.670378163	-49606.492	814319.49	-822330.525	991039.903	6	20	8	36	22	24	67	64	80	99	4	5	20	38	12	26	55	7	28	57
97862	97862	RM0155	RM0246	120	164	641575.5622	0.064149	-0.001848	0.029902	-0.003635	-0.157079	-0.131198	0.109349	0.075630252	3.605551275	0.701582579	-49606.492	814319.49	-497980.737	355429.81	6	20	8	36	22	24	67	64	80	99	2	6	27	3	26	30	6	62	67	30
97863	97863	RM0155	RM0250	120	165	671250.203	-0.063628	-0.032981	-0.294621	-0.049642	-0.251558	-0.311027	0.203095	0.06302521	3.872983346	0.779639082	-49606.492	814319.49	-720589.191	833268.175	6	20	8	36	22	24	67	64	80	99	4	4	20	38	19	54	37	53	81	37
97864	97864	RM0155	RM0253	120	166	660960.3983	-0.054499	-0.0379	-0.220972	-0.059927	-0.371541	-0.383829	0.296841	0.054621849	4.123105626	0.806066537	-49606.492	814319.49	-330154.325	215853.483	6	20	8	36	22	24	67	64	80	99	2	6	27	18	9	22	57	28	60	53
97865	97865	RM0155	RM0260	120	167	154013.5024	0.057002	-0.007339	-0.010459	-0.011955	0.089412	0.085965	-0.007834	0.079831933	3.240370349	0.66044336	-49606.492	814319.49	-122914.827	949767.07	6	20	8	36	22	24	67	64	80	99	6	20	8	40	14	13	59	10	74	33
97866	97866	RM0155	RM0262	120	168	282504.5134	0.038165	0.006462	-0.077922	0.009794	-0.214895	-0.236173	0.132785	0.067226891	3.674234614	0.726684233	-49606.492	814319.49	-222347.848	590781.52	6	20	8	36	22	24	67	64	80	99	2	6	27	6	17	38	70	59	79	31
97867	97867	RM0155	RM0263	120	169	119186.941	0.150672	0.189569	0.209069	0.338173	0.174667	0.180233	-0.10158	0.092436975	2.915475947	0.55007641	-49606.492	814319.49	-137588.561	733916.241	6	20	8	36	22	24	67	64	80	99	6	20	8	6	17	34	70	31	32	31
97868	97868	RM0155	RM0270	120	170	487124.9572	-0.052741	-0.057659	-0.227356	-0.108277	-0.088429	-0.134179	0.203095	0.067226891	3.872983346	0.761861802	-49606.492	814319.49	-390300.051	466154.841	6	20	8	36	22	24	67	64	80	99	2	6	27	17	26	31	6	62	67	30
97869	97869	RM0155	RM0274	120	171	569584.889	0.017136	-0.01007	-0.128375	-0.011691	-0.007245	-0.051225	0.109349	0.071428571	3.605551275	0.708966497	-49606.492	814319.49	-87282.007	245982.001	6	20	8	36	22	24	67	64	80	99	7	7	26	27	15	10	5	4	3	68
97870	97870	RM0155	RM0275	120	172	338479.5612	-0.06289	-0.0595	-0.157081	-0.052324	-0.240885	-0.244828	0.156222	0.06302521	3.741657387	0.764807269	-49606.492	814319.49	-372288.599	712120.316	6	20	8	36	22	24	67	64	80	99	2	6	27	2	40	9	29	34	10	38
97871	97871	RM0155	RM0276	120	173	476872.7186	-0.074661	-0.074215	-0.240683	-0.1152	-0.160463	-0.213846	0.179658	0.06302521	3.807886553	0.775260498	-49606.492	814319.49	-319863.67	421421.733	6	20	8	36	22	24	67	64	80	99	2	6	27	17	18	31	38	54	44	67
97872	97872	RM0155	RM0278	120	174	622807.3028	-0.073483	-0.018703	-0.305386	-0.044264	-0.179633	-0.236621	0.132785	0.071428571	3.674234614	0.754290352	-49606.492	814319.49	673.333	193545.074	6	20	8	36	22	24	67	64	80	99	7	7	26	27	50	2	40	69	77	70
97873	97873	RM0155	RM0280	120	175	375742.9612	-0.018126	-0.009965	-0.159982	-0.01565	-0.10991	-0.147351	0.085912	0.071428571	3.535533906	0.721305741	-49606.492	814319.49	-318106.897	551469.142	6	20	8	36	22	24	67	64	80	99	2	6	27	17	40	9	29	34	10	38
97874	97874	RM0155	RM0282	120	176	320225.1173	0.00321	-0.020311	-0.129502	-0.028435	-0.106598	-0.159284	0.085912	0.071428571	3.535533906	0.720065176	-49606.492	814319.49	-315594.604	636009.507	6	20	8	36	22	24	67	64	80	99	2	6	27	17	40	9	29	34	10	38
97875	97875	RM0155	RM0283	120	177	499114.6197	-0.008609	-0.027715	-0.120078	-0.044737	0.056254	0.01118	0.085912	0.075630252	3.535533906	0.702932914	-49606.492	814319.49	-300716.047	382973.463	6	20	8	36	22	24	67	64	80	99	2	6	27	18	18	31	38	54	44	67
97876	97876	RM0155	RM0284	120	178	812320.0218	0.080927	0.210783	0.022416	0.30097	-0.013537	-0.046252	0.085912	0.075630252	3.535533906	0.63269024	-49606.492	814319.49	-825083.986	1056184.068	6	20	8	36	22	24	67	64	80	99	4	5	20	38	12	26	55	7	42	57
97877	97877	RM0155	RM0286	120	179	584928.2155	0.043869	0.020307	-0.011988	0.030604	-0.060767	-0.053364	0.085912	0.075630252	3.535533906	0.688038384	-49606.492	814319.49	-401778.831	347290.946	6	20	8	36	22	24	67	64	80	99	2	6	27	3	26	30	6	62	67	30
97878	97878	RM0155	RM0289	120	180	158295.5575	0.126653	0.124099	0.166287	0.249393	0.136211	0.122281	-0.007834	0.088235294	3.240370349	0.594865962	-49606.492	814319.49	-205011.154	844433.848	6	20	8	36	22	24	67	64	80	99	6	20	8	40	14	13	59	10	49	33
97880	97880	RM0155	RM0291	120	182	579629.5811	0.04903	0.002647	-0.031899	0.005527	-0.092304	-0.127761	0.062476	0.075630252	3.464101615	0.694556112	-49606.492	814319.49	-56009.668	234725.278	6	20	8	36	22	24	67	64	80	99	7	7	26	27	15	10	5	4	3	68
97881	97881	RM0155	RM0293	120	183	677247.2155	0.043155	0.07537	0.012016	0.135872	-0.095535	-0.042873	0.109349	0.071428571	3.605551275	0.679542509	-49606.492	814319.49	-279471.108	177274.712	6	20	8	36	22	24	67	64	80	99	9	7	11	18	9	22	57	28	60	53
97882	97882	RM0155	RM0294	120	184	229179.3628	0.003406	-0.014579	-0.062975	-0.034546	-0.068613	-0.064358	0.062476	0.071428571	3.464101615	0.705412685	-49606.492	814319.49	-178768.052	625003.691	6	20	8	36	22	24	67	64	80	99	2	6	8	6	17	38	70	59	79	31
97883	97883	RM0155	RM0295	120	185	252327.3658	0.009718	-0.021326	-0.142958	-0.035005	-0.258843	-0.248436	0.179658	0.06302521	3.807886553	0.753916921	-49606.492	814319.49	-267251.726	941989.579	6	20	8	36	22	24	67	64	80	99	6	20	8	40	14	13	59	50	74	71
97884	97884	RM0155	RM0297	120	186	493748.7832	0.064981	0.022963	0.012239	0.029803	-0.178485	-0.149937	0.179658	0.067226891	3.807886553	0.715836008	-49606.492	814319.49	-472435.477	559361.63	6	20	8	36	22	24	67	64	80	99	2	6	27	2	40	9	29	34	10	38
97885	97885	RM0155	RM0298	120	187	554261.9346	-0.039307	0.012553	-0.191963	0.018829	-0.253828	-0.265978	0.132785	0.067226891	3.674234614	0.74363957	-49606.492	814319.49	-97393.452	262121.429	6	20	8	36	22	24	67	64	80	99	7	7	26	27	15	10	5	4	3	68
97886	97886	RM0155	RM0299	120	188	595822.1179	-0.047943	-0.008696	-0.191272	-0.019384	-0.20028	-0.222617	0.156222	0.071428571	3.741657387	0.74581383	-49606.492	814319.49	-341743.166	295031.362	6	20	8	36	22	24	67	64	80	99	2	6	27	18	9	44	57	28	60	53
97887	97887	RM0155	RM0301	120	189	500611.6161	0.044546	0.010524	-0.069279	0.018265	-0.163371	-0.168876	0.156222	0.067226891	3.741657387	0.721901937	-49606.492	814319.49	-251324.818	356147.353	6	20	8	36	22	24	67	64	80	99	2	6	27	18	18	56	38	54	44	67
97888	97888	RM0155	RM0302	120	190	582079.7134	-0.058176	-0.023038	-0.245968	-0.055249	-0.100451	-0.161076	0.179658	0.071428571	3.807886553	0.750000786	-49606.492	814319.49	-431197.45	374768.431	6	20	8	36	22	24	67	64	80	99	2	6	27	3	26	30	6	62	67	30
97889	97889	RM0155	RM0303	120	191	576242.3046	-0.010783	0.050839	-0.134263	0.076882	-0.283549	-0.293306	0.203095	0.06302521	3.872983346	0.744486046	-49606.492	814319.49	-538375.011	509097.393	6	20	8	36	22	24	67	64	80	99	2	6	27	3	26	12	6	25	67	30
97890	97890	RM0155	RM0304	120	192	545626.4194	0.077946	0.151836	0.019351	0.118437	0.01061	-0.004503	0.062476	0.079831933	3.464101615	0.644204659	-49606.492	814319.49	-152947.589	278568.795	6	20	8	36	22	24	67	64	80	99	7	7	26	27	15	10	5	4	39	68
97891	97891	RM0155	RM0305	120	193	141507.557	0.086851	0.154375	0.049131	0.316662	0.108726	0.104948	-0.03127	0.084033613	3.16227766	0.598345315	-49606.492	814319.49	-115310.376	688990.37	6	20	8	36	22	24	67	64	80	99	6	20	8	6	17	34	70	31	32	31
97892	97892	RM0155	RM0307	120	194	311228.241	0.084841	0.137239	-0.036083	0.186918	-0.270594	-0.266004	0.109349	0.06302521	3.605551275	0.691685825	-49606.492	814319.49	-354256.972	750671.214	6	20	8	36	22	24	67	64	80	99	2	6	8	2	40	9	29	34	10	38
97893	97893	RM0155	RM0308	120	195	160995.6456	0.039147	0.022885	-0.066055	0.04069	-0.100473	-0.093931	0.062476	0.071428571	3.464101615	0.694073221	-49606.492	814319.49	-175957.023	714544.036	6	20	8	36	22	24	67	64	80	99	6	20	8	6	17	34	70	31	32	31
97894	97894	RM0155	RM0309	120	196	627592.5782	0.085502	0.209075	0.067859	0.305278	0.188329	0.124384	-0.007834	0.088235294	3.240370349	0.585924925	-49606.492	814319.49	-432017.138	316690.57	6	20	8	36	22	24	67	64	80	99	2	6	27	3	26	30	6	62	67	30
97895	97895	RM0155	RM0310	120	197	586672.4285	0.04311	-0.034223	-0.051174	-0.061409	-0.078273	-0.062035	0.132785	0.067226891	3.674234614	0.719732781	-49606.492	814319.49	-207510.02	249296.469	6	20	8	36	22	24	67	64	80	99	7	7	26	18	15	10	5	4	39	53
97896	97896	RM0155	RM0311	120	198	768286.5522	0.099568	-0.013279	0.037262	-0.019259	-0.030871	-0.026861	0.109349	0.071428571	3.605551275	0.691492872	-49606.492	814319.49	-35494.51	46162.554	6	20	8	36	22	24	67	64	80	99	3	10	16	7	50	2	40	19	35	15
97897	97897	RM0155	RM0314	120	199	115826.2748	0.103511	0.031019	0.12815	0.083497	0.238914	0.159792	-0.03127	0.088235294	3.16227766	0.613637281	-49606.492	814319.49	-133178.953	894515.311	6	20	8	36	22	24	67	64	80	99	6	20	8	40	14	13	59	10	74	33
97898	97898	RM0155	RM0317	120	200	152058.7093	0.127876	0.034763	0.211772	0.052701	0.26438	0.294349	-0.054707	0.088235294	3.082207001	0.595762691	-49606.492	814319.49	-138613.653	937606.052	6	20	8	36	22	24	67	64	80	99	6	20	8	40	14	13	59	10	74	33
97899	97899	RM0155	RM0318	120	201	229179.3628	-0.000704	0.024711	-0.035967	0.045494	-0.008584	0.033712	0.085912	0.071428571	3.535533906	0.688757256	-49606.492	814319.49	-178768.052	625003.691	6	20	8	36	22	24	67	64	80	99	2	6	8	6	17	38	70	59	79	31
97900	97900	RM0155	RM0320	120	202	426789.4719	0.060594	-0.001113	-0.037154	-0.00133	-0.083543	-0.10786	0.109349	0.071428571	3.605551275	0.703754653	-49606.492	814319.49	-451025.563	669364.384	6	20	8	36	22	24	67	64	80	99	2	6	27	2	40	9	29	34	10	38
97901	97901	RM0155	RM0321	120	203	692211.0614	0.014904	0.014704	-0.096624	0.015009	-0.122913	-0.104721	0.156222	0.067226891	3.741657387	0.721022177	-49606.492	814319.49	-730062.831	941344.386	6	20	8	36	22	24	67	64	80	99	4	5	20	38	19	54	37	53	81	37
97902	97902	RM0155	RM0324	120	204	697657.7844	0.021803	-0.03095	-0.105294	-0.040281	-0.166335	-0.189209	0.203095	0.06302521	3.872983346	0.748080953	-49606.492	814319.49	-735389.163	686145.732	6	20	8	36	22	24	67	64	80	99	4	4	20	15	7	18	64	67	6	69
97903	97903	RM0155	RM0325	120	205	115826.2748	0.066106	0.067612	0.027713	0.126862	-0.061907	-0.035788	0.039039	0.071428571	3.391164992	0.664629288	-49606.492	814319.49	-133178.953	894515.311	6	20	8	36	22	24	67	64	80	99	6	20	8	40	14	13	59	10	74	33
97904	97904	RM0155	RM0326	120	206	375742.9612	0.152189	0.111395	0.113926	0.12966	0.049471	0.038313	-0.007834	0.079831933	3.240370349	0.620223246	-49606.492	814319.49	-318106.897	551469.142	6	20	8	36	22	24	67	64	80	99	2	6	27	17	40	9	29	34	10	38
97905	97905	RM0155	RM0327	120	207	595822.1179	-0.000435	0.02267	-0.076925	0.049587	-0.103546	-0.111391	0.109349	0.071428571	3.605551275	0.706924185	-49606.492	814319.49	-341743.166	295031.362	6	20	8	36	22	24	67	64	80	99	2	6	27	18	9	44	57	28	60	53
97906	97906	RM0155	RM0328	120	208	152058.7093	-0.001633	-0.022618	-0.127088	-0.042495	-0.056317	-0.131094	0.109349	0.075630252	3.605551275	0.718286552	-49606.492	814319.49	-138613.653	937606.052	6	20	8	36	22	24	67	64	80	99	6	20	8	40	14	13	59	10	74	33
97907	97907	RM0155	RM0329	120	209	229179.3628	-0.077502	0.175366	-0.308088	0.189806	-0.419349	-0.419666	0.320277	0.050420168	4.183300133	0.775947183	-49606.492	814319.49	-178768.052	625003.691	6	20	8	36	22	24	67	64	80	99	2	6	8	6	17	38	70	59	79	31
97908	97908	RM0155	RM0330	120	210	686201.4871	0.050939	0.0063	-0.019096	0.007761	-0.218897	-0.152517	0.179658	0.058823529	3.807886553	0.731684982	-49606.492	814319.49	-625572.518	441310.619	6	20	8	36	22	24	67	64	80	99	2	6	27	3	23	12	52	25	67	81
97909	97909	RM0155	RM0331	120	211	426789.4719	0.017155	-0.011317	-0.094274	-0.020756	-0.003169	0.003275	0.062476	0.075630252	3.464101615	0.694277164	-49606.492	814319.49	-451025.563	669364.384	6	20	8	36	22	24	67	64	80	99	2	6	27	2	40	9	29	34	10	38
97910	97910	RM0155	RM0332	120	212	692211.0614	-0.031776	0.067242	-0.137645	0.058536	-0.153432	-0.135686	0.179658	0.067226891	3.807886553	0.72451504	-49606.492	814319.49	-730062.831	941344.386	6	20	8	36	22	24	67	64	80	99	4	5	20	38	19	54	37	53	81	37
97911	97911	RM0155	RM0333	120	213	154013.5024	0.00825	-0.000554	-0.049802	-0.001155	-0.001112	-0.012091	0.085912	0.079831933	3.535533906	0.691029507	-49606.492	814319.49	-122914.827	949767.07	6	20	8	36	22	24	67	64	80	99	6	20	8	40	14	13	59	10	74	33
97912	97912	RM0155	RM0343	120	214	401023.38	-0.004398	0.039775	-0.092398	0.034581	-0.147135	-0.153212	0.156222	0.067226891	3.741657387	0.721588189	-49606.492	814319.49	-383440.207	592115.075	6	20	8	36	22	24	67	64	80	99	2	6	27	17	40	9	29	34	10	38
97913	97913	RM0155	RM0344	120	215	372973.3967	0.032049	0.047968	-0.036232	0.088893	-0.085424	-0.035346	0.156222	0.075630252	3.741657387	0.693935891	-49606.492	814319.49	-358208.483	604858.358	6	20	8	36	22	24	67	64	80	99	2	6	27	17	40	9	29	34	10	38
97914	97914	RM0155	RM0348	120	216	692288.6158	0.035278	0.003604	-0.011723	0.008962	0.069619	0.104304	0.015603	0.079831933	3.31662479	0.663794374	-49606.492	814319.49	-369499.105	200371.411	6	20	8	36	22	24	67	64	80	99	9	6	27	18	9	22	57	28	60	53
97915	97915	RM0155	RM0349	120	217	692288.6158	0.038169	-0.01932	-0.007958	-0.039917	0.029042	-0.010931	0.015603	0.084033613	3.31662479	0.674711964	-49606.492	814319.49	-369499.105	200371.411	6	20	8	36	22	24	67	64	80	99	9	6	27	18	9	22	57	28	60	53
97916	97916	RM0155	RM0350	120	218	650669.6699	-0.08611	-0.061738	-0.300261	-0.097815	-0.414386	-0.402305	0.36715	0.050420168	4.301162634	0.836675297	-49606.492	814319.49	-501355.277	346031.059	6	20	8	36	22	24	67	64	80	99	2	6	27	3	26	30	6	62	67	30
97917	97917	RM0155	RM0351	120	219	635595.6447	-0.090631	-0.051519	-0.263112	-0.115943	-0.234083	-0.228684	0.179658	0.06302521	3.807886553	0.779529354	-49606.492	814319.49	-386177.065	275151.545	6	20	8	36	22	24	67	64	80	99	2	6	27	18	9	44	57	28	60	53
97918	97918	RM0155	RM0352	120	220	565802.6355	-0.017681	-0.032333	-0.047597	-0.05379	-0.005593	0.013074	0.109349	0.075630252	3.605551275	0.707891598	-49606.492	814319.49	-404632.714	373764.154	6	20	8	36	22	24	67	64	80	99	2	6	27	3	26	30	6	62	67	30
97919	97919	RM0155	RM0353	120	221	543450.2182	0.091523	0.197755	0.052314	0.2468	0.067863	0.076372	0.062476	0.088235294	3.464101615	0.611840271	-49606.492	814319.49	-401005.048	399762.866	6	20	8	36	22	24	67	64	80	99	2	6	27	3	26	30	6	62	67	30
97920	97920	RM0155	RM0354	120	222	693831.649	0.058302	-0.019111	0.001957	-0.032495	-0.021283	-0.015437	0.085912	0.075630252	3.535533906	0.691858886	-49606.492	814319.49	-565587.427	350459.563	6	20	8	36	22	24	67	64	80	99	2	6	27	3	26	12	6	25	67	30
97921	97921	RM0155	RM0355	120	223	666982.9056	-0.088136	-0.0801	-0.272229	-0.077444	-0.320862	-0.334848	0.203095	0.06302521	3.872983346	0.794617371	-49606.492	814319.49	-656821.884	538356.333	6	20	8	36	22	24	67	64	80	99	4	4	20	15	23	25	52	26	6	81
97922	97922	RM0155	RM0356	120	224	586480.5446	0.038242	0.022965	-0.094164	0.020836	-0.266055	-0.288122	0.179658	0.06302521	3.807886553	0.740058414	-49606.492	814319.49	-635960.031	826524.262	6	20	8	36	22	24	67	64	80	99	4	4	20	38	19	54	37	53	81	37
97923	97923	RM0155	RM0357	120	225	586480.5446	0.000617	-0.025698	-0.025319	-0.07688	0.088276	0.047557	0.039039	0.079831933	3.391164992	0.684353811	-49606.492	814319.49	-635960.031	826524.262	6	20	8	36	22	24	67	64	80	99	4	4	20	38	19	54	37	53	81	37
97924	97924	RM0155	RM0358	120	226	586480.5446	0.023001	-0.035013	-0.116032	-0.059698	-0.292892	-0.308911	0.132785	0.067226891	3.674234614	0.749036347	-49606.492	814319.49	-635960.031	826524.262	6	20	8	36	22	24	67	64	80	99	4	4	20	38	19	54	37	53	81	37
97925	97925	RM0155	RM0359	120	227	586480.5446	0.037851	0.013867	-0.00837	0.023923	0.057956	0.055415	0.015603	0.075630252	3.31662479	0.667047779	-49606.492	814319.49	-635960.031	826524.262	6	20	8	36	22	24	67	64	80	99	4	4	20	38	19	54	37	53	81	37
97926	97926	RM0155	RM0360	120	228	678645.64	-0.111768	-0.094579	-0.288554	-0.088575	-0.418623	-0.381604	0.226531	0.050420168	3.937003937	0.821483946	-49606.492	814319.49	-728234.168	819257.309	6	20	8	36	22	24	67	64	80	99	4	4	20	38	19	54	37	53	81	37
97927	97927	RM0155	RM0363	120	229	535405.1273	-0.098684	-0.042214	-0.217147	-0.108794	-0.091916	-0.058475	0.226531	0.06302521	3.937003937	0.767207648	-49606.492	814319.49	-88405.487	280322.029	6	20	8	36	22	24	67	64	80	99	7	7	26	27	15	10	5	4	3	68
97928	97928	RM0155	RM0364	120	230	500528.1356	-0.038308	-0.003417	-0.194725	-0.005606	-0.266855	-0.267208	0.179658	0.06302521	3.807886553	0.758840783	-49606.492	814319.49	-192126.959	334510.85	6	20	8	36	22	24	67	64	80	99	7	7	26	18	18	56	38	54	39	67
97929	97929	RM0155	RM0365	120	231	580801.4227	0.002913	0.067236	-0.09719	0.131127	-0.133396	-0.153278	0.109349	0.071428571	3.605551275	0.699176326	-49606.492	814319.49	-274859.923	278977.371	6	20	8	36	22	24	67	64	80	99	2	6	27	18	9	44	57	28	60	53
97930	97930	RM0155	RM0366	120	232	590240.8256	0.181598	0.063519	0.202427	0.112425	0.029163	0.092061	0.015603	0.079831933	3.31662479	0.622329351	-49606.492	814319.49	-275132.874	268863.641	6	20	8	36	22	24	67	64	80	99	2	6	27	18	9	44	57	28	60	53
97931	97931	RM0155	RM0367	120	233	467243.3165	0.018891	-0.007955	-0.156845	-0.014703	-0.245058	-0.266342	0.179658	0.06302521	3.807886553	0.750533008	-49606.492	814319.49	-223075.717	380470.732	6	20	8	36	22	24	67	64	80	99	2	6	27	18	18	56	38	54	44	67
97932	97932	RM0155	RM0368	120	234	588448.0679	0.172522	0.076344	0.188508	0.124875	0.065209	0.111049	0.062476	0.084033613	3.464101615	0.622965411	-49606.492	814319.49	-364715.27	317351.094	6	20	8	36	22	24	67	64	80	99	2	6	27	18	9	44	57	28	60	53
97933	97933	RM0155	RM0369	120	235	105816.9326	0.088539	0.027347	0.071173	0.066065	0.118471	0.12665	-0.007834	0.079831933	3.240370349	0.63834291	-49606.492	814319.49	-153028.78	836703.716	6	20	8	36	22	24	67	64	80	99	6	20	8	40	14	13	59	10	49	33
97934	97934	RM0155	RM0370	120	236	105816.9326	-0.062355	0.100831	-0.29288	0.142988	-0.244566	-0.285499	0.203095	0.054621849	3.872983346	0.7512431	-49606.492	814319.49	-153028.78	836703.716	6	20	8	36	22	24	67	64	80	99	6	20	8	40	14	13	59	10	49	33
97935	97935	RM0155	RM0371	120	237	105816.9326	0.029435	-0.015582	-0.045273	-0.022206	0.035452	0.024912	0.109349	0.075630252	3.605551275	0.695235557	-49606.492	814319.49	-153028.78	836703.716	6	20	8	36	22	24	67	64	80	99	6	20	8	40	14	13	59	10	49	33
97936	97936	RM0155	RM0372	120	238	152058.7093	-0.068663	-0.041223	-0.235311	-0.061539	-0.277552	-0.259134	0.226531	0.058823529	3.937003937	0.784298269	-49606.492	814319.49	-138613.653	937606.052	6	20	8	36	22	24	67	64	80	99	6	20	8	40	14	13	59	10	74	33
97937	97937	RM0155	RM0373	120	239	152058.7093	0.083936	0.063213	0.024805	0.082611	0.14843	0.126347	-0.007834	0.088235294	3.240370349	0.62719275	-49606.492	814319.49	-138613.653	937606.052	6	20	8	36	22	24	67	64	80	99	6	20	8	40	14	13	59	10	74	33
97938	97938	RM0155	RM0375	120	240	152058.7093	-0.050344	0.000547	-0.183273	0.001112	-0.081576	-0.077034	0.179658	0.06302521	3.807886553	0.739413261	-49606.492	814319.49	-138613.653	937606.052	6	20	8	36	22	24	67	64	80	99	6	20	8	40	14	13	59	10	74	33
97939	97939	RM0155	RM0377	120	241	99435.01154	0.076063	0.025885	0.120365	0.062373	0.063645	0.053155	-0.007834	0.084033613	3.240370349	0.640737674	-49606.492	814319.49	-144169.341	783575.562	6	20	8	36	22	24	67	64	80	99	6	20	8	40	14	34	59	31	49	33
97940	97940	RM0155	RM0378	120	242	145338.61	-0.030798	-0.009329	-0.097881	-0.015109	0.051024	0.049351	0.085912	0.075630252	3.535533906	0.697723712	-49606.492	814319.49	-154803.679	714035.576	6	20	8	36	22	24	67	64	80	99	6	20	8	6	17	34	70	31	32	31
97941	97941	RM0155	RM0379	120	243	139279.4281	0.013436	-0.022685	-0.067659	-0.032527	-0.034776	-0.024118	0.085912	0.075630252	3.535533906	0.702385157	-49606.492	814319.49	-87007.623	680155.73	6	20	8	36	22	24	67	64	80	99	6	20	8	6	17	34	70	31	32	31
97942	97942	RM0155	RM0380	120	244	229179.3628	-0.009025	0.009327	-0.097036	0.013356	-0.220748	-0.161595	0.156222	0.058823529	3.741657387	0.738830225	-49606.492	814319.49	-178768.052	625003.691	6	20	8	36	22	24	67	64	80	99	2	6	8	6	17	38	70	59	79	31
97943	97943	RM0155	RM0381	120	245	229179.3628	0.006782	-0.045483	-0.067353	-0.079927	0.036659	-0.00461	0.039039	0.079831933	3.391164992	0.694410172	-49606.492	814319.49	-178768.052	625003.691	6	20	8	36	22	24	67	64	80	99	2	6	8	6	17	38	70	59	79	31
97944	97944	RM0155	RM0382	120	246	320225.1173	0.089014	0.047465	-0.011253	0.051808	0.035424	0.019316	0.062476	0.075630252	3.464101615	0.665277431	-49606.492	814319.49	-315594.604	636009.507	6	20	8	36	22	24	67	64	80	99	2	6	27	17	40	9	29	34	10	38
97945	97945	RM0155	RM0383	120	247	332494.3503	0.005437	-0.042178	-0.176794	-0.072456	-0.2717	-0.323996	0.156222	0.06302521	3.741657387	0.762830553	-49606.492	814319.49	-323879.684	626365.482	6	20	8	36	22	24	67	64	80	99	2	6	27	17	40	9	29	34	10	38
97946	97946	RM0155	RM0384	120	248	410406.9658	0.052333	-0.013678	0.054269	-0.036041	0.046761	0.039894	0.015603	0.079831933	3.31662479	0.668263806	-49606.492	814319.49	-273160.814	470143.165	6	20	8	36	22	24	67	64	80	99	2	6	27	17	18	31	38	54	44	67
97947	97947	RM0155	RM0385	120	249	480989.5958	-0.060374	-0.045532	-0.221828	-0.089229	-0.165545	-0.2413	0.179658	0.071428571	3.807886553	0.761900011	-49606.492	814319.49	-270363.624	386982.059	6	20	8	36	22	24	67	64	80	99	2	6	27	18	18	56	38	54	44	67
97948	97948	RM0155	RM0387	120	250	383479.3886	-0.007924	-0.022036	-0.202192	-0.027778	-0.245569	-0.244399	0.203095	0.054621849	3.872983346	0.767869759	-49606.492	814319.49	-150545.516	444363.067	6	20	8	36	22	24	67	64	80	99	7	7	26	17	18	56	38	54	44	67
97949	97949	RM0155	RM0388	120	251	498312.8853	0.184656	0.128165	0.274506	0.282667	0.341413	0.346793	-0.054707	0.096638655	3.082207001	0.543403883	-49606.492	814319.49	-84609.932	317237.514	6	20	8	36	22	24	67	64	80	99	7	7	26	27	37	1	8	14	15	68
97951	97951	RM0155	RM0392	120	253	726172.9911	0.014684	-0.01788	-0.048842	-0.039975	-0.033834	-0.078344	0.062476	0.079831933	3.464101615	0.696783765	-49606.492	814319.49	-48142.321	88147.975	6	20	8	36	22	24	67	64	80	99	7	10	16	7	50	2	40	19	35	15
97952	97952	RM0155	RM0396	120	254	544687.0323	-0.091561	-0.037508	-0.29406	-0.083905	-0.127414	-0.206011	0.179658	0.06302521	3.807886553	0.77052965	-49606.492	814319.49	-63248.957	269803.332	6	20	8	36	22	24	67	64	80	99	7	7	26	27	37	1	8	14	3	68
97953	97953	RM0155	RM0397	120	255	889867.6818	-0.11304	-0.062011	-0.200765	-0.142564	-0.38066	-0.379857	0.296841	0.058823529	4.123105626	0.817714588	-49606.492	814319.49	-296358.946	-40652.859	6	20	8	36	22	24	67	64	80	99	9	8	11	9	36	6	51	77	54	45
97954	97954	RM0155	RM0399	120	256	556477.5155	0.038731	0.030853	-0.025304	0.070217	0.032794	0.008431	0.039039	0.075630252	3.391164992	0.669681313	-49606.492	814319.49	-495416.905	481272.495	6	20	8	36	22	24	67	64	80	99	2	6	27	3	26	12	6	25	67	30
97955	97955	RM0155	RM0400	120	257	527338.7596	0.007663	0.215193	-0.115745	0.293361	-0.071455	-0.046328	0.109349	0.071428571	3.605551275	0.658284578	-49606.492	814319.49	-575091.84	770145.783	6	20	8	36	22	24	67	64	80	99	4	4	20	2	19	54	37	53	81	37
97956	97956	RM0155	RM0401	120	258	579571.0159	-0.045986	-0.083959	-0.237225	-0.110118	-0.447572	-0.422157	0.296841	0.050420168	4.123105626	0.825249837	-49606.492	814319.49	-614241.222	945048.921	6	20	8	36	22	24	67	64	80	99	4	5	20	38	19	54	37	53	81	37
97957	97957	RM0155	RM0405	120	259	415046.1555	0.142946	0.101463	0.184494	0.236441	0.152037	0.134155	-0.10158	0.088235294	2.915475947	0.578906107	-49606.492	814319.49	-253207.225	452642.766	6	20	8	36	22	24	67	64	80	99	2	6	27	17	18	56	38	54	44	67
97958	97958	RM0155	RM0406	120	260	362488.61	0.061723	0.091879	-0.100654	0.133811	-0.156378	-0.176538	0.109349	0.06302521	3.605551275	0.697834328	-49606.492	814319.49	-393700.783	928324.364	6	20	8	36	22	24	67	64	80	99	6	20	8	40	14	13	59	50	74	71
97959	97959	RM0155	RM0407	120	261	160995.6456	0.107009	0.021427	0.09042	0.029114	0.079442	0.059601	-0.007834	0.079831933	3.240370349	0.644032782	-49606.492	814319.49	-175957.023	714544.036	6	20	8	36	22	24	67	64	80	99	6	20	8	6	17	34	70	31	32	31
97960	97960	RM0155	RM0410	120	262	604709.2202	0.033985	0.028627	0.111099	0.069271	0.059539	0.0822	0.085912	0.084033613	3.535533906	0.658914419	-49606.492	814319.49	-325027.623	275973.466	6	20	8	36	22	24	67	64	80	99	2	6	27	18	9	44	57	28	60	53
97961	97961	RM0155	RM0411	120	263	127089.0184	-0.081751	-0.070315	-0.239425	-0.116183	-0.314369	-0.35897	0.249968	0.058823529	4	0.804449943	-49606.492	814319.49	-175685.3	830311.762	6	20	8	36	22	24	67	64	80	99	6	20	8	40	14	13	59	10	49	33
97962	97962	RM0155	RM0413	120	264	246668.6208	0.056492	0.024316	-0.035012	0.036933	-0.254387	-0.264317	0.203095	0.06302521	3.872983346	0.73515528	-49606.492	814319.49	-270552.841	923992.273	6	20	8	36	22	24	67	64	80	99	6	20	8	40	14	13	59	50	74	71
97963	97963	RM0155	RM0414	120	265	246668.6208	-0.074486	-0.059385	-0.165065	-0.051723	-0.242962	-0.271016	0.226531	0.06302521	3.937003937	0.778595346	-49606.492	814319.49	-270552.841	923992.273	6	20	8	36	22	24	67	64	80	99	6	20	8	40	14	13	59	50	74	71
97964	97964	RM0155	RM0416	120	266	215048.1954	0.107445	0.014199	0.088856	0.017681	0.089264	0.143358	0.015603	0.079831933	3.31662479	0.645030669	-49606.492	814319.49	-260001.37	858813.553	6	20	8	36	22	24	67	64	80	99	6	20	8	40	14	13	59	50	49	71
97965	97965	RM0155	RM0417	120	267	257069.0323	-0.059606	-0.075756	-0.183891	-0.091599	-0.245179	-0.260443	0.203095	0.06302521	3.872983346	0.779216285	-49606.492	814319.49	-170222.095	587303.271	6	20	8	36	22	24	67	64	80	99	2	6	8	6	17	38	70	59	79	31
97966	97966	RM0155	RM0418	120	268	351843.1781	-0.083541	-0.03488	-0.224786	-0.065783	-0.210737	-0.168708	0.179658	0.058823529	3.807886553	0.76964078	-49606.492	814319.49	-155027.773	478641.109	6	20	8	36	22	24	67	64	80	99	2	6	26	17	18	56	38	54	79	67
97967	97967	RM0155	RM0419	120	269	608360.2744	-0.13193	0.052164	-0.275786	0.093953	-0.339146	-0.30675	0.343714	0.050420168	4.242640687	0.798362445	-49606.492	814319.49	-436691.636	344993.042	6	20	8	36	22	24	67	64	80	99	2	6	27	3	26	30	6	62	67	30
97969	97969	RM0155	RM0421	120	271	774245.4965	-0.035931	-0.068177	-0.269842	-0.144538	-0.206391	-0.284055	0.179658	0.06302521	3.807886553	0.779682839	-49606.492	814319.49	18103.97	43040.434	6	20	8	36	22	24	67	64	80	99	3	10	16	7	50	21	15	19	35	15
97970	97970	RM0155	RM0423	120	272	550744.2846	0.064907	0.081682	0.050599	0.144377	-0.011213	0.029289	0.085912	0.079831933	3.535533906	0.655434118	-49606.492	814319.49	-286302.647	317032.654	6	20	8	36	22	24	67	64	80	99	2	6	27	18	9	44	57	28	60	53
97971	97971	RM0155	RM0424	120	273	115826.2748	0.254499	0.138697	0.311219	0.129294	0.258036	0.269952	-0.078143	0.092436975	3	0.550066543	-49606.492	814319.49	-133178.953	894515.311	6	20	8	36	22	24	67	64	80	99	6	20	8	40	14	13	59	10	74	33
97972	97972	RM0155	RM0425	120	274	88071.14104	0.034915	-0.024064	-0.025118	-0.039082	-0.003859	0.02047	0.062476	0.071428571	3.464101615	0.693905711	-49606.492	814319.49	-137324.598	806441.688	6	20	8	36	22	24	67	64	80	99	6	20	8	40	14	34	59	31	49	33
97973	97973	RM0155	RM0426	120	275	375742.9612	0.047171	-0.02124	-0.023703	-0.039856	-0.167138	-0.179161	0.156222	0.067226891	3.741657387	0.728424169	-49606.492	814319.49	-318106.897	551469.142	6	20	8	36	22	24	67	64	80	99	2	6	27	17	40	9	29	34	10	38
97974	97974	RM0155	RM0427	120	276	536196.2207	0.121858	0.06707	0.11306	0.102279	-0.066909	0.007991	0.109349	0.071428571	3.605551275	0.664670215	-49606.492	814319.49	-337995.558	362281.733	6	20	8	36	22	24	67	64	80	99	2	6	27	18	18	31	38	62	44	67
97975	97975	RM0155	RM0428	120	277	180321.9349	-0.058853	0.085025	-0.17417	0.11585	-0.17657	-0.16066	0.226531	0.067226891	3.937003937	0.732525034	-49606.492	814319.49	-208270.75	900002.939	6	20	8	36	22	24	67	64	80	99	6	20	8	40	14	13	59	10	74	33
97976	97976	RM0155	RM0429	120	278	476872.7186	0.065367	0.054083	-0.070819	0.048272	-0.175653	-0.180931	0.203095	0.067226891	3.872983346	0.719642971	-49606.492	814319.49	-319863.67	421421.733	6	20	8	36	22	24	67	64	80	99	2	6	27	17	18	31	38	54	44	67
97977	97977	RM0155	RM0430	120	279	659533.0308	-0.03026	-0.015537	-0.170368	-0.014047	-0.219971	-0.213146	0.226531	0.06302521	3.937003937	0.760901556	-49606.492	814319.49	-111329.39	157681.003	6	20	8	36	22	24	67	64	80	99	7	7	26	27	15	10	5	4	77	70
97978	97978	RM0155	RM0431	120	280	152058.7093	0.092649	0.017798	0.11546	0.033836	0.040014	0.069859	0.015603	0.079831933	3.31662479	0.649746664	-49606.492	814319.49	-138613.653	937606.052	6	20	8	36	22	24	67	64	80	99	6	20	8	40	14	13	59	10	74	33
97979	97979	RM0155	RM0432	120	281	556477.5155	-0.080972	-0.063707	-0.347055	-0.09618	-0.353205	-0.381696	0.296841	0.050420168	4.123105626	0.824528621	-49606.492	814319.49	-495416.905	481272.495	6	20	8	36	22	24	67	64	80	99	2	6	27	3	26	12	6	25	67	30
97980	97980	RM0155	RM0433	120	282	498516.7055	-0.026272	-0.064065	-0.173194	-0.092694	-0.265551	-0.290083	0.203095	0.06302521	3.872983346	0.775844612	-49606.492	814319.49	-266421.132	365420.484	6	20	8	36	22	24	67	64	80	99	2	6	27	18	18	56	38	54	44	67
97981	97981	RM0155	RM0434	120	283	498516.7055	-0.012523	-0.006297	-0.140954	-0.010132	-0.108869	-0.156903	0.109349	0.075630252	3.605551275	0.71962489	-49606.492	814319.49	-266421.132	365420.484	6	20	8	36	22	24	67	64	80	99	2	6	27	18	18	56	38	54	44	67
97982	97982	RM0155	RM0435	120	284	105816.9326	-0.067052	-0.041836	-0.203826	-0.103741	-0.206919	-0.191093	0.132785	0.06302521	3.674234614	0.760825722	-49606.492	814319.49	-153028.78	836703.716	6	20	8	36	22	24	67	64	80	99	6	20	8	40	14	13	59	10	49	33
97983	97983	RM0155	RM0436	120	285	105816.9326	-0.002685	0.118842	-0.114218	0.17442	0.013868	0.028015	0.156222	0.075630252	3.741657387	0.677626558	-49606.492	814319.49	-153028.78	836703.716	6	20	8	36	22	24	67	64	80	99	6	20	8	40	14	13	59	10	49	33
97984	97984	RM0155	RM0437	120	286	642203.6961	0.080026	0.049961	0.062208	0.104394	-0.00429	-0.034966	0.015603	0.079831933	3.31662479	0.652116418	-49606.492	814319.49	17504.365	175631.992	6	20	8	36	22	24	67	64	80	99	7	7	26	27	50	2	40	69	77	70
97985	97985	RM0155	RM0438	120	287	642203.6961	0.056761	-0.00978	0.037152	-0.025872	0.046559	0.01751	0.015603	0.079831933	3.31662479	0.668609651	-49606.492	814319.49	17504.365	175631.992	6	20	8	36	22	24	67	64	80	99	7	7	26	27	50	2	40	69	77	70
98017	98017	RM0155	RM0494	120	319	798676.4374	0.028065	0.075242	-0.084144	0.11394	-0.17589	-0.18576	0.156222	0.067226891	3.741657387	0.709968786	-49606.492	814319.49	-814990.076	586126.543	6	20	8	36	22	24	67	64	80	99	4	4	20	15	7	25	64	26	6	52
98018	98018	RM0155	RM0495	120	320	943551.7729	0.071537	0.308476	0.03329	0.259689	0.013633	-0.013185	0.039039	0.084033613	3.391164992	0.604802735	-49606.492	814319.49	-963795.6	1047875.1	6	20	8	36	22	24	67	64	80	99	4	5	20	38	12	26	55	7	42	57
98019	98019	RM0155	RM0496	120	321	919481.9402	0.00458	-0.014968	-0.143097	-0.023593	-0.265265	-0.251029	0.203095	0.06302521	3.872983346	0.756791294	-49606.492	814319.49	-944100.185	1027223.392	6	20	8	36	22	24	67	64	80	99	4	5	20	38	12	26	55	7	42	57
98020	98020	RM0155	RM0497	120	322	758697.1084	0.08005	-0.005251	0.042672	-0.005762	-0.048471	-0.022523	0.109349	0.075630252	3.605551275	0.688717877	-49606.492	814319.49	-744451.708	509669.809	6	20	8	36	22	24	67	64	80	99	4	4	20	15	23	25	52	26	6	81
98021	98021	RM0155	RM0498	120	323	792232.4286	-0.020495	-0.05191	-0.060981	-0.067751	-0.147936	-0.100945	0.156222	0.067226891	3.741657387	0.739463303	-49606.492	814319.49	-814551.018	612385.219	6	20	8	36	22	24	67	64	80	99	4	4	20	15	7	25	64	26	6	52
98022	98022	RM0155	RM0499	120	324	757947.0015	0.049104	-0.014354	-0.028803	-0.020885	-0.119212	-0.112394	0.085912	0.067226891	3.535533906	0.709388693	-49606.492	814319.49	-750403.876	525940.563	6	20	8	36	22	24	67	64	80	99	4	4	20	15	23	25	52	26	6	81
98023	98023	RM0155	RM0500	120	325	787908.1192	0.022903	-0.006643	-0.051897	-0.010206	-0.079212	-0.090439	0.109349	0.071428571	3.605551275	0.709065188	-49606.492	814319.49	-833432.24	745423.727	6	20	8	36	22	24	67	64	80	99	4	4	20	38	3	18	19	67	6	26
98024	98024	RM0155	RM0501	120	326	754039.2465	0.048101	-0.039601	-0.022952	-0.048066	-0.194975	-0.180002	0.156222	0.06302521	3.741657387	0.736178315	-49606.492	814319.49	-744287.002	521071.857	6	20	8	36	22	24	67	64	80	99	4	4	20	15	23	25	52	26	6	81
98025	98025	RM0155	RM0503	120	327	852557.2246	-0.021791	-0.009741	-0.086092	-0.010641	-0.037986	-0.030001	0.085912	0.071428571	3.535533906	0.70755753	-49606.492	814319.49	-895417.813	921357.009	6	20	8	36	22	24	67	64	80	99	4	5	20	38	12	26	55	7	28	57
98026	98026	RM0155	RM0504	120	328	778135.5859	-0.018346	-0.044524	-0.231874	-0.060318	-0.510411	-0.510766	0.320277	0.050420168	4.183300133	0.823809082	-49606.492	814319.49	-820688.068	709781.491	6	20	8	36	22	24	67	64	80	99	4	4	20	38	3	18	19	67	6	80
98027	98027	RM0155	RM0505	120	329	774764.3538	-0.018073	-0.041449	-0.097386	-0.039303	-0.059434	-0.089972	0.109349	0.071428571	3.605551275	0.722217538	-49606.492	814319.49	-817187.702	709063.184	6	20	8	36	22	24	67	64	80	99	4	4	20	38	3	18	19	67	6	80
98028	98028	RM0155	RM0506	120	330	771204.7227	-0.09364	-0.042977	-0.318531	-0.041253	-0.213441	-0.294771	0.156222	0.06302521	3.741657387	0.775258302	-49606.492	814319.49	-813526.003	708566.452	6	20	8	36	22	24	67	64	80	99	4	4	20	38	3	18	19	67	6	80
98029	98029	RM0155	RM0507	120	331	787876.691	0.012062	0.01366	-0.085181	0.027901	0.020338	-0.05114	0.039039	0.079831933	3.391164992	0.681906574	-49606.492	814319.49	-834309.046	743668.361	6	20	8	36	22	24	67	64	80	99	4	4	20	38	3	18	19	67	6	26
98030	98030	RM0155	RM0508	120	332	919651.7888	-0.073654	-0.05391	-0.226151	-0.125121	-0.212149	-0.231931	0.156222	0.06302521	3.741657387	0.772015393	-49606.492	814319.49	-944801.657	1024997.038	6	20	8	36	22	24	67	64	80	99	4	5	20	38	12	26	55	7	42	57
98031	98031	RM0155	RM0509	120	333	942291.8025	-0.019398	0.034723	-0.178039	0.055839	-0.290762	-0.24974	0.249968	0.054621849	4	0.763299963	-49606.492	814319.49	-957737.778	1065738.281	6	20	8	36	22	24	67	64	80	99	4	5	20	38	12	26	55	7	42	57
98032	98032	RM0155	RM0510	120	334	919545.6696	-0.073951	0.026712	-0.304607	0.026198	-0.513653	-0.49773	0.320277	0.042016807	4.183300133	0.823538094	-49606.492	814319.49	-944512.741	1025759.893	6	20	8	36	22	24	67	64	80	99	4	5	20	38	12	26	55	7	42	57
98033	98033	RM0155	RM0511	120	335	854878.2618	-0.037326	-0.019626	-0.153191	-0.031794	-0.302929	-0.276792	0.226531	0.06302521	3.937003937	0.769989034	-49606.492	814319.49	-898917.559	911723.566	6	20	8	36	22	24	67	64	80	99	4	5	20	38	12	26	55	7	28	57
98034	98034	RM0155	RM0512	120	336	854878.2618	-0.013037	-0.058006	-0.208652	-0.081536	-0.275839	-0.269605	0.132785	0.058823529	3.674234614	0.76662976	-49606.492	814319.49	-898917.559	911723.566	6	20	8	36	22	24	67	64	80	99	4	5	20	38	12	26	55	7	28	57
98035	98035	RM0155	RM0513	120	337	779812.2824	0.044921	0.0237	0.008174	0.03058	-0.01972	-0.027128	0.062476	0.075630252	3.464101615	0.679147431	-49606.492	814319.49	-824204.273	724289.087	6	20	8	36	22	24	67	64	80	99	4	4	20	38	3	18	19	67	6	80
98036	98036	RM0155	RM0514	120	338	794224.8475	0.007956	0.035885	-0.062185	0.057145	-0.036671	-0.085112	0.132785	0.071428571	3.674234614	0.701634261	-49606.492	814319.49	-841712.448	756343.091	6	20	8	36	22	24	67	64	80	99	4	4	20	38	3	18	19	67	6	26
98037	98037	RM0155	RM0516	120	339	787013.4215	0.021191	0.015548	-0.006362	0.024503	0.144954	0.091654	0.015603	0.079831933	3.31662479	0.659031146	-49606.492	814319.49	-834792.486	760718.366	6	20	8	36	22	24	67	64	80	99	4	4	20	38	3	18	19	67	6	26
98038	98038	RM0155	RM0517	120	340	788783.5133	-0.071823	0.014807	-0.213045	0.022926	-0.271791	-0.283523	0.226531	0.058823529	3.937003937	0.77029657	-49606.492	814319.49	-836387.35	758147.323	6	20	8	36	22	24	67	64	80	99	4	4	20	38	3	18	19	67	6	26
98039	98039	RM0155	RM0518	120	341	784451.1704	-0.033073	-0.008397	-0.139005	-0.015915	-0.17007	-0.198692	0.179658	0.067226891	3.807886553	0.744973919	-49606.492	814319.49	-832083.687	758704.042	6	20	8	36	22	24	67	64	80	99	4	4	20	38	3	18	19	67	6	26
98040	98040	RM0155	RM0519	120	342	785497.2629	-0.092397	-0.040708	-0.29114	-0.058944	-0.220454	-0.237586	0.226531	0.054621849	3.937003937	0.789003553	-49606.492	814319.49	-832956.234	756275.268	6	20	8	36	22	24	67	64	80	99	4	4	20	38	3	18	19	67	6	26
98041	98041	RM0155	RM0520	120	343	785948.8978	-0.042222	0.001235	-0.190046	0.001618	-0.227991	-0.243502	0.203095	0.06302521	3.872983346	0.758210516	-49606.492	814319.49	-833181.838	753283.869	6	20	8	36	22	24	67	64	80	99	4	4	20	38	3	18	19	67	6	26
98042	98042	RM0155	RM0521	120	344	785305.47	-0.031189	0.052595	-0.13	0.078702	-0.11284	-0.077012	0.203095	0.058823529	3.872983346	0.729660277	-49606.492	814319.49	-832289.642	750196.422	6	20	8	36	22	24	67	64	80	99	4	4	20	38	3	18	19	67	6	26
98043	98043	RM0155	RM0522	120	345	785500.9313	-0.104527	-0.088264	-0.209427	-0.118886	-0.426272	-0.386848	0.320277	0.054621849	4.183300133	0.828747571	-49606.492	814319.49	-832162.53	746365.384	6	20	8	36	22	24	67	64	80	99	4	4	20	38	3	18	19	67	6	26
98044	98044	RM0155	RM0523	120	346	811142.2165	-0.023161	0.012102	-0.116838	0.015536	-0.150786	-0.183413	0.226531	0.067226891	3.937003937	0.742794828	-49606.492	814319.49	-859385.829	785374.909	6	20	8	36	22	24	67	64	80	99	4	4	20	38	3	18	19	67	6	26
98045	98045	RM0155	RM0524	120	347	789461.4658	0.028718	0.171896	-0.064695	0.190674	-0.005001	0.011103	0.132785	0.067226891	3.674234614	0.667083481	-49606.492	814319.49	-835958.144	744316.023	6	20	8	36	22	24	67	64	80	99	4	4	20	38	3	18	19	67	6	26
98046	98046	RM0155	RM0525	120	348	793365.4532	-0.085596	-0.074912	-0.208527	-0.097653	-0.353703	-0.303473	0.273404	0.054621849	4.062019202	0.808378925	-49606.492	814319.49	-839665.214	741959.569	6	20	8	36	22	24	67	64	80	99	4	4	20	38	3	18	19	67	6	26
98047	98047	RM0155	RM0526	120	349	789418.5659	-0.050907	-0.055145	-0.124997	-0.085625	-0.185495	-0.140564	0.203095	0.06302521	3.872983346	0.762404657	-49606.492	814319.49	-835233.693	737043.535	6	20	8	36	22	24	67	64	80	99	4	4	20	38	3	18	19	67	6	26
98048	98048	RM0155	RM0527	120	350	779812.2824	-0.017661	0.024864	-0.135237	0.04319	-0.334839	-0.308675	0.226531	0.058823529	3.937003937	0.761542178	-49606.492	814319.49	-824204.273	724289.087	6	20	8	36	22	24	67	64	80	99	4	4	20	38	3	18	19	67	6	80
98049	98049	RM0155	RM0528	120	351	783458.1248	-0.032384	-0.069687	-0.229092	-0.065291	-0.402408	-0.405019	0.203095	0.054621849	3.872983346	0.79775992	-49606.492	814319.49	-827636.978	722258.661	6	20	8	36	22	24	67	64	80	99	4	4	20	38	3	18	19	67	6	80
98050	98050	RM0155	RM0529	120	352	783458.1248	0.003333	-0.035363	-0.113992	-0.049452	-0.187618	-0.199575	0.132785	0.067226891	3.674234614	0.739533346	-49606.492	814319.49	-827636.978	722258.661	6	20	8	36	22	24	67	64	80	99	4	4	20	38	3	18	19	67	6	80
98051	98051	RM0155	RM0532	120	353	883010.0216	0.056492	0.031509	-0.041011	0.032643	-0.088475	-0.080195	0.109349	0.067226891	3.605551275	0.699349946	-49606.492	814319.49	-917317.583	974041.435	6	20	8	36	22	24	67	64	80	99	4	5	20	38	12	26	55	7	42	57
98052	98052	RM0155	RM0533	120	354	883010.0216	0.021411	-0.014562	-0.058657	-0.010829	-0.24325	-0.195296	0.226531	0.06302521	3.937003937	0.748816015	-49606.492	814319.49	-917317.583	974041.435	6	20	8	36	22	24	67	64	80	99	4	5	20	38	12	26	55	7	42	57
98053	98053	RM0155	RM0534	120	355	885333.778	-0.022109	0.057799	-0.084265	0.088171	-0.358941	-0.275694	0.273404	0.054621849	4.062019202	0.760967307	-49606.492	814319.49	-920917.865	971266.582	6	20	8	36	22	24	67	64	80	99	4	5	20	38	12	26	55	7	42	57
98054	98054	RM0155	RM0535	120	356	769219.7451	0.025032	-0.041568	-0.02701	-0.062322	-0.171092	-0.175764	0.109349	0.071428571	3.605551275	0.725139192	-49606.492	814319.49	-760870.811	521399.561	6	20	8	36	22	24	67	64	80	99	4	4	20	15	23	25	52	26	6	81
98055	98055	RM0155	RM0536	120	357	768585.9012	-0.049459	-0.060465	-0.151969	-0.080041	-0.146047	-0.159845	0.132785	0.071428571	3.674234614	0.745964607	-49606.492	814319.49	-762266.785	526500.807	6	20	8	36	22	24	67	64	80	99	4	4	20	15	23	25	52	26	6	81
98056	98056	RM0155	RM0537	120	358	766504.4368	0.05177	0.016192	-0.004263	0.027512	-0.053007	-0.068634	0.085912	0.071428571	3.535533906	0.691116077	-49606.492	814319.49	-761331.136	529754.765	6	20	8	36	22	24	67	64	80	99	4	4	20	15	23	25	52	26	6	81
98057	98057	RM0155	RM0538	120	359	762337.6091	0.050939	0.002052	0.020588	0.002425	-0.189741	-0.104154	0.132785	0.06302521	3.674234614	0.716099151	-49606.492	814319.49	-758249.296	533278.556	6	20	8	36	22	24	67	64	80	99	4	4	20	15	23	25	52	26	6	81
98058	98058	RM0155	RM0539	120	360	785755.5492	0.065201	-0.004447	0.028316	-0.006237	-0.011168	-0.067583	0.062476	0.079831933	3.464101615	0.680857313	-49606.492	814319.49	-832095.607	742747.373	6	20	8	36	22	24	67	64	80	99	4	4	20	38	3	18	19	67	6	26
98059	98059	RM0155	RM0540	120	361	785755.5492	0.051693	0.0033	0.063987	0.004769	-0.073288	-0.042576	0.132785	0.071428571	3.674234614	0.697792682	-49606.492	814319.49	-832095.607	742747.373	6	20	8	36	22	24	67	64	80	99	4	4	20	38	3	18	19	67	6	26
98060	98060	RM0155	RM0541	120	362	789565.3704	-0.015284	0.097782	-0.156362	0.104641	-0.196629	-0.233647	0.226531	0.067226891	3.937003937	0.730349911	-49606.492	814319.49	-837136.461	757662.433	6	20	8	36	22	24	67	64	80	99	4	4	20	38	3	18	19	67	6	26
98061	98061	RM0155	RM0542	120	363	787397.5431	-0.057165	-0.054011	-0.206722	-0.070507	-0.291209	-0.270268	0.203095	0.058823529	3.872983346	0.781631371	-49606.492	814319.49	-834458.418	751055.399	6	20	8	36	22	24	67	64	80	99	4	4	20	38	3	18	19	67	6	26
98062	98062	RM0155	RM0543	120	364	709798.1567	0.094141	0.059708	0.076287	0.100157	0.032717	0.031127	0.015603	0.079831933	3.31662479	0.643406279	-49606.492	814319.49	-749951.149	698860.473	6	20	8	36	22	24	67	64	80	99	4	4	20	15	7	18	64	67	6	69
98063	98063	RM0155	RM0544	120	365	709798.1567	-0.003468	-0.033496	-0.026874	-0.066674	-0.047927	-0.081748	0.132785	0.075630252	3.674234614	0.716832235	-49606.492	814319.49	-749951.149	698860.473	6	20	8	36	22	24	67	64	80	99	4	4	20	15	7	18	64	67	6	69
98066	98066	RM0155	WG0003	120	368	783568.2956	0.04426	0.00544	0.02645	0.011647	0.052217	0.03915	0.039039	0.075630252	3.391164992	0.671382333	-49606.492	814319.49	80528.45	41633.156	6	20	8	36	22	24	67	64	80	99	3	10	16	7	47	21	15	38	26	5
98067	98067	RM0155	WG0004	120	369	805280.7053	0.094312	0.034375	0.116952	0.067074	0.15145	0.117121	0.015603	0.084033613	3.31662479	0.633494073	-49606.492	814319.49	77164.395	19079.805	6	20	8	36	22	24	67	64	80	99	3	10	16	7	47	21	15	6	26	4
98068	98068	RM0155	WG0005	120	370	783568.2956	0.064977	0.002153	-0.05598	0.003481	-0.085867	-0.146284	0.085912	0.071428571	3.535533906	0.701897169	-49606.492	814319.49	80528.45	41633.156	6	20	8	36	22	24	67	64	80	99	3	10	16	7	47	21	15	38	26	5
98069	98069	RM0155	WG0006	120	371	816921.2865	-0.018709	-0.058933	-0.134071	-0.125211	-0.131786	-0.156988	0.085912	0.067226891	3.535533906	0.739453651	-49606.492	814319.49	56682.088	4342.252	6	20	8	36	22	24	67	64	80	99	3	10	16	7	47	21	15	6	26	79
98073	98073	RM0155	WG0010	120	375	803897.498	0.0048	-0.021178	-0.083395	-0.022829	-0.23658	-0.203177	0.156222	0.067226891	3.741657387	0.740025395	-49606.492	814319.49	86685.381	22059.613	6	20	8	36	22	24	67	64	80	99	3	10	16	7	47	21	15	6	26	4
98074	98074	RM0155	WG0011	120	376	816427.1824	-0.030553	0.013466	-0.15133	0.036071	0.037817	0.017649	0.085912	0.079831933	3.535533906	0.692917599	-49606.492	814319.49	68978.721	6550.407	6	20	8	36	22	24	67	64	80	99	3	10	16	7	47	21	15	6	26	79
98075	98075	RM0155	WG0012	120	377	806362.7987	0.055097	0.02923	-0.022786	0.054493	0.007903	0.001908	0.085912	0.075630252	3.535533906	0.678152004	-49606.492	814319.49	80497.966	18521.907	6	20	8	36	22	24	67	64	80	99	3	10	16	7	47	21	15	6	26	4
98078	98078	RM0155	WG0015	120	380	783568.2956	0.039192	-0.004106	-0.076926	-0.007108	-0.070639	-0.093662	0.132785	0.067226891	3.674234614	0.714667151	-49606.492	814319.49	80528.45	41633.156	6	20	8	36	22	24	67	64	80	99	3	10	16	7	47	21	15	38	26	5
98080	98080	RM0155	WG0017	120	382	803904.3444	0.089517	0.067123	0.113022	0.14117	0.194961	0.15687	-0.007834	0.088235294	3.240370349	0.613049822	-49606.492	814319.49	72356.529	19720.713	6	20	8	36	22	24	67	64	80	99	3	10	16	7	47	21	15	6	26	4
98081	98081	RM0155	WG0018	120	383	816921.2865	0.013534	-0.016759	-0.050251	-0.030306	-0.004472	-0.053681	0.062476	0.075630252	3.464101615	0.696602852	-49606.492	814319.49	56682.088	4342.252	6	20	8	36	22	24	67	64	80	99	3	10	16	7	47	21	15	6	26	79
98082	98082	RM0155	WG0019	120	384	785440.0751	-0.054915	-0.038788	-0.204153	-0.068531	-0.318536	-0.331028	0.203095	0.06302521	3.872983346	0.780158368	-49606.492	814319.49	92991.568	41932.343	6	20	8	36	22	24	67	64	80	99	3	10	16	7	47	21	35	38	26	5
98086	98086	RM0155	WG0023	120	388	775241.0182	-0.056949	-0.059287	-0.189251	-0.14501	-0.080112	-0.097822	0.132785	0.067226891	3.674234614	0.749928342	-49606.492	814319.49	80329.164	50045.088	6	20	8	36	22	24	67	64	80	99	3	10	16	7	47	21	15	38	26	5
98088	98088	RM0155	WG0025	120	390	806362.7987	0.059843	-0.010823	0.040614	-0.02481	0.13279	0.078988	0.015603	0.079831933	3.31662479	0.660648652	-49606.492	814319.49	80497.966	18521.907	6	20	8	36	22	24	67	64	80	99	3	10	16	7	47	21	15	6	26	4
98089	98089	RM0155	WG0026	120	391	743123.8899	-0.050907	-0.019022	-0.154224	-0.056682	0.049807	0.035125	0.085912	0.075630252	3.535533906	0.708203493	-49606.492	814319.49	158653.615	100974.662	6	20	8	36	22	24	67	64	80	99	3	9	5	29	33	51	68	9	65	44
98091	98091	RM0155	WG0028	120	393	773505.8046	0.034254	0.019274	0.033656	0.047383	0.11153	0.108516	0.015603	0.084033613	3.31662479	0.650856025	-49606.492	814319.49	186183.361	77627.984	6	20	8	36	22	24	67	64	80	99	3	9	5	29	33	49	68	40	65	44
98097	98097	RM0155	WG0034	120	399	803019.7806	-0.077058	-0.063985	-0.345657	-0.142426	-0.144665	-0.248651	0.132785	0.067226891	3.674234614	0.772398134	-49606.492	814319.49	168912.947	41603.486	6	20	8	36	22	24	67	64	80	99	3	9	5	29	33	58	68	49	14	44
98098	98098	RM0155	WG0035	120	400	803019.7806	0.023613	0.031512	-0.032859	0.072847	0.071042	0.069802	0.085912	0.079831933	3.535533906	0.670741207	-49606.492	814319.49	168912.947	41603.486	6	20	8	36	22	24	67	64	80	99	3	9	5	29	33	58	68	49	14	44
98099	98099	RM0155	WG0036	120	401	831414.0188	-0.043344	-0.056584	-0.185412	-0.130371	-0.302605	-0.285374	0.156222	0.06302521	3.741657387	0.774440239	-49606.492	814319.49	231710.897	31945.029	6	20	8	36	22	24	67	64	80	99	3	9	21	29	41	3	13	12	50	59
98101	98101	RM0155	WG0038	120	403	799070.3313	-0.00134	-0.051314	-0.054001	-0.07474	-0.119266	-0.088703	0.109349	0.071428571	3.605551275	0.724806556	-49606.492	814319.49	207566.217	57764.408	6	20	8	36	22	24	67	64	80	99	3	9	5	29	41	49	13	40	50	60
98103	98103	RM0155	WG0040	120	405	773594.7754	0.023462	-0.036022	-0.085889	-0.059044	-0.003047	-0.055946	0.062476	0.071428571	3.464101615	0.705555823	-49606.492	814319.49	186341.647	77585.242	6	20	8	36	22	24	67	64	80	99	3	9	5	29	33	49	68	40	65	44
98106	98106	RM0155	WG0043	120	408	794209.9569	-0.026244	-0.023071	-0.180849	-0.042292	-0.21739	-0.233107	0.179658	0.067226891	3.807886553	0.754703808	-49606.492	814319.49	147176.207	44874.219	6	20	8	36	22	24	67	64	80	99	3	9	5	29	33	58	68	49	14	44
98107	98107	RM0155	WG0044	120	409	813117.168	-0.063037	-0.070363	-0.198521	-0.138324	-0.295751	-0.299122	0.179658	0.058823529	3.807886553	0.787044028	-49606.492	814319.49	230807.182	51084.467	6	20	8	36	22	24	67	64	80	99	3	9	21	29	41	3	13	12	50	60
98108	98108	RM0155	WG0045	120	410	823677.7147	-0.043539	-0.037498	-0.184267	-0.080762	-0.139093	-0.190896	0.109349	0.071428571	3.605551275	0.741398019	-49606.492	814319.49	221701.464	36606.837	6	20	8	36	22	24	67	64	80	99	3	9	21	29	41	3	13	12	50	59
98109	98109	RM0155	WG0046	120	411	796362.9457	-0.066535	-0.032899	-0.161596	-0.06156	-0.088862	-0.11465	0.156222	0.075630252	3.741657387	0.738318052	-49606.492	814319.49	183385.327	52802.088	6	20	8	36	22	24	67	64	80	99	3	9	5	29	33	49	68	40	14	44
98111	98111	RM0155	WG0048	120	413	795502.1967	-0.019516	0.004509	-0.125074	0.00826	-0.17165	-0.172057	0.179658	0.06302521	3.807886553	0.741054411	-49606.492	814319.49	188999.643	55444.759	6	20	8	36	22	24	67	64	80	99	3	9	5	29	33	49	68	40	14	44
98115	98115	RM0155	WG0054	120	417	798635.1336	0.077726	0.016619	0.09961	0.040601	0.157615	0.125289	-0.054707	0.092436975	3.082207001	0.621913981	-49606.492	814319.49	226482.768	64924.536	6	20	8	36	22	24	67	64	80	99	3	9	21	29	41	3	13	12	50	60
98116	98116	RM0155	WG0055	120	418	798130.1602	0.106153	0.068157	0.107457	0.078711	0.150205	0.107405	0.015603	0.084033613	3.31662479	0.627544305	-49606.492	814319.49	153465.872	42455.922	6	20	8	36	22	24	67	64	80	99	3	9	5	29	33	58	68	49	14	44
98119	98119	RM0155	WG0058	120	421	811566.9655	0.065348	0.016919	0.049763	0.032313	-0.046592	-0.033535	0.062476	0.079831933	3.464101615	0.67391724	-49606.492	814319.49	225077.07	50650.792	6	20	8	36	22	24	67	64	80	99	3	9	21	29	41	3	13	12	50	60
98120	98120	RM0155	WG0059	120	422	794506.6041	-0.006163	-0.002469	-0.142517	-0.004196	-0.010641	-0.004734	0.085912	0.075630252	3.535533906	0.7016425	-49606.492	814319.49	165742.23	49554.381	6	20	8	36	22	24	67	64	80	99	3	9	5	29	33	58	68	49	14	44
98121	98121	RM0155	WG0060	120	423	754777.4678	0.037557	0.014197	-0.003719	0.03178	0.068223	0.0399	0.039039	0.079831933	3.391164992	0.667102904	-49606.492	814319.49	166224.461	91058.8	6	20	8	36	22	24	67	64	80	99	3	9	5	29	33	49	68	9	65	44
98124	98124	RM0155	WG0063	120	426	795502.1967	-0.083639	-0.084372	-0.294111	-0.10582	-0.340882	-0.322456	0.249968	0.050420168	4	0.814955375	-49606.492	814319.49	188999.643	55444.759	6	20	8	36	22	24	67	64	80	99	3	9	5	29	33	49	68	40	14	44
98126	98126	RM0155	WG0065	120	428	799070.3313	-0.050658	-0.0552	-0.209607	-0.081623	-0.259539	-0.224621	0.179658	0.06302521	3.807886553	0.771344073	-49606.492	814319.49	207566.217	57764.408	6	20	8	36	22	24	67	64	80	99	3	9	5	29	41	49	13	40	50	60
98128	98128	RM0155	WG0067	120	430	798259.7494	-0.013621	-0.062448	-0.125724	-0.079671	-0.194835	-0.222262	0.156222	0.06302521	3.741657387	0.756444472	-49606.492	814319.49	184332.128	51108.281	6	20	8	36	22	24	67	64	80	99	3	9	5	29	33	49	68	40	14	44
98140	98140	RM0155	WG0080	120	442	488605.4523	-0.024095	-0.055473	-0.171582	-0.10244	-0.093495	-0.123173	0.132785	0.06302521	3.674234614	0.746950578	-49606.492	814319.49	8646.581	329199.023	6	20	8	36	22	24	67	64	80	99	7	7	26	27	44	41	26	37	17	64
98141	98141	RM0155	WG0081	120	443	485125.8303	0.040538	-0.042455	-0.075627	-0.048821	-0.201236	-0.177347	0.132785	0.06302521	3.674234614	0.73701397	-49606.492	814319.49	4875.193	332262.629	6	20	8	36	22	24	67	64	80	99	7	7	26	27	44	41	26	37	17	64
98142	98142	RM0155	WG0082	120	444	486294.0327	0.032004	-0.051529	-0.080516	-0.062582	-0.202755	-0.215692	0.156222	0.06302521	3.741657387	0.746151835	-49606.492	814319.49	6793.173	331307.105	6	20	8	36	22	24	67	64	80	99	7	7	26	27	44	41	26	37	17	64
98143	98143	RM0155	WG0083	120	445	481627.8816	-0.071892	-0.070138	-0.182381	-0.168902	-0.161069	-0.142245	0.132785	0.06302521	3.674234614	0.763995363	-49606.492	814319.49	26911.722	338808.839	6	20	8	36	22	24	67	64	80	99	7	7	26	27	44	41	26	37	17	64
98144	98144	RM0155	WG0084	120	446	531219.9216	0.042617	0.148461	-0.022926	0.348452	0.293163	0.266744	-0.054707	0.088235294	3.082207001	0.581214437	-49606.492	814319.49	-11270.87	284484.624	6	20	8	36	22	24	67	64	80	99	7	7	26	27	44	41	26	37	2	64
98145	98145	RM0155	WG0085	120	447	536815.3905	-0.077796	0.098821	-0.286229	0.184837	-0.074155	-0.150478	0.203095	0.071428571	3.872983346	0.721675517	-49606.492	814319.49	-23800.666	278124.728	6	20	8	36	22	24	67	64	80	99	7	7	26	27	37	1	8	14	2	68
98146	98146	RM0155	WG0086	120	448	543109.638	-0.049586	-0.06511	-0.23465	-0.10621	-0.255199	-0.272518	0.179658	0.06302521	3.807886553	0.777995997	-49606.492	814319.49	36560.246	278088.782	6	20	8	36	22	24	67	64	80	99	7	7	26	27	44	41	26	37	53	64
98147	98147	RM0155	WG0087	120	449	539246.7526	0.045581	0.032927	-0.010295	0.055224	-0.119827	-0.132364	0.085912	0.075630252	3.535533906	0.691211965	-49606.492	814319.49	45531.094	283531.491	6	20	8	36	22	24	67	64	80	99	7	7	26	27	44	41	26	37	53	64
98148	98148	RM0155	WG0088	120	450	514324.1215	-0.086081	-0.066159	-0.214546	-0.142684	-0.280755	-0.328452	0.203095	0.06302521	3.872983346	0.791271876	-49606.492	814319.49	-14135.277	301219.992	6	20	8	36	22	24	67	64	80	99	7	7	26	27	44	41	26	37	2	64
98149	98149	RM0155	WG0089	120	451	536902.6373	-0.022452	-0.005511	-0.195434	-0.01058	-0.150911	-0.195458	0.132785	0.075630252	3.674234614	0.73145679	-49606.492	814319.49	8510.786	280571.587	6	20	8	36	22	24	67	64	80	99	7	7	26	27	44	41	26	37	53	64
98150	98150	RM0155	WG0090	120	452	518379.8243	-0.171924	-0.107521	-0.387703	-0.218054	-0.39593	-0.426744	0.320277	0.054621849	4.183300133	0.856409968	-49606.492	814319.49	-7269.105	297671.459	6	20	8	36	22	24	67	64	80	99	7	7	26	27	44	41	26	37	2	64
98151	98151	RM0155	WG0091	120	453	525529.4139	0.031853	-0.015687	-0.116363	-0.023178	-0.088308	-0.124608	0.085912	0.071428571	3.535533906	0.712436522	-49606.492	814319.49	26158.445	294280.223	6	20	8	36	22	24	67	64	80	99	7	7	26	27	44	41	26	37	53	64
98152	98152	RM0155	WG0092	120	454	516358.5742	0.018447	-0.014193	-0.11722	-0.026469	-0.020335	-0.006258	0.062476	0.075630252	3.464101615	0.697601362	-49606.492	814319.49	18756.137	302506.313	6	20	8	36	22	24	67	64	80	99	7	7	26	27	44	41	26	37	53	64
98153	98153	RM0155	WG0093	120	455	516358.5742	-0.105436	-0.084938	-0.321441	-0.129454	-0.385782	-0.352722	0.249968	0.050420168	4	0.824444923	-49606.492	814319.49	18756.137	302506.313	6	20	8	36	22	24	67	64	80	99	7	7	26	27	44	41	26	37	53	64
98154	98154	RM0155	WG0094	120	456	518379.8243	-0.04349	-0.038045	-0.212576	-0.081504	-0.1224	-0.177872	0.109349	0.075630252	3.605551275	0.73841863	-49606.492	814319.49	-7269.105	297671.459	6	20	8	36	22	24	67	64	80	99	7	7	26	27	44	41	26	37	2	64
98155	98155	RM0155	WG0095	120	457	514245.9647	0.040737	0.009202	0.051135	0.020972	0.012374	0.074377	0.085912	0.075630252	3.535533906	0.676919047	-49606.492	814319.49	27607.831	305903.459	6	20	8	36	22	24	67	64	80	99	7	7	26	27	44	41	26	37	53	64
98156	98156	RM0155	WG0096	120	458	513607.046	-0.152283	-0.095121	-0.376581	-0.149028	-0.496426	-0.513303	0.343714	0.046218487	4.242640687	0.866307616	-49606.492	814319.49	-1296.15	302989.549	6	20	8	36	22	24	67	64	80	99	7	7	26	27	44	41	26	37	2	64
98157	98157	RM0155	WG0097	120	459	514324.1215	-0.147387	-0.074063	-0.350008	-0.160213	-0.341225	-0.356133	0.249968	0.054621849	4	0.825948729	-49606.492	814319.49	-14135.277	301219.992	6	20	8	36	22	24	67	64	80	99	7	7	26	27	44	41	26	37	2	64
98158	98158	RM0155	WG0098	120	460	535238.8726	-0.104433	-0.09021	-0.336374	-0.175452	-0.365947	-0.365491	0.226531	0.054621849	3.937003937	0.822079207	-49606.492	814319.49	-47320.773	279085.498	6	20	8	36	22	24	67	64	80	99	7	7	26	27	37	1	8	14	3	68
98159	98159	RM0155	WG0099	120	461	518092.5602	0.064952	-0.000368	0.004995	-0.000669	0.04527	0.028085	0.039039	0.075630252	3.391164992	0.672925195	-49606.492	814319.49	-33318.377	296483.031	6	20	8	36	22	24	67	64	80	99	7	7	26	27	37	1	8	14	2	68
98160	98160	RM0155	WG0100	120	462	505687.2347	-0.056114	-0.032691	-0.138801	-0.066273	-0.208584	-0.206307	0.179658	0.067226891	3.807886553	0.756891928	-49606.492	814319.49	-50610.5	308633.252	6	20	8	36	22	24	67	64	80	99	7	7	26	27	37	1	8	14	15	68
98161	98161	RM0155	WG0101	120	463	496575.32	-0.00386	-0.050029	-0.105159	-0.102781	-0.198299	-0.225305	0.109349	0.067226891	3.605551275	0.743864578	-49606.492	814319.49	-38767.868	317862.47	6	20	8	36	22	24	67	64	80	99	7	7	26	27	37	1	8	14	15	68
98162	98162	RM0155	WG0102	120	464	496575.32	0.027625	-0.014	-0.08127	-0.022508	-0.254802	-0.214761	0.179658	0.058823529	3.807886553	0.747806727	-49606.492	814319.49	-38767.868	317862.47	6	20	8	36	22	24	67	64	80	99	7	7	26	27	37	1	8	14	15	68
98163	98163	RM0155	WG0103	120	465	492488.2959	-0.083904	-0.067019	-0.307788	-0.113096	-0.280508	-0.351258	0.226531	0.058823529	3.937003937	0.802226429	-49606.492	814319.49	-38030.387	321967.263	6	20	8	36	22	24	67	64	80	99	7	7	26	27	37	1	8	14	15	68
98164	98164	RM0155	WG0104	120	466	492488.2959	0.052578	-0.017373	-0.044745	-0.03095	-0.062165	-0.135578	0.109349	0.071428571	3.605551275	0.709811414	-49606.492	814319.49	-38030.387	321967.263	6	20	8	36	22	24	67	64	80	99	7	7	26	27	37	1	8	14	15	68
98165	98165	RM0155	WG0105	120	467	501354.5592	-0.011174	0.003696	-0.123111	0.00652	-0.231488	-0.245855	0.156222	0.067226891	3.741657387	0.740264539	-49606.492	814319.49	-58774.825	313048.769	6	20	8	36	22	24	67	64	80	99	7	7	26	27	37	1	8	14	15	68
98166	98166	RM0155	WG0106	120	468	525952.3486	-0.002123	-0.066033	-0.072379	-0.100545	-0.252861	-0.252227	0.132785	0.06302521	3.674234614	0.754990683	-49606.492	814319.49	-47576.75	288371.058	6	20	8	36	22	24	67	64	80	99	7	7	26	27	37	1	8	14	3	68
98167	98167	RM0155	WG0107	120	469	535238.8726	-0.043914	0.108869	-0.171361	0.213958	0.056209	0.050878	0.132785	0.071428571	3.674234614	0.680362232	-49606.492	814319.49	-47320.773	279085.498	6	20	8	36	22	24	67	64	80	99	7	7	26	27	37	1	8	14	3	68
98168	98168	RM0155	WG0108	120	470	529180.8678	-0.001616	-0.000522	-0.130905	-0.001013	-0.231555	-0.224109	0.179658	0.06302521	3.807886553	0.746471915	-49606.492	814319.49	-48720.44	285139.364	6	20	8	36	22	24	67	64	80	99	7	7	26	27	37	1	8	14	3	68
98169	98169	RM0155	WG0109	120	471	527658.5641	-0.044253	-0.055044	-0.186562	-0.124711	-0.115065	-0.186185	0.156222	0.071428571	3.741657387	0.753032138	-49606.492	814319.49	-59090.143	286746.158	6	20	8	36	22	24	67	64	80	99	7	7	26	27	37	1	8	14	3	68
98172	98172	RM0155	WG0113	120	474	765287.1317	-0.072704	-0.054185	-0.336042	-0.098292	-0.225457	-0.282774	0.203095	0.058823529	3.872983346	0.78987944	-49606.492	814319.49	104865.885	64784.515	6	20	8	36	22	24	67	64	80	99	3	10	16	7	47	51	35	38	33	5
98173	98173	RM0155	WG0114	120	475	740325.4121	0.026104	0.002078	-0.025966	0.003513	-0.085203	-0.067801	0.109349	0.067226891	3.605551275	0.707375457	-49606.492	814319.49	114207.592	92345.348	6	20	8	36	22	24	67	64	80	99	3	10	16	7	33	51	35	9	33	5
98180	98180	RM0155	WG0122	120	482	771778.1011	0.13453	0.038153	0.188825	0.087681	0.144948	0.163075	0.015603	0.084033613	3.31662479	0.621024276	-49606.492	814319.49	97432.235	56677.721	6	20	8	36	22	24	67	64	80	99	3	10	16	7	47	51	35	38	33	5
98181	98181	RM0155	WG0123	120	483	728940.7353	0.070754	-0.036916	0.012425	-0.080081	0.076714	0.043562	0.062476	0.079831933	3.464101615	0.680900592	-49606.492	814319.49	15322.671	88276.241	6	20	8	36	22	24	67	64	80	99	3	10	16	7	50	2	40	69	31	70
98182	98182	RM0155	WG0124	120	484	728940.7353	-0.042267	-0.02662	-0.107577	-0.028994	-0.143747	-0.139636	0.156222	0.071428571	3.741657387	0.736668065	-49606.492	814319.49	15322.671	88276.241	6	20	8	36	22	24	67	64	80	99	3	10	16	7	50	2	40	69	31	70
98186	98186	RM0155	WG0128	120	488	758540.5935	-0.051494	-0.035136	-0.168032	-0.085731	-0.0811	-0.033283	0.109349	0.067226891	3.605551275	0.733617096	-49606.492	814319.49	122060.088	75459.275	6	20	8	36	22	24	67	64	80	99	3	10	5	7	33	51	35	9	33	5
98201	98201	RM0155	WG0144	120	503	729333.2965	0.012237	0.005661	-0.177352	0.009586	-0.273003	-0.336401	0.226531	0.058823529	3.937003937	0.764008267	-49606.492	814319.49	12948.714	87673.838	6	20	8	36	22	24	67	64	80	99	3	10	16	7	50	2	40	69	31	70
98203	98203	RM0155	WG0146	120	505	729333.2965	-0.070893	-0.056577	-0.181604	-0.085278	-0.154822	-0.121729	0.179658	0.058823529	3.807886553	0.765101861	-49606.492	814319.49	12948.714	87673.838	6	20	8	36	22	24	67	64	80	99	3	10	16	7	50	2	40	69	31	70
98237	98237	RM0155	WG0180	120	539	723788.5397	0.028114	0.083654	-0.017497	0.131598	-0.061983	-0.062727	0.156222	0.071428571	3.741657387	0.688529488	-49606.492	814319.49	19783.258	93864.833	6	20	8	36	22	24	67	64	80	99	3	10	16	7	50	2	40	69	31	70
98238	98238	RM0155	WG0181	120	540	723788.5397	0.087071	0.005268	0.130769	0.010926	0.077487	0.161976	0.039039	0.079831933	3.391164992	0.65015122	-49606.492	814319.49	19783.258	93864.833	6	20	8	36	22	24	67	64	80	99	3	10	16	7	50	2	40	69	31	70
98239	98239	RM0155	WG0182	120	541	723788.5397	0.063362	0.0367	-0.023919	0.088914	0.137432	0.048169	-0.007834	0.084033613	3.240370349	0.643350143	-49606.492	814319.49	19783.258	93864.833	6	20	8	36	22	24	67	64	80	99	3	10	16	7	50	2	40	69	31	70
98243	98243	RM0155	WG0186	120	545	490096.8805	-0.037134	-0.031589	-0.152087	-0.064556	-0.089545	-0.107061	0.156222	0.067226891	3.741657387	0.740588752	-49606.492	814319.49	-29318.288	324642.718	6	20	8	36	22	24	67	64	80	99	7	7	26	27	37	1	8	14	15	64
98244	98244	RM0155	WG0187	120	546	489387.7295	-0.035498	-0.050019	-0.210037	-0.055487	-0.361069	-0.323298	0.390587	0.046218487	4.358898944	0.821198294	-49606.492	814319.49	-27538.907	325429.552	6	20	8	36	22	24	67	64	80	99	7	7	26	27	37	1	8	14	15	64
98245	98245	RM0155	WG0188	120	547	489387.7295	0.023291	-0.006624	-0.093863	-0.011833	0.040262	-0.006931	0.039039	0.071428571	3.391164992	0.690004893	-49606.492	814319.49	-27538.907	325429.552	6	20	8	36	22	24	67	64	80	99	7	7	26	27	37	1	8	14	15	64
98247	98247	RM0155	WG0190	120	549	9454.746253	0.176065	0.228479	0.158049	0.281874	0.077732	0.070745	-0.03127	0.084033613	3.16227766	0.57728139	-49606.492	814319.49	-41042.86	818326.538	6	20	8	36	22	24	67	64	80	99	6	20	8	36	22	24	67	64	80	99
98248	98248	RM0155	WG0191	120	550	352516.5368	0.110185	0.095533	0.058216	0.129094	0.028761	0.009913	-0.03127	0.084033613	3.16227766	0.625752391	-49606.492	814319.49	302748.626	824986.239	6	20	8	36	22	24	67	64	80	99	6	20	13	37	42	55	65	16	76	55
98249	98249	RM0155	WG0192	120	551	352516.5368	0.133646	0.158603	0.084574	0.206989	0.097841	0.051926	-0.03127	0.084033613	3.16227766	0.601425208	-49606.492	814319.49	302748.626	824986.239	6	20	8	36	22	24	67	64	80	99	6	20	13	37	42	55	65	16	76	55
98250	98250	RM0155	WG0193	120	552	23.40778238	0.049394	0.037199	-0.117585	0.060112	-0.087422	-0.102241	0.085912	0.071428571	3.535533906	0.695894582	-49606.492	814319.49	-49629.666	814322.79	6	20	8	36	22	24	67	64	80	99	6	20	8	36	22	24	67	64	80	99
98251	98251	RM0155	WG0194	120	553	9454.746253	0.181178	0.184035	0.155519	0.263719	0.160802	0.144983	-0.054707	0.084033613	3.082207001	0.572659722	-49606.492	814319.49	-41042.86	818326.538	6	20	8	36	22	24	67	64	80	99	6	20	8	36	22	24	67	64	80	99
98252	98252	RM0155	WG0195	120	554	23.40778238	-0.097824	-0.088045	-0.303888	-0.195636	-0.33117	-0.314789	0.179658	0.054621849	3.807886553	0.809172011	-49606.492	814319.49	-49629.666	814322.79	6	20	8	36	22	24	67	64	80	99	6	20	8	36	22	24	67	64	80	99
98253	98253	RM0155	WG0196	120	555	9454.746253	0.066494	-0.006026	-0.054403	-0.006835	-0.044464	-0.075845	0.085912	0.071428571	3.535533906	0.697874227	-49606.492	814319.49	-41042.86	818326.538	6	20	8	36	22	24	67	64	80	99	6	20	8	36	22	24	67	64	80	99
98255	98255	RM0155	WG0198	120	557	216486.0839	-0.042516	-0.007599	-0.269679	-0.005614	-0.290585	-0.299593	0.343714	0.050420168	4.242640687	0.800946859	-49606.492	814319.49	163298.173	775104.338	6	20	8	36	22	24	67	64	80	99	6	20	13	16	28	14	65	3	36	18
98256	98256	RM0155	WG0199	120	558	351361.251	0.198621	0.192607	0.118989	0.311184	0.164925	0.144275	0.039039	0.079831933	3.391164992	0.586777558	-49606.492	814319.49	282105.829	698467.581	6	20	8	36	22	24	67	64	80	99	6	20	13	37	49	47	18	18	12	96
98257	98257	RM0155	WG0200	120	559	385701.1349	0.059966	0.125076	0.003518	0.221847	0.047413	0.07623	0.085912	0.079831933	3.535533906	0.641562909	-49606.492	814319.49	311490.322	678767.078	6	20	8	36	22	24	67	64	80	99	6	20	13	37	49	47	18	18	12	96
98258	98258	RM0155	WG0201	120	560	357581.2677	0.020849	0.014484	-0.077092	0.028208	-0.031999	-0.04375	0.109349	0.071428571	3.605551275	0.700194943	-49606.492	814319.49	281903.813	680284.865	6	20	8	36	22	24	67	64	80	99	6	20	13	37	49	47	18	18	12	96
98259	98259	RM0155	WG0202	120	561	372071.2178	-0.043955	-0.019531	-0.159498	-0.020027	-0.143266	-0.150319	0.226531	0.06302521	3.937003937	0.755710333	-49606.492	814319.49	301651.463	691621.323	6	20	8	36	22	24	67	64	80	99	6	20	13	37	49	47	18	18	12	96
98260	98260	RM0155	WG0203	120	562	385701.1349	-0.02277	-0.013635	-0.13571	-0.028922	-0.054486	-0.075694	0.156222	0.071428571	3.741657387	0.726421441	-49606.492	814319.49	311490.322	678767.078	6	20	8	36	22	24	67	64	80	99	6	20	13	37	49	47	18	18	12	96
98261	98261	RM0155	WG0204	120	563	379544.7026	0.027307	-0.005847	0.030624	-0.006119	0.0208	0.032411	0.039039	0.075630252	3.391164992	0.677838407	-49606.492	814319.49	309034.295	690098.046	6	20	8	36	22	24	67	64	80	99	6	20	13	37	49	47	18	18	12	96
98262	98262	RM0155	WG0205	120	564	362533.9984	0.130612	0.201454	0.053141	0.292744	-0.017697	-0.067509	0.015603	0.079831933	3.31662479	0.61420354	-49606.492	814319.49	293312.919	696687.957	6	20	8	36	22	24	67	64	80	99	6	20	13	37	49	47	18	18	12	96
98263	98263	RM0155	WG0206	120	565	350863.5106	0.103238	0.122493	0.10485	0.268481	0.155143	0.21116	0.015603	0.075630252	3.31662479	0.607784347	-49606.492	814319.49	286785.951	714593.228	6	20	8	36	22	24	67	64	80	99	6	20	13	37	49	47	18	18	12	96
98264	98264	RM0155	WG0207	120	566	369842.3368	0.140744	0.039573	0.04746	0.061214	0.02852	0.005469	0.109349	0.075630252	3.605551275	0.665224518	-49606.492	814319.49	304043.379	706083.069	6	20	8	36	22	24	67	64	80	99	6	20	13	37	49	47	18	18	12	96
98265	98265	RM0155	WG0208	120	567	350863.5106	0.145612	0.100427	0.080325	0.094968	0.013051	-0.045605	0.039039	0.079831933	3.391164992	0.6406176	-49606.492	814319.49	286785.951	714593.228	6	20	8	36	22	24	67	64	80	99	6	20	13	37	49	47	18	18	12	96
98266	98266	RM0155	WG0209	120	568	889221.5998	0.026863	0.046054	-0.052386	0.068117	-0.049537	-0.03626	0.085912	0.071428571	3.535533906	0.687586671	-49606.492	814319.49	-314091.002	-34658.129	6	20	8	36	22	24	67	64	80	99	9	8	11	9	36	6	51	77	9	45
98267	98267	RM0155	WG0210	120	569	889221.5998	-0.044864	-0.037375	-0.135652	-0.071839	-0.121756	-0.119871	0.156222	0.067226891	3.741657387	0.744153355	-49606.492	814319.49	-314091.002	-34658.129	6	20	8	36	22	24	67	64	80	99	9	8	11	9	36	6	51	77	9	45
98268	98268	RM0155	WG0211	120	570	882370.4858	0.03021	0.043624	-0.079055	0.055012	-0.144755	-0.205305	0.179658	0.067226891	3.807886553	0.721144397	-49606.492	814319.49	-309342.531	-28956.778	6	20	8	36	22	24	67	64	80	99	9	8	11	9	36	6	51	77	9	45
98269	98269	RM0155	WG0212	120	571	882402.7835	0.136071	0.04488	0.223282	0.103425	0.275643	0.208753	-0.078143	0.096638655	3	0.582581413	-49606.492	814319.49	-315018.525	-27221.433	6	20	8	36	22	24	67	64	80	99	9	8	11	9	36	6	51	77	9	45
98270	98270	RM0155	WG0213	120	572	881038.8388	-0.023854	-0.03573	-0.081777	-0.064201	-0.085746	-0.063716	0.179658	0.067226891	3.807886553	0.736939563	-49606.492	814319.49	-317426.625	-25026.572	6	20	8	36	22	24	67	64	80	99	9	8	11	9	36	6	51	77	9	45
98284	98284	RM0155	WG0227	120	586	23651.79272	0.055852	0.015925	-0.027249	0.036555	0.136847	0.089421	0.039039	0.079831933	3.391164992	0.659825084	-49606.492	814319.49	-27785	823442.526	6	20	8	36	22	24	67	64	80	99	6	20	8	36	22	24	67	64	80	99
98285	98285	RM0155	WG0228	120	587	17588.737	0.021677	-0.016841	-0.146688	-0.028377	-0.188123	-0.200866	0.109349	0.067226891	3.605551275	0.731624402	-49606.492	814319.49	-32810.6	809098.218	6	20	8	36	22	24	67	64	80	99	6	20	8	36	22	24	67	64	80	99
98286	98286	RM0155	WG0229	120	588	25004.89236	0.062775	0.164113	-0.055037	0.214654	-0.146147	-0.107865	0.132785	0.06302521	3.674234614	0.678653259	-49606.492	814319.49	-26951.434	803736.816	6	20	8	36	22	24	67	64	80	99	6	20	8	36	22	24	67	64	80	99
98287	98287	RM0155	WG0230	120	589	60257.94944	-0.024017	-0.012976	-0.088964	-0.028888	0.051059	0.069685	0.085912	0.075630252	3.535533906	0.696929802	-49606.492	814319.49	4030.5	841780.254	6	20	8	36	22	24	67	64	80	99	6	20	8	36	22	23	25	2	5	46
98288	98288	RM0155	WG0231	120	590	18443.57696	0.137564	0.168608	0.15632	0.238297	0.108013	0.129978	-0.007834	0.084033613	3.240370349	0.592742614	-49606.492	814319.49	-40212.098	830191.191	6	20	8	36	22	24	67	64	80	99	6	20	8	36	22	24	67	64	80	99
98289	98289	RM0155	WG0232	120	591	43679.26337	-0.049484	-0.04287	-0.099748	-0.115934	-0.036744	-0.028505	0.132785	0.071428571	3.674234614	0.730733558	-49606.492	814319.49	-10703.167	834179.232	6	20	8	36	22	24	67	64	80	99	6	20	8	36	22	24	67	2	5	99
98290	98290	RM0155	WG0233	120	592	17044.51869	0.198258	0.296847	0.320574	0.52628	0.314357	0.250861	-0.148453	0.100840336	2.738612788	0.484415536	-49606.492	814319.49	-58896.782	828609.561	6	20	8	36	22	24	67	64	80	99	6	20	8	36	22	24	67	64	80	99
98291	98291	RM0155	WG0234	120	593	23782.74211	0.044277	0.080934	-0.026056	0.141032	-0.057692	-0.097694	0.156222	0.071428571	3.741657387	0.688522463	-49606.492	814319.49	-26036.616	811144.625	6	20	8	36	22	24	67	64	80	99	6	20	8	36	22	24	67	64	80	99
98292	98292	RM0155	WG0235	120	594	17838.90616	0.109088	0.056001	0.025868	0.070488	-0.003935	0.013452	0.085912	0.075630252	3.535533906	0.664454057	-49606.492	814319.49	-40594.07	829714.386	6	20	8	36	22	24	67	64	80	99	6	20	8	36	22	24	67	64	80	99
98293	98293	RM0155	WG0236	120	595	30007.93806	0.029187	0.041274	-0.178707	0.060411	-0.106656	-0.186538	0.132785	0.067226891	3.674234614	0.716741127	-49606.492	814319.49	-19817.868	817940.847	6	20	8	36	22	24	67	64	80	99	6	20	8	36	22	24	67	64	80	99
98294	98294	RM0155	WG0237	120	596	48741.08324	0.035209	0.170779	-0.066047	0.258825	0.047275	0.000597	0.085912	0.079831933	3.535533906	0.642822904	-49606.492	814319.49	-1953.346	824560.138	6	20	8	36	22	24	67	64	80	99	6	20	8	36	22	24	67	2	5	99
98295	98295	RM0155	WG0238	120	597	29333.30948	0.061992	0.010052	-0.030017	0.018265	0.092556	0.070843	-0.03127	0.084033613	3.16227766	0.649874146	-49606.492	814319.49	-20363.118	816614.729	6	20	8	36	22	24	67	64	80	99	6	20	8	36	22	24	67	64	80	99
98296	98296	RM0155	WG0239	120	598	47405.3212	-0.137067	-0.031423	-0.324163	-0.063643	-0.270876	-0.223694	0.226531	0.06302521	3.937003937	0.790246948	-49606.492	814319.49	-9659.496	839844.027	6	20	8	36	22	24	67	64	80	99	6	20	8	36	22	24	67	2	5	99
98297	98297	RM0155	WG0240	120	599	25019.9882	0.163956	0.277883	0.08262	0.353761	0.086186	0.044603	0.015603	0.079831933	3.31662479	0.582511866	-49606.492	814319.49	-69181.498	829902.139	6	20	8	36	22	24	67	64	80	99	6	20	8	36	22	24	67	64	80	99
98298	98298	RM0155	WG0241	120	600	48827.84272	0.119045	0.078233	0.071467	0.105176	-0.111751	-0.035314	0.109349	0.067226891	3.605551275	0.673165284	-49606.492	814319.49	-1413.32	822166.553	6	20	8	36	22	24	67	64	80	99	6	20	8	36	22	24	67	2	5	99
98299	98299	RM0155	WG0242	120	601	11515.93656	0.384694	0.461828	0.531545	0.601696	0.503443	0.500877	-0.218762	0.113445378	2.449489743	0.377653214	-49606.492	814319.49	-40585.876	821478.071	6	20	8	36	22	24	67	64	80	99	6	20	8	36	22	24	67	64	80	99
98300	98300	RM0155	WG0243	120	602	28023.96522	0.089744	0.268638	0.051591	0.328041	0.088483	0.046495	0.015603	0.084033613	3.31662479	0.592180877	-49606.492	814319.49	-22130.021	808807.125	6	20	8	36	22	24	67	64	80	99	6	20	8	36	22	24	67	64	80	99
98301	98301	RM0155	WG0244	120	603	21167.12399	0.050621	0.034021	-0.00801	0.045194	0.05491	0.060601	0.062476	0.075630252	3.464101615	0.668667745	-49606.492	814319.49	-35108.021	798897.38	6	20	8	36	22	24	67	64	80	99	6	20	8	36	22	24	67	64	80	99
98302	98302	RM0155	WG0245	120	604	67101.25388	0.072116	0.090753	-0.04685	0.14881	-0.216606	-0.205276	0.132785	0.06302521	3.674234614	0.700952399	-49606.492	814319.49	15575.77	830252.192	6	20	8	36	22	24	67	64	80	99	6	20	8	36	22	23	25	2	5	46
98303	98303	RM0155	WG0246	120	605	23651.79272	0.096905	0.067148	0.056949	0.077343	0.017537	0.053134	0.062476	0.079831933	3.464101615	0.65192302	-49606.492	814319.49	-27785	823442.526	6	20	8	36	22	24	67	64	80	99	6	20	8	36	22	24	67	64	80	99
98304	98304	RM0155	WG0247	120	606	35163.1213	0.117479	0.187562	0.122886	0.281278	0.155845	0.147924	-0.03127	0.092436975	3.16227766	0.577466548	-49606.492	814319.49	-15975.13	824584.8	6	20	8	36	22	24	67	64	80	99	6	20	8	36	22	24	67	2	5	99
98305	98305	RM0155	WG0248	120	607	28023.28722	0.074595	0.044434	-0.106924	0.06173	-0.253605	-0.275621	0.156222	0.058823529	3.741657387	0.729129445	-49606.492	814319.49	-22130.111	808810.124	6	20	8	36	22	24	67	64	80	99	6	20	8	36	22	24	67	64	80	99
98306	98306	RM0155	WG0249	120	608	61911.78301	0.032269	0.003695	-0.106262	0.005525	-0.162777	-0.158007	0.132785	0.067226891	3.674234614	0.723020117	-49606.492	814319.49	9571.53	832513.736	6	20	8	36	22	24	67	64	80	99	6	20	8	36	22	23	25	2	5	46
98307	98307	RM0155	WG0250	120	609	62878.9838	-0.039625	-0.031419	-0.083169	-0.101451	0.051038	0.046416	0.085912	0.075630252	3.535533906	0.70723509	-49606.492	814319.49	5934.318	843798.042	6	20	8	36	22	24	67	64	80	99	6	20	8	36	22	23	25	2	5	46
98308	98308	RM0155	WG0251	120	610	17412.71719	0.378896	0.543057	0.559724	0.679897	0.550378	0.561596	-0.242199	0.113445378	2.34520788	0.349378881	-49606.492	814319.49	-38782.295	827959.119	6	20	8	36	22	24	67	64	80	99	6	20	8	36	22	24	67	64	80	99
98309	98309	RM0155	WG0252	120	611	66066.53338	0.0867	0.175706	-0.033579	0.222129	0.091616	0.017566	0.015603	0.079831933	3.31662479	0.622724309	-49606.492	814319.49	10617.987	841481.945	6	20	8	36	22	24	67	64	80	99	6	20	8	36	22	23	25	2	5	46
98310	98310	RM0155	WG0253	120	612	34001.14036	0.017493	-0.014551	-0.07732	-0.032005	0.114194	0.072046	0.039039	0.079831933	3.391164992	0.678120941	-49606.492	814319.49	-22888.456	835348.615	6	20	8	36	22	24	67	64	80	99	6	20	8	36	22	24	67	2	5	99
98311	98311	RM0155	WG0254	120	613	17838.90616	0.238671	0.392609	0.368447	0.506133	0.336528	0.342431	-0.125016	0.096638655	2.828427125	0.466324824	-49606.492	814319.49	-40594.07	829714.386	6	20	8	36	22	24	67	64	80	99	6	20	8	36	22	24	67	64	80	99
98312	98312	RM0155	WG0255	120	614	17588.737	0.117846	0.044868	0.098242	0.095446	0.080311	0.059915	0.015603	0.084033613	3.31662479	0.634970387	-49606.492	814319.49	-32810.6	809098.218	6	20	8	36	22	24	67	64	80	99	6	20	8	36	22	24	67	64	80	99
98313	98313	RM0155	WG0256	120	615	35108.14901	0.06158	-0.028453	-0.037948	-0.032251	-0.128117	-0.108133	0.085912	0.071428571	3.535533906	0.708418422	-49606.492	814319.49	-16037.855	824601.938	6	20	8	36	22	24	67	64	80	99	6	20	8	36	22	24	67	2	5	99
98314	98314	RM0155	WG0257	120	616	41280.74512	0.052406	0.00487	0.018079	0.007	0.063933	0.046091	0.085912	0.075630252	3.535533906	0.67790545	-49606.492	814319.49	-10167.851	802125.495	6	20	8	36	22	24	67	64	80	99	6	20	8	36	22	24	67	64	80	99
98315	98315	RM0155	WG0258	120	617	60323.56994	0.007173	0.01339	-0.02554	0.039763	0.170409	0.182237	0.015603	0.084033613	3.31662479	0.651837744	-49606.492	814319.49	950.288	847227.621	6	20	8	36	22	24	67	64	80	99	6	20	8	36	22	23	25	2	5	46
98316	98316	RM0155	WG0259	120	618	59066.33193	0.023389	0.163242	-0.111136	0.218465	-0.09116	-0.116205	0.156222	0.067226891	3.741657387	0.684077985	-49606.492	814319.49	3999.407	839123.505	6	20	8	36	22	24	67	64	80	99	6	20	8	36	22	23	25	2	5	46
98317	98317	RM0155	WG0260	120	619	40353.99927	0.058327	0.07168	-0.043601	0.114395	-0.075667	-0.080367	0.062476	0.071428571	3.464101615	0.676505994	-49606.492	814319.49	-26169.947	847170.268	6	20	8	36	22	24	67	64	80	99	6	20	8	36	22	24	67	2	5	99
98318	98318	RM0155	WG0261	120	620	9237.399542	0.398589	0.499745	0.503711	0.553084	0.442589	0.448219	-0.171889	0.109243697	2.645751311	0.393342058	-49606.492	814319.49	-41691.662	819082.369	6	20	8	36	22	24	67	64	80	99	6	20	8	36	22	24	67	64	80	99
98319	98319	RM0155	WG0262	120	621	17887.76901	0.11273	0.090963	0.121265	0.168634	0.227897	0.187585	-0.054707	0.092436975	3.082207001	0.590362755	-49606.492	814319.49	-40594.784	829771.396	6	20	8	36	22	24	67	64	80	99	6	20	8	36	22	24	67	64	80	99
98320	98320	RM0155	WG0263	120	622	72749.40378	0.019768	-0.014018	-0.042689	-0.032044	0.091495	0.072876	0.062476	0.075630252	3.464101615	0.683913454	-49606.492	814319.49	19661.538	836554.952	6	20	8	36	22	24	67	64	80	99	6	20	8	36	22	23	25	2	5	46
98321	98321	RM0155	WG0264	120	623	33978.9928	0.053214	0.001761	-0.005288	0.002305	0.039322	0.022445	0.062476	0.075630252	3.464101615	0.678637544	-49606.492	814319.49	-23081.327	835555.958	6	20	8	36	22	24	67	64	80	99	6	20	8	36	22	24	67	2	5	99
98322	98322	RM0155	WG0265	120	624	55650.22683	0.026108	-0.035527	-0.033463	-0.05371	-0.157789	-0.087355	0.226531	0.058823529	3.937003937	0.746286402	-49606.492	814319.49	1694.494	835886.979	6	20	8	36	22	24	67	64	80	99	6	20	8	36	22	23	25	2	5	46
98323	98323	RM0155	WG0266	120	625	57550.31717	0.167507	0.037895	0.233471	0.068933	0.141221	0.131615	-0.078143	0.092436975	3	0.5958949	-49606.492	814319.49	5909.578	829485.405	6	20	8	36	22	24	67	64	80	99	6	20	8	36	22	23	25	2	5	46
98324	98324	RM0155	WG0267	120	626	137657.1868	-0.108294	-0.107621	-0.352205	-0.148694	-0.442196	-0.446188	0.296841	0.046218487	4.123105626	0.848874084	-49606.492	814319.49	87457.067	827089.841	6	20	8	36	22	24	67	64	80	99	6	20	13	16	28	23	25	3	36	46
98325	98325	RM0155	WG0268	120	627	163708.2072	-0.031234	-0.029675	-0.125102	-0.062585	-0.049898	-0.05808	0.085912	0.071428571	3.535533906	0.719342809	-49606.492	814319.49	10416.003	966627.327	6	20	8	36	22	24	67	64	80	99	6	20	8	36	22	23	25	66	64	46
98326	98326	RM0155	WG0269	120	628	30456.43016	0.023686	-0.019631	-0.02119	-0.029459	-0.129103	-0.060023	0.156222	0.067226891	3.741657387	0.72194609	-49606.492	814319.49	-27215.939	834965.489	6	20	8	36	22	24	67	64	80	99	6	20	8	36	22	24	67	64	80	99
98327	98327	RM0155	WG0270	120	629	162839.6292	0.230892	0.344797	0.27754	0.512763	0.271077	0.263999	-0.10158	0.096638655	2.915475947	0.490258674	-49606.492	814319.49	113177.827	810075.634	6	20	8	36	22	24	67	64	80	99	6	20	13	16	28	14	65	3	36	18
98328	98328	RM0155	WG0271	120	630	299521.6885	0.082982	0.053221	-0.037645	0.05353	-0.069619	-0.059279	0.132785	0.071428571	3.674234614	0.690063508	-49606.492	814319.49	172748.747	613642.163	6	20	8	36	22	24	67	64	80	99	6	20	13	37	49	16	18	17	12	96
98329	98329	RM0155	WG0272	120	631	827916.9491	-0.089335	-0.080878	-0.154939	-0.154178	-0.342513	-0.326936	0.226531	0.058823529	3.937003937	0.801006658	-49606.492	814319.49	-279065.373	18835.3	6	20	8	36	22	24	67	64	80	99	9	8	11	4	36	6	7	39	59	54
98330	98330	RM0155	WG0273	120	632	827916.9491	-0.063037	-0.064713	-0.146443	-0.116083	-0.287373	-0.278781	0.179658	0.067226891	3.807886553	0.773898096	-49606.492	814319.49	-279065.373	18835.3	6	20	8	36	22	24	67	64	80	99	9	8	11	4	36	6	7	39	59	54
98331	98331	RM0155	WG0274	120	633	827027.9442	0.025619	-0.02053	-0.035771	-0.045064	-0.061925	-0.067449	0.062476	0.071428571	3.464101615	0.702842006	-49606.492	814319.49	-266812.931	16324.137	6	20	8	36	22	24	67	64	80	99	9	8	11	4	36	6	7	39	59	54
98332	98332	RM0155	WG0276	120	634	824780.5516	-0.108004	-0.086882	-0.215896	-0.161374	-0.353017	-0.323958	0.249968	0.054621849	4	0.814961171	-49606.492	814319.49	-259395.31	16665.674	6	20	8	36	22	24	67	64	80	99	9	8	11	4	36	6	7	39	59	54
98333	98333	RM0155	WG0277	120	635	872802.6001	-0.068035	-0.035459	-0.287249	-0.067984	-0.174067	-0.222659	0.226531	0.06302521	3.937003937	0.776456971	-49606.492	814319.49	-293477.305	-23720.727	6	20	8	36	22	24	67	64	80	99	9	8	11	9	36	6	51	77	54	45
98334	98334	RM0155	WG0280	120	636	838478.2727	-0.043592	-0.025945	-0.175453	-0.049502	-0.23036	-0.253743	0.179658	0.06302521	3.807886553	0.762131373	-49606.492	814319.49	-237884.793	-2746.661	6	20	8	36	22	24	67	64	80	99	9	8	11	4	36	6	7	51	11	54
98335	98335	RM0155	WG0281	120	637	855530.7198	0.045773	0.048586	-0.010105	0.07044	0.052873	0.016911	0.085912	0.075630252	3.535533906	0.671486605	-49606.492	814319.49	-254796.284	-16240.539	6	20	8	36	22	24	67	64	80	99	9	8	11	4	36	6	7	51	11	54
98336	98336	RM0155	WG0282	120	638	868585.3272	-0.018244	-0.057035	-0.100074	-0.076939	-0.27329	-0.266376	0.179658	0.067226891	3.807886553	0.761156542	-49606.492	814319.49	-257377.347	-29049.79	6	20	8	36	22	24	67	64	80	99	9	8	11	4	36	6	7	65	11	65
98337	98337	RM0155	WG0283	120	639	839210.6949	-0.049634	-0.017558	-0.276037	-0.032436	-0.16819	-0.210407	0.156222	0.06302521	3.741657387	0.757110375	-49606.492	814319.49	-270882.569	4806.372	6	20	8	36	22	24	67	64	80	99	9	8	11	4	36	6	7	39	59	54
98338	98338	RM0155	WG0284	120	640	835337.6598	-0.099002	-0.069879	-0.304335	-0.103035	-0.487855	-0.483162	0.320277	0.046218487	4.183300133	0.844105058	-49606.492	814319.49	-255471.866	4746.483	6	20	8	36	22	24	67	64	80	99	9	8	11	4	36	6	7	39	59	54
98339	98339	RM0155	WG0285	120	641	843641.8046	0.052745	0.068967	-0.064126	0.104088	-0.069287	-0.123668	0.132785	0.067226891	3.674234614	0.69552193	-49606.492	814319.49	-232120.139	-9343.222	6	20	8	36	22	24	67	64	80	99	9	8	11	4	36	6	7	51	11	54
98340	98340	RM0155	WG0286	120	642	843090.46	0.009987	0.012845	-0.064329	0.021914	-0.21182	-0.183367	0.249968	0.06302521	4	0.745427731	-49606.492	814319.49	-228933.405	-9478.654	6	20	8	36	22	24	67	64	80	99	9	8	11	4	36	6	7	51	11	54
98545	98545	RM0155	WG0519	120	847	968520.5737	-0.089073	-0.016887	-0.302843	-0.013192	-0.385337	-0.407505	0.36715	0.054621849	4.301162634	0.820322387	-49606.492	814319.49	-282834.251	-125700.145	6	20	8	36	22	24	67	64	80	99	9	8	11	22	36	6	66	56	1	77
98546	98546	RM0155	WG0520	120	848	933356.4648	0.027258	0.048538	-0.080959	0.042177	0.015752	-0.045186	0.062476	0.079831933	3.464101615	0.677612114	-49606.492	814319.49	-272227.433	-92098.85	6	20	8	36	22	24	67	64	80	99	9	8	11	22	36	6	66	56	1	77
98547	98547	RM0155	WG0521	120	849	952194.1746	-0.040212	0.008587	-0.212871	0.007402	-0.217146	-0.24047	0.203095	0.067226891	3.872983346	0.753904301	-49606.492	814319.49	-266731.535	-112789.167	6	20	8	36	22	24	67	64	80	99	9	8	11	22	36	6	66	56	1	77
98548	98548	RM0155	WG0522	120	850	954151.0872	0.004164	0.042843	-0.078703	0.078081	-0.099724	-0.145695	0.085912	0.079831933	3.535533906	0.693065856	-49606.492	814319.49	-286222.25	-110027.458	6	20	8	36	22	24	67	64	80	99	9	8	11	22	36	6	66	56	1	77
98549	98549	RM0155	WG0523	120	851	925111.8932	-0.127914	-0.101148	-0.308367	-0.172249	-0.528379	-0.508521	0.320277	0.046218487	4.183300133	0.86023781	-49606.492	814319.49	-258474.507	-86905.325	6	20	8	36	22	24	67	64	80	99	9	8	11	22	36	6	66	56	1	77
98550	98550	RM0155	WG0524	120	852	920595.1035	-0.111625	-0.063813	-0.336268	-0.148341	-0.251827	-0.280188	0.203095	0.06302521	3.872983346	0.797087368	-49606.492	814319.49	-262689.914	-81275.731	6	20	8	36	22	24	67	64	80	99	9	8	11	22	36	6	66	56	1	77
98551	98551	RM0155	WG0525	120	853	977427.4807	0.037574	0.091268	-0.073533	0.209963	0.087513	0.060218	0.039039	0.075630252	3.391164992	0.648602734	-49606.492	814319.49	-261701.487	-139818.966	6	20	8	36	22	24	67	64	80	99	9	8	11	22	36	6	66	56	1	77
98552	98552	RM0155	WG0526	120	854	925392.1764	-0.09024	-0.058168	-0.178377	-0.152639	-0.187124	-0.172236	0.179658	0.067226891	3.807886553	0.769785308	-49606.492	814319.49	-308984.835	-73978.633	6	20	8	36	22	24	67	64	80	99	9	8	11	14	36	6	51	27	63	61
98553	98553	RM0155	WG0527	120	855	920087.2375	-0.06541	-0.019114	-0.149105	-0.042661	-0.179389	-0.166476	0.179658	0.067226891	3.807886553	0.751374989	-49606.492	814319.49	-303958.378	-69912.178	6	20	8	36	22	24	67	64	80	99	9	8	11	14	36	6	51	27	63	61
98554	98554	RM0155	WG0528	120	856	930869.5346	-0.135697	-0.056447	-0.234229	-0.131451	-0.312105	-0.301806	0.273404	0.058823529	4.062019202	0.809618431	-49606.492	814319.49	-294306.836	-83811.81	6	20	8	36	22	24	67	64	80	99	9	8	11	14	36	6	66	27	63	61
98555	98555	RM0155	WG0529	120	857	895560.0305	-0.064582	-0.003357	-0.241461	-0.006675	-0.103468	-0.130311	0.156222	0.067226891	3.741657387	0.742406223	-49606.492	814319.49	-323454.231	-38344.092	6	20	8	36	22	24	67	64	80	99	9	8	11	9	36	6	51	24	9	45
98556	98556	RM0155	WG0530	120	858	881165.2611	-0.024287	-0.038993	-0.164701	-0.055483	-0.256031	-0.293293	0.226531	0.06302521	3.937003937	0.772116927	-49606.492	814319.49	-327444.677	-21897.085	6	20	8	36	22	24	67	64	80	99	9	8	11	9	36	6	51	77	9	45
98557	98557	RM0155	WG0531	120	859	880708.3146	-0.027373	-0.028642	-0.175863	-0.063674	-0.166613	-0.167404	0.132785	0.067226891	3.674234614	0.74371946	-49606.492	814319.49	-286077.059	-34048.83	6	20	8	36	22	24	67	64	80	99	9	8	11	9	36	6	51	65	54	65
98558	98558	RM0155	WG0532	120	860	909853.1431	0.195346	0.135296	0.134293	0.133974	-0.018655	-0.067653	0.039039	0.079831933	3.391164992	0.627023561	-49606.492	814319.49	-348452.232	-45054.681	6	20	8	36	22	24	67	64	80	99	9	8	11	9	36	6	51	24	9	13
98559	98559	RM0155	WG0533	120	861	897860.7123	-0.146706	-0.017149	-0.290166	-0.033664	-0.391366	-0.382425	0.343714	0.050420168	4.242640687	0.826267025	-49606.492	814319.49	-281337.535	-53121.91	6	20	8	36	22	24	67	64	80	99	9	8	11	14	36	6	51	65	54	65
98560	98560	RM0155	WG0534	120	862	930421.7655	0.002396	0.034794	-0.132537	0.055052	-0.117648	-0.136487	0.156222	0.067226891	3.741657387	0.720057501	-49606.492	814319.49	-301386.299	-81387.823	6	20	8	36	22	24	67	64	80	99	9	8	11	14	36	6	66	27	63	61
98561	98561	RM0155	WG0535	120	863	902431.5362	-0.042764	-0.040152	-0.273153	-0.07042	-0.272609	-0.294969	0.249968	0.054621849	4	0.792296429	-49606.492	814319.49	-251849.741	-65157.824	6	20	8	36	22	24	67	64	80	99	9	8	11	22	36	6	66	65	54	65
98562	98562	RM0155	WG0536	120	864	904392.5881	-0.050491	-0.044106	-0.149142	-0.071565	-0.19113	-0.215899	0.203095	0.06302521	3.872983346	0.765236792	-49606.492	814319.49	-310119.168	-51740.034	6	20	8	36	22	24	67	64	80	99	9	8	11	14	36	6	51	27	54	61
98563	98563	RM0155	WG0538	120	865	889797.0748	0.065393	0.039533	0.025155	0.065681	0.030217	0.017367	0.015603	0.075630252	3.31662479	0.658814527	-49606.492	814319.49	-331434.429	-29666.202	6	20	8	36	22	24	67	64	80	99	9	8	11	9	36	6	51	24	9	45
98564	98564	RM0155	WG0539	120	866	955998.7866	-0.182642	-0.065997	-0.355848	-0.148144	-0.3682	-0.387582	0.343714	0.054621849	4.242640687	0.84490104	-49606.492	814319.49	-325537.231	-100992.428	6	20	8	36	22	24	67	64	80	99	9	8	11	14	36	6	66	27	63	61
98565	98565	RM0155	WG0540	120	867	925036.6669	0.137022	0.135343	0.141641	0.208373	0.061036	0.015216	-0.03127	0.084033613	3.16227766	0.604863469	-49606.492	814319.49	-338278.982	-64521.24	6	20	8	36	22	24	67	64	80	99	9	8	11	14	36	6	51	24	63	13
98566	98566	RM0155	WG0541	120	868	925571.1486	-0.084177	-0.053028	-0.212241	-0.127032	-0.168957	-0.169948	0.203095	0.06302521	3.872983346	0.774209565	-49606.492	814319.49	-308955.663	-74173.593	6	20	8	36	22	24	67	64	80	99	9	8	11	14	36	6	51	27	63	61
98567	98567	RM0155	WG0542	120	869	912586.8565	0.04225	0.06586	0.008534	0.096463	-0.147733	-0.129446	0.085912	0.071428571	3.535533906	0.687316054	-49606.492	814319.49	-336184.181	-52103.039	6	20	8	36	22	24	67	64	80	99	9	8	11	9	36	6	51	24	9	13
98568	98568	RM0155	WG0543	120	870	881165.2611	0.117084	0.047974	0.007473	0.061937	-0.223123	-0.195901	0.156222	0.058823529	3.741657387	0.711870032	-49606.492	814319.49	-327444.677	-21897.085	6	20	8	36	22	24	67	64	80	99	9	8	11	9	36	6	51	77	9	45
98569	98569	RM0155	WG0544	120	871	905750.8917	0.034157	-0.037096	-0.015194	-0.050403	-0.200825	-0.156429	0.132785	0.071428571	3.674234614	0.726174837	-49606.492	814319.49	-305399.304	-54561.811	6	20	8	36	22	24	67	64	80	99	9	8	11	14	36	6	51	27	54	61
98570	98570	RM0155	WG0545	120	872	906831.5203	0.001522	0.001329	-0.004053	0.003235	0.02002	0.01718	0.109349	0.079831933	3.605551275	0.689743972	-49606.492	814319.49	-295244.008	-58609.841	6	20	8	36	22	24	67	64	80	99	9	8	11	14	36	6	51	27	54	61
98571	98571	RM0155	WG0546	120	873	906831.5203	-0.066608	-0.004226	-0.215011	-0.006889	-0.318077	-0.2865	0.273404	0.054621849	4.062019202	0.787364143	-49606.492	814319.49	-295244.008	-58609.841	6	20	8	36	22	24	67	64	80	99	9	8	11	14	36	6	51	27	54	61
98572	98572	RM0155	WG0547	120	874	975100.5721	0.055656	0.012919	-0.061456	0.017648	-0.141716	-0.144932	0.132785	0.06302521	3.674234614	0.717183333	-49606.492	814319.49	-271852.057	-135116.15	6	20	8	36	22	24	67	64	80	99	9	8	11	22	36	6	66	56	1	77
98573	98573	RM0155	WG0548	120	875	946616.7408	-0.06996	-0.063474	-0.139222	-0.141351	-0.144034	-0.180815	0.156222	0.067226891	3.741657387	0.759979507	-49606.492	814319.49	-278617.755	-104177.704	6	20	8	36	22	24	67	64	80	99	9	8	11	22	36	6	66	56	1	77
98574	98574	RM0155	WG0550	120	876	925571.1486	-0.098484	-0.042157	-0.245324	-0.097233	-0.192982	-0.222596	0.179658	0.071428571	3.807886553	0.767943603	-49606.492	814319.49	-308955.663	-74173.593	6	20	8	36	22	24	67	64	80	99	9	8	11	14	36	6	51	27	63	61
98575	98575	RM0155	WG0551	120	877	930421.7655	-0.029057	0.01361	-0.101511	0.026912	-0.079653	-0.076546	0.132785	0.075630252	3.674234614	0.711846441	-49606.492	814319.49	-301386.299	-81387.823	6	20	8	36	22	24	67	64	80	99	9	8	11	14	36	6	66	27	63	61
98576	98576	RM0155	WG0552	120	878	916031.868	-0.092735	-0.071754	-0.250325	-0.130199	-0.269084	-0.305437	0.203095	0.06302521	3.872983346	0.792212035	-49606.492	814319.49	-324838.623	-59386.214	6	20	8	36	22	24	67	64	80	99	9	8	11	14	36	6	51	24	63	13
98577	98577	RM0155	WG0553	120	879	905750.8917	-0.112383	-0.033364	-0.219807	-0.09698	-0.188715	-0.151069	0.203095	0.06302521	3.872983346	0.772843538	-49606.492	814319.49	-305399.304	-54561.811	6	20	8	36	22	24	67	64	80	99	9	8	11	14	36	6	51	27	54	61
98578	98578	RM0155	WG0554	120	880	871674.3329	-0.007778	-0.037886	-0.15478	-0.058545	-0.322261	-0.340811	0.203095	0.058823529	3.872983346	0.775224718	-49606.492	814319.49	-313812.377	-16349.754	6	20	8	36	22	24	67	64	80	99	9	8	11	9	36	6	51	77	9	45
98579	98579	RM0155	WG0555	120	881	876319.1911	-0.084446	-0.064721	-0.225995	-0.122319	-0.132466	-0.188012	0.179658	0.067226891	3.807886553	0.768696592	-49606.492	814319.49	-303874.885	-24300.155	6	20	8	36	22	24	67	64	80	99	9	8	11	9	36	6	51	77	9	45
98580	98580	RM0155	WG0556	120	882	889797.0748	-0.020205	-0.032089	-0.119632	-0.054099	-0.309635	-0.296733	0.203095	0.058823529	3.872983346	0.770584683	-49606.492	814319.49	-331434.429	-29666.202	6	20	8	36	22	24	67	64	80	99	9	8	11	9	36	6	51	24	9	45
98581	98581	RM0156	RM0164	121	122	159910.4391	0.086141	0.053491	0.116963	0.084521	0.005707	-0.004216	0.062476	0.079831933	3.464101615	0.654726911	-41042.86	818326.538	3959.721	664879.1	6	20	8	36	22	24	67	64	80	99	6	20	8	36	22	37	67	68	48	7
98582	98582	RM0156	RM0168	121	123	199330.3026	0.186683	0.215887	0.275499	0.301664	0.139895	0.107387	-0.007834	0.092436975	3.240370349	0.56244433	-41042.86	818326.538	155950.772	848758.076	6	20	8	36	22	24	67	64	80	99	6	20	13	16	28	14	65	3	61	18
98583	98583	RM0156	RM0170	121	124	214368.1164	0.023046	0.003146	-0.008382	0.005317	-0.159108	-0.181702	0.085912	0.071428571	3.535533906	0.709090903	-41042.86	818326.538	168665.314	862780.684	6	20	8	36	22	24	67	64	80	99	6	20	13	16	28	14	65	3	61	18
98584	98584	RM0156	RM0172	121	125	214368.1164	0.041149	0.009335	-0.046971	0.012664	-0.127902	-0.107494	0.203095	0.067226891	3.872983346	0.723818131	-41042.86	818326.538	168665.314	862780.684	6	20	8	36	22	24	67	64	80	99	6	20	13	16	28	14	65	3	61	18
98585	98585	RM0156	RM0173	121	126	343650.8785	0.016421	-0.013034	-0.033001	-0.021805	-0.138061	-0.103966	0.179658	0.06302521	3.807886553	0.731384585	-41042.86	818326.538	286611.562	714699.775	6	20	8	36	22	24	67	64	80	99	6	20	13	37	49	47	18	18	12	96
98586	98586	RM0156	RM0175	121	127	377297.6426	0.022732	-0.02892	0.025626	-0.057849	-0.064025	-0.067255	0.062476	0.075630252	3.464101615	0.698715392	-41042.86	818326.538	310124.431	680358.988	6	20	8	36	22	24	67	64	80	99	6	20	13	37	49	47	18	18	12	96
98587	98587	RM0156	RM0179	121	128	372268.9525	0.053165	0.008734	0.086038	0.008421	-0.030393	-0.057245	0.085912	0.079831933	3.535533906	0.68017224	-41042.86	818326.538	308546.536	690375.66	6	20	8	36	22	24	67	64	80	99	6	20	13	37	49	47	18	18	12	96
98588	98588	RM0156	RM0180	121	129	183932.5162	-0.044909	-0.00662	-0.068191	-0.012615	-0.250669	-0.253806	0.203095	0.067226891	3.872983346	0.752254907	-41042.86	818326.538	26707.513	989326.706	6	20	8	36	22	24	67	64	80	99	6	20	8	36	22	23	25	66	64	46
98589	98589	RM0156	RM0181	121	130	55846.22876	-0.027457	0.029577	-0.077384	0.034729	-0.135383	-0.099614	0.156222	0.06302521	3.741657387	0.724641576	-41042.86	818326.538	-19937.762	766621.837	6	20	8	36	22	24	67	64	80	99	6	20	8	36	22	37	67	68	48	7
98590	98590	RM0156	RM0186	121	131	28704.74871	0.217458	0.326518	0.261786	0.426013	0.291223	0.299892	-0.03127	0.088235294	3.16227766	0.516889134	-41042.86	818326.538	-58250.002	795350.967	6	20	8	36	22	24	67	64	80	99	6	20	8	36	22	24	67	64	80	99
98591	98591	RM0156	RM0189	121	132	28704.74871	0.16491	0.314515	0.227396	0.456806	0.150628	0.090849	-0.03127	0.088235294	3.16227766	0.541984322	-41042.86	818326.538	-58250.002	795350.967	6	20	8	36	22	24	67	64	80	99	6	20	8	36	22	24	67	64	80	99
98592	98592	RM0156	RM0190	121	133	209538.5175	0.009302	-0.004654	-0.039731	-0.006852	-0.245882	-0.236211	0.156222	0.067226891	3.741657387	0.735694322	-41042.86	818326.538	164671.114	858178.153	6	20	8	36	22	24	67	64	80	99	6	20	13	16	28	14	65	3	61	18
98593	98593	RM0156	RM0192	121	134	209538.5175	0.068063	0.189954	0.082864	0.302661	-0.044917	-0.059237	0.085912	0.075630252	3.535533906	0.635876259	-41042.86	818326.538	164671.114	858178.153	6	20	8	36	22	24	67	64	80	99	6	20	13	16	28	14	65	3	61	18
98594	98594	RM0156	RM0193	121	135	93718.23765	0.170659	0.006558	0.207383	0.00838	-0.057229	-0.046366	-0.007834	0.079831933	3.240370349	0.646347688	-41042.86	818326.538	-10421.75	729751.961	6	20	8	36	22	24	67	64	80	99	6	20	8	36	22	37	67	68	48	7
98595	98595	RM0156	RM0197	121	136	377125.4128	-0.027198	-0.022417	-0.142257	-0.033653	-0.211214	-0.21318	0.226531	0.058823529	3.937003937	0.764091624	-41042.86	818326.538	308053.699	675654.994	6	20	8	36	22	24	67	64	80	99	6	20	13	37	49	47	18	18	12	96
98596	98596	RM0156	RM0198	121	137	377125.4128	0.032297	-0.020832	0.103388	-0.049125	0.029155	-0.045329	0.039039	0.088235294	3.391164992	0.672294215	-41042.86	818326.538	308053.699	675654.994	6	20	8	36	22	24	67	64	80	99	6	20	13	37	49	47	18	18	12	96
98597	98597	RM0156	RM0199	121	138	350420.2969	0.214082	0.136409	0.279663	0.204097	0.088909	0.053721	-0.03127	0.088235294	3.16227766	0.582157748	-41042.86	818326.538	287402.765	696187.863	6	20	8	36	22	24	67	64	80	99	6	20	13	37	49	47	18	18	12	96
98598	98598	RM0156	RM0200	121	139	350420.2969	-0.013865	-0.06078	-0.028466	-0.110934	-0.176628	-0.156043	0.132785	0.067226891	3.674234614	0.741821292	-41042.86	818326.538	287402.765	696187.863	6	20	8	36	22	24	67	64	80	99	6	20	13	37	49	47	18	18	12	96
98599	98599	RM0156	RM0201	121	140	505235.1251	-0.00609	-0.026645	0.006439	-0.073971	-0.122309	-0.096943	0.039039	0.071428571	3.391164992	0.707663197	-41042.86	818326.538	-1275.714	314658.884	6	20	8	36	22	24	67	64	80	99	7	7	26	27	44	41	26	37	17	64
98600	98600	RM0156	RM0203	121	141	224134.7268	0.182503	0.074824	0.204319	0.054587	-0.097915	-0.060815	0.039039	0.075630252	3.391164992	0.645704999	-41042.86	818326.538	177179.302	869468.143	6	20	8	36	22	24	67	64	80	99	6	20	13	16	28	14	65	3	61	18
98601	98601	RM0156	RM0204	121	142	207910.3024	0.039563	-0.017184	0.018155	-0.023188	-0.27373	-0.236982	0.203095	0.06302521	3.872983346	0.743853156	-41042.86	818326.538	163527.15	855445.332	6	20	8	36	22	24	67	64	80	99	6	20	13	16	28	14	65	3	61	18
98602	98602	RM0156	RM0205	121	143	207910.3024	0.121414	0.047209	0.137706	0.077461	-0.032545	0.005038	0.039039	0.075630252	3.391164992	0.651976016	-41042.86	818326.538	163527.15	855445.332	6	20	8	36	22	24	67	64	80	99	6	20	13	16	28	14	65	3	61	18
98603	98603	RM0156	RM0206	121	144	54397.9942	0.114177	0.012493	0.166745	0.012992	0.089307	0.135889	0.062476	0.079831933	3.464101615	0.648420015	-41042.86	818326.538	-19021.286	768585.287	6	20	8	36	22	24	67	64	80	99	6	20	8	36	22	37	67	68	48	7
98605	98605	RM0156	RM0209	121	146	22580.88622	-0.035735	-0.012746	-0.086649	-0.024527	-0.112909	-0.09673	0.156222	0.071428571	3.741657387	0.728690741	-41042.86	818326.538	-42162.828	795773.443	6	20	8	36	22	24	67	64	80	99	6	20	8	36	22	24	67	64	80	99
98606	98606	RM0156	RM0210	121	147	54397.9942	0.117871	0.006153	0.169257	0.006655	0.096796	0.142336	0.062476	0.079831933	3.464101615	0.648527541	-41042.86	818326.538	-19021.286	768585.287	6	20	8	36	22	24	67	64	80	99	6	20	8	36	22	37	67	68	48	7
98607	98607	RM0156	RM0211	121	148	128288.2115	0.009742	0.015251	-0.023059	0.016456	-0.191792	-0.170928	0.109349	0.067226891	3.605551275	0.7168474	-41042.86	818326.538	86902.193	827703.564	6	20	8	36	22	24	67	64	80	99	6	20	13	16	28	23	25	3	36	46
98608	98608	RM0156	RM0212	121	149	128288.2115	-0.015945	0.075578	-0.044152	0.079073	-0.2103	-0.188996	0.179658	0.067226891	3.807886553	0.720449864	-41042.86	818326.538	86902.193	827703.564	6	20	8	36	22	24	67	64	80	99	6	20	13	16	28	23	25	3	36	46
98609	98609	RM0156	RM0214	121	150	264677.4159	0.170076	0.061567	0.229094	0.110559	0.046812	0.045935	-0.007834	0.084033613	3.240370349	0.616905172	-41042.86	818326.538	202898.636	921023.573	6	20	8	36	22	24	67	64	80	99	6	20	13	16	28	14	65	3	61	18
98610	98610	RM0156	RM0215	121	151	207910.3024	-0.10639	-0.061989	-0.236127	-0.11748	-0.418684	-0.332657	0.273404	0.050420168	4.062019202	0.819701188	-41042.86	818326.538	163527.15	855445.332	6	20	8	36	22	24	67	64	80	99	6	20	13	16	28	14	65	3	61	18
98611	98611	RM0156	RM0216	121	152	377125.4128	0.058963	-0.00323	0.082664	-0.007929	0.021883	-0.003801	0.039039	0.079831933	3.391164992	0.669742265	-41042.86	818326.538	308053.699	675654.994	6	20	8	36	22	24	67	64	80	99	6	20	13	37	49	47	18	18	12	96
98612	98612	RM0156	RM0217	121	153	302877.4117	-0.03916	-0.049466	-0.150515	-0.091362	-0.287482	-0.28514	0.249968	0.054621849	4	0.788055998	-41042.86	818326.538	250724.112	737044.556	6	20	8	36	22	24	67	64	80	99	6	20	13	37	49	47	18	18	12	96
98614	98614	RM0156	RM0221	121	155	463802.4939	0.003675	0.099052	-0.078564	0.126284	-0.202754	-0.178169	0.203095	0.058823529	3.872983346	0.722535073	-41042.86	818326.538	422605.831	806383.145	6	20	8	36	22	24	67	64	80	99	6	20	13	37	42	55	18	16	76	55
98617	98617	RM0156	RM0224	121	158	412562.6802	0.024738	-0.05574	-0.007283	-0.0765	-0.238565	-0.198007	0.109349	0.067226891	3.605551275	0.734864174	-41042.86	818326.538	-377832.094	580038.945	6	20	8	36	22	24	67	64	80	99	2	6	27	17	40	9	29	34	10	38
98618	98618	RM0156	RM0227	121	159	726834.5106	-0.021428	-0.060224	-0.089731	-0.106914	-0.223562	-0.148215	0.156222	0.058823529	3.741657387	0.757748375	-41042.86	818326.538	-636992.534	402234.731	6	20	8	36	22	24	67	64	80	99	2	6	27	3	23	12	52	25	67	81
98619	98619	RM0156	RM0239	121	160	789048.4467	0.071414	-0.032852	0.154345	-0.035232	-0.12245	-0.068205	0.039039	0.075630252	3.391164992	0.684344326	-41042.86	818326.538	3910.855	30559.685	6	20	8	36	22	24	67	64	80	99	3	10	16	7	50	21	15	19	35	15
98620	98620	RM0156	RM0240	121	161	642074.1591	0.016323	0.120766	-0.016013	0.20168	-0.174813	-0.151575	0.109349	0.071428571	3.605551275	0.682435471	-41042.86	818326.538	-467754.745	338559.727	6	20	8	36	22	24	67	64	80	99	2	6	27	3	26	30	6	62	67	30
98621	98621	RM0156	RM0244	121	162	593042.5151	0.054091	0.15344	0.043362	0.199621	-0.085627	-0.091008	0.062476	0.071428571	3.464101615	0.655274656	-41042.86	818326.538	-512256.062	458246.626	6	20	8	36	22	24	67	64	80	99	2	6	27	3	26	12	6	25	67	30
98622	98622	RM0156	RM0245	121	163	800150.1871	0.093872	0.032404	0.137632	0.054382	0.036114	0.032518	0.062476	0.079831933	3.464101615	0.654467967	-41042.86	818326.538	-822330.525	991039.903	6	20	8	36	22	24	67	64	80	99	4	5	20	38	12	26	55	7	28	57
98623	98623	RM0156	RM0246	121	164	650434.9347	-0.132953	-0.082831	-0.238008	-0.158381	-0.53854	-0.541733	0.343714	0.054621849	4.242640687	0.852419184	-41042.86	818326.538	-497980.737	355429.81	6	20	8	36	22	24	67	64	80	99	2	6	27	3	26	30	6	62	67	30
98624	98624	RM0156	RM0250	121	165	679710.577	-0.152846	-0.062963	-0.364929	-0.091312	-0.41785	-0.437171	0.320277	0.050420168	4.183300133	0.842555252	-41042.86	818326.538	-720589.191	833268.175	6	20	8	36	22	24	67	64	80	99	4	4	20	38	19	54	37	53	81	37
98625	98625	RM0156	RM0253	121	166	668250.867	0.028897	-0.025394	-0.023782	-0.038758	-0.246813	-0.262901	0.226531	0.071428571	3.937003937	0.746765085	-41042.86	818326.538	-330154.325	215853.483	6	20	8	36	22	24	67	64	80	99	2	6	27	18	9	22	57	28	60	53
98626	98626	RM0156	RM0260	121	167	154853.5839	0.075667	0.180067	0.112975	0.283439	0.105884	0.128757	-0.007834	0.079831933	3.240370349	0.600572512	-41042.86	818326.538	-122914.827	949767.07	6	20	8	36	22	24	67	64	80	99	6	20	8	40	14	13	59	10	74	33
98627	98627	RM0156	RM0262	121	168	290943.6954	0.099984	0.081002	0.09343	0.118315	-0.13884	-0.123566	0.085912	0.071428571	3.535533906	0.671681808	-41042.86	818326.538	-222347.848	590781.52	6	20	8	36	22	24	67	64	80	99	2	6	27	6	17	38	70	59	79	31
98628	98628	RM0156	RM0263	121	169	128242.624	-0.003276	0.012755	-0.039925	0.022053	-0.076396	-0.054775	0.085912	0.071428571	3.535533906	0.700570339	-41042.86	818326.538	-137588.561	733916.241	6	20	8	36	22	24	67	64	80	99	6	20	8	6	17	34	70	31	32	31
98629	98629	RM0156	RM0270	121	170	495989.4048	0.009078	0.012653	-0.039945	0.023066	-0.052822	-0.071833	0.156222	0.067226891	3.741657387	0.712974516	-41042.86	818326.538	-390300.051	466154.841	6	20	8	36	22	24	67	64	80	99	2	6	27	17	26	31	6	62	67	30
98630	98630	RM0156	RM0274	121	171	574209.3066	-0.028928	-0.055263	-0.132672	-0.061122	-0.207045	-0.216779	0.179658	0.06302521	3.807886553	0.76012362	-41042.86	818326.538	-87282.007	245982.001	6	20	8	36	22	24	67	64	80	99	7	7	26	27	15	10	5	4	3	68
98631	98631	RM0156	RM0275	121	172	347855.5752	0.085236	0.025475	0.170382	0.021003	-0.060342	-0.039976	0.015603	0.084033613	3.31662479	0.654720758	-41042.86	818326.538	-372288.599	712120.316	6	20	8	36	22	24	67	64	80	99	2	6	27	2	40	9	29	34	10	38
98632	98632	RM0156	RM0276	121	173	485050.9956	0.116619	0.004508	0.189826	0.006749	-0.034599	-0.048266	-0.007834	0.079831933	3.240370349	0.652657467	-41042.86	818326.538	-319863.67	421421.733	6	20	8	36	22	24	67	64	80	99	2	6	27	17	18	31	38	54	44	67
98633	98633	RM0156	RM0278	121	174	626172.5948	0.009913	-0.004346	-0.024559	-0.010048	-0.176676	-0.14295	0.062476	0.067226891	3.464101615	0.712008958	-41042.86	818326.538	673.333	193545.074	6	20	8	36	22	24	67	64	80	99	7	7	26	27	50	2	40	69	77	70
98634	98634	RM0156	RM0280	121	175	384678.2427	0.00054	-0.03468	-0.035104	-0.052558	-0.155499	-0.171466	0.085912	0.067226891	3.535533906	0.725106588	-41042.86	818326.538	-318106.897	551469.142	6	20	8	36	22	24	67	64	80	99	2	6	27	17	40	9	29	34	10	38
98635	98635	RM0156	RM0282	121	176	329572.6929	-0.042854	-0.06319	-0.135388	-0.084993	-0.374028	-0.360988	0.156222	0.058823529	3.741657387	0.780034588	-41042.86	818326.538	-315594.604	636009.507	6	20	8	36	22	24	67	64	80	99	2	6	27	17	40	9	29	34	10	38
98636	98636	RM0156	RM0283	121	177	506914.6516	-0.054674	0.021947	-0.129953	0.034222	-0.194521	-0.195592	0.156222	0.06302521	3.741657387	0.739629118	-41042.86	818326.538	-300716.047	382973.463	6	20	8	36	22	24	67	64	80	99	2	6	27	18	18	31	38	54	44	67
98637	98637	RM0156	RM0284	121	178	819326.9749	0.034862	0.046279	0.000104	0.063538	-0.218445	-0.210038	0.156222	0.067226891	3.741657387	0.71558895	-41042.86	818326.538	-825083.986	1056184.068	6	20	8	36	22	24	67	64	80	99	4	5	20	38	12	26	55	7	42	57
98638	98638	RM0156	RM0286	121	179	593300.0672	-0.088503	-0.022826	-0.18138	-0.033147	-0.37856	-0.34296	0.249968	0.054621849	4	0.794878522	-41042.86	818326.538	-401778.831	347290.946	6	20	8	36	22	24	67	64	80	99	2	6	27	3	26	30	6	62	67	30
98639	98639	RM0156	RM0289	121	180	166033.7107	0.210049	0.078636	0.346044	0.15371	0.244249	0.269484	-0.078143	0.092436975	3	0.560794776	-41042.86	818326.538	-205011.154	844433.848	6	20	8	36	22	24	67	64	80	99	6	20	8	40	14	13	59	10	49	33
98641	98641	RM0156	RM0291	121	182	583793.1449	-0.018611	-0.002478	-0.086577	-0.005037	-0.278308	-0.276135	0.156222	0.067226891	3.741657387	0.744645674	-41042.86	818326.538	-56009.668	234725.278	6	20	8	36	22	24	67	64	80	99	7	7	26	27	15	10	5	4	3	68
98642	98642	RM0156	RM0293	121	183	683955.7537	0.126551	0.108812	0.195338	0.190182	0.011275	0.057383	0.039039	0.079831933	3.391164992	0.623272825	-41042.86	818326.538	-279471.108	177274.712	6	20	8	36	22	24	67	64	80	99	9	7	11	18	9	22	57	28	60	53
98643	98643	RM0156	RM0294	121	184	237364.5965	0.043648	-0.017976	0.082501	-0.041609	-0.083884	-0.097013	0.039039	0.079831933	3.391164992	0.686037234	-41042.86	818326.538	-178768.052	625003.691	6	20	8	36	22	24	67	64	80	99	2	6	8	6	17	38	70	59	79	31
98644	98644	RM0156	RM0295	121	185	257804.1869	-0.122654	-0.101338	-0.291917	-0.160772	-0.47845	-0.459538	0.343714	0.046218487	4.242640687	0.856348031	-41042.86	818326.538	-267251.726	941989.579	6	20	8	36	22	24	67	64	80	99	6	20	8	40	14	13	59	50	74	71
98645	98645	RM0156	RM0297	121	186	503152.4755	0.062069	-0.030562	0.04965	-0.037987	-0.266281	-0.244878	0.203095	0.067226891	3.872983346	0.739401214	-41042.86	818326.538	-472435.477	559361.63	6	20	8	36	22	24	67	64	80	99	2	6	27	2	40	9	29	34	10	38
98646	98646	RM0156	RM0298	121	187	559052.3343	0.065666	0.07298	0.08929	0.105456	-0.100464	-0.120437	0.039039	0.075630252	3.391164992	0.664969019	-41042.86	818326.538	-97393.452	262121.429	6	20	8	36	22	24	67	64	80	99	7	7	26	27	15	10	5	4	3	68
98647	98647	RM0156	RM0299	121	188	603538.3296	-0.094007	-0.090378	-0.196552	-0.196495	-0.436756	-0.404533	0.226531	0.054621849	3.937003937	0.82011366	-41042.86	818326.538	-341743.166	295031.362	6	20	8	36	22	24	67	64	80	99	2	6	27	18	9	44	57	28	60	53
98648	98648	RM0156	RM0301	121	189	507767.7628	-0.066249	-0.056096	-0.186949	-0.094274	-0.366736	-0.369747	0.296841	0.054621849	4.123105626	0.80952599	-41042.86	818326.538	-251324.818	356147.353	6	20	8	36	22	24	67	64	80	99	2	6	27	18	18	56	38	54	44	67
98649	98649	RM0156	RM0302	121	190	590732.0868	-0.061087	-0.031056	-0.164856	-0.07277	-0.219453	-0.231162	0.203095	0.058823529	3.872983346	0.770879995	-41042.86	818326.538	-431197.45	374768.431	6	20	8	36	22	24	67	64	80	99	2	6	27	3	26	30	6	62	67	30
98650	98650	RM0156	RM0303	121	191	585629.5182	0.15892	0.093044	0.202816	0.135596	-0.006391	0.033588	0.039039	0.084033613	3.391164992	0.624282971	-41042.86	818326.538	-538375.011	509097.393	6	20	8	36	22	24	67	64	80	99	2	6	27	3	26	12	6	25	67	30
98651	98651	RM0156	RM0304	121	192	551235.9654	-0.032849	0.053242	-0.113632	0.038605	-0.340001	-0.328957	0.203095	0.058823529	3.872983346	0.755938162	-41042.86	818326.538	-152947.589	278568.795	6	20	8	36	22	24	67	64	80	99	7	7	26	27	15	10	5	4	39	68
98652	98652	RM0156	RM0305	121	193	149142.577	0.040786	0.038024	0.032348	0.075907	-0.072798	-0.057626	0.039039	0.071428571	3.391164992	0.676676538	-41042.86	818326.538	-115310.376	688990.37	6	20	8	36	22	24	67	64	80	99	6	20	8	6	17	34	70	31	32	31
98653	98653	RM0156	RM0307	121	194	320437.7051	-0.025954	-0.089075	-0.156666	-0.116426	-0.430352	-0.418729	0.249968	0.054621849	4	0.808501962	-41042.86	818326.538	-354256.972	750671.214	6	20	8	36	22	24	67	64	80	99	2	6	8	2	40	9	29	34	10	38
98654	98654	RM0156	RM0308	121	195	170213.5103	0.100966	-0.015469	0.129361	-0.026655	-0.133922	-0.09684	0.015603	0.071428571	3.31662479	0.680780414	-41042.86	818326.538	-175957.023	714544.036	6	20	8	36	22	24	67	64	80	99	6	20	8	6	17	34	70	31	32	31
98655	98655	RM0156	RM0309	121	196	636002.7755	-0.025293	0.16228	-0.079044	0.228035	-0.078632	-0.087778	0.132785	0.071428571	3.674234614	0.67822469	-41042.86	818326.538	-432017.138	316690.57	6	20	8	36	22	24	67	64	80	99	2	6	27	3	26	30	6	62	67	30
98656	98656	RM0156	RM0310	121	197	592879.8654	0.104929	0.018746	0.111461	0.032607	-0.0173	0.015198	0.085912	0.075630252	3.535533906	0.668742373	-41042.86	818326.538	-207510.02	249296.469	6	20	8	36	22	24	67	64	80	99	7	7	26	18	15	10	5	4	39	53
98657	98657	RM0156	RM0311	121	198	772183.9175	0.182964	0.027259	0.217256	0.038034	-0.04563	-0.006247	0.039039	0.075630252	3.391164992	0.647583972	-41042.86	818326.538	-35494.51	46162.554	6	20	8	36	22	24	67	64	80	99	3	10	16	7	50	2	40	19	35	15
98658	98658	RM0156	RM0314	121	199	119556.6341	-0.028861	-0.04862	-0.06387	-0.128203	-0.174112	-0.139277	0.132785	0.067226891	3.674234614	0.74392166	-41042.86	818326.538	-133178.953	894515.311	6	20	8	36	22	24	67	64	80	99	6	20	8	40	14	13	59	10	74	33
98659	98659	RM0156	RM0317	121	200	154102.7648	0.081811	0.186897	0.16751	0.273071	0.089547	0.11604	0.015603	0.084033613	3.31662479	0.598680317	-41042.86	818326.538	-138613.653	937606.052	6	20	8	36	22	24	67	64	80	99	6	20	8	40	14	13	59	10	74	33
98660	98660	RM0156	RM0318	121	201	237364.5965	0.039539	0.167441	0.092311	0.299071	-0.027092	0.009448	0.062476	0.075630252	3.464101615	0.633910158	-41042.86	818326.538	-178768.052	625003.691	6	20	8	36	22	24	67	64	80	99	2	6	8	6	17	38	70	59	79	31
98661	98661	RM0156	RM0320	121	202	436205.846	0.036106	0.126413	-0.015399	0.1441	-0.264454	-0.32233	0.156222	0.071428571	3.741657387	0.703883737	-41042.86	818326.538	-451025.563	669364.384	6	20	8	36	22	24	67	64	80	99	2	6	27	2	40	9	29	34	10	38
98662	98662	RM0156	RM0321	121	203	699915.6459	-0.074314	-0.062382	-0.180261	-0.060246	-0.350298	-0.325369	0.273404	0.054621849	4.062019202	0.802050427	-41042.86	818326.538	-730062.831	941344.386	6	20	8	36	22	24	67	64	80	99	4	5	20	38	19	54	37	53	81	37
98663	98663	RM0156	RM0324	121	204	706815.785	0.018891	0.018651	-0.048238	0.02325	-0.166926	-0.14923	0.226531	0.067226891	3.937003937	0.731885722	-41042.86	818326.538	-735389.163	686145.732	6	20	8	36	22	24	67	64	80	99	4	4	20	15	7	18	64	67	6	69
98664	98664	RM0156	RM0325	121	205	119556.6341	0.214232	0.081711	0.353961	0.148827	0.232025	0.219568	-0.10158	0.092436975	2.915475947	0.558860106	-41042.86	818326.538	-133178.953	894515.311	6	20	8	36	22	24	67	64	80	99	6	20	8	40	14	13	59	10	74	33
98665	98665	RM0156	RM0326	121	206	384678.2427	0.084548	0.164547	0.05235	0.182489	-0.079025	-0.06061	0.085912	0.071428571	3.535533906	0.652828058	-41042.86	818326.538	-318106.897	551469.142	6	20	8	36	22	24	67	64	80	99	2	6	27	17	40	9	29	34	10	38
98666	98666	RM0156	RM0327	121	207	603538.3296	-0.089653	-0.067375	-0.169563	-0.14367	-0.449919	-0.399558	0.226531	0.054621849	3.937003937	0.81150592	-41042.86	818326.538	-341743.166	295031.362	6	20	8	36	22	24	67	64	80	99	2	6	27	18	9	44	57	28	60	53
98667	98667	RM0156	RM0328	121	208	154102.7648	-0.004545	-0.03403	-0.055166	-0.062067	-0.268575	-0.232708	0.132785	0.06302521	3.674234614	0.746759466	-41042.86	818326.538	-138613.653	937606.052	6	20	8	36	22	24	67	64	80	99	6	20	8	40	14	13	59	10	74	33
98668	98668	RM0156	RM0329	121	209	237364.5965	0.027471	0.392893	-0.058646	0.40366	-0.284172	-0.271619	0.226531	0.06302521	3.937003937	0.665893185	-41042.86	818326.538	-178768.052	625003.691	6	20	8	36	22	24	67	64	80	99	2	6	8	6	17	38	70	59	79	31
98669	98669	RM0156	RM0330	121	210	695568.7775	-0.016703	-0.051426	-0.073774	-0.060526	-0.281774	-0.244135	0.273404	0.058823529	4.062019202	0.777315538	-41042.86	818326.538	-625572.518	441310.619	6	20	8	36	22	24	67	64	80	99	2	6	27	3	23	12	52	25	67	81
98670	98670	RM0156	RM0331	121	211	436205.846	-0.02891	-0.06211	-0.103169	-0.110502	-0.218727	-0.196381	0.132785	0.06302521	3.674234614	0.755235918	-41042.86	818326.538	-451025.563	669364.384	6	20	8	36	22	24	67	64	80	99	2	6	27	2	40	9	29	34	10	38
98671	98671	RM0156	RM0332	121	212	699915.6459	-0.099418	-0.079746	-0.185426	-0.065039	-0.376841	-0.333137	0.273404	0.054621849	4.062019202	0.809721398	-41042.86	818326.538	-730062.831	941344.386	6	20	8	36	22	24	67	64	80	99	4	5	20	38	19	54	37	53	81	37
98672	98672	RM0156	RM0333	121	213	154853.5839	0.005339	-0.008976	0.007538	-0.018215	-0.104371	-0.04072	0.109349	0.067226891	3.605551275	0.710503006	-41042.86	818326.538	-122914.827	949767.07	6	20	8	36	22	24	67	64	80	99	6	20	8	40	14	13	59	10	74	33
98673	98673	RM0156	RM0343	121	214	410374.913	0.014268	-0.055776	-0.000497	-0.045429	-0.223623	-0.213551	0.156222	0.067226891	3.741657387	0.74078687	-41042.86	818326.538	-383440.207	592115.075	6	20	8	36	22	24	67	64	80	99	2	6	27	17	40	9	29	34	10	38
98674	98674	RM0156	RM0344	121	215	382312.302	-0.035592	-0.003162	-0.090911	-0.005687	-0.297502	-0.245972	0.249968	0.058823529	4	0.766932638	-41042.86	818326.538	-358208.483	604858.358	6	20	8	36	22	24	67	64	80	99	2	6	27	17	40	9	29	34	10	38
98675	98675	RM0156	RM0348	121	216	699822.8661	-0.032363	-0.000964	-0.073299	-0.002344	-0.120606	-0.079415	0.109349	0.071428571	3.605551275	0.716545351	-41042.86	818326.538	-369499.105	200371.411	6	20	8	36	22	24	67	64	80	99	9	6	27	18	9	22	57	28	60	53
98676	98676	RM0156	RM0349	121	217	699822.8661	-0.029473	-0.04503	-0.069534	-0.090562	-0.194082	-0.19735	0.109349	0.067226891	3.605551275	0.74147392	-41042.86	818326.538	-369499.105	200371.411	6	20	8	36	22	24	67	64	80	99	9	6	27	18	9	22	57	28	60	53
98677	98677	RM0156	RM0350	121	218	659507.8019	-0.110597	-0.058678	-0.259321	-0.089744	-0.485119	-0.438689	0.414023	0.046218487	4.415880433	0.851416101	-41042.86	818326.538	-501355.277	346031.059	6	20	8	36	22	24	67	64	80	99	2	6	27	3	26	30	6	62	67	30
98678	98678	RM0156	RM0351	121	219	643550.0699	0.079072	0.006952	0.136338	0.015263	-0.11167	-0.06568	0.015603	0.075630252	3.31662479	0.67071889	-41042.86	818326.538	-386177.065	275151.545	6	20	8	36	22	24	67	64	80	99	2	6	27	18	9	44	57	28	60	53
98679	98679	RM0156	RM0352	121	220	574311.1484	0.065715	0.017267	0.149634	0.027777	0.041613	0.069192	0.039039	0.079831933	3.391164992	0.655050293	-41042.86	818326.538	-404632.714	373764.154	6	20	8	36	22	24	67	64	80	99	2	6	27	3	26	30	6	62	67	30
98680	98680	RM0156	RM0353	121	221	552058.2617	-0.084002	0.107652	-0.190135	0.128437	-0.284151	-0.289895	0.273404	0.058823529	4.062019202	0.7574207	-41042.86	818326.538	-401005.048	399762.866	6	20	8	36	22	24	67	64	80	99	2	6	27	3	26	30	6	62	67	30
98681	98681	RM0156	RM0354	121	222	702884.4208	-0.07407	-0.079458	-0.165886	-0.130739	-0.315166	-0.321759	0.249968	0.058823529	4	0.799955847	-41042.86	818326.538	-565587.427	350459.563	6	20	8	36	22	24	67	64	80	99	2	6	27	3	26	12	6	25	67	30
98682	98682	RM0156	RM0355	121	223	676437.0792	0.081567	0.020247	0.118477	0.018463	-0.039942	-0.019112	0.039039	0.075630252	3.391164992	0.667086995	-41042.86	818326.538	-656821.884	538356.333	6	20	8	36	22	24	67	64	80	99	4	4	20	15	23	25	52	26	6	81
98683	98683	RM0156	RM0356	121	224	594973.649	0.143215	0.098245	0.137574	0.083738	-0.056689	-0.036449	0.085912	0.075630252	3.535533906	0.652523089	-41042.86	818326.538	-635960.031	826524.262	6	20	8	36	22	24	67	64	80	99	4	4	20	38	19	54	37	53	81	37
98684	98684	RM0156	RM0357	121	225	594973.649	0.062436	-0.017835	0.154845	-0.052378	0.132142	0.073116	-0.007834	0.088235294	3.240370349	0.64695338	-41042.86	818326.538	-635960.031	826524.262	6	20	8	36	22	24	67	64	80	99	4	4	20	38	19	54	37	53	81	37
98685	98685	RM0156	RM0358	121	226	594973.649	-0.023063	-0.032376	-0.122479	-0.053423	-0.349646	-0.319208	0.203095	0.06302521	3.872983346	0.771038898	-41042.86	818326.538	-635960.031	826524.262	6	20	8	36	22	24	67	64	80	99	4	4	20	38	19	54	37	53	81	37
98686	98686	RM0156	RM0359	121	227	594973.649	0.056516	-0.013579	0.099599	-0.022681	-0.017404	-0.048844	0.015603	0.079831933	3.31662479	0.672065271	-41042.86	818326.538	-635960.031	826524.262	6	20	8	36	22	24	67	64	80	99	4	4	20	38	19	54	37	53	81	37
98687	98687	RM0156	RM0360	121	228	687191.9383	-0.049949	-0.005067	-0.097395	-0.004467	-0.231777	-0.209741	0.179658	0.06302521	3.807886553	0.75010228	-41042.86	818326.538	-728234.168	819257.309	6	20	8	36	22	24	67	64	80	99	4	4	20	38	19	54	37	53	81	37
98688	98688	RM0156	RM0363	121	229	540085.2434	-0.058441	-0.054342	-0.081268	-0.137066	-0.13264	-0.174797	0.203095	0.071428571	3.872983346	0.756886317	-41042.86	818326.538	-88405.487	280322.029	6	20	8	36	22	24	67	64	80	99	7	7	26	27	15	10	5	4	3	68
98689	98689	RM0156	RM0364	121	230	506857.0064	0.066665	0.036081	0.066398	0.057203	-0.050958	-0.045361	0.085912	0.075630252	3.535533906	0.676050608	-41042.86	818326.538	-192126.959	334510.85	6	20	8	36	22	24	67	64	80	99	7	7	26	18	18	56	38	54	39	67
98690	98690	RM0156	RM0365	121	231	587850.2725	0.043155	0.044759	0.045161	0.084833	-0.044003	-0.036785	0.085912	0.075630252	3.535533906	0.675869241	-41042.86	818326.538	-274859.923	278977.371	6	20	8	36	22	24	67	64	80	99	2	6	27	18	9	44	57	28	60	53
98691	98691	RM0156	RM0366	121	232	597250.0396	0.027649	-0.017314	-0.007243	-0.029693	-0.26243	-0.237732	0.203095	0.06302521	3.872983346	0.746533512	-41042.86	818326.538	-275132.874	268863.641	6	20	8	36	22	24	67	64	80	99	2	6	27	18	9	44	57	28	60	53
98692	98692	RM0156	RM0367	121	233	474187.3763	-0.027173	-0.058782	-0.157837	-0.105417	-0.271099	-0.263687	0.249968	0.058823529	4	0.784368101	-41042.86	818326.538	-223075.717	380470.732	6	20	8	36	22	24	67	64	80	99	2	6	27	18	18	56	38	54	44	67
98693	98693	RM0156	RM0368	121	234	596439.6235	-0.003003	-0.026006	-0.046127	-0.041109	-0.295845	-0.236643	0.273404	0.058823529	4.062019202	0.769526455	-41042.86	818326.538	-364715.27	317351.094	6	20	8	36	22	24	67	64	80	99	2	6	27	18	9	44	57	28	60	53
98694	98694	RM0156	RM0369	121	235	113483.7739	0.150358	0.035826	0.250836	0.084579	0.144194	0.138505	-0.054707	0.088235294	3.082207001	0.602722288	-41042.86	818326.538	-153028.78	836703.716	6	20	8	36	22	24	67	64	80	99	6	20	8	40	14	13	59	10	49	33
98695	98695	RM0156	RM0370	121	236	113483.7739	0.150501	0.24635	0.192821	0.335813	0.085066	0.07395	-0.007834	0.084033613	3.240370349	0.575153719	-41042.86	818326.538	-153028.78	836703.716	6	20	8	36	22	24	67	64	80	99	6	20	8	40	14	13	59	10	49	33
98696	98696	RM0156	RM0371	121	237	113483.7739	-0.01663	-0.038224	-0.063122	-0.052375	-0.125218	-0.078827	0.179658	0.06302521	3.807886553	0.74059945	-41042.86	818326.538	-153028.78	836703.716	6	20	8	36	22	24	67	64	80	99	6	20	8	40	14	13	59	10	49	33
98697	98697	RM0156	RM0372	121	238	154102.7648	-0.049998	0.026261	-0.126803	0.037761	-0.311869	-0.261326	0.226531	0.058823529	3.937003937	0.761240762	-41042.86	818326.538	-138613.653	937606.052	6	20	8	36	22	24	67	64	80	99	6	20	8	40	14	13	59	10	74	33
98698	98698	RM0156	RM0373	121	239	154102.7648	0.102602	0.062236	0.140815	0.077915	0.134297	0.107086	-0.007834	0.079831933	3.240370349	0.627139463	-41042.86	818326.538	-138613.653	937606.052	6	20	8	36	22	24	67	64	80	99	6	20	8	40	14	13	59	10	74	33
98699	98699	RM0156	RM0375	121	240	154102.7648	-0.031678	-0.062338	-0.078072	-0.123312	-0.279533	-0.284758	0.179658	0.06302521	3.807886553	0.769833985	-41042.86	818326.538	-138613.653	937606.052	6	20	8	36	22	24	67	64	80	99	6	20	8	40	14	13	59	10	74	33
98700	98700	RM0156	RM0377	121	241	108824.1766	0.029998	-0.020163	0.083355	-0.047479	-0.004379	-0.037326	0.062476	0.084033613	3.464101615	0.68172502	-41042.86	818326.538	-144169.341	783575.562	6	20	8	36	22	24	67	64	80	99	6	20	8	40	14	34	59	31	49	33
98701	98701	RM0156	RM0378	121	242	154331.2305	0.095752	-0.00203	0.20642	-0.003177	0.066157	0.051691	-0.03127	0.084033613	3.16227766	0.638382582	-41042.86	818326.538	-154803.679	714035.576	6	20	8	36	22	24	67	64	80	99	6	20	8	6	17	34	70	31	32	31
98702	98702	RM0156	RM0379	121	243	145615.6984	-0.011052	-0.010932	-0.043933	-0.015075	-0.105069	-0.10275	0.132785	0.067226891	3.674234614	0.722113256	-41042.86	818326.538	-87007.623	680155.73	6	20	8	36	22	24	67	64	80	99	6	20	8	6	17	34	70	31	32	31
98703	98703	RM0156	RM0380	121	244	237364.5965	-0.05509	0.127078	-0.112334	0.174988	-0.347749	-0.315983	0.226531	0.058823529	3.937003937	0.741349508	-41042.86	818326.538	-178768.052	625003.691	6	20	8	36	22	24	67	64	80	99	2	6	8	6	17	38	70	59	79	31
98704	98704	RM0156	RM0381	121	245	237364.5965	0.068601	0.20959	0.132268	0.356799	0.132044	0.118769	-0.007834	0.088235294	3.240370349	0.583653978	-41042.86	818326.538	-178768.052	625003.691	6	20	8	36	22	24	67	64	80	99	2	6	8	6	17	38	70	59	79	31
98705	98705	RM0156	RM0382	121	246	329572.6929	-0.043358	-0.020902	-0.178658	-0.021666	-0.262724	-0.236118	0.226531	0.054621849	3.937003937	0.773849861	-41042.86	818326.538	-315594.604	636009.507	6	20	8	36	22	24	67	64	80	99	2	6	27	17	40	9	29	34	10	38
98706	98706	RM0156	RM0383	121	247	341827.0265	-0.126935	-0.065477	-0.330053	-0.108882	-0.552055	-0.531449	0.320277	0.042016807	4.183300133	0.857308143	-41042.86	818326.538	-323879.684	626365.482	6	20	8	36	22	24	67	64	80	99	2	6	27	17	40	9	29	34	10	38
98707	98707	RM0156	RM0384	121	248	418461.9526	-0.058462	-0.062263	-0.092994	-0.160644	-0.209938	-0.220097	0.156222	0.067226891	3.741657387	0.762612689	-41042.86	818326.538	-273160.814	470143.165	6	20	8	36	22	24	67	64	80	99	2	6	27	17	18	31	38	54	44	67
98708	98708	RM0156	RM0385	121	249	488514.1476	-0.041708	-0.070793	-0.108095	-0.134843	-0.259521	-0.259739	0.179658	0.06302521	3.807886553	0.772381363	-41042.86	818326.538	-270363.624	386982.059	6	20	8	36	22	24	67	64	80	99	2	6	27	18	18	56	38	54	44	67
98709	98709	RM0156	RM0387	121	250	389665.8945	-0.010835	0.020096	-0.126305	0.024228	-0.325387	-0.303508	0.226531	0.058823529	3.937003937	0.76155483	-41042.86	818326.538	-150545.516	444363.067	6	20	8	36	22	24	67	64	80	99	7	7	26	17	18	56	38	54	44	67
98710	98710	RM0156	RM0388	121	251	502979.4228	-0.034023	-0.037309	-0.058101	-0.080234	-0.182342	-0.198265	0.203095	0.067226891	3.872983346	0.753364884	-41042.86	818326.538	-84609.932	317237.514	6	20	8	36	22	24	67	64	80	99	7	7	26	27	37	1	8	14	15	68
98712	98712	RM0156	RM0392	121	253	730213.0759	0.09808	0.068126	0.174119	0.148565	0.134181	0.104336	-0.007834	0.084033613	3.240370349	0.616947218	-41042.86	818326.538	-48142.321	88147.975	6	20	8	36	22	24	67	64	80	99	7	10	16	7	50	2	40	19	35	15
98713	98713	RM0156	RM0396	121	254	548972.5114	0.034988	-0.021461	0.039072	-0.046828	0.01823	-0.025093	0.062476	0.075630252	3.464101615	0.688428463	-41042.86	818326.538	-63248.957	269803.332	6	20	8	36	22	24	67	64	80	99	7	7	26	27	37	1	8	14	3	68
98714	98714	RM0156	RM0397	121	255	896120.4764	-0.008067	-0.01628	0.017963	-0.036535	-0.21634	-0.209972	0.203095	0.071428571	3.872983346	0.73924181	-41042.86	818326.538	-296358.946	-40652.859	6	20	8	36	22	24	67	64	80	99	9	8	11	9	36	6	51	77	54	45
98715	98715	RM0156	RM0399	121	256	565739.5166	0.143704	0.104007	0.245607	0.230995	0.113627	0.122994	-0.054707	0.088235294	3.082207001	0.585980817	-41042.86	818326.538	-495416.905	481272.495	6	20	8	36	22	24	67	64	80	99	2	6	27	3	26	12	6	25	67	30
98716	98716	RM0156	RM0400	121	257	536217.9577	0.112635	0.210619	0.152191	0.275555	0.037399	0.104417	0.015603	0.075630252	3.31662479	0.602138578	-41042.86	818326.538	-575091.84	770145.783	6	20	8	36	22	24	67	64	80	99	4	4	20	2	19	54	37	53	81	37
98717	98717	RM0156	RM0401	121	258	587039.1167	-0.113627	-0.111525	-0.267762	-0.140146	-0.552922	-0.494342	0.390587	0.042016807	4.358898944	0.869546726	-41042.86	818326.538	-614241.222	945048.921	6	20	8	36	22	24	67	64	80	99	4	5	20	38	19	54	37	53	81	37
98718	98718	RM0156	RM0405	121	259	422774.5722	-0.011003	-0.020339	-0.069096	-0.046278	-0.13662	-0.12696	0.085912	0.067226891	3.535533906	0.722554224	-41042.86	818326.538	-253207.225	452642.766	6	20	8	36	22	24	67	64	80	99	2	6	27	17	18	56	38	54	44	67
98719	98719	RM0156	RM0406	121	260	369414.5806	-0.070649	-0.022266	-0.258458	-0.031204	-0.336016	-0.404243	0.273404	0.054621849	4.062019202	0.801456679	-41042.86	818326.538	-393700.783	928324.364	6	20	8	36	22	24	67	64	80	99	6	20	8	40	14	13	59	50	74	71
98720	98720	RM0156	RM0407	121	261	170213.5103	0.104098	0.030743	0.14499	0.040083	0.033518	0.050634	0.015603	0.079831933	3.31662479	0.645801332	-41042.86	818326.538	-175957.023	714544.036	6	20	8	36	22	24	67	64	80	99	6	20	8	6	17	34	70	31	32	31
98721	98721	RM0156	RM0410	121	262	612204.3779	-0.012079	-0.038471	0.06577	-0.090975	-0.118187	-0.084096	0.156222	0.075630252	3.741657387	0.722289903	-41042.86	818326.538	-325027.623	275973.466	6	20	8	36	22	24	67	64	80	99	2	6	27	18	9	44	57	28	60	53
98722	98722	RM0156	RM0411	121	263	135174.821	0.001645	0.15875	-0.028361	0.253584	-0.246855	-0.270874	0.179658	0.067226891	3.807886553	0.699376958	-41042.86	818326.538	-175685.3	830311.762	6	20	8	36	22	24	67	64	80	99	6	20	8	40	14	13	59	10	49	33
98723	98723	RM0156	RM0413	121	264	252665.9434	-0.162187	-0.117039	-0.310362	-0.171337	-0.630169	-0.619813	0.460896	0.042016807	4.527692569	0.900557534	-41042.86	818326.538	-270552.841	923992.273	6	20	8	36	22	24	67	64	80	99	6	20	8	40	14	13	59	50	74	71
98724	98724	RM0156	RM0414	121	265	252665.9434	-0.12055	-0.035993	-0.178202	-0.029372	-0.304131	-0.299106	0.296841	0.058823529	4.123105626	0.797627995	-41042.86	818326.538	-270552.841	923992.273	6	20	8	36	22	24	67	64	80	99	6	20	8	40	14	13	59	50	74	71
98725	98725	RM0156	RM0416	121	266	222670.2214	0.039804	0.169356	0.023832	0.201585	-0.126821	-0.084913	0.109349	0.067226891	3.605551275	0.667891612	-41042.86	818326.538	-260001.37	858813.553	6	20	8	36	22	24	67	64	80	99	6	20	8	40	14	13	59	50	49	71
98726	98726	RM0156	RM0417	121	267	264686.6537	0.045367	-0.014031	0.061198	-0.016195	-0.170091	-0.161404	0.109349	0.071428571	3.605551275	0.709923898	-41042.86	818326.538	-170222.095	587303.271	6	20	8	36	22	24	67	64	80	99	2	6	8	6	17	38	70	59	79	31
98727	98727	RM0156	RM0418	121	268	358299.8061	-0.000145	0.052342	0.001939	0.09584	-0.137975	-0.146913	0.109349	0.071428571	3.605551275	0.698458129	-41042.86	818326.538	-155027.773	478641.109	6	20	8	36	22	24	67	64	80	99	2	6	26	17	18	56	38	54	79	67
98728	98728	RM0156	RM0419	121	269	616913.7317	-0.091687	0.0802	-0.145666	0.140044	-0.295817	-0.247721	0.320277	0.054621849	4.183300133	0.767496609	-41042.86	818326.538	-436691.636	344993.042	6	20	8	36	22	24	67	64	80	99	2	6	27	3	26	30	6	62	67	30
98730	98730	RM0156	RM0421	121	271	777538.9962	0.047465	-0.011137	-0.016696	-0.023	-0.143925	-0.128973	0.109349	0.067226891	3.605551275	0.71435222	-41042.86	818326.538	18103.97	43040.434	6	20	8	36	22	24	67	64	80	99	3	10	16	7	50	21	15	19	35	15
98731	98731	RM0156	RM0423	121	272	558075.1932	-0.002734	0.044268	-0.014425	0.075813	-0.177151	-0.148977	0.179658	0.067226891	3.807886553	0.718392801	-41042.86	818326.538	-286302.647	317032.654	6	20	8	36	22	24	67	64	80	99	2	6	27	18	9	44	57	28	60	53
98732	98732	RM0156	RM0424	121	273	119556.6341	-0.02891	-0.05597	-0.122211	-0.0491	-0.282714	-0.302867	0.249968	0.06302521	4	0.777612809	-41042.86	818326.538	-133178.953	894515.311	6	20	8	36	22	24	67	64	80	99	6	20	8	40	14	13	59	10	74	33
98733	98733	RM0156	RM0425	121	274	97012.4875	0.075157	0.01293	0.112787	0.02029	0.060505	0.06613	0.039039	0.079831933	3.391164992	0.65643174	-41042.86	818326.538	-137324.598	806441.688	6	20	8	36	22	24	67	64	80	99	6	20	8	40	14	34	59	31	49	33
98734	98734	RM0156	RM0426	121	275	384678.2427	-0.106777	-0.069866	-0.213179	-0.127262	-0.383494	-0.3798	0.343714	0.054621849	4.242640687	0.827982773	-41042.86	818326.538	-318106.897	551469.142	6	20	8	36	22	24	67	64	80	99	2	6	27	17	40	9	29	34	10	38
98735	98735	RM0156	RM0427	121	276	544203.7936	-0.03209	-0.060569	-0.08343	-0.089038	-0.348599	-0.321482	0.296841	0.058823529	4.123105626	0.793648008	-41042.86	818326.538	-337995.558	362281.733	6	20	8	36	22	24	67	64	80	99	2	6	27	18	18	31	38	62	44	67
98736	98736	RM0156	RM0428	121	277	186108.0376	0.024542	0.103625	0.025198	0.135501	-0.052989	-0.064414	0.156222	0.075630252	3.741657387	0.679769001	-41042.86	818326.538	-208270.75	900002.939	6	20	8	36	22	24	67	64	80	99	6	20	8	40	14	13	59	10	74	33
98737	98737	RM0156	RM0429	121	278	485050.9956	-0.045428	-0.061105	-0.180654	-0.051182	-0.432755	-0.399594	0.343714	0.054621849	4.242640687	0.816326764	-41042.86	818326.538	-319863.67	421421.733	6	20	8	36	22	24	67	64	80	99	2	6	27	17	18	31	38	54	44	67
98738	98738	RM0156	RM0430	121	279	664373.9303	0.009982	-0.038039	-0.03818	-0.032301	-0.331665	-0.305939	0.203095	0.06302521	3.872983346	0.760410055	-41042.86	818326.538	-111329.39	157681.003	6	20	8	36	22	24	67	64	80	99	7	7	26	27	15	10	5	4	77	70
98739	98739	RM0156	RM0431	121	280	154102.7648	0.089738	0.010777	0.15419	0.019895	0.006045	-0.015135	0.039039	0.084033613	3.391164992	0.656526539	-41042.86	818326.538	-138613.653	937606.052	6	20	8	36	22	24	67	64	80	99	6	20	8	40	14	13	59	10	74	33
98740	98740	RM0156	RM0432	121	281	565739.5166	-0.083883	-0.082113	-0.258735	-0.119457	-0.465501	-0.461291	0.320277	0.046218487	4.183300133	0.84054425	-41042.86	818326.538	-495416.905	481272.495	6	20	8	36	22	24	67	64	80	99	2	6	27	3	26	12	6	25	67	30
98741	98741	RM0156	RM0433	121	282	505884.6304	0.100278	0.014456	0.108053	0.020122	-0.08612	-0.071313	0.085912	0.075630252	3.535533906	0.678826253	-41042.86	818326.538	-266421.132	365420.484	6	20	8	36	22	24	67	64	80	99	2	6	27	18	18	56	38	54	44	67
98742	98742	RM0156	RM0434	121	283	505884.6304	0.049296	-0.015309	0.05387	-0.02379	-0.172329	-0.135282	0.062476	0.071428571	3.464101615	0.701992253	-41042.86	818326.538	-266421.132	365420.484	6	20	8	36	22	24	67	64	80	99	2	6	27	18	18	56	38	54	44	67
98743	98743	RM0156	RM0435	121	284	113483.7739	0.188958	0.102329	0.363673	0.248124	0.308163	0.300242	-0.125016	0.096638655	2.828427125	0.535908752	-41042.86	818326.538	-153028.78	836703.716	6	20	8	36	22	24	67	64	80	99	6	20	8	40	14	13	59	10	49	33
98744	98744	RM0156	RM0436	121	285	113483.7739	0.037557	0.136763	0.020214	0.19321	-0.005894	-0.003757	0.132785	0.075630252	3.674234614	0.660681293	-41042.86	818326.538	-153028.78	836703.716	6	20	8	36	22	24	67	64	80	99	6	20	8	40	14	13	59	10	49	33
98745	98745	RM0156	RM0437	121	286	645355.76	0.120268	0.035237	0.192778	0.071693	0.008102	0.011066	-0.007834	0.079831933	3.240370349	0.637917101	-41042.86	818326.538	17504.365	175631.992	6	20	8	36	22	24	67	64	80	99	7	7	26	27	50	2	40	69	77	70
98746	98746	RM0156	RM0438	121	287	645355.76	0.140157	0.032058	0.253585	0.083048	0.131035	0.164271	-0.054707	0.088235294	3.082207001	0.603713483	-41042.86	818326.538	17504.365	175631.992	6	20	8	36	22	24	67	64	80	99	7	7	26	27	50	2	40	69	77	70
98778	98778	RM0156	RM0494	121	319	808029.1646	-0.039576	-0.0492	-0.131925	-0.071801	-0.375508	-0.332855	0.249968	0.054621849	4	0.792554287	-41042.86	818326.538	-814990.076	586126.543	6	20	8	36	22	24	67	64	80	99	4	4	20	15	7	25	64	26	6	52
98779	98779	RM0156	RM0495	121	320	950875.9969	0.047049	0.245617	0.048815	0.193278	-0.083829	-0.021319	0.085912	0.071428571	3.535533906	0.642849874	-41042.86	818326.538	-963795.6	1047875.1	6	20	8	36	22	24	67	64	80	99	4	5	20	38	12	26	55	7	42	57
98780	98780	RM0156	RM0496	121	321	926903.6778	-0.019908	0.043662	-0.114277	0.06642	-0.234752	-0.199048	0.249968	0.06302521	4	0.745919698	-41042.86	818326.538	-944100.185	1027223.392	6	20	8	36	22	24	67	64	80	99	4	5	20	38	12	26	55	7	42	57
98781	98781	RM0156	RM0497	121	322	768149.0635	0.098716	-0.002455	0.11695	-0.002558	-0.03425	-0.002422	0.109349	0.075630252	3.605551275	0.680097527	-41042.86	818326.538	-744451.708	509669.809	6	20	8	36	22	24	67	64	80	99	4	4	20	15	23	25	52	26	6	81
98782	98782	RM0156	RM0498	121	323	801536.296	-0.001829	-0.03374	0.020706	-0.042182	-0.168701	-0.158591	0.156222	0.071428571	3.741657387	0.729157311	-41042.86	818326.538	-814551.018	612385.219	6	20	8	36	22	24	67	64	80	99	4	4	20	15	7	25	64	26	6	52
98783	98783	RM0156	RM0499	121	324	767391.5002	0.067769	-0.006488	0.067349	-0.009084	-0.203669	-0.189125	0.085912	0.067226891	3.535533906	0.708127138	-41042.86	818326.538	-750403.876	525940.563	6	20	8	36	22	24	67	64	80	99	4	4	20	15	23	25	52	26	6	81
98784	98784	RM0156	RM0500	121	325	796795.6386	-0.066315	-0.033682	-0.143641	-0.049897	-0.295339	-0.274316	0.226531	0.058823529	3.937003937	0.778636708	-41042.86	818326.538	-833432.24	745423.727	6	20	8	36	22	24	67	64	80	99	4	4	20	38	3	18	19	67	6	26
98785	98785	RM0156	RM0501	121	326	763487.1765	0.088343	-0.021862	0.09075	-0.025334	-0.220814	-0.167914	0.132785	0.067226891	3.674234614	0.715050326	-41042.86	818326.538	-744287.002	521071.857	6	20	8	36	22	24	67	64	80	99	4	4	20	15	23	25	52	26	6	81
98786	98786	RM0156	RM0503	121	327	860564.8368	0.104758	0.082242	0.21428	0.085319	0.12201	0.10156	-0.03127	0.088235294	3.16227766	0.609949239	-41042.86	818326.538	-895417.813	921357.009	6	20	8	36	22	24	67	64	80	99	4	5	20	38	12	26	55	7	28	57
98787	98787	RM0156	RM0504	121	328	787164.9621	0.129781	0.038497	0.0633	0.050038	-0.194276	-0.166271	0.179658	0.067226891	3.807886553	0.703766794	-41042.86	818326.538	-820688.068	709781.491	6	20	8	36	22	24	67	64	80	99	4	4	20	38	3	18	19	67	6	80
98788	98788	RM0156	RM0505	121	329	783797.9946	0.130053	-0.006791	0.234843	-0.006066	0.132325	0.085637	-0.03127	0.088235294	3.16227766	0.625609719	-41042.86	818326.538	-817187.702	709063.184	6	20	8	36	22	24	67	64	80	99	4	4	20	38	3	18	19	67	6	80
98789	98789	RM0156	RM0506	121	330	780241.9386	-0.074975	-0.076716	-0.180535	-0.069423	-0.245845	-0.280768	0.156222	0.06302521	3.741657387	0.773234351	-41042.86	818326.538	-813526.003	708566.452	6	20	8	36	22	24	67	64	80	99	4	4	20	38	3	18	19	67	6	80
98790	98790	RM0156	RM0507	121	331	796771.6644	0.073882	-0.022622	0.124154	-0.044964	-0.057945	-0.063132	-0.007834	0.075630252	3.240370349	0.673758013	-41042.86	818326.538	-834309.046	743668.361	6	20	8	36	22	24	67	64	80	99	4	4	20	38	3	18	19	67	6	26
98791	98791	RM0156	RM0508	121	332	927088.2691	0.031319	0.085492	0.051558	0.193725	0.010386	-0.016535	0.062476	0.079831933	3.464101615	0.652598148	-41042.86	818326.538	-944801.657	1024997.038	6	20	8	36	22	24	67	64	80	99	4	5	20	38	12	26	55	7	42	57
98792	98792	RM0156	RM0509	121	333	949495.731	-0.108616	-0.095615	-0.24922	-0.148511	-0.496393	-0.425469	0.36715	0.046218487	4.301162634	0.853282301	-41042.86	818326.538	-957737.778	1065738.281	6	20	8	36	22	24	67	64	80	99	4	5	20	38	12	26	55	7	42	57
98793	98793	RM0156	RM0510	121	334	926977.0346	0.095752	0.145755	0.046206	0.134943	-0.132824	-0.143973	0.156222	0.067226891	3.741657387	0.679100396	-41042.86	818326.538	-944512.741	1025759.893	6	20	8	36	22	24	67	64	80	99	4	5	20	38	12	26	55	7	42	57
98794	98794	RM0156	RM0511	121	335	862943.8012	-0.104967	-0.049775	-0.197524	-0.0779	-0.468139	-0.407195	0.320277	0.050420168	4.183300133	0.826019832	-41042.86	818326.538	-898917.559	911723.566	6	20	8	36	22	24	67	64	80	99	4	5	20	38	12	26	55	7	28	57
98795	98795	RM0156	RM0512	121	336	862943.8012	-0.015948	0.009548	-0.121297	0.012897	-0.211606	-0.213207	0.156222	0.06302521	3.741657387	0.739918837	-41042.86	818326.538	-898917.559	911723.566	6	20	8	36	22	24	67	64	80	99	4	5	20	38	12	26	55	7	28	57
98796	98796	RM0156	RM0513	121	337	788786.9427	0.085163	0.006224	0.13596	0.00769	-0.012267	-0.022042	0.039039	0.084033613	3.391164992	0.660853093	-41042.86	818326.538	-824204.273	724289.087	6	20	8	36	22	24	67	64	80	99	4	4	20	38	3	18	19	67	6	80
98797	98797	RM0156	RM0514	121	338	803065.2133	0.048199	0.090342	0.063554	0.138902	-0.064529	-0.067378	0.109349	0.075630252	3.605551275	0.670157389	-41042.86	818326.538	-841712.448	756343.091	6	20	8	36	22	24	67	64	80	99	4	4	20	38	3	18	19	67	6	26
98798	98798	RM0156	RM0516	121	339	795837.4019	0.039857	0.020344	0.097014	0.030945	0.01029	0.014752	0.015603	0.079831933	3.31662479	0.66074667	-41042.86	818326.538	-834792.486	760718.366	6	20	8	36	22	24	67	64	80	99	4	4	20	38	3	18	19	67	6	26
98799	98799	RM0156	RM0517	121	340	797617.951	-0.03158	-0.034851	-0.074581	-0.052046	-0.397531	-0.356704	0.203095	0.058823529	3.872983346	0.777072296	-41042.86	818326.538	-836387.35	758147.323	6	20	8	36	22	24	67	64	80	99	4	4	20	38	3	18	19	67	6	26
98800	98800	RM0156	RM0518	121	341	793284.5845	-0.014407	-0.023332	-0.042733	-0.042941	-0.255344	-0.241852	0.179658	0.067226891	3.807886553	0.748068306	-41042.86	818326.538	-832083.687	758704.042	6	20	8	36	22	24	67	64	80	99	4	4	20	38	3	18	19	67	6	26
98801	98801	RM0156	RM0519	121	342	794340.7027	-0.030577	-0.001415	-0.095994	-0.001971	-0.092878	-0.113961	0.179658	0.067226891	3.807886553	0.732064971	-41042.86	818326.538	-832956.234	756275.268	6	20	8	36	22	24	67	64	80	99	4	4	20	38	3	18	19	67	6	26
98802	98802	RM0156	RM0520	121	343	794804.8246	-0.045133	0.031997	-0.121972	0.040174	-0.266543	-0.253185	0.226531	0.058823529	3.937003937	0.756707701	-41042.86	818326.538	-833181.838	753283.869	6	20	8	36	22	24	67	64	80	99	4	4	20	38	3	18	19	67	6	26
98803	98803	RM0156	RM0521	121	344	794174.5291	-0.077254	-0.079077	-0.143141	-0.113983	-0.311312	-0.312153	0.273404	0.058823529	4.062019202	0.800603039	-41042.86	818326.538	-832289.642	750196.422	6	20	8	36	22	24	67	64	80	99	4	4	20	38	3	18	19	67	6	26
98804	98804	RM0156	RM0522	121	345	794385.7627	0.065176	0.074894	0.10415	0.096762	-0.125995	-0.06812	0.156222	0.071428571	3.741657387	0.684809812	-41042.86	818326.538	-832162.53	746365.384	6	20	8	36	22	24	67	64	80	99	4	4	20	38	3	18	19	67	6	26
98805	98805	RM0156	RM0523	121	346	819845.0155	-0.026072	0.028654	-0.064704	0.035211	-0.244204	-0.249388	0.249968	0.06302521	4	0.751192186	-41042.86	818326.538	-859385.829	785374.909	6	20	8	36	22	24	67	64	80	99	4	4	20	38	3	18	19	67	6	26
98806	98806	RM0156	RM0524	121	347	798353.2207	-0.017346	-0.062617	-0.079815	-0.066017	-0.173197	-0.151754	0.203095	0.06302521	3.872983346	0.755821649	-41042.86	818326.538	-835958.144	744316.023	6	20	8	36	22	24	67	64	80	99	4	4	20	38	3	18	19	67	6	26
98807	98807	RM0156	RM0525	121	348	802265.2792	0.019377	0.025909	0.020857	0.032352	-0.219113	-0.188234	0.179658	0.067226891	3.807886553	0.723784196	-41042.86	818326.538	-839665.214	741959.569	6	20	8	36	22	24	67	64	80	99	4	4	20	38	3	18	19	67	6	26
98808	98808	RM0156	RM0526	121	349	798339.5304	0.010913	-0.003019	0.031303	-0.004521	-0.087491	-0.087699	0.156222	0.075630252	3.741657387	0.70914101	-41042.86	818326.538	-835233.693	737043.535	6	20	8	36	22	24	67	64	80	99	4	4	20	38	3	18	19	67	6	26
98809	98809	RM0156	RM0527	121	350	788786.9427	-0.063725	-0.009541	-0.145868	-0.016048	-0.336264	-0.300267	0.296841	0.054621849	4.123105626	0.78963823	-41042.86	818326.538	-824204.273	724289.087	6	20	8	36	22	24	67	64	80	99	4	4	20	38	3	18	19	67	6	80
98810	98810	RM0156	RM0528	121	351	792438.8579	-0.013718	0.017589	-0.112994	0.015513	-0.285226	-0.277529	0.203095	0.058823529	3.872983346	0.755200038	-41042.86	818326.538	-827636.978	722258.661	6	20	8	36	22	24	67	64	80	99	4	4	20	38	3	18	19	67	6	80
98811	98811	RM0156	RM0529	121	352	792438.8579	0.000422	0.017748	-0.048342	0.023844	-0.201873	-0.198999	0.156222	0.067226891	3.741657387	0.727635685	-41042.86	818326.538	-827636.978	722258.661	6	20	8	36	22	24	67	64	80	99	4	4	20	38	3	18	19	67	6	80
98812	98812	RM0156	RM0532	121	353	890731.9854	-0.01115	-0.029296	-0.092241	-0.028741	-0.253118	-0.22476	0.203095	0.058823529	3.872983346	0.759349294	-41042.86	818326.538	-917317.583	974041.435	6	20	8	36	22	24	67	64	80	99	4	5	20	38	12	26	55	7	42	57
98813	98813	RM0156	RM0533	121	354	890731.9854	0.061654	0.033348	0.049385	0.022967	-0.258378	-0.166015	0.203095	0.06302521	3.872983346	0.724704025	-41042.86	818326.538	-917317.583	974041.435	6	20	8	36	22	24	67	64	80	99	4	5	20	38	12	26	55	7	42	57
98814	98814	RM0156	RM0534	121	355	893068.1281	-0.068174	-0.07281	-0.104448	-0.107069	-0.444432	-0.3705	0.343714	0.054621849	4.242640687	0.819249775	-41042.86	818326.538	-920917.865	971266.582	6	20	8	36	22	24	67	64	80	99	4	5	20	38	12	26	55	7	42	57
98815	98815	RM0156	RM0535	121	356	778664.1822	0.086851	-0.012126	0.132265	-0.017514	-0.102938	-0.043813	0.062476	0.071428571	3.464101615	0.684361784	-41042.86	818326.538	-760870.811	521399.561	6	20	8	36	22	24	67	64	80	99	4	4	20	15	23	25	52	26	6	81
98816	98816	RM0156	RM0536	121	357	778027.125	0.033936	0.00449	0.07064	0.005696	0.002659	0.012957	0.062476	0.075630252	3.464101615	0.678197376	-41042.86	818326.538	-762266.785	526500.807	6	20	8	36	22	24	67	64	80	99	4	4	20	15	23	25	52	26	6	81
98817	98817	RM0156	RM0537	121	358	775943.8567	0.048859	0.028703	0.048017	0.047194	-0.186458	-0.144556	0.109349	0.067226891	3.605551275	0.702819103	-41042.86	818326.538	-761331.136	529754.765	6	20	8	36	22	24	67	64	80	99	4	4	20	15	23	25	52	26	6	81
98818	98818	RM0156	RM0538	121	359	771775.501	0.069604	-0.012088	0.093431	-0.013624	-0.184283	-0.169642	0.132785	0.075630252	3.674234614	0.706572437	-41042.86	818326.538	-758249.296	533278.556	6	20	8	36	22	24	67	64	80	99	4	4	20	15	23	25	52	26	6	81
98819	98819	RM0156	RM0539	121	360	794655.0564	0.083866	0.031936	0.11513	0.04304	-0.088098	-0.056904	0.062476	0.075630252	3.464101615	0.671741998	-41042.86	818326.538	-832095.607	742747.373	6	20	8	36	22	24	67	64	80	99	4	4	20	38	3	18	19	67	6	26
98820	98820	RM0156	RM0540	121	361	794655.0564	0.070359	-0.039753	0.125816	-0.055264	-0.157661	-0.14594	0.132785	0.075630252	3.674234614	0.709033591	-41042.86	818326.538	-832095.607	742747.373	6	20	8	36	22	24	67	64	80	99	4	4	20	38	3	18	19	67	6	26
98821	98821	RM0156	RM0541	121	362	798401.6252	-0.018195	0.076539	-0.094638	0.077703	-0.213978	-0.193644	0.249968	0.06302521	4	0.737714592	-41042.86	818326.538	-837136.461	757662.433	6	20	8	36	22	24	67	64	80	99	4	4	20	38	3	18	19	67	6	26
98822	98822	RM0156	RM0542	121	363	796262.3021	0.047807	0.058161	0.047115	0.072729	-0.113784	-0.058957	0.109349	0.067226891	3.605551275	0.688881392	-41042.86	818326.538	-834458.418	751055.399	6	20	8	36	22	24	67	64	80	99	4	4	20	38	3	18	19	67	6	26
98823	98823	RM0156	RM0543	121	364	718904.0985	0.048076	-0.022823	0.049769	-0.037029	-0.064231	-0.015901	0.085912	0.071428571	3.535533906	0.696549546	-41042.86	818326.538	-749951.149	698860.473	6	20	8	36	22	24	67	64	80	99	4	4	20	15	7	18	64	67	6	69
98824	98824	RM0156	RM0544	121	365	718904.0985	-0.07111	-0.059234	-0.08845	-0.114652	-0.174113	-0.146083	0.226531	0.067226891	3.937003937	0.765227177	-41042.86	818326.538	-749951.149	698860.473	6	20	8	36	22	24	67	64	80	99	4	4	20	15	7	18	64	67	6	69
98827	98827	RM0156	WG0003	121	368	786150.2357	0.062926	-0.017884	0.116602	-0.037306	-0.114393	-0.110714	0.039039	0.075630252	3.391164992	0.687113868	-41042.86	818326.538	80528.45	41633.156	6	20	8	36	22	24	67	64	80	99	3	10	16	7	47	21	15	38	26	5
98828	98828	RM0156	WG0004	121	369	807940.7747	0.091401	0.061444	0.155503	0.116518	-0.016447	-0.031674	0.039039	0.084033613	3.391164992	0.644152054	-41042.86	818326.538	77164.395	19079.805	6	20	8	36	22	24	67	64	80	99	3	10	16	7	47	21	15	6	26	4
98829	98829	RM0156	WG0005	121	370	786150.2357	0.148373	0.099811	0.168059	0.155884	-0.003545	-0.020297	0.015603	0.084033613	3.31662479	0.623787643	-41042.86	818326.538	80528.45	41633.156	6	20	8	36	22	24	67	64	80	99	3	10	16	7	47	21	15	38	26	5
98830	98830	RM0156	WG0006	121	371	819829.6063	-0.064774	0.0033	-0.143387	0.00683	-0.229612	-0.249709	0.156222	0.067226891	3.741657387	0.747458597	-41042.86	818326.538	56682.088	4342.252	6	20	8	36	22	24	67	64	80	99	3	10	16	7	47	21	15	6	26	79
98834	98834	RM0156	WG0010	121	375	806446.2285	0.152927	0.004304	0.220299	0.004403	-0.029712	-0.017118	0.015603	0.084033613	3.31662479	0.645959203	-41042.86	818326.538	86685.381	22059.613	6	20	8	36	22	24	67	64	80	99	3	10	16	7	47	21	15	6	26	4
98835	98835	RM0156	WG0011	121	376	819197.9218	-0.076618	-0.022807	-0.159955	-0.059838	-0.122386	-0.143847	0.156222	0.067226891	3.741657387	0.747316574	-41042.86	818326.538	68978.721	6550.407	6	20	8	36	22	24	67	64	80	99	3	10	16	7	47	21	15	6	26	79
98836	98836	RM0156	WG0012	121	377	808986.7861	-0.077274	-0.011959	-0.189892	-0.021638	-0.296131	-0.269392	0.249968	0.058823529	4	0.780620566	-41042.86	818326.538	80497.966	18521.907	6	20	8	36	22	24	67	64	80	99	3	10	16	7	47	21	15	6	26	4
98839	98839	RM0156	WG0015	121	380	786150.2357	0.057858	0.015408	0.021239	0.025828	-0.075377	-0.124617	0.132785	0.075630252	3.674234614	0.697364481	-41042.86	818326.538	80528.45	41633.156	6	20	8	36	22	24	67	64	80	99	3	10	16	7	47	21	15	38	26	5
98841	98841	RM0156	WG0017	121	382	806616.8143	0.108183	-0.003862	0.195913	-0.00791	0.038219	0.013207	-0.007834	0.084033613	3.240370349	0.645471082	-41042.86	818326.538	72356.529	19720.713	6	20	8	36	22	24	67	64	80	99	3	10	16	7	47	21	15	6	26	4
98842	98842	RM0156	WG0018	121	383	819829.6063	0.0322	0.075211	0.052469	0.131877	-0.0316	-0.028476	0.062476	0.075630252	3.464101615	0.664179275	-41042.86	818326.538	56682.088	4342.252	6	20	8	36	22	24	67	64	80	99	3	10	16	7	47	21	15	6	26	79
98843	98843	RM0156	WG0019	121	384	787878.9082	0.006904	-0.012318	-0.024478	-0.021087	-0.294573	-0.270298	0.156222	0.067226891	3.741657387	0.741410676	-41042.86	818326.538	92991.568	41932.343	6	20	8	36	22	24	67	64	80	99	3	10	16	7	47	21	35	38	26	5
98847	98847	RM0156	WG0023	121	388	777809.4591	0.026447	0.059082	0.046455	0.141262	0.024572	0.010882	0.062476	0.079831933	3.464101615	0.658807763	-41042.86	818326.538	80329.164	50045.088	6	20	8	36	22	24	67	64	80	99	3	10	16	7	47	21	15	38	26	5
98849	98849	RM0156	WG0025	121	390	808986.7861	0.056932	0.078125	0.095763	0.174786	0.061305	0.03421	0.039039	0.088235294	3.391164992	0.634356778	-41042.86	818326.538	80497.966	18521.907	6	20	8	36	22	24	67	64	80	99	3	10	16	7	47	21	15	6	26	4
98850	98850	RM0156	WG0026	121	391	744629.0326	-0.118548	-0.074225	-0.208903	-0.217101	-0.177516	-0.177855	0.179658	0.06302521	3.807886553	0.784437028	-41042.86	818326.538	158653.615	100974.662	6	20	8	36	22	24	67	64	80	99	3	9	5	29	33	51	68	9	65	44
98852	98852	RM0156	WG0028	121	393	774768.4192	-0.01181	-0.026266	0.005437	-0.063129	-0.09691	-0.059387	0.085912	0.071428571	3.535533906	0.711839245	-41042.86	818326.538	186183.361	77627.984	6	20	8	36	22	24	67	64	80	99	3	9	5	29	33	49	68	40	65	44
98858	98858	RM0156	WG0034	121	399	804599.3664	-0.058392	-0.051968	-0.189792	-0.112823	-0.227423	-0.206142	0.132785	0.058823529	3.674234614	0.766185028	-41042.86	818326.538	168912.947	41603.486	6	20	8	36	22	24	67	64	80	99	3	9	5	29	33	58	68	49	14	44
98859	98859	RM0156	WG0035	121	400	804599.3664	-0.151912	-0.091181	-0.280294	-0.205776	-0.356531	-0.310607	0.296841	0.050420168	4.123105626	0.836780412	-41042.86	818326.538	168912.947	41603.486	6	20	8	36	22	24	67	64	80	99	3	9	5	29	33	58	68	49	14	44
98860	98860	RM0156	WG0036	121	401	832340.3689	0.018476	-0.024205	0.003357	-0.05444	-0.202837	-0.145527	0.109349	0.071428571	3.605551275	0.721155728	-41042.86	818326.538	231710.897	31945.029	6	20	8	36	22	24	67	64	80	99	3	9	21	29	41	3	13	12	50	59
98862	98862	RM0156	WG0038	121	403	800163.2501	0.038903	-0.028865	0.073694	-0.040456	-0.097559	-0.063455	0.085912	0.075630252	3.535533906	0.698245402	-41042.86	818326.538	207566.217	57764.408	6	20	8	36	22	24	67	64	80	99	3	9	5	29	41	49	13	40	50	60
98864	98864	RM0156	WG0040	121	405	774855.7166	0.020551	-0.017484	-0.011208	-0.027697	-0.094135	-0.08556	0.085912	0.071428571	3.535533906	0.706649289	-41042.86	818326.538	186341.647	77585.242	6	20	8	36	22	24	67	64	80	99	3	9	5	29	33	49	68	40	65	44
98867	98867	RM0156	WG0043	121	408	796024.4387	-0.115462	-0.070971	-0.259021	-0.1262	-0.349451	-0.351722	0.296841	0.054621849	4.123105626	0.82161418	-41042.86	818326.538	147176.207	44874.219	6	20	8	36	22	24	67	64	80	99	3	9	5	29	33	58	68	49	14	44
98868	98868	RM0156	WG0044	121	409	813979.6317	0.08509	-0.016447	0.135898	-0.031428	-0.093117	-0.058282	0.039039	0.075630252	3.391164992	0.679223141	-41042.86	818326.538	230807.182	51084.467	6	20	8	36	22	24	67	64	80	99	3	9	21	29	41	3	13	12	50	60
98869	98869	RM0156	WG0045	121	410	824694.0467	0.039857	-0.011637	0.062652	-0.024423	-0.153067	-0.116809	0.039039	0.071428571	3.391164992	0.696365192	-41042.86	818326.538	221701.464	36606.837	6	20	8	36	22	24	67	64	80	99	3	9	21	29	41	3	13	12	50	59
98870	98870	RM0156	WG0046	121	411	797744.1286	-0.091023	-0.075518	-0.136796	-0.137158	-0.264392	-0.246689	0.203095	0.06302521	3.872983346	0.783439422	-41042.86	818326.538	183385.327	52802.088	6	20	8	36	22	24	67	64	80	99	3	9	5	29	33	49	68	40	14	44
98872	98872	RM0156	WG0048	121	413	796811.2461	-0.087158	-0.057093	-0.172855	-0.101449	-0.297891	-0.293404	0.273404	0.058823529	4.062019202	0.797662314	-41042.86	818326.538	188999.643	55444.759	6	20	8	36	22	24	67	64	80	99	3	9	5	29	33	49	68	40	14	44
98876	98876	RM0156	WG0054	121	417	799490.174	-0.054646	-0.056717	-0.104132	-0.135444	-0.183741	-0.170594	0.109349	0.067226891	3.605551275	0.749142746	-41042.86	818326.538	226482.768	64924.536	6	20	8	36	22	24	67	64	80	99	3	9	21	29	41	3	13	12	50	60
98877	98877	RM0156	WG0055	121	418	799880.5283	0.081665	-0.020885	0.113342	-0.022972	0.031087	-0.019745	0.062476	0.079831933	3.464101615	0.673231326	-41042.86	818326.538	153465.872	42455.922	6	20	8	36	22	24	67	64	80	99	3	9	5	29	33	58	68	49	14	44
98880	98880	RM0156	WG0058	121	421	812493.6111	-0.067024	-0.068216	-0.12425	-0.126531	-0.352885	-0.3058	0.226531	0.058823529	3.937003937	0.792504829	-41042.86	818326.538	225077.07	50650.792	6	20	8	36	22	24	67	64	80	99	3	9	21	29	41	3	13	12	50	60
98881	98881	RM0156	WG0059	121	422	796097.1692	-0.095381	-0.085362	-0.232735	-0.140382	-0.239786	-0.255746	0.203095	0.058823529	3.872983346	0.793387096	-41042.86	818326.538	165742.23	49554.381	6	20	8	36	22	24	67	64	80	99	3	9	5	29	33	58	68	49	14	44
98882	98882	RM0156	WG0060	121	423	756226.2261	-0.051661	-0.051508	-0.105387	-0.112474	-0.132352	-0.165367	0.156222	0.071428571	3.741657387	0.747732531	-41042.86	818326.538	166224.461	91058.8	6	20	8	36	22	24	67	64	80	99	3	9	5	29	33	49	68	9	65	44
98885	98885	RM0156	WG0063	121	426	796811.2461	-0.129703	-0.083699	-0.287631	-0.100376	-0.440489	-0.41353	0.320277	0.050420168	4.183300133	0.839251054	-41042.86	818326.538	188999.643	55444.759	6	20	8	36	22	24	67	64	80	99	3	9	5	29	33	49	68	40	14	44
98887	98887	RM0156	WG0065	121	428	800163.2501	-0.1183	-0.077003	-0.250491	-0.109631	-0.410956	-0.384928	0.273404	0.054621849	4.062019202	0.822531659	-41042.86	818326.538	207566.217	57764.408	6	20	8	36	22	24	67	64	80	99	3	9	5	29	41	49	13	40	50	60
98889	98889	RM0156	WG0067	121	430	799636.0041	0.048199	-0.051587	0.047451	-0.06298	-0.229969	-0.197551	0.109349	0.067226891	3.605551275	0.727183626	-41042.86	818326.538	184332.128	51108.281	6	20	8	36	22	24	67	64	80	99	3	9	5	29	33	49	68	40	14	44
98901	98901	RM0156	WG0080	121	442	491644.9598	-0.005429	-0.041905	-0.056142	-0.075082	-0.108322	-0.093595	0.132785	0.071428571	3.674234614	0.727375675	-41042.86	818326.538	8646.581	329199.023	6	20	8	36	22	24	67	64	80	99	7	7	26	27	44	41	26	37	17	64
98902	98902	RM0156	WG0081	121	443	488228.0115	0.102357	0.013289	0.095232	0.014552	-0.040674	-0.067138	0.085912	0.075630252	3.535533906	0.67735177	-41042.86	818326.538	4875.193	332262.629	6	20	8	36	22	24	67	64	80	99	7	7	26	27	44	41	26	37	17	64
98903	98903	RM0156	WG0082	121	444	489363.0699	0.050669	-0.036706	0.012979	-0.042564	-0.280831	-0.224691	0.156222	0.06302521	3.741657387	0.739699138	-41042.86	818326.538	6793.173	331307.105	6	20	8	36	22	24	67	64	80	99	7	7	26	27	44	41	26	37	17	64
98904	98904	RM0156	WG0083	121	445	484308.8362	-0.010073	-0.054245	0.007401	-0.127649	-0.160343	-0.146305	0.085912	0.071428571	3.535533906	0.727730429	-41042.86	818326.538	26911.722	338808.839	6	20	8	36	22	24	67	64	80	99	7	7	26	27	44	41	26	37	17	64
98905	98905	RM0156	WG0084	121	446	534671.451	-0.025024	0.107613	-0.084502	0.246664	0.045866	0.062633	0.039039	0.075630252	3.391164992	0.653194159	-41042.86	818326.538	-11270.87	284484.624	6	20	8	36	22	24	67	64	80	99	7	7	26	27	44	41	26	37	2	64
98906	98906	RM0156	WG0085	121	447	540476.9086	0.0056	0.11482	-0.044236	0.208453	-0.116537	-0.130431	0.132785	0.067226891	3.674234614	0.688415352	-41042.86	818326.538	-23800.666	278124.728	6	20	8	36	22	24	67	64	80	99	7	7	26	27	37	1	8	14	2	68
98907	98907	RM0156	WG0086	121	448	545782.9927	0.03381	-0.02939	0.001793	-0.046327	-0.202894	-0.165873	0.109349	0.067226891	3.605551275	0.723969614	-41042.86	818326.538	36560.246	278088.782	6	20	8	36	22	24	67	64	80	99	7	7	26	27	44	41	26	37	53	64
98908	98908	RM0156	WG0087	121	449	541757.1336	-0.02206	-0.055799	-0.068422	-0.090518	-0.407124	-0.365059	0.179658	0.058823529	3.807886553	0.778751892	-41042.86	818326.538	45531.094	283531.491	6	20	8	36	22	24	67	64	80	99	7	7	26	27	44	41	26	37	53	64
98909	98909	RM0156	WG0088	121	450	517806.1393	-0.045839	-0.064334	-0.073345	-0.135213	-0.330791	-0.301754	0.179658	0.06302521	3.807886553	0.775718299	-41042.86	818326.538	-14135.277	301219.992	6	20	8	36	22	24	67	64	80	99	7	7	26	27	44	41	26	37	2	64
98910	98910	RM0156	WG0089	121	451	540033.2871	-0.133247	-0.077926	-0.318203	-0.145314	-0.395953	-0.402427	0.273404	0.054621849	4.062019202	0.830735014	-41042.86	818326.538	8510.786	280571.587	6	20	8	36	22	24	67	64	80	99	7	7	26	27	44	41	26	37	53	64
98911	98911	RM0156	WG0090	121	452	521749.3439	-0.153258	-0.10311	-0.269484	-0.203443	-0.478778	-0.446204	0.320277	0.050420168	4.183300133	0.854421614	-41042.86	818326.538	-7269.105	297671.459	6	20	8	36	22	24	67	64	80	99	7	7	26	27	44	41	26	37	2	64
98912	98912	RM0156	WG0091	121	453	528337.5395	0.072096	0.020906	0.04681	0.02974	-0.136504	-0.152791	0.062476	0.071428571	3.464101615	0.689938445	-41042.86	818326.538	26158.445	294280.223	6	20	8	36	22	24	67	64	80	99	7	7	26	27	44	41	26	37	53	64
98913	98913	RM0156	WG0092	121	454	519274.9027	-0.070771	0.021048	-0.208584	0.038098	-0.224221	-0.18299	0.179658	0.058823529	3.807886553	0.753356919	-41042.86	818326.538	18756.137	302506.313	6	20	8	36	22	24	67	64	80	99	7	7	26	27	44	41	26	37	53	64
98914	98914	RM0156	WG0093	121	455	519274.9027	0.042691	0.060238	0.026474	0.088498	-0.108949	-0.06609	0.109349	0.067226891	3.605551275	0.689326674	-41042.86	818326.538	18756.137	302506.313	6	20	8	36	22	24	67	64	80	99	7	7	26	27	44	41	26	37	53	64
98915	98915	RM0156	WG0094	121	456	521749.3439	-0.003248	-0.018762	-0.039889	-0.039162	-0.153286	-0.160972	0.085912	0.071428571	3.535533906	0.718706726	-41042.86	818326.538	-7269.105	297671.459	6	20	8	36	22	24	67	64	80	99	7	7	26	27	44	41	26	37	2	64
98916	98916	RM0156	WG0095	121	457	517001.2856	0.124133	0.058304	0.228059	0.129682	0.12699	0.16457	0.015603	0.084033613	3.31662479	0.614942065	-41042.86	818326.538	27607.831	305903.459	6	20	8	36	22	24	67	64	80	99	7	7	26	27	44	41	26	37	53	64
98917	98917	RM0156	WG0096	121	458	516867.5006	-0.090464	-0.080217	-0.190089	-0.121271	-0.495288	-0.461145	0.296841	0.050420168	4.123105626	0.832133599	-41042.86	818326.538	-1296.15	302989.549	6	20	8	36	22	24	67	64	80	99	7	7	26	27	44	41	26	37	2	64
98918	98918	RM0156	WG0097	121	459	517806.1393	-0.128721	-0.067503	-0.229257	-0.142313	-0.366884	-0.335281	0.249968	0.054621849	4	0.815130503	-41042.86	818326.538	-14135.277	301219.992	6	20	8	36	22	24	67	64	80	99	7	7	26	27	44	41	26	37	2	64
98919	98919	RM0156	WG0098	121	460	539277.5829	-0.021037	0.056609	-0.08929	0.10699	-0.206522	-0.11806	0.156222	0.06302521	3.741657387	0.720199099	-41042.86	818326.538	-47320.773	279085.498	6	20	8	36	22	24	67	64	80	99	7	7	26	27	37	1	8	14	3	68
98920	98920	RM0156	WG0099	121	461	521900.6739	0.083618	-0.018284	0.106117	-0.032276	-0.10054	-0.081605	0.039039	0.071428571	3.391164992	0.686142736	-41042.86	818326.538	-33318.377	296483.031	6	20	8	36	22	24	67	64	80	99	7	7	26	27	37	1	8	14	2	68
98921	98921	RM0156	WG0100	121	462	509783.0769	0.092013	0.017487	0.170585	0.03449	-0.058482	-0.025699	0.039039	0.079831933	3.391164992	0.660370818	-41042.86	818326.538	-50610.5	308633.252	6	20	8	36	22	24	67	64	80	99	7	7	26	27	37	1	8	14	15	68
98922	98922	RM0156	WG0101	121	463	500469.2388	0.101113	-0.014763	0.155702	-0.029518	-0.08699	-0.08975	0.015603	0.079831933	3.31662479	0.670242716	-41042.86	818326.538	-38767.868	317862.47	6	20	8	36	22	24	67	64	80	99	7	7	26	27	37	1	8	14	15	68
98923	98923	RM0156	WG0102	121	464	500469.2388	0.067867	0.012187	0.041994	0.018924	-0.213105	-0.173362	0.156222	0.067226891	3.741657387	0.715525231	-41042.86	818326.538	-38767.868	317862.47	6	20	8	36	22	24	67	64	80	99	7	7	26	27	37	1	8	14	15	68
98924	98924	RM0156	WG0103	121	465	496368.4165	-0.000508	-0.032756	-0.06716	-0.053477	-0.235376	-0.24098	0.156222	0.06302521	3.741657387	0.748558465	-41042.86	818326.538	-38030.387	321967.263	6	20	8	36	22	24	67	64	80	99	7	7	26	27	37	1	8	14	15	68
98925	98925	RM0156	WG0104	121	466	496368.4165	0.114397	-0.003837	0.124667	-0.006625	-0.113284	-0.088896	0.062476	0.071428571	3.464101615	0.68259575	-41042.86	818326.538	-38030.387	321967.263	6	20	8	36	22	24	67	64	80	99	7	7	26	27	37	1	8	14	15	68
98926	98926	RM0156	WG0105	121	467	505588.8116	-0.014085	-0.052111	-0.060675	-0.089073	-0.382596	-0.31353	0.179658	0.058823529	3.807886553	0.772938068	-41042.86	818326.538	-58774.825	313048.769	6	20	8	36	22	24	67	64	80	99	7	7	26	27	37	1	8	14	15	68
98927	98927	RM0156	WG0106	121	468	529995.7571	0.124427	0.168993	0.200751	0.248033	-0.088083	-0.088953	0.015603	0.084033613	3.31662479	0.61587972	-41042.86	818326.538	-47576.75	288371.058	6	20	8	36	22	24	67	64	80	99	7	7	26	27	37	1	8	14	3	68
98928	98928	RM0156	WG0107	121	469	539277.5829	-0.025248	0.106036	-0.059705	0.202564	-0.030852	-0.049438	0.132785	0.075630252	3.674234614	0.679532994	-41042.86	818326.538	-47320.773	279085.498	6	20	8	36	22	24	67	64	80	99	7	7	26	27	37	1	8	14	3	68
98929	98929	RM0156	WG0108	121	470	533242.4474	0.038626	-0.028193	0.003233	-0.053172	-0.275405	-0.265248	0.156222	0.06302521	3.741657387	0.742851474	-41042.86	818326.538	-48720.44	285139.364	6	20	8	36	22	24	67	64	80	99	7	7	26	27	37	1	8	14	3	68
98930	98930	RM0156	WG0109	121	471	531886.6466	-0.047164	-0.045851	-0.114224	-0.101364	-0.208608	-0.174431	0.179658	0.06302521	3.807886553	0.760453516	-41042.86	818326.538	-59090.143	286746.158	6	20	8	36	22	24	67	64	80	99	7	7	26	27	37	1	8	14	3	68
98933	98933	RM0156	WG0113	121	474	767538.2351	-0.054038	-0.038096	-0.197851	-0.067013	-0.295478	-0.323812	0.203095	0.058823529	3.872983346	0.781152471	-41042.86	818326.538	104865.885	64784.515	6	20	8	36	22	24	67	64	80	99	3	10	16	7	47	51	35	38	33	5
98934	98934	RM0156	WG0114	121	475	742395.7106	0.023193	-0.017891	0.0245	-0.029265	-0.2081	-0.246086	0.132785	0.071428571	3.674234614	0.725789904	-41042.86	818326.538	114207.592	92345.348	6	20	8	36	22	24	67	64	80	99	3	10	16	7	33	51	35	9	33	5
98941	98941	RM0156	WG0122	121	482	774134.5312	-0.127302	-0.082276	-0.198112	-0.18456	-0.362845	-0.329092	0.320277	0.054621849	4.183300133	0.828157494	-41042.86	818326.538	97432.235	56677.721	6	20	8	36	22	24	67	64	80	99	3	10	16	7	47	51	35	38	33	5
98942	98942	RM0156	WG0123	121	483	732222.9915	-0.018464	-0.027787	-0.083407	-0.058752	-0.130587	-0.132201	0.179658	0.067226891	3.807886553	0.740651844	-41042.86	818326.538	15322.671	88276.241	6	20	8	36	22	24	67	64	80	99	3	10	16	7	50	2	40	69	31	70
98943	98943	RM0156	WG0124	121	484	732222.9915	0.105859	0.055428	0.20095	0.057326	-0.026469	0.014853	0.015603	0.084033613	3.31662479	0.639329075	-41042.86	818326.538	15322.671	88276.241	6	20	8	36	22	24	67	64	80	99	3	10	16	7	50	2	40	69	31	70
98947	98947	RM0156	WG0128	121	488	760561.8595	0.118209	0.052659	0.235477	0.125594	0.185382	0.23663	-0.054707	0.088235294	3.082207001	0.594765171	-41042.86	818326.538	122060.088	75459.275	6	20	8	36	22	24	67	64	80	99	3	10	5	7	33	51	35	9	33	5
98962	98962	RM0156	WG0144	121	503	732644.8376	-0.012251	-0.056481	-0.142072	-0.092544	-0.36687	-0.390432	0.273404	0.054621849	4.062019202	0.798571035	-41042.86	818326.538	12948.714	87673.838	6	20	8	36	22	24	67	64	80	99	3	10	16	7	50	2	40	69	31	70
98964	98964	RM0156	WG0146	121	505	732644.8376	-0.052228	-0.064429	-0.080007	-0.093574	-0.241786	-0.21217	0.179658	0.06302521	3.807886553	0.764851334	-41042.86	818326.538	12948.714	87673.838	6	20	8	36	22	24	67	64	80	99	3	10	16	7	50	2	40	69	31	70
98998	98998	RM0156	WG0180	121	539	727010.7143	0.025203	0.165391	0.025284	0.251096	-0.108574	-0.127442	0.179658	0.075630252	3.807886553	0.672268157	-41042.86	818326.538	19783.258	93864.833	6	20	8	36	22	24	67	64	80	99	3	10	16	7	50	2	40	69	31	70
98999	98999	RM0156	WG0181	121	540	727010.7143	0.192044	0.060763	0.335103	0.122684	0.157721	0.213407	-0.054707	0.092436975	3.082207001	0.579413116	-41042.86	818326.538	19783.258	93864.833	6	20	8	36	22	24	67	64	80	99	3	10	16	7	50	2	40	69	31	70
99000	99000	RM0156	WG0182	121	541	727010.7143	0.017298	-0.006367	-0.032039	-0.015077	-0.030641	-0.076301	0.062476	0.075630252	3.464101615	0.695065498	-41042.86	818326.538	19783.258	93864.833	6	20	8	36	22	24	67	64	80	99	3	10	16	7	50	2	40	69	31	70
99004	99004	RM0156	WG0186	121	545	493823.0247	0.110993	0.044944	0.17718	0.089378	0.115841	0.116921	0.015603	0.084033613	3.31662479	0.62698987	-41042.86	818326.538	-29318.288	324642.718	6	20	8	36	22	24	67	64	80	99	7	7	26	27	37	1	8	14	15	64
99005	99005	RM0156	WG0187	121	546	493081.9359	0.004744	-0.049777	-0.091279	-0.052484	-0.249068	-0.296182	0.36715	0.06302521	4.301162634	0.786605635	-41042.86	818326.538	-27538.907	325429.552	6	20	8	36	22	24	67	64	80	99	7	7	26	27	37	1	8	14	15	64
99006	99006	RM0156	WG0188	121	547	493081.9359	-0.001197	-0.06748	-0.055671	-0.116841	-0.158264	-0.18477	0.085912	0.067226891	3.535533906	0.736520622	-41042.86	818326.538	-27538.907	325429.552	6	20	8	36	22	24	67	64	80	99	7	7	26	27	37	1	8	14	15	64
99008	99008	RM0156	WG0190	121	549	0	0.345768	0.496205	0.518648	0.584906	0.4774	0.518445	-0.195326	0.105042017	2.549509757	0.39012258	-41042.86	818326.538	-41042.86	818326.538	6	20	8	36	22	24	67	64	80	99	6	20	8	36	22	24	67	64	80	99
99009	99009	RM0156	WG0191	121	550	343855.9836	0.193581	0.328907	0.312774	0.426386	0.22375	0.230955	-0.10158	0.088235294	2.915475947	0.511173707	-41042.86	818326.538	302748.626	824986.239	6	20	8	36	22	24	67	64	80	99	6	20	13	37	42	55	65	16	76	55
99010	99010	RM0156	WG0192	121	551	343855.9836	0.303349	0.519459	0.500755	0.649393	0.488901	0.519371	-0.195326	0.105042017	2.549509757	0.387309752	-41042.86	818326.538	302748.626	824986.239	6	20	8	36	22	24	67	64	80	99	6	20	13	37	42	55	65	16	76	55
99011	99011	RM0156	WG0193	121	552	9474.346169	0.089636	0.103985	0.050153	0.162324	-0.008641	0.012407	0.062476	0.071428571	3.464101615	0.651613383	-41042.86	818326.538	-49629.666	814322.79	6	20	8	36	22	24	67	64	80	99	6	20	8	36	22	24	67	64	80	99
99012	99012	RM0156	WG0194	121	553	0	0.070383	0.252823	0.010752	0.348401	0.073985	0.065795	0.085912	0.075630252	3.535533906	0.614955613	-41042.86	818326.538	-41042.86	818326.538	6	20	8	36	22	24	67	64	80	99	6	20	8	36	22	24	67	64	80	99
99013	99013	RM0156	WG0195	121	554	9474.346169	0.071879	0.036448	0.11532	0.078986	0.017588	0.020249	0.015603	0.075630252	3.31662479	0.653037379	-41042.86	818326.538	-49629.666	814322.79	6	20	8	36	22	24	67	64	80	99	6	20	8	36	22	24	67	64	80	99
99014	99014	RM0156	WG0196	121	555	0	0.085159	0.057113	0.052879	0.061645	0.102752	0.048725	0.085912	0.075630252	3.535533906	0.658805896	-41042.86	818326.538	-41042.86	818326.538	6	20	8	36	22	24	67	64	80	99	6	20	8	36	22	24	67	64	80	99
99016	99016	RM0156	WG0198	121	557	208862.1946	-0.045427	-0.043433	-0.196477	-0.029703	-0.445232	-0.443732	0.36715	0.046218487	4.301162634	0.82579418	-41042.86	818326.538	163298.173	775104.338	6	20	8	36	22	24	67	64	80	99	6	20	13	16	28	14	65	3	36	18
99017	99017	RM0156	WG0199	121	558	344661.0578	-0.020058	-0.053682	-0.183131	-0.083781	-0.326067	-0.375804	0.296841	0.054621849	4.123105626	0.801368951	-41042.86	818326.538	282105.829	698467.581	6	20	8	36	22	24	67	64	80	99	6	20	13	37	49	47	18	18	12	96
99018	99018	RM0156	WG0200	121	559	379152.3273	-0.072406	-0.017826	-0.164152	-0.030638	-0.397229	-0.363392	0.249968	0.054621849	4	0.793212847	-41042.86	818326.538	311490.322	678767.078	6	20	8	36	22	24	67	64	80	99	6	20	13	37	49	47	18	18	12	96
99019	99019	RM0156	WG0201	121	560	351212.2678	0.017937	-0.025158	-0.014407	-0.047614	-0.107439	-0.163015	0.132785	0.071428571	3.674234614	0.721565514	-41042.86	818326.538	281903.813	680284.865	6	20	8	36	22	24	67	64	80	99	6	20	13	37	49	47	18	18	12	96
99020	99020	RM0156	WG0202	121	561	365367.7743	-0.046866	-0.07409	-0.100645	-0.0719	-0.404275	-0.416547	0.249968	0.058823529	4	0.797742944	-41042.86	818326.538	301651.463	691621.323	6	20	8	36	22	24	67	64	80	99	6	20	13	37	49	47	18	18	12	96
99021	99021	RM0156	WG0203	121	562	379152.3273	-0.047258	-0.040196	-0.109173	-0.083051	-0.185525	-0.182529	0.203095	0.06302521	3.872983346	0.760878546	-41042.86	818326.538	311490.322	678767.078	6	20	8	36	22	24	67	64	80	99	6	20	13	37	49	47	18	18	12	96
99022	99022	RM0156	WG0204	121	563	372822.425	0.067549	-0.028192	0.155129	-0.027956	-0.061203	-0.062653	0.015603	0.079831933	3.31662479	0.673143052	-41042.86	818326.538	309034.295	690098.046	6	20	8	36	22	24	67	64	80	99	6	20	13	37	49	47	18	18	12	96
99023	99023	RM0156	WG0205	121	564	355794.5072	0.041394	0.004084	-0.041306	0.005711	-0.124775	-0.103291	0.132785	0.06302521	3.674234614	0.716766738	-41042.86	818326.538	293312.919	696687.957	6	20	8	36	22	24	67	64	80	99	6	20	13	37	49	47	18	18	12	96
99024	99024	RM0156	WG0206	121	565	343849.2823	0.014019	-0.020281	-0.000911	-0.043337	-0.034756	-0.043364	0.132785	0.071428571	3.674234614	0.710467705	-41042.86	818326.538	286785.951	714593.228	6	20	8	36	22	24	67	64	80	99	6	20	13	37	49	47	18	18	12	96
99025	99025	RM0156	WG0207	121	566	362881.6731	0.094679	0.045267	0.026299	0.067534	-0.176741	-0.181932	0.179658	0.067226891	3.807886553	0.707424761	-41042.86	818326.538	304043.379	706083.069	6	20	8	36	22	24	67	64	80	99	6	20	13	37	49	47	18	18	12	96
99026	99026	RM0156	WG0208	121	567	343849.2823	0.099547	0.255103	0.058735	0.22722	-0.105935	-0.118537	0.109349	0.075630252	3.605551275	0.639303767	-41042.86	818326.538	286785.951	714593.228	6	20	8	36	22	24	67	64	80	99	6	20	13	37	49	47	18	18	12	96
99027	99027	RM0156	WG0209	121	568	895621.6444	0.153412	0.131389	0.240467	0.187115	0.141627	0.157381	-0.03127	0.084033613	3.16227766	0.588231832	-41042.86	818326.538	-314091.002	-34658.129	6	20	8	36	22	24	67	64	80	99	9	8	11	9	36	6	51	77	9	45
99028	99028	RM0156	WG0210	121	569	895621.6444	0.016955	-0.02847	0.036186	-0.053159	-0.055472	-0.015072	0.109349	0.071428571	3.605551275	0.705895217	-41042.86	818326.538	-314091.002	-34658.129	6	20	8	36	22	24	67	64	80	99	9	8	11	9	36	6	51	77	9	45
99029	99029	RM0156	WG0211	121	570	888748.407	-0.037431	0.031137	-0.126836	0.037553	-0.248705	-0.292207	0.273404	0.06302521	4.062019202	0.761302945	-41042.86	818326.538	-309342.531	-28956.778	6	20	8	36	22	24	67	64	80	99	9	8	11	9	36	6	51	77	9	45
99030	99030	RM0156	WG0212	121	571	888827.3377	0.13316	0.059385	0.259553	0.13359	0.191775	0.247078	-0.054707	0.084033613	3.082207001	0.592558869	-41042.86	818326.538	-315018.525	-27221.433	6	20	8	36	22	24	67	64	80	99	9	8	11	9	36	6	51	77	9	45
99031	99031	RM0156	WG0213	121	572	887486.5935	-0.069918	-0.049601	-0.102019	-0.0864	-0.229266	-0.227512	0.249968	0.06302521	4	0.77612417	-41042.86	818326.538	-317426.625	-25026.572	6	20	8	36	22	24	67	64	80	99	9	8	11	9	36	6	51	77	9	45
99045	99045	RM0156	WG0227	121	586	14210.7067	0.117671	0.089905	0.166287	0.201431	0.178312	0.163489	-0.007834	0.079831933	3.240370349	0.606327846	-41042.86	818326.538	-27785	823442.526	6	20	8	36	22	24	67	64	80	99	6	20	8	36	22	24	67	64	80	99
99046	99046	RM0156	WG0228	121	587	12366.56762	-0.002811	-0.048698	-0.105788	-0.079378	-0.334873	-0.327734	0.156222	0.06302521	3.741657387	0.764574009	-41042.86	818326.538	-32810.6	809098.218	6	20	8	36	22	24	67	64	80	99	6	20	8	36	22	24	67	64	80	99
99047	99047	RM0156	WG0229	121	588	20283.6948	0.254055	0.207953	0.325639	0.26057	0.228291	0.260445	-0.054707	0.088235294	3.082207001	0.539280576	-41042.86	818326.538	-26951.434	803736.816	6	20	8	36	22	24	67	64	80	99	6	20	8	36	22	24	67	64	80	99
99048	99048	RM0156	WG0230	121	589	50810.28022	0.059378	0.034686	0.132486	0.075317	0.014277	0.07245	0.015603	0.075630252	3.31662479	0.651485142	-41042.86	818326.538	4030.5	841780.254	6	20	8	36	22	24	67	64	80	99	6	20	8	36	22	23	25	2	5	46
99049	99049	RM0156	WG0231	121	590	11893.70238	-0.037962	-0.07756	-0.099706	-0.105356	-0.340279	-0.302585	0.203095	0.058823529	3.872983346	0.783467799	-41042.86	818326.538	-40212.098	830191.191	6	20	8	36	22	24	67	64	80	99	6	20	8	36	22	24	67	64	80	99
99050	99050	RM0156	WG0232	121	591	34231.63564	-0.030818	0.021548	-0.008472	0.057088	-0.030831	-0.003756	0.132785	0.071428571	3.674234614	0.700560538	-41042.86	818326.538	-10703.167	834179.232	6	20	8	36	22	24	67	64	80	99	6	20	8	36	22	24	67	2	5	99
99051	99051	RM0156	WG0233	121	592	20603.47283	0.044309	0.112887	0.067472	0.193936	0.01074	0.00596	0.039039	0.075630252	3.391164992	0.644527061	-41042.86	818326.538	-58896.782	828609.561	6	20	8	36	22	24	67	64	80	99	6	20	8	36	22	24	67	64	80	99
99052	99052	RM0156	WG0234	121	593	16636.32271	0.062943	-0.01265	0.054357	-0.021349	-0.100755	-0.120262	0.156222	0.075630252	3.741657387	0.706997456	-41042.86	818326.538	-26036.616	811144.625	6	20	8	36	22	24	67	64	80	99	6	20	8	36	22	24	67	64	80	99
99053	99053	RM0156	WG0235	121	594	11396.68788	-0.174321	-0.076027	-0.384858	-0.091518	-0.5621	-0.584848	0.414023	0.042016807	4.415880433	0.882693776	-41042.86	818326.538	-40594.07	829714.386	6	20	8	36	22	24	67	64	80	99	6	20	8	36	22	24	67	64	80	99
99054	99054	RM0156	WG0236	121	595	21228.49601	0.134159	0.133798	0.111361	0.188485	0.020223	0.010515	0.039039	0.075630252	3.391164992	0.628753498	-41042.86	818326.538	-19817.868	817940.847	6	20	8	36	22	24	67	64	80	99	6	20	8	36	22	24	67	64	80	99
99055	99055	RM0156	WG0237	121	596	39583.42928	0.118604	0.235197	0.157076	0.343533	0.127474	0.153873	0.015603	0.079831933	3.31662479	0.582615899	-41042.86	818326.538	-1953.346	824560.138	6	20	8	36	22	24	67	64	80	99	6	20	8	36	22	24	67	2	5	99
99056	99056	RM0156	WG0238	121	597	20750.47034	0.102235	0.097017	0.168368	0.170953	0.181056	0.229774	-0.054707	0.084033613	3.082207001	0.594452628	-41042.86	818326.538	-20363.118	816614.729	6	20	8	36	22	24	67	64	80	99	6	20	8	36	22	24	67	64	80	99
99057	99057	RM0156	WG0239	121	598	38051.51599	-0.032094	-0.026844	-0.048173	-0.052893	-0.170393	-0.147578	0.132785	0.067226891	3.674234614	0.735217819	-41042.86	818326.538	-9659.496	839844.027	6	20	8	36	22	24	67	64	80	99	6	20	8	36	22	24	67	2	5	99
99058	99058	RM0156	WG0240	121	599	30426.59177	0.182622	0.444309	0.18112	0.541222	0.141635	0.114932	0.015603	0.084033613	3.31662479	0.528032652	-41042.86	818326.538	-69181.498	829902.139	6	20	8	36	22	24	67	64	80	99	6	20	8	36	22	24	67	64	80	99
99059	99059	RM0156	WG0241	121	600	39815.14983	0.159287	0.121162	0.17491	0.156234	-0.139996	-0.07621	0.085912	0.075630252	3.535533906	0.646521838	-41042.86	818326.538	-1413.32	822166.553	6	20	8	36	22	24	67	64	80	99	6	20	8	36	22	24	67	2	5	99
99060	99060	RM0156	WG0242	121	601	3184.492837	0.144438	0.366997	0.145954	0.457982	0.096317	0.0595	0.062476	0.084033613	3.464101615	0.563972408	-41042.86	818326.538	-40585.876	821478.071	6	20	8	36	22	24	67	64	80	99	6	20	8	36	22	24	67	64	80	99
99061	99061	RM0156	WG0243	121	602	21173.44334	0.065256	0.070923	0.069337	0.08271	0.031124	0.026963	0.062476	0.075630252	3.464101615	0.657619743	-41042.86	818326.538	-22130.021	808807.125	6	20	8	36	22	24	67	64	80	99	6	20	8	36	22	24	67	64	80	99
99062	99062	RM0156	WG0244	121	603	20315.37582	0.134016	0.024426	0.203517	0.031106	0.122178	0.150961	-0.007834	0.079831933	3.240370349	0.627296581	-41042.86	818326.538	-35108.021	798897.38	6	20	8	36	22	24	67	64	80	99	6	20	8	36	22	24	67	64	80	99
99063	99063	RM0156	WG0245	121	604	57860.95822	0.026052	-0.031861	-0.059218	-0.050493	-0.270902	-0.25476	0.203095	0.06302521	3.872983346	0.754500109	-41042.86	818326.538	15575.77	830252.192	6	20	8	36	22	24	67	64	80	99	6	20	8	36	22	23	25	2	5	46
99064	99064	RM0156	WG0246	121	605	14210.7067	0.007687	-0.01395	-0.040623	-0.015302	-0.250304	-0.211579	0.179658	0.06302521	3.807886553	0.743625121	-41042.86	818326.538	-27785	823442.526	6	20	8	36	22	24	67	64	80	99	6	20	8	36	22	24	67	64	80	99
99065	99065	RM0156	WG0247	121	606	25837.12311	-0.014893	0.001728	-0.066808	0.002496	-0.185384	-0.200701	0.132785	0.067226891	3.674234614	0.729810721	-41042.86	818326.538	-15975.13	824584.8	6	20	8	36	22	24	67	64	80	99	6	20	8	36	22	24	67	2	5	99
99066	99066	RM0156	WG0248	121	607	21172.01479	0.006953	-0.006405	-0.144359	-0.008546	-0.339851	-0.360493	0.249968	0.058823529	4	0.773879661	-41042.86	818326.538	-22130.111	808810.124	6	20	8	36	22	24	67	64	80	99	6	20	8	36	22	24	67	64	80	99
99067	99067	RM0156	WG0249	121	608	52565.13162	0.029358	0.0091	-0.038023	0.013106	-0.261741	-0.19602	0.156222	0.06302521	3.741657387	0.731956366	-41042.86	818326.538	9571.53	832513.736	6	20	8	36	22	24	67	64	80	99	6	20	8	36	22	23	25	2	5	46
99068	99068	RM0156	WG0250	121	609	53438.30807	0.108501	0.032817	0.251821	0.104163	0.259946	0.279643	-0.054707	0.092436975	3.082207001	0.590130132	-41042.86	818326.538	5934.318	843798.042	6	20	8	36	22	24	67	64	80	99	6	20	8	36	22	23	25	2	5	46
99069	99069	RM0156	WG0251	121	610	9894.279703	0.052333	0.141919	0.016612	0.169883	-0.069776	-0.093555	0.132785	0.071428571	3.674234614	0.671115237	-41042.86	818326.538	-38782.295	827959.119	6	20	8	36	22	24	67	64	80	99	6	20	8	36	22	24	67	64	80	99
99070	99070	RM0156	WG0252	121	611	56612.86061	0.062212	0.166874	0.008247	0.201795	0.009852	0.005297	0.062476	0.075630252	3.464101615	0.641317785	-41042.86	818326.538	10617.987	841481.945	6	20	8	36	22	24	67	64	80	99	6	20	8	36	22	23	25	2	5	46
99071	99071	RM0156	WG0253	121	612	24886.41175	0.036159	0.018174	0.042581	0.038974	0.034121	0.059761	0.039039	0.075630252	3.391164992	0.667488923	-41042.86	818326.538	-22888.456	835348.615	6	20	8	36	22	24	67	64	80	99	6	20	8	36	22	24	67	2	5	99
99072	99072	RM0156	WG0254	121	613	11396.68788	0.084723	0.119242	0.130611	0.14717	-0.00223	0.008966	0.062476	0.075630252	3.464101615	0.643103173	-41042.86	818326.538	-40594.07	829714.386	6	20	8	36	22	24	67	64	80	99	6	20	8	36	22	24	67	64	80	99
99073	99073	RM0156	WG0255	121	614	12366.56762	0.028628	0.020176	-0.004334	0.04181	-0.109974	-0.04651	0.132785	0.067226891	3.674234614	0.704415214	-41042.86	818326.538	-32810.6	809098.218	6	20	8	36	22	24	67	64	80	99	6	20	8	36	22	24	67	64	80	99
99074	99074	RM0156	WG0256	121	615	25780.43677	0.123399	0.025282	0.139238	0.027268	-0.031866	-0.0571	0.039039	0.075630252	3.391164992	0.661467468	-41042.86	818326.538	-16037.855	824601.938	6	20	8	36	22	24	67	64	80	99	6	20	8	36	22	24	67	2	5	99
99075	99075	RM0156	WG0257	121	616	34867.46299	0.265263	0.118626	0.42503	0.164008	0.351349	0.353391	-0.125016	0.096638655	2.828427125	0.522605206	-41042.86	818326.538	-10167.851	802125.495	6	20	8	36	22	24	67	64	80	99	6	20	8	36	22	24	67	64	80	99
99076	99076	RM0156	WG0258	121	617	50977.41733	0.068993	0.011116	0.167039	0.032399	0.095852	0.097329	-0.03127	0.084033613	3.16227766	0.635344327	-41042.86	818326.538	950.288	847227.621	6	20	8	36	22	24	67	64	80	99	6	20	8	36	22	23	25	2	5	46
99077	99077	RM0156	WG0259	121	618	49611.68867	0.085208	0.194881	0.062266	0.2501	-0.078314	-0.030162	0.109349	0.067226891	3.605551275	0.648379397	-41042.86	818326.538	3999.407	839123.505	6	20	8	36	22	24	67	64	80	99	6	20	8	36	22	23	25	2	5	46
99078	99078	RM0156	WG0260	121	619	32452.49299	0.055415	0.034381	0.025563	0.052981	-0.052495	-0.04129	0.085912	0.071428571	3.535533906	0.683199638	-41042.86	818326.538	-26169.947	847170.268	6	20	8	36	22	24	67	64	80	99	6	20	8	36	22	24	67	2	5	99
99079	99079	RM0156	WG0261	121	620	996.1046811	0.223064	0.340574	0.239071	0.358214	0.148069	0.149843	0.039039	0.084033613	3.391164992	0.549852208	-41042.86	818326.538	-41691.662	819082.369	6	20	8	36	22	24	67	64	80	99	6	20	8	36	22	24	67	64	80	99
99080	99080	RM0156	WG0262	121	621	11453.62592	0.066665	0.109621	0.095869	0.197201	0.04522	0.056891	0.015603	0.084033613	3.31662479	0.626181676	-41042.86	818326.538	-40594.784	829771.396	6	20	8	36	22	24	67	64	80	99	6	20	8	36	22	24	67	64	80	99
99081	99081	RM0156	WG0263	121	622	63382.16637	-0.026296	-0.032105	-0.060907	-0.071623	-0.088858	-0.054203	0.132785	0.071428571	3.674234614	0.725291636	-41042.86	818326.538	19661.538	836554.952	6	20	8	36	22	24	67	64	80	99	6	20	8	36	22	23	25	2	5	46
99082	99082	RM0156	WG0264	121	623	24889.14585	0.071879	0.007515	0.090238	0.009421	0.029517	0.030587	0.062476	0.075630252	3.464101615	0.6699451	-41042.86	818326.538	-23081.327	835555.958	6	20	8	36	22	24	67	64	80	99	6	20	8	36	22	24	67	2	5	99
99083	99083	RM0156	WG0265	121	624	46204.44259	0.066351	-0.003631	0.068599	-0.00529	-0.110207	-0.062117	0.203095	0.071428571	3.872983346	0.711267175	-41042.86	818326.538	1694.494	835886.979	6	20	8	36	22	24	67	64	80	99	6	20	8	36	22	23	25	2	5	46
99084	99084	RM0156	WG0266	121	625	48260.25017	0.099865	0.024203	0.154652	0.042697	-0.079511	-0.078716	0.015603	0.084033613	3.31662479	0.655609961	-41042.86	818326.538	5909.578	829485.405	6	20	8	36	22	24	67	64	80	99	6	20	8	36	22	23	25	2	5	46
99085	99085	RM0156	WG0267	121	626	128798.3956	0.104562	0.02147	0.096894	0.028484	-0.054174	-0.014203	0.085912	0.075630252	3.535533906	0.672859939	-41042.86	818326.538	87457.067	827089.841	6	20	8	36	22	24	67	64	80	99	6	20	13	16	28	23	25	3	36	46
99086	99086	RM0156	WG0268	121	627	156974.9617	-0.012569	-0.035934	-0.014135	-0.073809	-0.105045	-0.10864	0.085912	0.071428571	3.535533906	0.718087133	-41042.86	818326.538	10416.003	966627.327	6	20	8	36	22	24	67	64	80	99	6	20	8	36	22	23	25	66	64	46
99087	99087	RM0156	WG0269	121	628	21634.19596	0.107082	0.032172	0.156918	0.046512	-0.09189	-0.067594	0.085912	0.079831933	3.535533906	0.667817289	-41042.86	818326.538	-27215.939	834965.489	6	20	8	36	22	24	67	64	80	99	6	20	8	36	22	24	67	64	80	99
99088	99088	RM0156	WG0270	121	629	154441.2436	0.141674	0.136908	0.163043	0.19608	0.102818	0.0907	0.015603	0.079831933	3.31662479	0.60876314	-41042.86	818326.538	113177.827	810075.634	6	20	8	36	22	24	67	64	80	99	6	20	13	16	28	14	65	3	36	18
99089	99089	RM0156	WG0271	121	630	295977.2704	0.123224	0.055773	0.089992	0.053032	-0.079175	-0.088885	0.109349	0.071428571	3.605551275	0.676420036	-41042.86	818326.538	172748.747	613642.163	6	20	8	36	22	24	67	64	80	99	6	20	13	37	49	16	18	17	12	96
99090	99090	RM0156	WG0272	121	631	834170.8196	0.101945	-0.026904	0.20731	-0.049808	-0.153619	-0.12083	0.039039	0.079831933	3.391164992	0.67919461	-41042.86	818326.538	-279065.373	18835.3	6	20	8	36	22	24	67	64	80	99	9	8	11	4	36	6	7	39	59	54
99091	99091	RM0156	WG0273	121	632	834170.8196	0.020359	-0.03177	0.056379	-0.055244	-0.257108	-0.178989	0.109349	0.067226891	3.605551275	0.726766966	-41042.86	818326.538	-279065.373	18835.3	6	20	8	36	22	24	67	64	80	99	9	8	11	4	36	6	7	39	59	54
99092	99092	RM0156	WG0274	121	633	833174.6373	0.044285	-0.011411	0.064632	-0.02442	-0.063023	-0.057516	0.062476	0.079831933	3.464101615	0.685526234	-41042.86	818326.538	-266812.931	16324.137	6	20	8	36	22	24	67	64	80	99	9	8	11	4	36	6	7	39	59	54
99093	99093	RM0156	WG0276	121	634	830865.7733	0.126429	-0.010141	0.229617	-0.018279	-0.013958	-0.001947	0.015603	0.084033613	3.31662479	0.650469285	-41042.86	818326.538	-259395.31	16665.674	6	20	8	36	22	24	67	64	80	99	9	8	11	4	36	6	7	39	59	54
99094	99094	RM0156	WG0277	121	635	879071.5247	-0.24356	-0.130796	-0.508164	-0.243585	-0.653362	-0.628721	0.43746	0.033613445	4.472135955	0.932418805	-41042.86	818326.538	-293477.305	-23720.727	6	20	8	36	22	24	67	64	80	99	9	8	11	9	36	6	51	77	54	45
99095	99095	RM0156	WG0280	121	636	844338.7618	0.018227	-0.01551	0.003001	-0.02874	-0.179345	-0.166789	0.132785	0.071428571	3.674234614	0.721685878	-41042.86	818326.538	-237884.793	-2746.661	6	20	8	36	22	24	67	64	80	99	9	8	11	4	36	6	7	51	11	54
99096	99096	RM0156	WG0281	121	637	861506.0837	0.107592	0.084168	0.153881	0.117404	0.141286	0.14962	0.039039	0.079831933	3.391164992	0.625060665	-41042.86	818326.538	-254796.284	-16240.539	6	20	8	36	22	24	67	64	80	99	9	8	11	4	36	6	7	51	11	54
99097	99097	RM0156	WG0282	121	638	874555.4594	0.086729	-0.013475	0.1278	-0.017438	-0.149773	-0.133467	0.085912	0.075630252	3.535533906	0.692278541	-41042.86	818326.538	-257377.347	-29049.79	6	20	8	36	22	24	67	64	80	99	9	8	11	4	36	6	7	65	11	65
99098	99098	RM0156	WG0283	121	639	845364.6268	-0.052546	-0.011079	-0.182655	-0.019858	-0.301739	-0.267622	0.179658	0.054621849	3.807886553	0.770019349	-41042.86	818326.538	-270882.569	4806.372	6	20	8	36	22	24	67	64	80	99	9	8	11	4	36	6	7	39	59	54
99099	99099	RM0156	WG0284	121	640	841363.3606	-0.058759	-0.055867	-0.160758	-0.079306	-0.450734	-0.415695	0.296841	0.054621849	4.123105626	0.812753155	-41042.86	818326.538	-255471.866	4746.483	6	20	8	36	22	24	67	64	80	99	9	8	11	4	36	6	7	39	59	54
99100	99100	RM0156	WG0285	121	641	849439.6731	0.049834	0.088244	-0.003819	0.128333	-0.05303	-0.064636	0.156222	0.071428571	3.741657387	0.684559897	-41042.86	818326.538	-232120.139	-9343.222	6	20	8	36	22	24	67	64	80	99	9	8	11	4	36	6	7	51	11	54
99101	99101	RM0156	WG0286	121	642	848860.585	0.028652	-0.005579	0.00943	-0.009211	-0.286434	-0.228514	0.249968	0.06302521	4	0.750143036	-41042.86	818326.538	-228933.405	-9478.654	6	20	8	36	22	24	67	64	80	99	9	8	11	4	36	6	7	51	11	54
99306	99306	RM0156	WG0519	121	847	974499.5921	-0.027254	0.065925	-0.132364	0.047879	-0.272018	-0.245232	0.320277	0.058823529	4.183300133	0.763590587	-41042.86	818326.538	-282834.251	-125700.145	6	20	8	36	22	24	67	64	80	99	9	8	11	22	36	6	66	56	1	77
99307	99307	RM0156	WG0520	121	848	939319.2716	0.0675	-0.019103	0.07659	-0.01555	-0.012669	-0.040383	0.039039	0.075630252	3.391164992	0.678790387	-41042.86	818326.538	-272227.433	-92098.85	6	20	8	36	22	24	67	64	80	99	9	8	11	22	36	6	66	56	1	77
99308	99308	RM0156	WG0521	121	849	958077.1546	0.043184	-0.045392	0.008744	-0.036635	-0.199561	-0.200522	0.132785	0.067226891	3.674234614	0.729443206	-41042.86	818326.538	-266731.535	-112789.167	6	20	8	36	22	24	67	64	80	99	9	8	11	22	36	6	66	56	1	77
99309	99309	RM0156	WG0522	121	850	960184.3964	0.065984	-0.028275	0.104379	-0.049977	-0.099188	-0.097578	0.039039	0.075630252	3.391164992	0.688421431	-41042.86	818326.538	-286222.25	-110027.458	6	20	8	36	22	24	67	64	80	99	9	8	11	22	36	6	66	56	1	77
99310	99310	RM0156	WG0523	121	851	930978.6501	-0.130825	-0.095846	-0.235912	-0.157955	-0.570926	-0.516704	0.343714	0.046218487	4.242640687	0.860698968	-41042.86	818326.538	-258474.507	-86905.325	6	20	8	36	22	24	67	64	80	99	9	8	11	22	36	6	66	56	1	77
99311	99311	RM0156	WG0524	121	852	926505.0777	-0.006652	-0.024964	-0.041506	-0.05666	-0.179844	-0.187858	0.109349	0.071428571	3.605551275	0.727696829	-41042.86	818326.538	-262689.914	-81275.731	6	20	8	36	22	24	67	64	80	99	9	8	11	22	36	6	66	56	1	77
99312	99312	RM0156	WG0525	121	853	983225.8319	-0.073221	-0.076824	-0.212247	-0.172514	-0.191534	-0.197951	0.179658	0.058823529	3.807886553	0.781828703	-41042.86	818326.538	-261701.487	-139818.966	6	20	8	36	22	24	67	64	80	99	9	8	11	22	36	6	66	56	1	77
99313	99313	RM0156	WG0526	121	854	931665.9381	0.036309	0.006747	0.105741	0.017333	0.042278	0.009758	0.062476	0.084033613	3.464101615	0.66658015	-41042.86	818326.538	-308984.835	-73978.633	6	20	8	36	22	24	67	64	80	99	9	8	11	14	36	6	51	27	63	61
99314	99314	RM0156	WG0527	121	855	926332.8701	-0.111474	-0.07164	-0.163961	-0.155957	-0.311016	-0.33676	0.249968	0.06302521	4	0.80194355	-41042.86	818326.538	-303958.378	-69912.178	6	20	8	36	22	24	67	64	80	99	9	8	11	14	36	6	51	27	63	61
99315	99315	RM0156	WG0528	121	856	937014.5359	-0.009147	-0.030291	0.032351	-0.068876	-0.128519	-0.138363	0.156222	0.075630252	3.741657387	0.724397628	-41042.86	818326.538	-294306.836	-83811.81	6	20	8	36	22	24	67	64	80	99	9	8	11	14	36	6	66	27	63	61
99316	99316	RM0156	WG0529	121	857	902020.3716	0.105121	0.094666	0.167437	0.183011	0.211985	0.224743	-0.007834	0.084033613	3.240370349	0.600224415	-41042.86	818326.538	-323454.231	-38344.092	6	20	8	36	22	24	67	64	80	99	9	8	11	9	36	6	51	24	9	45
99317	99317	RM0156	WG0530	121	858	887694.6195	0.059109	-0.000777	0.03555	-0.001063	-0.156798	-0.183468	0.156222	0.071428571	3.741657387	0.714587218	-41042.86	818326.538	-327444.677	-21897.085	6	20	8	36	22	24	67	64	80	99	9	8	11	9	36	6	51	77	9	45
99318	99318	RM0156	WG0531	121	859	886896.5704	-0.008707	0.00482	-0.059788	0.01045	-0.1567	-0.117904	0.132785	0.06302521	3.674234614	0.725266531	-41042.86	818326.538	-286077.059	-34048.83	6	20	8	36	22	24	67	64	80	99	9	8	11	9	36	6	51	65	54	65
99319	99319	RM0156	WG0532	121	860	916475.6687	0.149282	0.064516	0.107059	0.060341	-0.14612	-0.158265	0.109349	0.071428571	3.605551275	0.677722094	-41042.86	818326.538	-348452.232	-45054.681	6	20	8	36	22	24	67	64	80	99	9	8	11	9	36	6	51	24	9	13
99320	99320	RM0156	WG0533	121	861	903971.1989	-0.041733	0.017628	-0.058843	0.033635	-0.22666	-0.208937	0.249968	0.071428571	4	0.744981073	-41042.86	818326.538	-281337.535	-53121.91	6	20	8	36	22	24	67	64	80	99	9	8	11	14	36	6	51	65	54	65
99321	99321	RM0156	WG0534	121	862	936624.0642	0.021061	0.045854	-0.028761	0.070032	-0.19415	-0.165783	0.156222	0.06302521	3.741657387	0.718063694	-41042.86	818326.538	-301386.299	-81387.823	6	20	8	36	22	24	67	64	80	99	9	8	11	14	36	6	66	27	63	61
99322	99322	RM0156	WG0535	121	863	908286.386	-0.110405	-0.075667	-0.300242	-0.12855	-0.449633	-0.457651	0.343714	0.050420168	4.242640687	0.844729821	-41042.86	818326.538	-251849.741	-65157.824	6	20	8	36	22	24	67	64	80	99	9	8	11	22	36	6	66	65	54	65
99323	99323	RM0156	WG0536	121	864	910723.8326	0.054482	0.008277	0.084706	0.012976	-0.08049	-0.094054	0.109349	0.075630252	3.605551275	0.691148561	-41042.86	818326.538	-310119.168	-51740.034	6	20	8	36	22	24	67	64	80	99	9	8	11	14	36	6	51	27	54	61
99324	99324	RM0156	WG0538	121	865	896336.4047	-0.002249	-0.000525	-0.036421	-0.000844	-0.224252	-0.240611	0.109349	0.067226891	3.605551275	0.72760829	-41042.86	818326.538	-331434.429	-29666.202	6	20	8	36	22	24	67	64	80	99	9	8	11	9	36	6	51	24	9	45
99325	99325	RM0156	WG0539	121	866	962332.795	-0.012939	-0.022618	-0.00521	-0.049527	-0.222273	-0.241385	0.179658	0.071428571	3.807886553	0.741244858	-41042.86	818326.538	-325537.231	-100992.428	6	20	8	36	22	24	67	64	80	99	9	8	11	14	36	6	66	27	63	61
99326	99326	RM0156	WG0540	121	867	931541.4705	0.112534	0.036361	0.152106	0.053983	-0.018217	-0.041312	0.015603	0.079831933	3.31662479	0.649975629	-41042.86	818326.538	-338278.982	-64521.24	6	20	8	36	22	24	67	64	80	99	9	8	11	14	36	6	51	24	63	13
99327	99327	RM0156	WG0541	121	868	931844.2755	-0.022358	-0.010231	-0.034353	-0.023947	-0.032524	-0.04406	0.156222	0.075630252	3.741657387	0.713906761	-41042.86	818326.538	-308955.663	-74173.593	6	20	8	36	22	24	67	64	80	99	9	8	11	14	36	6	51	27	63	61
99328	99328	RM0156	WG0542	121	869	919106.1135	0.125646	0.032135	0.201628	0.045302	0.04948	0.03472	0.015603	0.084033613	3.31662479	0.636466053	-41042.86	818326.538	-336184.181	-52103.039	6	20	8	36	22	24	67	64	80	99	9	8	11	9	36	6	51	24	9	13
99329	99329	RM0156	WG0543	121	870	887694.6195	0.071019	0.045669	-0.011196	0.056451	-0.253621	-0.213409	0.226531	0.058823529	3.937003937	0.731847194	-41042.86	818326.538	-327444.677	-21897.085	6	20	8	36	22	24	67	64	80	99	9	8	11	9	36	6	51	77	9	45
99330	99330	RM0156	WG0544	121	871	912040.7882	0.074399	-0.022558	0.099796	-0.029411	-0.144491	-0.104659	0.109349	0.071428571	3.605551275	0.702527573	-41042.86	818326.538	-305399.304	-54561.811	6	20	8	36	22	24	67	64	80	99	9	8	11	14	36	6	51	27	54	61
99331	99331	RM0156	WG0545	121	872	913036.4924	0.041765	-0.003447	0.108896	-0.008203	-0.003826	-0.004539	0.085912	0.079831933	3.535533906	0.679050057	-41042.86	818326.538	-295244.008	-58609.841	6	20	8	36	22	24	67	64	80	99	9	8	11	14	36	6	51	27	54	61
99332	99332	RM0156	WG0546	121	873	913036.4924	-0.004789	0.029189	-0.049347	0.045972	-0.222671	-0.201219	0.226531	0.06302521	3.937003937	0.740109719	-41042.86	818326.538	-295244.008	-58609.841	6	20	8	36	22	24	67	64	80	99	9	8	11	14	36	6	51	27	54	61
99333	99333	RM0156	WG0547	121	874	980982.0818	0.031168	-0.056324	-0.037369	-0.073845	-0.400285	-0.342691	0.179658	0.058823529	3.807886553	0.768564262	-41042.86	818326.538	-271852.057	-135116.15	6	20	8	36	22	24	67	64	80	99	9	8	11	22	36	6	66	56	1	77
99334	99334	RM0156	WG0548	121	875	952604.8012	-0.008141	-0.034355	0.029956	-0.074618	-0.063984	-0.128509	0.109349	0.079831933	3.605551275	0.711160236	-41042.86	818326.538	-278617.755	-104177.704	6	20	8	36	22	24	67	64	80	99	9	8	11	22	36	6	66	56	1	77
99335	99335	RM0156	WG0550	121	876	931844.2755	-0.015088	-0.029508	-0.013962	-0.066438	-0.191275	-0.190975	0.109349	0.071428571	3.605551275	0.729156339	-41042.86	818326.538	-308955.663	-74173.593	6	20	8	36	22	24	67	64	80	99	9	8	11	14	36	6	51	27	63	61
99336	99336	RM0156	WG0551	121	877	936624.0642	-0.010391	-0.02803	-0.006612	-0.053886	-0.1778	-0.181266	0.132785	0.071428571	3.674234614	0.729612964	-41042.86	818326.538	-301386.299	-81387.823	6	20	8	36	22	24	67	64	80	99	9	8	11	14	36	6	66	27	63	61
99337	99337	RM0156	WG0552	121	878	922453.0937	-0.07407	-0.067302	-0.138398	-0.118423	-0.322878	-0.341087	0.203095	0.06302521	3.872983346	0.786918607	-41042.86	818326.538	-324838.623	-59386.214	6	20	8	36	22	24	67	64	80	99	9	8	11	14	36	6	51	24	63	13
99338	99338	RM0156	WG0553	121	879	912040.7882	0.035743	0.00266	0.105232	0.007585	0.010964	0.017207	0.062476	0.079831933	3.464101615	0.67235313	-41042.86	818326.538	-305399.304	-54561.811	6	20	8	36	22	24	67	64	80	99	9	8	11	14	36	6	51	27	54	61
99339	99339	RM0156	WG0554	121	880	878116.007	0.010888	-0.030094	-0.054796	-0.04485	-0.345648	-0.318746	0.203095	0.058823529	3.872983346	0.765512794	-41042.86	818326.538	-313812.377	-16349.754	6	20	8	36	22	24	67	64	80	99	9	8	11	9	36	6	51	77	9	45
99340	99340	RM0156	WG0555	121	881	882666.6512	-0.06578	-0.058507	-0.115282	-0.10736	-0.178243	-0.169918	0.179658	0.067226891	3.807886553	0.759862978	-41042.86	818326.538	-303874.885	-24300.155	6	20	8	36	22	24	67	64	80	99	9	8	11	9	36	6	51	77	9	45
99341	99341	RM0156	WG0556	121	882	896336.4047	0.041614	-0.003776	0.038601	-0.006159	-0.182253	-0.187787	0.156222	0.071428571	3.741657387	0.71865173	-41042.86	818326.538	-331434.429	-29666.202	6	20	8	36	22	24	67	64	80	99	9	8	11	9	36	6	51	24	9	45
99342	99342	RM0164	RM0168	122	123	238563.9482	-0.005184	-0.04261	-0.035247	-0.073116	-0.107077	-0.099077	0.156222	0.067226891	3.741657387	0.73316474	3959.721	664879.1	155950.772	848758.076	6	20	8	36	22	37	67	68	48	7	6	20	13	16	28	14	65	3	61	18
99343	99343	RM0164	RM0170	122	124	257474.211	-0.017783	-0.007646	-0.09759	-0.015357	-0.147948	-0.150773	0.085912	0.071428571	3.535533906	0.719501284	3959.721	664879.1	168665.314	862780.684	6	20	8	36	22	37	67	68	48	7	6	20	13	16	28	14	65	3	61	18
99344	99344	RM0164	RM0172	122	125	257474.211	-0.107564	-0.055171	-0.318454	-0.092425	-0.378763	-0.400039	0.320277	0.054621849	4.183300133	0.826816356	3959.721	664879.1	168665.314	862780.684	6	20	8	36	22	37	67	68	48	7	6	20	13	16	28	14	65	3	61	18
99345	99345	RM0164	RM0173	122	126	287008.9944	0.018745	-0.001708	-0.035899	-0.003401	-0.012008	-0.071158	0.132785	0.071428571	3.674234614	0.706686453	3959.721	664879.1	286611.562	714699.775	6	20	8	36	22	37	67	68	48	7	6	20	13	37	49	47	18	18	12	96
99346	99346	RM0164	RM0175	122	127	306555.7968	0.176094	0.103383	0.342179	0.239733	0.278786	0.244456	-0.148453	0.096638655	2.738612788	0.539084382	3959.721	664879.1	310124.431	680358.988	6	20	8	36	22	37	67	68	48	7	6	20	13	37	49	47	18	18	12	96
99347	99347	RM0164	RM0179	122	128	305652.0938	0.141796	0.0611	0.253614	0.078379	0.159905	0.202563	-0.054707	0.092436975	3.082207001	0.593019554	3959.721	664879.1	308546.536	690375.66	6	20	8	36	22	37	67	68	48	7	6	20	13	37	49	47	18	18	12	96
99348	99348	RM0164	RM0180	122	129	325244.0792	-0.064162	-0.025023	-0.106695	-0.055653	-0.162169	-0.189254	0.179658	0.067226891	3.807886553	0.750887282	3959.721	664879.1	26707.513	989326.706	6	20	8	36	22	37	67	68	48	7	6	20	8	36	22	23	25	66	64	46
99349	99349	RM0164	RM0181	122	130	104511.5985	0.039597	0.1249	0.044592	0.18645	0.170111	0.1658	0.039039	0.084033613	3.391164992	0.622511861	3959.721	664879.1	-19937.762	766621.837	6	20	8	36	22	37	67	68	48	7	6	20	8	36	22	37	67	68	48	7
99350	99350	RM0164	RM0186	122	131	144543.9646	0.025591	0.061776	-0.088913	0.100281	-0.100486	-0.077844	0.132785	0.06302521	3.674234614	0.703688006	3959.721	664879.1	-58250.002	795350.967	6	20	8	36	22	37	67	68	48	7	6	20	8	36	22	24	67	64	80	99
99351	99351	RM0164	RM0189	122	132	144543.9646	0.037773	0.081725	-0.01582	0.144736	-0.056245	-0.037856	0.062476	0.075630252	3.464101615	0.667301393	3959.721	664879.1	-58250.002	795350.967	6	20	8	36	22	37	67	68	48	7	6	20	8	36	22	24	67	64	80	99
99352	99352	RM0164	RM0190	122	133	251381.5342	0.033203	0.058474	-0.00251	0.10471	-0.076343	-0.096299	0.085912	0.079831933	3.535533906	0.677743904	3959.721	664879.1	164671.114	858178.153	6	20	8	36	22	37	67	68	48	7	6	20	13	16	28	14	65	3	61	18
99353	99353	RM0164	RM0192	122	134	251381.5342	0.070387	0.024041	0.090576	0.045965	0.008754	0.042651	0.039039	0.075630252	3.391164992	0.661822618	3959.721	664879.1	164671.114	858178.153	6	20	8	36	22	37	67	68	48	7	6	20	13	16	28	14	65	3	61	18
99354	99354	RM0164	RM0193	122	135	66447.8352	0.19456	0.119095	0.259201	0.190118	0.210539	0.182643	-0.078143	0.088235294	3	0.568279175	3959.721	664879.1	-10421.75	729751.961	6	20	8	36	22	37	67	68	48	7	6	20	8	36	22	37	67	68	48	7
99355	99355	RM0164	RM0197	122	136	304284.8457	0.147741	0.159786	0.163178	0.29078	0.126646	0.137149	-0.007834	0.079831933	3.240370349	0.590753378	3959.721	664879.1	308053.699	675654.994	6	20	8	36	22	37	67	68	48	7	6	20	13	37	49	47	18	18	12	96
99356	99356	RM0164	RM0198	122	137	304284.8457	0.099352	0.058217	0.244596	0.155833	0.231039	0.214719	-0.078143	0.092436975	3	0.585006811	3959.721	664879.1	308053.699	675654.994	6	20	8	36	22	37	67	68	48	7	6	20	13	37	49	47	18	18	12	96
[truncated: 79,386 more rows]
