# Supplementary material for: Genetic connectivity of wolverines in western North America
Source: Sci Rep. 2024 Nov 15;14:28248. doi: 10.1038/s41598-024-77956-9 (PMC11568290; doi:10.1038/s41598-024-77956-9)
Supplement: Supplementary file 2 — Supplementary Data 1 [file 41598_2024_77956_MOESM2_ESM.zip › SuppData/genetic_distance_columnar_SOUTH.csv]

	X	Name.i	Name.j	N.i	N.j	Geo_dist	KinshipLoiselle	KinshipRitland	RelationshipQueller	RelationshipLynchr	RelationshipWangr	RelationshipLi	RoussetsA	Dps	Euclidean	PCA	X.i	Y.i	X.j	Y.j	clust10	clust20	clust30	clust40	clust50	clust60	clust70	clust80	clust90	clust100	clust10.2	clust20.2	clust30.2	clust40.2	clust50.2	clust60.2	clust70.2	clust80.2	clust90.2	clust100.2
1	1	RM0001	RM0002	1	2	14553.2476	0.261309	0.182941	0.584717	0.525524	0.516424	0.515509	-0.242199	0.113445378	2.34520788	0.4282395	229539.078	-651997.596	242070.062	-659398.37	1	12	18	39	46	15	30	46	66	47	1	12	18	39	46	19	30	46	87	62
2	2	RM0001	RM0003	1	3	14532.078	0.164487	0.097567	0.426889	0.368001	0.37409	0.401774	-0.125016	0.105042017	2.828427125	0.51252838	229539.078	-651997.596	242035.418	-659415.33	1	12	18	39	46	15	30	46	66	47	1	12	18	39	46	19	30	46	87	62
3	3	RM0001	RM0004	1	4	12960.99016	0.335482	0.188494	0.678775	0.624643	0.602121	0.637514	-0.289072	0.121848739	2.121320344	0.38056071	229539.078	-651997.596	223325.966	-640622.865	1	12	18	39	46	15	30	46	66	47	1	12	18	39	46	15	30	46	66	47
4	4	RM0001	RM0005	1	5	19045.54973	0.303607	0.142871	0.699405	0.582229	0.699973	0.772545	-0.312508	0.12605042	2	0.372471229	229539.078	-651997.596	241262.819	-667007.155	1	12	18	39	46	15	30	46	66	47	1	12	18	39	46	19	30	46	87	62
5	5	RM0001	RM0006	1	6	154149.1989	-0.118507	-0.055611	-0.222449	-0.129592	-0.321353	-0.326701	0.36715	0.054621849	4.301162634	0.825419438	229539.078	-651997.596	331591.387	-767528.119	1	12	18	39	46	15	30	46	66	47	1	12	4	19	43	20	17	36	73	56
6	6	RM0001	RM0007	1	7	437827.902	0.184669	0.095685	0.41127	0.335003	0.258054	0.229908	-0.125016	0.105042017	2.828427125	0.52836157	229539.078	-651997.596	648596.571	-778820.659	1	12	18	39	46	15	30	46	66	47	10	15	9	10	39	7	36	70	89	66
7	7	RM0001	RM0008	1	8	4717.205983	0.504133	0.312629	0.821817	0.801404	0.707526	0.750181	-0.359381	0.134453782	1.732050808	0.287109017	229539.078	-651997.596	234224.261	-651448.877	1	12	18	39	46	15	30	46	66	47	1	12	18	39	46	15	30	46	66	47
8	8	RM0001	RM0009	1	9	162335.8191	0.189464	0.080552	0.321265	0.22064	0.164934	0.194837	-0.007834	0.092436975	3.240370349	0.579213679	229539.078	-651997.596	347524.721	-763497.848	1	12	18	39	46	15	30	46	66	47	1	12	4	19	43	20	17	36	73	56
9	9	RM0001	RM0010	1	10	179674.8828	0.154012	0.109886	0.353717	0.321952	0.26613	0.289865	-0.10158	0.100840336	2.915475947	0.537703618	229539.078	-651997.596	352032.511	-783445.009	1	12	18	39	46	15	30	46	66	47	1	12	4	19	43	20	17	36	73	56
10	10	RM0001	RM0011	1	11	167158.5064	-0.081836	-0.027037	-0.0436	-0.089575	-0.12084	-0.108128	0.179658	0.075630252	3.807886553	0.739333031	229539.078	-651997.596	332730.722	-783502.162	1	12	18	39	46	15	30	46	66	47	1	12	4	19	43	20	17	36	73	56
11	11	RM0001	RM0012	1	12	14533.1193	-0.128096	-0.061212	-0.161612	-0.149137	-0.354906	-0.332164	0.320277	0.06302521	4.183300133	0.814022683	229539.078	-651997.596	242040.27	-659409.192	1	12	18	39	46	15	30	46	66	47	1	12	18	39	46	19	30	46	87	62
12	12	RM0001	RM0013	1	13	19059.89043	0.34358	0.184604	0.656611	0.595794	0.553669	0.593904	-0.265635	0.117647059	2.236067977	0.39621303	229539.078	-651997.596	241313.39	-666985.758	1	12	18	39	46	15	30	46	66	47	1	12	18	39	46	19	30	46	87	62
13	13	RM0001	RM0014	1	14	377830.4813	-0.015218	0.01459	0.06024	0.046425	-0.107764	-0.055542	0.156222	0.075630252	3.741657387	0.703689603	229539.078	-651997.596	606979.668	-669157.829	1	12	18	39	46	15	30	46	66	47	10	19	12	28	2	36	9	57	85	12
14	14	RM0001	RM0015	1	15	166705.2535	0.228381	0.137254	0.42933	0.390662	0.222362	0.279922	-0.078143	0.105042017	3	0.520078069	229539.078	-651997.596	343849.732	-773338.916	1	12	18	39	46	15	30	46	66	47	1	12	4	19	43	20	17	36	73	56
15	15	RM0001	RM0016	1	16	371085.7602	0.08136	0.054718	0.263555	0.208527	0.153481	0.185742	-0.054707	0.088235294	3.082207001	0.595388697	229539.078	-651997.596	600330.742	-666768.625	1	12	18	39	46	15	30	46	66	47	10	19	12	28	2	36	9	57	85	12
16	16	RM0001	RM0018	1	17	179688.9643	0.118499	0.087729	0.217325	0.233422	0.092054	0.133242	0.039039	0.088235294	3.391164992	0.608653117	229539.078	-651997.596	352051.605	-783446.463	1	12	18	39	46	15	30	46	66	47	1	12	4	19	43	20	17	36	73	56
17	17	RM0001	RM0019	1	18	169563.122	0.085763	0.015147	0.242642	0.048936	0.144193	0.204119	-0.03127	0.088235294	3.16227766	0.616432117	229539.078	-651997.596	344332.444	-776793.972	1	12	18	39	46	15	30	46	66	47	1	12	4	19	43	20	17	36	73	56
18	18	RM0001	RM0020	1	19	18595.38366	-0.15965	-0.066295	-0.199624	-0.185396	-0.226866	-0.236664	0.273404	0.06302521	4.062019202	0.804662873	229539.078	-651997.596	239877.112	-636540.774	1	12	18	39	46	15	30	46	66	47	1	12	18	39	46	15	30	46	66	47
19	19	RM0001	RM0021	1	20	377741.8113	0.057117	0.046847	0.182847	0.117436	0.158766	0.167093	-0.03127	0.088235294	3.16227766	0.614717808	229539.078	-651997.596	606892.599	-669120.569	1	12	18	39	46	15	30	46	66	47	10	19	12	28	2	36	9	57	85	12
20	20	RM0001	RM0022	1	21	64008.40136	0.206368	0.165035	0.531095	0.560433	0.430922	0.442515	-0.218762	0.109243697	2.449489743	0.453337828	229539.078	-651997.596	271220.799	-700574.438	1	12	18	39	46	15	30	46	66	47	1	12	18	39	46	19	22	46	87	17
21	21	RM0001	RM0023	1	22	14220.84332	0.050536	0.012881	0.195125	0.041833	0.12713	0.138568	-0.03127	0.084033613	3.16227766	0.63120355	229539.078	-651997.596	238273.528	-640775.218	1	12	18	39	46	15	30	46	66	47	1	12	18	39	46	15	30	46	66	47
22	22	RM0001	RM0024	1	23	6898.932746	0.251989	0.161548	0.525709	0.520124	0.431768	0.47699	-0.171889	0.113445378	2.645751311	0.455781486	229539.078	-651997.596	227747.846	-645335.257	1	12	18	39	46	15	30	46	66	47	1	12	18	39	46	15	30	46	66	47
23	23	RM0001	RM0025	1	24	192648.5639	0.109713	0.147742	0.26538	0.410398	0.221268	0.232112	-0.054707	0.096638655	3.082207001	0.552386371	229539.078	-651997.596	354111.122	-798950.905	1	12	18	39	46	15	30	46	66	47	1	12	4	19	43	20	17	36	73	56
24	24	RM0001	RM0026	1	25	243134.2044	-0.023976	-0.013817	0.051238	-0.046845	0.1135	0.13323	0.062476	0.084033613	3.464101615	0.673882341	229539.078	-651997.596	455424.935	-562054.164	1	12	18	39	46	15	30	46	66	47	1	11	23	32	8	50	42	23	69	21
25	25	RM0001	RM0027	1	26	243134.2044	0.033876	0.003119	0.111539	0.00985	0.05605	0.057647	0.039039	0.084033613	3.391164992	0.660677881	229539.078	-651997.596	455424.935	-562054.164	1	12	18	39	46	15	30	46	66	47	1	11	23	32	8	50	42	23	69	21
26	26	RM0001	RM0028	1	27	243134.2044	0.093861	0.021575	0.274139	0.06972	0.197542	0.190008	-0.078143	0.092436975	3	0.598228701	229539.078	-651997.596	455424.935	-562054.164	1	12	18	39	46	15	30	46	66	47	1	11	23	32	8	50	42	23	69	21
27	27	RM0001	RM0029	1	28	238491.4345	0.059074	0.01631	0.218811	0.058122	0.126768	0.126495	-0.054707	0.088235294	3.082207001	0.620780342	229539.078	-651997.596	460876.813	-594023.32	1	12	18	39	46	15	30	46	66	47	1	11	23	32	8	50	42	23	69	21
28	28	RM0001	RM0030	1	29	255274.0101	0.150025	0.058995	0.292194	0.172928	0.155791	0.128375	-0.03127	0.092436975	3.16227766	0.591594343	229539.078	-651997.596	456761.064	-535657.623	1	12	18	39	46	15	30	46	66	47	1	11	19	32	34	53	16	23	88	21
29	29	RM0001	RM0031	1	30	255459.7755	-0.027719	-0.023301	0.035245	-0.044758	-0.119737	-0.066101	0.156222	0.071428571	3.741657387	0.72267377	229539.078	-651997.596	472637.541	-573493.875	1	12	18	39	46	15	30	46	66	47	1	11	23	32	8	50	42	23	69	21
30	30	RM0001	RM0032	1	31	266860.2263	-0.014215	-0.012282	0.05429	-0.029831	-0.065647	-0.036344	0.226531	0.075630252	3.937003937	0.720697791	229539.078	-651997.596	451508.936	-503863.324	1	12	18	39	46	15	30	46	66	47	1	11	19	30	34	53	16	23	88	36
31	31	RM0001	RM0033	1	32	255459.7755	-0.047905	-0.025498	0.023973	-0.086641	-0.01926	0.021217	0.085912	0.075630252	3.535533906	0.705070753	229539.078	-651997.596	472637.541	-573493.875	1	12	18	39	46	15	30	46	66	47	1	11	23	32	8	50	42	23	69	21
32	32	RM0001	RM0034	1	33	254435.8481	-0.059986	-0.030873	0.026146	-0.052549	-0.070853	-0.042	0.179658	0.075630252	3.807886553	0.725082026	229539.078	-651997.596	476509.12	-590814.272	1	12	18	39	46	15	30	46	66	47	1	11	23	32	8	50	42	23	69	21
33	33	RM0001	RM0035	1	34	195257.6611	-0.12364	-0.033175	-0.039523	-0.123624	-0.054217	-0.048344	0.226531	0.075630252	3.937003937	0.747650581	229539.078	-651997.596	421268.24	-615045.158	1	12	18	39	46	15	30	46	66	47	1	11	23	32	8	50	43	80	82	83
34	34	RM0001	RM0036	1	35	194648.7858	-0.022732	-0.005204	0.113141	-0.021675	0.079699	0.09858	0.062476	0.084033613	3.464101615	0.670726306	229539.078	-651997.596	421477.33	-619626.973	1	12	18	39	46	15	30	46	66	47	1	11	23	32	8	50	43	80	82	83
35	35	RM0001	RM0037	1	36	191079.7395	-0.033154	-0.008874	0.051495	-0.033634	-0.000812	0.036007	0.109349	0.075630252	3.605551275	0.697786182	229539.078	-651997.596	417291.242	-616492.783	1	12	18	39	46	15	30	46	66	47	1	11	23	32	8	50	43	80	82	83
36	36	RM0001	RM0038	1	37	251374.8618	-0.021387	-0.021693	0.049447	-0.068636	-0.00979	0.001786	0.085912	0.079831933	3.535533906	0.696212773	229539.078	-651997.596	471343.723	-583296.542	1	12	18	39	46	15	30	46	66	47	1	11	23	32	8	50	42	23	69	21
37	37	RM0001	RM0039	1	38	193206.8218	-0.071704	-0.03903	-0.018821	-0.096608	0.006076	-0.014543	0.085912	0.079831933	3.535533906	0.710105021	229539.078	-651997.596	405222.649	-571597.603	1	12	18	39	46	15	30	46	66	47	1	11	3	32	8	50	41	80	27	6
38	38	RM0001	RM0040	1	39	446472.6658	-0.042425	-0.022277	-0.025014	-0.060603	-0.108808	-0.075944	0.156222	0.075630252	3.741657387	0.72539597	229539.078	-651997.596	375983.389	-230225.258	1	12	18	39	46	15	30	46	66	47	5	3	10	20	35	42	62	42	83	42
39	39	RM0001	RM0041	1	40	447785.5732	0.046304	0.012098	0.202212	0.040376	0.109641	0.136371	-0.007834	0.088235294	3.240370349	0.633196344	229539.078	-651997.596	388084.286	-233219.21	1	12	18	39	46	15	30	46	66	47	5	3	10	20	35	42	62	42	19	39
40	40	RM0001	RM0042	1	41	449005.2015	-0.056072	-0.028209	-0.01974	-0.081525	-0.132573	-0.074123	0.132785	0.071428571	3.674234614	0.729610632	229539.078	-651997.596	368191.582	-224936.53	1	12	18	39	46	15	30	46	66	47	5	3	10	20	35	42	56	42	83	10
41	41	RM0001	RM0043	1	42	436433.0309	0.101636	0.021577	0.219085	0.067666	0.074728	0.071827	-0.007834	0.088235294	3.240370349	0.62790787	229539.078	-651997.596	373679.128	-240054.109	1	12	18	39	46	15	30	46	66	47	5	3	10	20	35	42	62	42	19	89
42	42	RM0001	RM0044	1	43	435864.2484	0.012002	-0.009415	0.038077	-0.026296	-0.077359	-0.056482	0.132785	0.075630252	3.674234614	0.705365256	229539.078	-651997.596	380854.962	-243241.989	1	12	18	39	46	15	30	46	66	47	5	3	10	20	35	42	33	42	19	89
43	43	RM0001	RM0045	1	44	453659.4916	0.060077	0.014728	0.213142	0.052206	0.249379	0.240864	-0.03127	0.092436975	3.16227766	0.610355847	229539.078	-651997.596	380439.209	-224170.429	1	12	18	39	46	15	30	46	66	47	5	3	10	20	35	42	62	42	83	42
44	44	RM0001	RM0046	1	45	423608.7319	-0.037973	-0.024521	-0.018834	-0.069645	-0.157901	-0.117639	0.132785	0.071428571	3.674234614	0.729692944	229539.078	-651997.596	377869.192	-255207.305	1	12	18	39	46	15	30	46	66	47	5	3	10	20	35	42	33	42	20	89
45	45	RM0001	RM0047	1	46	452248.4947	0.076198	0.018162	0.275404	0.061098	0.26721	0.251043	-0.078143	0.096638655	3	0.591372835	229539.078	-651997.596	392007.655	-229939.943	1	12	18	39	46	15	30	46	66	47	5	3	10	20	35	42	62	42	19	39
46	46	RM0001	RM0048	1	47	443679.1754	0.029836	-0.011286	0.074883	-0.030948	-0.222207	-0.16967	0.156222	0.071428571	3.741657387	0.721839058	229539.078	-651997.596	385527.129	-236643.604	1	12	18	39	46	15	30	46	66	47	5	3	10	20	35	42	62	42	19	39
47	47	RM0001	RM0049	1	48	446169.1533	0.082555	0.010782	0.183678	0.031521	-0.025005	-0.028995	0.039039	0.084033613	3.391164992	0.657130949	229539.078	-651997.596	383660.928	-233293.203	1	12	18	39	46	15	30	46	66	47	5	3	10	20	35	42	62	42	19	39
48	48	RM0001	RM0050	1	49	442849.0719	0.130238	0.032102	0.358311	0.102535	0.2534	0.232417	-0.125016	0.096638655	2.828427125	0.569267763	229539.078	-651997.596	366190.056	-230759.171	1	12	18	39	46	15	30	46	66	47	5	3	10	20	35	42	56	42	83	10
49	49	RM0001	RM0051	1	50	412820.0916	0.008438	0.031344	0.144006	0.104823	0.162071	0.182596	-0.03127	0.088235294	3.16227766	0.624462743	229539.078	-651997.596	407522.936	-279516.49	1	12	18	39	46	15	30	46	66	47	5	17	10	33	35	52	2	76	72	14
50	50	RM0001	RM0052	1	51	421333.1432	-0.008662	-0.016134	0.086159	-0.040271	-0.047253	-0.03536	0.039039	0.079831933	3.391164992	0.686254187	229539.078	-651997.596	384857.54	-260337.293	1	12	18	39	46	15	30	46	66	47	5	3	10	33	35	42	33	76	20	89
51	51	RM0001	RM0053	1	52	408873.2116	0.009926	-0.004479	0.124654	-0.014879	0.10811	0.144283	0.015603	0.084033613	3.31662479	0.654560734	229539.078	-651997.596	408117.498	-284183.715	1	12	18	39	46	15	30	46	66	47	5	17	10	33	35	52	2	76	72	14
52	52	RM0001	RM0054	1	53	453551.8061	-0.016197	-0.01254	0.064593	-0.039685	0.12045	0.090811	0.039039	0.084033613	3.391164992	0.669616452	229539.078	-651997.596	386422.49	-226442.857	1	12	18	39	46	15	30	46	66	47	5	3	10	20	35	42	62	42	19	42
53	53	RM0001	RM0055	1	54	429784.8116	0.080189	0.058452	0.283817	0.190834	0.205714	0.233567	-0.054707	0.096638655	3.082207001	0.583594648	229539.078	-651997.596	391592.758	-253935.303	1	12	18	39	46	15	30	46	66	47	5	3	10	33	35	42	33	76	19	89
54	54	RM0001	RM0056	1	55	410499.6681	0.019785	-0.007579	0.109458	-0.022391	0.086859	0.078181	0.015603	0.079831933	3.31662479	0.662925553	229539.078	-651997.596	400435.351	-278762.494	1	12	18	39	46	15	30	46	66	47	5	3	10	33	35	52	2	76	72	14
55	55	RM0001	RM0057	1	56	442937.0478	-0.198376	-0.075197	-0.254776	-0.166408	-0.309641	-0.325243	0.43746	0.058823529	4.472135955	0.847655383	229539.078	-651997.596	389915.301	-239114.204	1	12	18	39	46	15	30	46	66	47	5	3	10	20	35	42	62	42	19	39
56	56	RM0001	RM0058	1	57	439951.9348	0.095206	0.028289	0.24811	0.086621	0.119096	0.153378	-0.007834	0.088235294	3.240370349	0.618295867	229539.078	-651997.596	384547.536	-240257.286	1	12	18	39	46	15	30	46	66	47	5	3	10	20	35	42	62	42	19	39
57	57	RM0001	RM0059	1	58	455907.6446	-0.00465	-0.006005	0.090023	-0.022429	0.108947	0.146914	0.039039	0.084033613	3.391164992	0.662500518	229539.078	-651997.596	385611.34	-223636.499	1	12	18	39	46	15	30	46	66	47	5	3	10	20	35	42	62	42	83	42
58	58	RM0001	RM0060	1	59	444545.6111	-0.038682	-0.014499	-0.026771	-0.041907	-0.145479	-0.097007	0.226531	0.067226891	3.937003937	0.742651279	229539.078	-651997.596	390110.732	-237464.673	1	12	18	39	46	15	30	46	66	47	5	3	10	20	35	42	62	42	19	39
59	59	RM0001	RM0061	1	60	444563.2603	0.086986	0.017301	0.128399	0.043402	0.008319	0.010424	0.132785	0.079831933	3.674234614	0.672318023	229539.078	-651997.596	390096.062	-237440.064	1	12	18	39	46	15	30	46	66	47	5	3	10	20	35	42	62	42	19	39
60	60	RM0001	RM0062	1	61	460667.9505	0.049904	0.013077	0.155668	0.034957	0.005939	0.034175	0.109349	0.084033613	3.605551275	0.668146631	229539.078	-651997.596	388962.326	-219794.879	1	12	18	39	46	15	30	46	66	47	5	3	10	20	35	42	62	42	83	42
61	61	RM0001	RM0063	1	62	430726.3089	-0.091373	-0.038884	-0.068679	-0.120372	-0.176855	-0.15532	0.203095	0.071428571	3.872983346	0.757661377	229539.078	-651997.596	381865.835	-249105.908	1	12	18	39	46	15	30	46	66	47	5	3	10	20	35	42	33	42	19	89
62	62	RM0001	RM0064	1	63	450860.4148	0.158269	0.037765	0.250104	0.099531	0.013238	0.016794	0.039039	0.092436975	3.391164992	0.625721414	229539.078	-651997.596	390280.501	-230764.515	1	12	18	39	46	15	30	46	66	47	5	3	10	20	35	42	62	42	19	39
63	63	RM0001	RM0065	1	64	361208.4113	-0.039318	-0.034158	-0.014315	-0.10009	-0.050416	-0.055214	0.085912	0.075630252	3.535533906	0.713936598	229539.078	-651997.596	401079.226	-334121.057	1	12	18	39	46	15	30	46	66	47	5	17	14	11	45	52	2	44	62	27
64	64	RM0001	RM0066	1	65	434432.8512	-0.005314	-0.019475	-0.009542	-0.049562	-0.09463	-0.114032	0.156222	0.071428571	3.741657387	0.723652235	229539.078	-651997.596	381715.207	-245089.341	1	12	18	39	46	15	30	46	66	47	5	3	10	20	35	42	33	42	19	89
65	65	RM0001	RM0067	1	66	446802.9626	-0.025815	-0.016278	-0.010848	-0.04284	-0.157068	-0.088836	0.156222	0.067226891	3.741657387	0.730149345	229539.078	-651997.596	388179.721	-234306.282	1	12	18	39	46	15	30	46	66	47	5	3	10	20	35	42	62	42	19	39
66	66	RM0001	RM0068	1	67	440154.1704	0.048114	-0.007079	0.113275	-0.016291	-0.009347	-0.022399	0.062476	0.079831933	3.464101615	0.676653295	229539.078	-651997.596	389643.143	-241994.691	1	12	18	39	46	15	30	46	66	47	5	3	10	20	35	42	33	42	19	39
67	67	RM0001	RM0069	1	68	450691.314	-0.064023	-0.020548	-0.027785	-0.056523	0.032918	-0.007487	0.156222	0.079831933	3.741657387	0.713525495	229539.078	-651997.596	390620.003	-231075.28	1	12	18	39	46	15	30	46	66	47	5	3	10	20	35	42	62	42	19	39
68	68	RM0001	RM0070	1	69	329941.8665	-0.010011	0.021884	0.104615	0.071661	0.013218	0.049577	0.085912	0.084033613	3.535533906	0.66896283	229539.078	-651997.596	488806.121	-447933.303	1	12	18	39	46	15	30	46	66	47	5	1	15	30	25	40	39	35	52	73
69	69	RM0001	RM0071	1	70	309689.3133	0.031259	-0.001016	0.144275	-0.002921	0.048267	0.041935	0.109349	0.084033613	3.605551275	0.672984768	229539.078	-651997.596	392908.633	-388904.724	1	12	18	39	46	15	30	46	66	47	5	1	15	24	11	59	32	32	4	72
70	70	RM0001	RM0072	1	71	329820.118	-0.057344	-0.019124	0.030845	-0.069714	0.07307	0.057141	0.085912	0.084033613	3.535533906	0.690715739	229539.078	-651997.596	387473.96	-362449.874	1	12	18	39	46	15	30	46	66	47	5	1	14	24	45	59	32	73	4	100
71	71	RM0001	RM0074	1	72	319455.1325	0.184473	0.071367	0.368405	0.217078	0.287314	0.367176	-0.078143	0.096638655	3	0.548681328	229539.078	-651997.596	413836.422	-391064.519	1	12	18	39	46	15	30	46	66	47	5	1	15	24	11	59	32	32	16	24
72	72	RM0001	RM0077	1	73	309689.3133	0.06592	0.015153	0.216757	0.047666	0.182792	0.185878	-0.007834	0.092436975	3.240370349	0.619836051	229539.078	-651997.596	392908.633	-388904.724	1	12	18	39	46	15	30	46	66	47	5	1	15	24	11	59	32	32	4	72
73	73	RM0001	RM0079	1	74	319455.1325	0.04941	0.0528	0.230336	0.188139	0.267135	0.292604	-0.078143	0.096638655	3	0.580892934	229539.078	-651997.596	413836.422	-391064.519	1	12	18	39	46	15	30	46	66	47	5	1	15	24	11	59	32	32	16	24
74	74	RM0001	RM0080	1	75	358150.3304	-0.039535	0.008693	0.004394	0.021465	0.004087	0.039132	0.062476	0.075630252	3.464101615	0.686933463	229539.078	-651997.596	391139.098	-332377.364	1	12	18	39	46	15	30	46	66	47	5	17	14	11	45	52	2	44	62	27
75	75	RM0001	RM0081	1	76	309716.5462	-0.060745	-0.029522	0.009966	-0.094962	0.006896	0.024722	0.109349	0.075630252	3.605551275	0.710622657	229539.078	-651997.596	392971.872	-388911.943	1	12	18	39	46	15	30	46	66	47	5	1	15	24	11	59	32	32	4	72
76	76	RM0001	RM0082	1	77	332823.9804	-0.01605	0.021251	0.134087	0.053632	0.084839	0.095842	0.062476	0.088235294	3.464101615	0.65640429	229539.078	-651997.596	402450.582	-367615.083	1	12	18	39	46	15	30	46	66	47	5	1	14	24	45	59	32	73	4	97
77	77	RM0001	RM0084	1	78	327427.0247	0.026411	0.027326	0.144017	0.091949	0.003874	0.032188	0.039039	0.084033613	3.391164992	0.654383438	229539.078	-651997.596	479761.149	-440816.698	1	12	18	39	46	15	30	46	66	47	5	1	15	30	25	40	39	35	52	73
78	78	RM0001	RM0085	1	79	318992.7013	-0.012947	0.024887	0.125493	0.09297	0.071033	0.09847	0.039039	0.088235294	3.391164992	0.650087501	229539.078	-651997.596	468494.443	-440676.331	1	12	18	39	46	15	30	46	66	47	5	1	15	30	25	40	39	35	52	73
79	79	RM0001	RM0086	1	80	322495.1023	-0.001302	-0.018179	0.085384	-0.056054	-0.071178	-0.014405	0.156222	0.075630252	3.741657387	0.708686845	229539.078	-651997.596	449922.108	-416552.462	1	12	18	39	46	15	30	46	66	47	5	1	15	24	25	40	39	8	24	16
80	80	RM0001	RM0087	1	81	309586.7977	-0.080267	0.009326	0.008739	0.032833	0.029094	0.032444	0.132785	0.084033613	3.674234614	0.694053776	229539.078	-651997.596	394278.96	-389881.674	1	12	18	39	46	15	30	46	66	47	5	1	15	24	11	59	32	32	4	72
81	81	RM0001	RM0088	1	82	340387.5962	0.096059	0.037314	0.294847	0.13675	0.181993	0.200936	-0.03127	0.096638655	3.16227766	0.594873106	229539.078	-651997.596	382914.467	-348123.106	1	12	18	39	46	15	30	46	66	47	5	17	14	24	45	59	32	44	62	27
82	82	RM0001	RM0089	1	83	348523.5002	0.017926	-0.004245	0.103024	-0.01324	-0.013789	0.012186	0.062476	0.079831933	3.464101615	0.678411702	229539.078	-651997.596	396462.31	-346047.821	1	12	18	39	46	15	30	46	66	47	5	17	14	11	45	59	32	44	62	27
83	83	RM0001	RM0092	1	84	342690.5853	0.006037	-0.010087	0.087472	-0.034008	-0.005278	-0.012	0.085912	0.079831933	3.535533906	0.687413327	229539.078	-651997.596	477922.458	-415899.028	1	12	18	39	46	15	30	46	66	47	5	1	15	30	25	40	39	35	52	43
84	84	RM0001	RM0094	1	85	290072.6739	-0.022215	-0.011499	0.137793	-0.040455	0.082327	0.096115	0.011488	0.079831933	3.535533906	0.672500205	229539.078	-651997.596	403439.405	-419832.068	1	12	18	39	46	15	30	46	66	47	5	1	15	24	11	59	32	8	16	58
85	85	RM0001	RM0095	1	86	289505.2442	0.188359	0.058284	0.365454	0.17266	0.298946	0.332754	-0.10158	0.096638655	2.915475947	0.550495256	229539.078	-651997.596	401831.97	-419342.388	1	12	18	39	46	15	30	46	66	47	5	1	15	24	11	59	32	8	16	58
86	86	RM0001	RM0096	1	87	349448.7377	0.001507	-0.006178	0.025749	-0.013733	0.005439	0.025061	0.156222	0.079831933	3.741657387	0.697958074	229539.078	-651997.596	395983.559	-344734.427	1	12	18	39	46	15	30	46	66	47	5	17	14	11	45	59	32	44	62	27
87	87	RM0001	RM0097	1	88	342471.7551	0.132998	0.039585	0.335012	0.121526	0.258325	0.2654	-0.10158	0.092436975	2.915475947	0.573271163	229539.078	-651997.596	480893.296	-419386.418	1	12	18	39	46	15	30	46	66	47	5	1	15	30	25	40	39	35	52	43
88	88	RM0001	RM0098	1	89	280617.2827	0.058804	0.021436	0.227009	0.076016	0.177495	0.1702	-0.054707	0.088235294	3.082207001	0.613561172	229539.078	-651997.596	394732.32	-425155.686	1	12	18	39	46	15	30	46	66	47	5	1	15	24	11	59	32	8	16	58
89	89	RM0001	RM0099	1	90	323760.5399	0.059147	0.004764	0.173456	0.011921	0.072013	0.108289	0.062476	0.084033613	3.464101615	0.654402187	229539.078	-651997.596	387106.984	-369166.83	1	12	18	39	46	15	30	46	66	47	5	1	14	24	45	59	32	73	4	100
90	90	RM0001	RM0101	1	91	336761.4299	-0.008176	-0.006608	0.102478	-0.022181	0.011745	0.049847	0.109349	0.079831933	3.605551275	0.686496919	229539.078	-651997.596	399051.096	-361009.733	1	12	18	39	46	15	30	46	66	47	5	1	14	24	45	59	32	73	4	97
91	91	RM0001	RM0103	1	92	360347.3128	0.015749	0.007141	0.151921	0.028624	0.202191	0.245391	-0.03127	0.084033613	3.16227766	0.630000656	229539.078	-651997.596	393461.613	-331093.267	1	12	18	39	46	15	30	46	66	47	5	17	14	11	45	52	2	44	62	27
92	92	RM0001	RM0104	1	93	327727.8769	0.115951	0.035957	0.365171	0.133853	0.313766	0.3024	-0.10158	0.100840336	2.915475947	0.562044038	229539.078	-651997.596	384610.466	-363279.003	1	12	18	39	46	15	30	46	66	47	5	1	14	24	45	59	32	73	4	100
93	93	RM0001	RM0106	1	94	323784.7846	-0.122955	-0.04534	-0.162439	-0.109462	-0.00286	-0.023044	0.179658	0.071428571	3.807886553	0.747497331	229539.078	-651997.596	439609.176	-405609.405	1	12	18	39	46	15	30	46	66	47	5	1	15	24	11	40	39	8	24	35
94	94	RM0001	RM0108	1	95	317261.1126	-0.030194	-0.01135	0.079199	-0.046461	0.083128	0.107083	0.039039	0.084033613	3.391164992	0.671710464	229539.078	-651997.596	436824.3	-411815.477	1	12	18	39	46	15	30	46	66	47	5	1	15	24	11	40	39	8	24	35
95	95	RM0001	RM0109	1	96	315683.8473	0.003545	0.006714	0.119743	0.022316	0.149451	0.126976	0.062476	0.088235294	3.464101615	0.654479391	229539.078	-651997.596	423527.805	-402950.08	1	12	18	39	46	15	30	46	66	47	5	1	15	24	11	59	32	8	16	35
96	96	RM0001	RM0110	1	97	144039.6619	0.239883	0.15221	0.525221	0.501163	0.446248	0.499219	-0.195326	0.105042017	2.549509757	0.459970112	229539.078	-651997.596	362818.839	-597372.24	1	12	18	39	46	15	30	46	66	47	1	11	3	32	8	50	41	80	78	91
97	97	RM0001	RM0111	1	98	116894.8532	-0.024738	0.005054	0.035709	0.016337	0.070299	0.03682	0.062476	0.079831933	3.464101615	0.677976185	229539.078	-651997.596	326248.089	-586333.497	1	12	18	39	46	15	30	46	66	47	1	11	3	8	29	28	41	80	78	91
98	98	RM0001	RM0112	1	99	123923.2217	-0.111702	-0.044702	-0.103243	-0.103862	-0.180648	-0.109797	0.226531	0.06302521	3.937003937	0.769358859	229539.078	-651997.596	329855.242	-579240.245	1	12	18	39	46	15	30	46	66	47	1	11	3	8	29	28	41	80	78	91
99	99	RM0001	RM0115	1	100	202367.1132	-0.031246	-0.007178	0.067864	-0.030991	0.141611	0.127283	0.015603	0.088235294	3.31662479	0.659782742	229539.078	-651997.596	363870.445	-500645.251	1	12	18	39	46	15	30	46	66	47	1	11	22	8	29	28	45	63	56	32
100	100	RM0001	RM0116	1	101	176658.7276	0.118397	0.034795	0.286079	0.105184	0.222538	0.265162	-0.078143	0.092436975	3	0.585377323	229539.078	-651997.596	357641.514	-530350.27	1	12	18	39	46	15	30	46	66	47	1	11	3	8	29	28	45	63	23	91
101	101	RM0001	RM0119	1	102	152846.8201	0.054083	0.006822	0.218245	0.023046	0.117324	0.127128	0.039039	0.088235294	3.391164992	0.641144064	229539.078	-651997.596	359069.895	-570856.251	1	12	18	39	46	15	30	46	66	47	1	11	3	8	29	28	41	80	78	91
102	102	RM0001	RM0120	1	103	180884.5645	0.021232	0.008032	0.07143	0.022724	0.072501	0.102032	0.085912	0.079831933	3.535533906	0.670322315	229539.078	-651997.596	365753.579	-532981.482	1	12	18	39	46	15	30	46	66	47	1	11	3	8	29	28	45	63	23	91
103	103	RM0001	RM0123	1	104	194699.5384	0.151325	0.111305	0.386449	0.334517	0.386885	0.361999	-0.125016	0.105042017	2.828427125	0.517947423	229539.078	-651997.596	402675.79	-562938.126	1	12	18	39	46	15	30	46	66	47	1	11	3	32	8	50	41	80	27	6
104	104	RM0001	RM0125	1	105	194699.5384	-0.025297	-0.008302	0.064921	-0.030222	0.09436	0.037932	0.062476	0.084033613	3.464101615	0.677099371	229539.078	-651997.596	402675.79	-562938.126	1	12	18	39	46	15	30	46	66	47	1	11	3	32	8	50	41	80	27	6
105	105	RM0001	RM0126	1	106	196870.2543	0.211163	0.069397	0.503484	0.226253	0.466149	0.46373	-0.195326	0.109243697	2.549509757	0.493129749	229539.078	-651997.596	403722.719	-560248.175	1	12	18	39	46	15	30	46	66	47	1	11	3	32	8	50	41	80	27	6
106	106	RM0001	RM0127	1	107	448377.9797	-0.147884	-0.054422	-0.167788	-0.156346	-0.179654	-0.229073	0.273404	0.067226891	4.062019202	0.791840308	229539.078	-651997.596	390580.628	-233538.002	1	12	18	39	46	15	30	46	66	47	5	3	10	20	35	42	62	42	19	39
107	107	RM0001	RM0128	1	108	450041.5165	0.019002	0.002252	0.090392	0.006989	-0.015544	-0.031403	0.062476	0.079831933	3.464101615	0.678949955	229539.078	-651997.596	391403.192	-232072.156	1	12	18	39	46	15	30	46	66	47	5	3	10	20	35	42	62	42	19	39
108	108	RM0001	RM0129	1	109	461947.2455	0.093787	0.031912	0.190711	0.097767	0.052396	0.021545	0.039039	0.088235294	3.391164992	0.638119727	229539.078	-651997.596	384731.842	-216899.373	1	12	18	39	46	15	30	46	66	47	5	3	10	20	35	42	62	42	83	42
109	109	RM0001	RM0130	1	110	408163.8231	0.049631	0.059405	0.174493	0.183854	0.192367	0.248424	0.039039	0.092436975	3.391164992	0.612107951	229539.078	-651997.596	410541.775	-286161.936	1	12	18	39	46	15	30	46	66	47	5	17	10	33	35	52	2	76	72	14
110	110	RM0001	RM0131	1	111	453650.49	-0.085673	-0.035426	-0.086169	-0.112358	-0.031077	-0.030422	0.132785	0.075630252	3.674234614	0.729244356	229539.078	-651997.596	347811.543	-214035.964	1	12	18	39	46	15	30	46	66	47	5	3	7	23	31	39	56	1	83	10
111	111	RM0001	RM0134	1	112	432784.067	-0.092816	-0.000667	-0.055625	-0.002042	-0.004305	0.016722	0.156222	0.079831933	3.741657387	0.712257819	229539.078	-651997.596	409065.105	-258205.196	1	12	18	39	46	15	30	46	66	47	5	3	10	33	35	42	33	76	72	76
112	112	RM0001	RM0135	1	113	454432.3295	-0.002693	-0.001728	0.078327	-0.005016	0.126402	0.139793	0.039039	0.084033613	3.391164992	0.660582876	229539.078	-651997.596	373443.863	-220952.175	1	12	18	39	46	15	30	46	66	47	5	3	10	20	35	42	56	42	83	42
113	113	RM0001	RM0136	1	114	459756.2509	0.211502	0.065593	0.390584	0.18896	0.196181	0.258615	-0.078143	0.096638655	3	0.557381757	229539.078	-651997.596	382573.389	-218458.313	1	12	18	39	46	15	30	46	66	47	5	3	10	20	35	42	62	42	83	42
114	114	RM0001	RM0137	1	115	440554.2985	0.084271	0.010751	0.184771	0.024589	0.034297	0.068464	0.039039	0.084033613	3.391164992	0.64941035	229539.078	-651997.596	367101.665	-233470.865	1	12	18	39	46	15	30	46	66	47	5	3	10	20	35	42	56	42	83	10
115	115	RM0001	RM0138	1	116	437732.3088	0.036693	0.006008	0.14466	0.018523	0.040889	0.033607	0.062476	0.084033613	3.464101615	0.663231102	229539.078	-651997.596	387240.425	-243659.673	1	12	18	39	46	15	30	46	66	47	5	3	10	20	35	42	33	42	19	89
116	116	RM0001	RM0139	1	117	438978.4092	-0.085159	-0.044342	-0.030119	-0.122235	-0.190773	-0.171414	0.156222	0.071428571	3.741657387	0.750098855	229539.078	-651997.596	394863.198	-245340.518	1	12	18	39	46	15	30	46	66	47	5	3	10	20	35	42	33	42	19	39
144	144	RM0001	RM0207	1	145	570949.0325	0.09068	0.001495	0.188198	0.004279	0.031179	0.079206	0.015603	0.079831933	3.31662479	0.650269325	229539.078	-651997.596	325058.037	-89095.361	1	12	18	39	46	15	30	46	66	47	3	18	24	34	24	48	1	78	8	8
153	153	RM0001	RM0218	1	154	510824.6599	0.032755	0.00423	0.191484	0.01353	0.11143	0.148982	-0.007834	0.088235294	3.240370349	0.63757866	229539.078	-651997.596	312720.525	-147990.969	1	12	18	39	46	15	30	46	66	47	5	2	24	1	24	60	53	11	68	48
155	155	RM0001	RM0222	1	156	532930.1871	-0.139248	-0.045782	-0.170799	-0.122636	-0.201525	-0.214347	0.320277	0.06302521	4.183300133	0.797904295	229539.078	-651997.596	270081.477	-120611.768	1	12	18	39	46	15	30	46	66	47	3	18	24	34	24	48	20	78	8	8
156	156	RM0001	RM0223	1	157	532930.1871	-0.077433	-0.038581	-0.057903	-0.124524	-0.043895	-0.049252	0.156222	0.075630252	3.741657387	0.733274623	229539.078	-651997.596	270081.477	-120611.768	1	12	18	39	46	15	30	46	66	47	3	18	24	34	24	48	20	78	8	8
180	180	RM0001	RM0290	1	181	555911.8972	0.026831	0.002785	0.186604	0.011733	0.083541	0.119142	-0.007834	0.088235294	3.240370349	0.641774369	229539.078	-651997.596	275188.625	-97963.16	1	12	18	39	46	15	30	46	66	47	3	18	24	34	24	48	20	78	8	8
251	251	RM0001	RM0391	1	252	663340.6277	0.150123	0.052856	0.27284	0.119457	0.234014	0.224666	-0.03127	0.092436975	3.16227766	0.58842467	229539.078	-651997.596	89540.774	-3598.596	1	12	18	39	46	15	30	46	66	47	3	10	16	7	47	5	15	6	26	4
269	269	RM0001	RM0420	1	270	646485.5549	0.196191	0.080165	0.290012	0.162582	0.237786	0.273423	0.015603	0.092436975	3.31662479	0.580486022	229539.078	-651997.596	96449.708	-19359.633	1	12	18	39	46	15	30	46	66	47	3	10	2	35	47	5	61	6	75	51
287	287	RM0001	RM0439	1	288	91646.22921	0.100731	0.07879	0.224995	0.222969	0.140248	0.175395	-0.03127	0.092436975	3.16227766	0.592870035	229539.078	-651997.596	138960.249	-638051.017	1	12	18	39	46	15	30	46	66	47	1	12	18	39	46	15	30	46	66	23
288	288	RM0001	RM0440	1	289	617511.5234	0.168205	0.088822	0.370167	0.291999	0.308675	0.295724	-0.078143	0.100840336	3	0.541967518	229539.078	-651997.596	283853.074	-36879.338	1	12	18	39	46	15	30	46	66	47	3	18	25	34	10	43	11	22	71	84
289	289	RM0001	RM0441	1	290	617511.5234	-0.028771	-0.011579	0.061555	-0.041795	0.059744	0.099445	0.062476	0.079831933	3.464101615	0.680792543	229539.078	-651997.596	283853.074	-36879.338	1	12	18	39	46	15	30	46	66	47	3	18	25	34	10	43	11	22	71	84
290	290	RM0001	RM0442	1	291	581034.5756	0.103919	0.015362	0.235684	0.042564	0.226771	0.186927	-0.03127	0.088235294	3.16227766	0.611899139	229539.078	-651997.596	314474.998	-77204.531	1	12	18	39	46	15	30	46	66	47	3	18	24	34	24	48	1	78	8	8
291	291	RM0001	RM0443	1	292	635405.7877	0.119935	0.020732	0.183871	0.05885	-0.10844	-0.097881	0.062476	0.079831933	3.464101615	0.664340417	229539.078	-651997.596	259177.503	-17283.425	1	12	18	39	46	15	30	46	66	47	3	18	25	34	10	43	28	22	55	41
292	292	RM0001	RM0444	1	293	475842.9234	0.139799	0.041386	0.239733	0.105691	0.12057	0.13602	0.015603	0.088235294	3.31662479	0.615269485	229539.078	-651997.596	-207698.966	-464249.412	1	12	18	39	46	15	30	46	66	47	8	8	6	21	36	4	46	72	45	93
293	293	RM0001	RM0445	1	294	474273.6193	0.110296	0.037481	0.230013	0.10424	0.066135	0.110972	0.062476	0.088235294	3.464101615	0.631356718	229539.078	-651997.596	-205391.244	-462865.153	1	12	18	39	46	15	30	46	66	47	8	8	6	21	36	4	46	72	45	93
294	294	RM0001	RM0446	1	295	474472.1409	0.167345	0.058655	0.333652	0.162327	0.245728	0.277153	-0.03127	0.096638655	3.16227766	0.572824765	229539.078	-651997.596	-205966.749	-463693.355	1	12	18	39	46	15	30	46	66	47	8	8	6	21	36	4	46	72	45	93
295	295	RM0001	RM0450	1	296	67337.61326	0.005499	0.007105	0.013689	0.019165	-0.082796	-0.034556	0.156222	0.071428571	3.741657387	0.707871038	229539.078	-651997.596	279732.702	-696885.838	1	12	18	39	46	15	30	46	66	47	1	12	18	39	46	19	22	46	87	17
296	296	RM0001	RM0452	1	297	6766.831749	0.438474	0.287558	0.792235	0.830698	0.709754	0.723743	-0.359381	0.138655462	1.732050808	0.295676931	229539.078	-651997.596	227842.97	-645446.777	1	12	18	39	46	15	30	46	66	47	1	12	18	39	46	15	30	46	66	47
297	297	RM0001	RM0453	1	298	34440.62998	-0.067227	0.00602	-0.082064	0.018971	0.017614	0.006076	0.109349	0.075630252	3.605551275	0.703828925	229539.078	-651997.596	246351.757	-682055.72	1	12	18	39	46	15	30	46	66	47	1	12	18	39	46	19	22	46	87	62
298	298	RM0001	RM0454	1	299	15012.17	0.099214	0.06785	0.319096	0.260627	0.31877	0.307105	-0.054707	0.105042017	3.082207001	0.557423001	229539.078	-651997.596	242422.853	-659703.022	1	12	18	39	46	15	30	46	66	47	1	12	18	39	46	19	30	46	87	62
299	299	RM0001	RM0457	1	300	193506.11	0.116636	0.057079	0.31253	0.182257	0.232892	0.271379	-0.078143	0.096638655	3	0.571443046	229539.078	-651997.596	378430.597	-775593.43	1	12	18	39	46	15	30	46	66	47	1	12	4	19	43	20	17	36	73	56
300	300	RM0001	RM0458	1	301	18315.57608	0.124685	0.084299	0.388996	0.310057	0.417746	0.435982	-0.148453	0.105042017	2.738612788	0.516855342	229539.078	-651997.596	226513.926	-633933.577	1	12	18	39	46	15	30	46	66	47	1	12	18	39	46	15	30	46	66	47
301	301	RM0001	RM0461	1	302	231040.8698	0.12696	0.039857	0.35622	0.137431	0.318711	0.393529	-0.125016	0.096638655	2.828427125	0.554706625	229539.078	-651997.596	452978.4	-710774.742	1	12	18	39	46	15	30	46	66	47	1	12	29	12	43	20	43	29	18	83
302	302	RM0001	RM0463	1	303	245961.7398	0.173978	0.117933	0.426721	0.399755	0.326086	0.358317	-0.148453	0.100840336	2.738612788	0.509945717	229539.078	-651997.596	432281.39	-791255.387	1	12	18	39	46	15	30	46	66	47	1	12	29	19	43	20	17	20	18	56
303	303	RM0001	RM0464	1	304	178333.2668	0.103772	0.041555	0.356134	0.173943	0.353643	0.376455	-0.078143	0.100840336	3	0.558583392	229539.078	-651997.596	392870.874	-580405.149	1	12	18	39	46	15	30	46	66	47	1	11	3	32	8	50	41	80	27	6
304	304	RM0001	RM0473	1	305	183152.2615	-0.165574	-0.052448	-0.226699	-0.16127	-0.172522	-0.171502	0.273404	0.067226891	4.062019202	0.793889027	229539.078	-651997.596	406760.68	-605767.144	1	12	18	39	46	15	30	46	66	47	1	11	23	32	8	50	41	80	82	83
305	305	RM0001	RM0474	1	306	198185.195	0.07639	0.05611	0.226558	0.175826	0.145038	0.155853	0.015603	0.092436975	3.31662479	0.610548522	229539.078	-651997.596	423791.385	-691283.888	1	12	18	39	46	15	30	46	66	47	1	12	29	12	43	20	43	29	18	83
306	306	RM0001	RM0475	1	307	232925.4695	0.140219	0.074114	0.311011	0.226846	0.268416	0.332634	-0.054707	0.092436975	3.082207001	0.565633297	229539.078	-651997.596	437339.636	-757226.881	1	12	18	39	46	15	30	46	66	47	1	12	29	12	43	20	17	20	18	56
307	307	RM0001	RM0477	1	308	201725.8722	0.167887	0.110486	0.360144	0.28975	0.313537	0.327385	-0.078143	0.105042017	3	0.53452205	229539.078	-651997.596	415688.151	-729726.935	1	12	18	39	46	15	30	46	66	47	1	12	29	12	43	20	17	20	18	56
308	308	RM0001	RM0478	1	309	17908.6446	0.316523	0.174075	0.648844	0.589652	0.48923	0.515563	-0.265635	0.117647059	2.236067977	0.408847413	229539.078	-651997.596	227865.154	-669827.838	1	12	18	39	46	15	30	46	66	47	1	12	18	39	46	19	30	46	87	62
309	309	RM0001	RM0479	1	310	66606.24035	0.207175	0.102933	0.498317	0.400736	0.427117	0.419692	-0.171889	0.109243697	2.645751311	0.485442428	229539.078	-651997.596	280824.062	-694497.498	1	12	18	39	46	15	30	46	66	47	1	12	18	39	46	19	22	46	87	17
310	310	RM0001	RM0481	1	311	186581.0099	0.202723	0.107422	0.509262	0.39824	0.395218	0.459008	-0.195326	0.109243697	2.549509757	0.48009362	229539.078	-651997.596	336554.889	-499157.518	1	12	18	39	46	15	30	46	66	47	1	11	22	8	29	28	45	63	56	32
311	311	RM0001	RM0482	1	312	181022.9791	0.019638	0.079978	0.167741	0.281382	0.143253	0.17257	-0.007834	0.092436975	3.240370349	0.604706419	229539.078	-651997.596	334415.081	-504449.831	1	12	18	39	46	15	30	46	66	47	1	11	22	8	29	28	45	63	56	32
312	312	RM0001	RM0483	1	313	181030.1904	0.045843	0.018472	0.246728	0.084852	0.256478	0.235027	-0.054707	0.096638655	3.082207001	0.600009456	229539.078	-651997.596	336267.094	-505774.956	1	12	18	39	46	15	30	46	66	47	1	11	22	8	29	28	45	63	56	32
313	313	RM0001	RM0484	1	314	185743.0236	0.051298	0.021876	0.274519	0.09797	0.314295	0.321126	-0.078143	0.100840336	3	0.581928611	229539.078	-651997.596	337501.488	-500853.331	1	12	18	39	46	15	30	46	66	47	1	11	22	8	29	28	45	63	56	32
314	314	RM0001	RM0485	1	315	199915.7818	0.078718	0.039491	0.303604	0.159079	0.32878	0.399041	-0.10158	0.100840336	2.915475947	0.561696884	229539.078	-651997.596	361370.716	-501708.744	1	12	18	39	46	15	30	46	66	47	1	11	22	8	29	28	45	63	56	32
315	315	RM0001	RM0488	1	316	213998.8736	0.167695	0.069664	0.428543	0.253996	0.372745	0.413406	-0.125016	0.105042017	2.828427125	0.523548495	229539.078	-651997.596	368408.485	-489176.204	1	12	18	39	46	15	30	46	66	47	1	11	22	8	29	28	45	63	56	32
316	316	RM0001	RM0489	1	317	224383.1004	-0.090272	-0.034785	-0.036883	-0.113915	-0.018021	-0.023739	0.132785	0.075630252	3.674234614	0.725984444	229539.078	-651997.596	404788.528	-511871.203	1	12	18	39	46	15	30	46	66	47	1	11	3	8	29	53	16	63	88	2
317	317	RM0001	RM0491	1	318	199915.7818	0.030382	0.079633	0.105889	0.209569	0.073586	0.12183	0.085912	0.079831933	3.535533906	0.642891978	229539.078	-651997.596	361370.716	-501708.744	1	12	18	39	46	15	30	46	66	47	1	11	22	8	29	28	45	63	56	32
365	365	RM0001	WG0001	1	366	673527.4907	-0.028114	-0.023401	-0.04954	-0.062022	-0.106467	-0.046209	0.203095	0.06302521	3.872983346	0.740564063	229539.078	-651997.596	72871.291	3055.444	1	12	18	39	46	15	30	46	66	47	3	10	16	7	47	21	15	6	26	79
366	366	RM0001	WG0002	1	367	700719.7814	0.078033	0.026997	0.208331	0.086927	0.167329	0.283052	-0.03127	0.079831933	3.16227766	0.616060517	229539.078	-651997.596	110532.134	38542.453	1	12	18	39	46	15	30	46	66	47	3	10	16	7	47	5	35	38	26	5
371	371	RM0001	WG0007	1	372	684530.1502	-0.041883	0.009615	0.078208	0.027217	0.100742	0.124601	0.085912	0.084033613	3.535533906	0.670589269	229539.078	-651997.596	116823.373	23188.82	1	12	18	39	46	15	30	46	66	47	3	10	16	7	47	5	35	6	26	85
372	372	RM0001	WG0008	1	373	684530.1502	-0.081441	-0.006747	-0.011213	-0.016942	0.021625	0.009337	0.109349	0.084033613	3.605551275	0.699005686	229539.078	-651997.596	116823.373	23188.82	1	12	18	39	46	15	30	46	66	47	3	10	16	7	47	5	35	6	26	85
373	373	RM0001	WG0009	1	374	681866.3751	-0.197471	-0.060046	-0.301078	-0.121917	-0.335314	-0.370431	0.343714	0.058823529	4.242640687	0.835024809	229539.078	-651997.596	103626.421	18142.506	1	12	18	39	46	15	30	46	66	47	3	10	16	7	47	5	35	6	26	4
377	377	RM0001	WG0013	1	378	685593.1286	-0.068818	-0.023768	-0.066275	-0.050142	-0.009449	-0.013136	0.226531	0.075630252	3.937003937	0.732570475	229539.078	-651997.596	88466.866	18924.582	1	12	18	39	46	15	30	46	66	47	3	10	16	7	47	21	15	6	26	4
378	378	RM0001	WG0014	1	379	685593.1286	-0.09282	-0.048107	-0.158374	-0.102196	-0.224176	-0.220723	0.226531	0.067226891	3.937003937	0.775407316	229539.078	-651997.596	88466.866	18924.582	1	12	18	39	46	15	30	46	66	47	3	10	16	7	47	21	15	6	26	4
380	380	RM0001	WG0016	1	381	682607.2925	-0.041247	0.009913	0.064882	0.033219	0.141775	0.168832	0.062476	0.084033613	3.464101615	0.66275425	229539.078	-651997.596	87492.631	15666.633	1	12	18	39	46	15	30	46	66	47	3	10	16	7	47	21	15	6	26	4
384	384	RM0001	WG0020	1	385	670836.095	0.173073	0.09277	0.405407	0.265835	0.387539	0.391148	-0.125016	0.105042017	2.828427125	0.520442444	229539.078	-651997.596	120888.074	9981.275	1	12	18	39	46	15	30	46	66	47	3	10	2	35	47	5	35	6	26	85
385	385	RM0001	WG0021	1	386	670836.095	-0.066738	-0.031798	-0.081514	-0.099851	0.052035	0.081999	0.132785	0.071428571	3.674234614	0.718760776	229539.078	-651997.596	120888.074	9981.275	1	12	18	39	46	15	30	46	66	47	3	10	2	35	47	5	35	6	26	85
386	386	RM0001	WG0022	1	387	684530.1502	-0.174035	-0.036826	-0.257948	-0.097019	-0.150569	-0.174087	0.273404	0.06302521	4.062019202	0.792048775	229539.078	-651997.596	116823.373	23188.82	1	12	18	39	46	15	30	46	66	47	3	10	16	7	47	5	35	6	26	85
388	388	RM0001	WG0024	1	389	682805.5995	0.090929	0.029619	0.252259	0.080733	0.284413	0.295086	-0.054707	0.088235294	3.082207001	0.595302576	229539.078	-651997.596	79900.652	14209.45	1	12	18	39	46	15	30	46	66	47	3	10	16	7	47	21	15	6	26	4
391	391	RM0001	WG0027	1	392	670488.7625	0.117615	0.025817	0.239031	0.069669	0.184003	0.203897	0.015603	0.088235294	3.31662479	0.615862027	229539.078	-651997.596	177911.746	16500.571	1	12	18	39	46	15	30	46	66	47	3	9	5	29	33	58	69	49	14	44
393	393	RM0001	WG0029	1	394	693379.3337	-0.112876	-0.062782	-0.151768	-0.128539	-0.282644	-0.258689	0.296841	0.058823529	4.123105626	0.802944462	229539.078	-651997.596	173524.116	39115.437	1	12	18	39	46	15	30	46	66	47	3	9	5	29	33	58	68	49	14	44
394	394	RM0001	WG0030	1	395	552223.5093	0.09868	0.025054	0.241423	0.080428	0.159201	0.142205	-0.03127	0.088235294	3.16227766	0.613815428	229539.078	-651997.596	310437.403	-105731.85	1	12	18	39	46	15	30	46	66	47	3	18	24	34	24	48	1	78	8	8
395	395	RM0001	WG0031	1	396	527341.485	-0.022072	-0.018253	0.033754	-0.062181	0.011581	-0.014273	0.085912	0.075630252	3.535533906	0.69914064	229539.078	-651997.596	250405.491	-125069.105	1	12	18	39	46	15	30	46	66	47	3	18	24	34	24	48	20	71	8	8
396	396	RM0001	WG0032	1	397	633062.1603	-0.05111	-0.03506	-0.050486	-0.101356	-0.158627	-0.130887	0.179658	0.067226891	3.807886553	0.747779162	229539.078	-651997.596	229593.392	-18935.438	1	12	18	39	46	15	30	46	66	47	3	9	21	29	10	43	28	22	55	41
397	397	RM0001	WG0033	1	398	680518.9381	0.0193	-0.00888	0.077722	-0.019758	0.049759	0.071683	0.109349	0.075630252	3.605551275	0.68517428	229539.078	-651997.596	222359.571	28483.469	1	12	18	39	46	15	30	46	66	47	3	9	21	29	41	3	13	12	50	59
401	401	RM0001	WG0037	1	402	686471.2799	0.044004	-0.007553	0.165638	-0.023935	0.070943	0.051444	-0.007834	0.084033613	3.240370349	0.652309027	229539.078	-651997.596	182846.528	32883.871	1	12	18	39	46	15	30	46	66	47	3	9	5	29	33	58	68	49	14	44
403	403	RM0001	WG0039	1	404	700272.5474	-0.041712	-0.02061	-0.03567	-0.052898	0.076757	0.084093	0.109349	0.071428571	3.605551275	0.703501965	229539.078	-651997.596	175910.772	46218.449	1	12	18	39	46	15	30	46	66	47	3	9	5	29	33	58	68	49	14	44
405	405	RM0001	WG0041	1	406	648562.3543	0.028547	0.015784	0.127763	0.043115	0.155233	0.154658	0.109349	0.084033613	3.605551275	0.657412138	229539.078	-651997.596	237173.684	-3480.179	1	12	18	39	46	15	30	46	66	47	3	9	21	29	10	43	28	22	55	41
406	406	RM0001	WG0042	1	407	648562.3543	0.082636	0.047052	0.217007	0.140538	0.330587	0.339269	-0.007834	0.096638655	3.240370349	0.588388792	229539.078	-651997.596	237173.684	-3480.179	1	12	18	39	46	15	30	46	66	47	3	9	21	29	10	43	28	22	55	41
411	411	RM0001	WG0047	1	412	685225.1244	-0.110259	-0.048297	-0.133621	-0.094851	-0.148614	-0.123754	0.273404	0.06302521	4.062019202	0.776873686	229539.078	-651997.596	213622.657	33042.65	1	12	18	39	46	15	30	46	66	47	3	9	21	29	41	3	13	12	50	59
413	413	RM0001	WG0050	1	414	613510.8106	-0.047241	-0.006086	0.020081	-0.017922	0.062644	0.104802	0.156222	0.075630252	3.741657387	0.700175205	229539.078	-651997.596	276000.037	-40248.551	1	12	18	39	46	15	30	46	66	47	3	18	25	34	10	43	11	22	71	84
414	414	RM0001	WG0051	1	415	637594.3667	-0.038874	-0.01833	0.046584	-0.060734	0.036939	0.014552	0.109349	0.084033613	3.605551275	0.694736726	229539.078	-651997.596	240392.271	-14495.608	1	12	18	39	46	15	30	46	66	47	3	9	21	29	10	43	28	22	55	41
415	415	RM0001	WG0052	1	416	633062.1603	-0.045581	-0.03276	-0.110675	-0.07979	-0.258477	-0.218801	0.179658	0.058823529	3.807886553	0.764649479	229539.078	-651997.596	229593.392	-18935.438	1	12	18	39	46	15	30	46	66	47	3	9	21	29	10	43	28	22	55	41
418	418	RM0001	WG0056	1	419	659093.8963	-0.046291	-0.024739	-0.064133	-0.060084	-0.073013	-0.105957	0.203095	0.071428571	3.872983346	0.738392775	229539.078	-651997.596	245853.967	6894.344	1	12	18	39	46	15	30	46	66	47	3	9	21	29	10	43	28	22	55	41
419	419	RM0001	WG0057	1	420	699205.2455	-0.061772	-0.046451	-0.059981	-0.116546	-0.143671	-0.132317	0.179658	0.067226891	3.807886553	0.751518248	229539.078	-651997.596	204308.393	46752.279	1	12	18	39	46	15	30	46	66	47	3	9	5	29	41	49	13	40	50	60
423	423	RM0001	WG0061	1	424	675306.4804	-0.102969	-0.04287	-0.119154	-0.097205	-0.030655	-0.079656	0.179658	0.071428571	3.807886553	0.745922269	229539.078	-651997.596	228838.484	23308.521	1	12	18	39	46	15	30	46	66	47	3	9	21	29	41	3	13	12	50	59
424	424	RM0001	WG0062	1	425	699581.045	-0.146856	-0.057089	-0.201045	-0.143965	-0.237517	-0.245552	0.296841	0.06302521	4.123105626	0.803559521	229539.078	-651997.596	194361.571	46698.462	1	12	18	39	46	15	30	46	66	47	3	9	5	29	41	49	68	40	14	44
426	426	RM0001	WG0064	1	427	686471.2799	0.094595	0.003818	0.195024	0.009229	0.214539	0.184815	-0.007834	0.084033613	3.240370349	0.627041457	229539.078	-651997.596	182846.528	32883.871	1	12	18	39	46	15	30	46	66	47	3	9	5	29	33	58	68	49	14	44
428	428	RM0001	WG0066	1	429	680518.9381	-0.108155	-0.036154	-0.090743	-0.112204	0.002002	-0.041693	0.156222	0.075630252	3.741657387	0.73458738	229539.078	-651997.596	222359.571	28483.469	1	12	18	39	46	15	30	46	66	47	3	9	21	29	41	3	13	12	50	59
430	430	RM0001	WG0068	1	431	691733.3084	-0.048146	-0.038499	-0.062781	-0.085524	-0.115231	-0.077216	0.156222	0.067226891	3.741657387	0.739028489	229539.078	-651997.596	195532.475	38899.3	1	12	18	39	46	15	30	46	66	47	3	9	5	29	41	49	13	40	14	44
431	431	RM0001	WG0069	1	432	600660.7818	-0.022907	-0.022057	-0.011272	-0.059245	-0.158295	-0.120267	0.179658	0.067226891	3.807886553	0.737079715	229539.078	-651997.596	283001.415	-53720.776	1	12	18	39	46	15	30	46	66	47	3	18	25	34	10	43	11	22	71	84
432	432	RM0001	WG0070	1	433	604973.0316	-0.115791	-0.056425	-0.148678	-0.183197	-0.217651	-0.189691	0.203095	0.06302521	3.872983346	0.781990283	229539.078	-651997.596	275242.765	-48753.415	1	12	18	39	46	15	30	46	66	47	3	18	25	34	10	43	11	22	71	84
433	433	RM0001	WG0071	1	434	459281.6297	-0.065344	-0.016722	-0.062894	-0.055271	-0.028571	-0.016174	0.132785	0.071428571	3.674234614	0.721338417	229539.078	-651997.596	355983.8	-210464.644	1	12	18	39	46	15	30	46	66	47	5	3	10	20	35	42	56	42	83	10
434	434	RM0001	WG0072	1	435	474798.1776	0.084589	0.061889	0.241824	0.180257	0.145038	0.179715	-0.03127	0.092436975	3.16227766	0.59867116	229539.078	-651997.596	331126.362	-188194.477	1	12	18	39	46	15	30	46	66	47	5	2	7	1	31	60	54	11	68	92
435	435	RM0001	WG0073	1	436	474798.1776	-0.111482	-0.02744	-0.113902	-0.094418	-0.006769	-0.013454	0.156222	0.075630252	3.741657387	0.732770299	229539.078	-651997.596	331126.362	-188194.477	1	12	18	39	46	15	30	46	66	47	5	2	7	1	31	60	54	11	68	92
436	436	RM0001	WG0075	1	437	524092.3897	0.007386	0.043443	0.156527	0.168967	0.255967	0.257745	-0.007834	0.092436975	3.240370349	0.609774461	229539.078	-651997.596	312222.345	-134468.553	1	12	18	39	46	15	30	46	66	47	5	2	24	1	24	48	53	78	8	8
437	437	RM0001	WG0076	1	438	522339.9631	0.096621	0.023149	0.264937	0.071968	0.228133	0.18256	-0.054707	0.092436975	3.082207001	0.60088498	229539.078	-651997.596	282639.104	-132363.663	1	12	18	39	46	15	30	46	66	47	3	18	24	1	24	48	20	78	8	8
438	438	RM0001	WG0077	1	439	546740.6097	0.032314	0.053262	0.21003	0.195472	0.217669	0.255957	0.015603	0.096638655	3.31662479	0.603434672	229539.078	-651997.596	309094.132	-111075.894	1	12	18	39	46	15	30	46	66	47	3	18	24	34	24	48	1	78	8	8
439	439	RM0001	WG0078	1	440	531469.8477	-0.066298	-0.03294	-0.047039	-0.106531	0.016198	-0.009142	0.179658	0.075630252	3.807886553	0.727860445	229539.078	-651997.596	303258.122	-125665.285	1	12	18	39	46	15	30	46	66	47	3	18	24	1	24	48	53	78	8	8
440	440	RM0001	WG0079	1	441	590011.4	0.057015	0.004105	0.176442	0.014563	0.109746	0.090848	-0.007834	0.084033613	3.240370349	0.6419185	229539.078	-651997.596	286191.425	-64712.347	1	12	18	39	46	15	30	46	66	47	3	18	25	34	10	48	11	78	71	84
471	471	RM0001	WG0110	1	472	496405.9885	-0.196884	-0.069556	-0.292185	-0.174231	-0.328052	-0.339184	0.36715	0.054621849	4.301162634	0.84410813	229539.078	-651997.596	174915.854	-158606.059	1	12	18	39	46	15	30	46	66	47	3	14	30	25	27	35	23	45	70	11
472	472	RM0001	WG0111	1	473	617499.6569	0.111988	0.011213	0.250167	0.031049	0.071156	0.085623	-0.03127	0.084033613	3.16227766	0.627842455	229539.078	-651997.596	180659.786	-36435.543	1	12	18	39	46	15	30	46	66	47	3	9	2	35	16	8	69	33	40	1
475	475	RM0001	WG0115	1	476	472233.687	-0.119163	-0.051552	-0.103564	-0.17726	-0.132328	-0.139382	0.156222	0.071428571	3.741657387	0.758268265	229539.078	-651997.596	147033.958	-187027.102	1	12	18	39	46	15	30	46	66	47	3	14	30	26	32	29	10	75	47	95
476	476	RM0001	WG0116	1	477	486048.5865	-0.182426	-0.060687	-0.259326	-0.218694	-0.113562	-0.090433	0.203095	0.067226891	3.872983346	0.785150983	229539.078	-651997.596	149079.105	-172654.899	1	12	18	39	46	15	30	46	66	47	3	14	30	26	32	29	10	75	47	11
477	477	RM0001	WG0117	1	478	487054.8396	0.00019	-0.007213	0.142618	-0.025992	0.012216	0.036775	0.015603	0.088235294	3.31662479	0.662928485	229539.078	-651997.596	135623.336	-174083.116	1	12	18	39	46	15	30	46	66	47	3	14	30	26	32	29	10	75	47	95
478	478	RM0001	WG0119	1	479	527545.2368	-0.011671	0.06116	0.107262	0.190421	0.13701	0.190265	0.062476	0.084033613	3.464101615	0.637865192	229539.078	-651997.596	195858.81	-125528.588	1	12	18	39	46	15	30	46	66	47	3	14	30	25	27	8	23	71	70	34
479	479	RM0001	WG0120	1	480	527545.2368	-0.004262	-0.008299	0.021504	-0.020701	-0.12644	-0.082988	0.156222	0.071428571	3.741657387	0.718198078	229539.078	-651997.596	195858.81	-125528.588	1	12	18	39	46	15	30	46	66	47	3	14	30	25	27	8	23	71	70	34
480	480	RM0001	WG0121	1	481	628146.7974	0.098533	0.036152	0.266261	0.100495	0.182978	0.200533	-0.054707	0.088235294	3.082207001	0.601301982	229539.078	-651997.596	107373.653	-35845.011	1	12	18	39	46	15	30	46	66	47	3	10	2	35	16	32	61	60	75	51
484	484	RM0001	WG0125	1	485	530271.0377	-0.11043	-0.056001	-0.200625	-0.143219	-0.116449	-0.111242	0.203095	0.06302521	3.872983346	0.772362852	229539.078	-651997.596	114217.863	-134418.239	1	12	18	39	46	15	30	46	66	47	3	14	30	25	32	29	49	13	47	98
485	485	RM0001	WG0126	1	486	675882.463	-0.041198	-0.023934	0.002426	-0.078008	0.138736	0.121565	0.062476	0.079831933	3.464101615	0.68467309	229539.078	-651997.596	167309.203	21013.954	1	12	18	39	46	15	30	46	66	47	3	9	5	29	33	58	69	49	14	44
486	486	RM0001	WG0127	1	487	538930.1613	-0.036159	-0.021461	-0.001283	-0.066108	0.007172	-0.02163	0.132785	0.079831933	3.674234614	0.708160607	229539.078	-651997.596	146755.915	-119463.403	1	12	18	39	46	15	30	46	66	47	3	14	30	25	27	8	60	45	38	49
488	488	RM0001	WG0129	1	489	499893.1965	0.212851	0.059569	0.432373	0.153413	0.376521	0.362482	-0.125016	0.105042017	2.828427125	0.529195988	229539.078	-651997.596	174635.474	-155128.597	1	12	18	39	46	15	30	46	66	47	3	14	30	25	27	35	23	45	70	11
489	489	RM0001	WG0130	1	490	648967.6286	-0.002106	0.005062	0.141111	0.018008	0.118198	0.154679	0.085912	0.084033613	3.535533906	0.6615444	229539.078	-651997.596	147298.928	-8261.982	1	12	18	39	46	15	30	46	66	47	3	9	2	35	16	5	69	49	40	85
490	490	RM0001	WG0132	1	491	605519.5687	-0.133181	-0.060242	-0.197293	-0.182733	-0.128687	-0.151998	0.249968	0.06302521	4	0.787775524	229539.078	-651997.596	167236.752	-49691.72	1	12	18	39	46	15	30	46	66	47	3	14	2	35	16	8	31	33	40	1
491	491	RM0001	WG0133	1	492	600711.8813	-0.05639	-0.027664	-0.021618	-0.08649	-0.074325	-0.041311	0.179658	0.075630252	3.807886553	0.729410111	229539.078	-651997.596	157622.988	-55606.08	1	12	18	39	46	15	30	46	66	47	3	14	2	35	16	32	31	33	40	1
492	492	RM0001	WG0134	1	493	592696.2596	-0.038825	-0.014714	-0.039987	-0.042539	0.124378	0.125638	0.179658	0.079831933	3.807886553	0.701801889	229539.078	-651997.596	161918.441	-63171.386	1	12	18	39	46	15	30	46	66	47	3	14	2	35	16	8	31	33	40	1
493	493	RM0001	WG0135	1	494	586096.3465	-0.141939	-0.070389	-0.207311	-0.177637	-0.247579	-0.274576	0.343714	0.058823529	4.242640687	0.819666681	229539.078	-651997.596	155312.134	-70620.534	1	12	18	39	46	15	30	46	66	47	3	14	2	35	16	8	31	33	40	1
494	494	RM0001	WG0136	1	495	565747.6249	0.063701	0.025884	0.169262	0.078703	0.16962	0.216361	0.015603	0.084033613	3.31662479	0.628400867	229539.078	-651997.596	165228.708	-89917.04	1	12	18	39	46	15	30	46	66	47	3	14	30	25	27	8	60	33	38	49
495	495	RM0001	WG0137	1	496	551646.9239	-0.058152	-0.028687	-0.004221	-0.082536	0.039762	0.06116	0.109349	0.075630252	3.605551275	0.706632583	229539.078	-651997.596	172064.651	-103352.885	1	12	18	39	46	15	30	46	66	47	3	14	30	25	27	8	60	45	38	49
496	496	RM0001	WG0138	1	497	554632.6373	0.017388	0.00779	0.090834	0.023317	0.068156	0.064231	0.109349	0.079831933	3.605551275	0.675472045	229539.078	-651997.596	161865.89	-101508.993	1	12	18	39	46	15	30	46	66	47	3	14	30	25	27	8	60	45	38	49
497	497	RM0001	WG0139	1	498	537283.2402	0.0854	0.013164	0.210744	0.0341	0.152201	0.147808	0.039039	0.088235294	3.391164992	0.633595438	229539.078	-651997.596	91630.92	-132714.802	1	12	18	39	46	15	30	46	66	47	3	14	30	25	32	29	49	13	47	98
498	498	RM0001	WG0140	1	499	539534.2418	0.126743	0.062129	0.246717	0.147374	0.23869	0.248625	0.039039	0.092436975	3.391164992	0.599294797	229539.078	-651997.596	82465.499	-132895.91	1	12	18	39	46	15	30	46	66	47	3	14	30	25	32	29	49	13	47	98
499	499	RM0001	WG0141	1	500	519757.9464	0.12278	0.028384	0.288182	0.070835	0.159687	0.191574	-0.007834	0.092436975	3.240370349	0.606883227	229539.078	-651997.596	175098.879	-135098.585	1	12	18	39	46	15	30	46	66	47	3	14	30	25	27	8	23	45	70	11
500	500	RM0001	WG0142	1	501	561390.5522	-0.073759	-0.025313	0.014257	-0.092035	0.115359	0.06732	0.109349	0.084033613	3.605551275	0.696936535	229539.078	-651997.596	199943.376	-91387.708	1	12	18	39	46	15	30	46	66	47	3	14	30	25	27	8	60	71	38	34
501	501	RM0001	WG0143	1	502	628146.7974	-0.028237	-0.024439	0.032022	-0.073126	0.028701	0.038683	0.062476	0.079831933	3.464101615	0.69110857	229539.078	-651997.596	107373.653	-35845.011	1	12	18	39	46	15	30	46	66	47	3	10	2	35	16	32	61	60	75	51
503	503	RM0001	WG0145	1	504	549601.9891	-0.139321	0.019928	-0.159634	0.055092	-0.125171	-0.100478	0.273404	0.071428571	4.062019202	0.752427317	229539.078	-651997.596	145370.612	-108878.81	1	12	18	39	46	15	30	46	66	47	3	14	30	25	27	8	60	45	38	49
505	505	RM0001	WG0147	1	506	642581.854	0.229902	0.078228	0.486904	0.220608	0.44966	0.487012	-0.171889	0.105042017	2.645751311	0.498327498	229539.078	-651997.596	170780.025	-12107.908	1	12	18	39	46	15	30	46	66	47	3	9	2	29	16	58	69	49	40	85
506	506	RM0001	WG0148	1	507	553036.082	-0.01742	0.00326	0.114256	0.012432	0.086554	0.095029	0.085912	0.088235294	3.535533906	0.666839172	229539.078	-651997.596	301340.47	-103642.357	1	12	18	39	46	15	30	46	66	47	3	18	24	34	24	48	1	78	8	8
507	507	RM0001	WG0149	1	508	560267.3083	-0.022023	-0.035553	-0.023253	-0.099112	-0.068037	-0.024442	0.156222	0.067226891	3.741657387	0.729355602	229539.078	-651997.596	303150.769	-96587.139	1	12	18	39	46	15	30	46	66	47	3	18	24	34	24	48	1	78	8	8
508	508	RM0001	WG0150	1	509	646809.1234	0.036396	-0.003328	0.057431	-0.009352	-0.051838	0.015009	0.085912	0.071428571	3.535533906	0.690444675	229539.078	-651997.596	95913.42	-19141.984	1	12	18	39	46	15	30	46	66	47	3	10	2	35	47	5	61	6	75	51
509	509	RM0001	WG0151	1	510	634722.381	0.091683	0.019156	0.192969	0.055599	0.121997	0.195282	-0.007834	0.079831933	3.240370349	0.62939394	229539.078	-651997.596	109184.355	-28790.374	1	12	18	39	46	15	30	46	66	47	3	10	2	35	16	32	61	60	75	51
510	510	RM0001	WG0152	1	511	482874.9285	-0.049516	-0.017261	-0.03257	-0.044179	0.000397	0.040509	0.179658	0.071428571	3.807886553	0.720056412	229539.078	-651997.596	322361.411	-178128.193	1	12	18	39	46	15	30	46	66	47	5	2	7	1	31	60	54	11	68	48
511	511	RM0001	WG0153	1	512	471040.0469	-0.025032	-0.020907	0.047714	-0.066216	0.101162	0.117627	0.015603	0.079831933	3.31662479	0.673614081	229539.078	-651997.596	81187.003	-204928.935	1	12	18	39	46	15	30	46	66	47	3	14	30	26	32	29	10	61	47	95
512	512	RM0001	WG0154	1	513	471040.0469	-0.060843	-0.010355	0.026728	-0.03763	0.039252	0.064211	0.109349	0.079831933	3.605551275	0.696071562	229539.078	-651997.596	81187.003	-204928.935	1	12	18	39	46	15	30	46	66	47	3	14	30	26	32	29	10	61	47	95
513	513	RM0001	WG0155	1	514	634540.6348	-0.030434	-0.025405	-0.085602	-0.063858	-0.19391	-0.127139	0.226531	0.058823529	3.937003937	0.758548972	229539.078	-651997.596	91754.185	-32596.966	1	12	18	39	46	15	30	46	66	47	3	10	2	35	16	32	61	60	75	51
514	514	RM0001	WG0156	1	515	625718.5314	-0.090912	-0.027014	-0.151853	-0.07429	-0.3231	-0.322434	0.296841	0.058823529	4.123105626	0.796830237	229539.078	-651997.596	92826.679	-41396.744	1	12	18	39	46	15	30	46	66	47	3	10	2	35	16	32	61	60	75	51
515	515	RM0001	WG0157	1	516	596075.04	0.072043	-0.004062	0.085784	-0.009643	-0.045529	0.005553	0.156222	0.071428571	3.741657387	0.69616329	229539.078	-651997.596	133183.918	-63761.983	1	12	18	39	46	15	30	46	66	47	3	14	2	35	16	32	31	60	57	1
516	516	RM0001	WG0158	1	517	600257.5722	0.01382	0.021993	0.065432	0.059518	0.050798	0.082298	0.085912	0.075630252	3.535533906	0.672183239	229539.078	-651997.596	116987.243	-62386.506	1	12	18	39	46	15	30	46	66	47	3	14	2	35	16	32	31	60	57	1
517	517	RM0001	WG0159	1	518	599397.5245	0.037452	0.026658	0.173647	0.073591	0.245266	0.238828	-0.03127	0.088235294	3.16227766	0.615358871	229539.078	-651997.596	99104.856	-66964.002	1	12	18	39	46	15	30	46	66	47	3	14	2	35	16	32	61	60	57	51
518	518	RM0001	WG0160	1	519	590538.0377	0.124073	0.026026	0.308956	0.070802	0.206327	0.220562	-0.078143	0.092436975	3	0.590212543	229539.078	-651997.596	125119.317	-70764.693	1	12	18	39	46	15	30	46	66	47	3	14	2	35	16	32	31	60	57	1
519	519	RM0001	WG0161	1	520	590538.0377	-0.006415	-0.017217	0.082389	-0.054758	0.098464	0.079773	0.062476	0.084033613	3.464101615	0.674706747	229539.078	-651997.596	125119.317	-70764.693	1	12	18	39	46	15	30	46	66	47	3	14	2	35	16	32	31	60	57	1
520	520	RM0001	WG0162	1	521	582685.2533	0.069694	0.00438	0.118685	0.010602	0.047223	0.097138	0.132785	0.075630252	3.674234614	0.67575541	229539.078	-651997.596	123032.894	-79128.905	1	12	18	39	46	15	30	46	66	47	3	14	2	35	16	32	31	60	57	1
521	521	RM0001	WG0163	1	522	575898.6603	0.029571	-0.004544	0.09935	-0.012103	-0.063911	-0.044666	0.109349	0.079831933	3.605551275	0.690145774	229539.078	-651997.596	108050.248	-89059.117	1	12	18	39	46	15	30	46	66	47	3	14	2	35	16	32	31	60	57	1
522	522	RM0001	WG0164	1	523	575898.6603	-0.027625	-0.024926	-0.005827	-0.070508	0.035312	0.01468	0.109349	0.075630252	3.605551275	0.704551425	229539.078	-651997.596	108050.248	-89059.117	1	12	18	39	46	15	30	46	66	47	3	14	2	35	16	32	31	60	57	1
523	523	RM0001	WG0165	1	524	558548.8657	0.095406	0.012037	0.249217	0.031607	0.191184	0.158553	-0.03127	0.092436975	3.16227766	0.613378499	229539.078	-651997.596	121545.013	-103988.365	1	12	18	39	46	15	30	46	66	47	3	14	30	25	16	32	49	13	57	98
524	524	RM0001	WG0166	1	525	527567.7598	-0.079508	-0.038799	-0.092492	-0.108533	-0.197285	-0.215786	0.226531	0.067226891	3.937003937	0.767687624	229539.078	-651997.596	128857.186	-134126.089	1	12	18	39	46	15	30	46	66	47	3	14	30	25	32	29	49	13	47	98
525	525	RM0001	WG0167	1	526	518522.8926	-0.050421	0.047891	-0.014356	0.143123	0.042379	0.067753	0.132785	0.075630252	3.674234614	0.682696743	229539.078	-651997.596	148081.329	-139913.008	1	12	18	39	46	15	30	46	66	47	3	14	30	25	27	29	49	45	38	11
526	526	RM0001	WG0168	1	527	516699.4128	-0.04137	-0.038354	-0.066042	-0.083433	-0.282037	-0.278852	0.320277	0.06302521	4.183300133	0.784756364	229539.078	-651997.596	133349.16	-144330.596	1	12	18	39	46	15	30	46	66	47	3	14	30	25	32	29	49	13	47	98
527	527	RM0001	WG0169	1	528	516699.4128	-0.115714	-0.047314	-0.144614	-0.138151	-0.105246	-0.078888	0.226531	0.067226891	3.937003937	0.766300919	229539.078	-651997.596	133349.16	-144330.596	1	12	18	39	46	15	30	46	66	47	3	14	30	25	32	29	49	13	47	98
528	528	RM0001	WG0170	1	529	506152.6902	0.026757	-0.013495	0.103247	-0.036566	-0.062076	-0.061036	0.085912	0.084033613	3.535533906	0.687095411	229539.078	-651997.596	111931.735	-159697.831	1	12	18	39	46	15	30	46	66	47	3	14	30	25	32	29	49	13	47	98
529	529	RM0001	WG0171	1	530	582118.6126	-0.073808	-0.030766	-0.0731	-0.077409	0.006166	0.01095	0.109349	0.071428571	3.605551275	0.719636496	229539.078	-651997.596	181403.192	-71872.596	1	12	18	39	46	15	30	46	66	47	3	14	2	25	27	8	60	33	40	49
530	530	RM0001	WG0172	1	531	530243.1457	0.026027	-0.00367	0.082579	-0.009022	0.031234	0.026231	0.109349	0.079831933	3.605551275	0.682706116	229539.078	-651997.596	181803.944	-123907.499	1	12	18	39	46	15	30	46	66	47	3	14	30	25	27	8	23	45	70	34
531	531	RM0001	WG0173	1	532	546423.9624	0.177672	0.043281	0.394371	0.121004	0.334597	0.333007	-0.125016	0.096638655	2.828427125	0.549858217	229539.078	-651997.596	155793.593	-110572.855	1	12	18	39	46	15	30	46	66	47	3	14	30	25	27	8	60	45	38	49
532	532	RM0001	WG0174	1	533	528432.4112	0.031507	0.003432	0.147963	0.008645	0.120585	0.162934	0.039039	0.084033613	3.391164992	0.650305041	229539.078	-651997.596	198293.83	-124489.731	1	12	18	39	46	15	30	46	66	47	3	14	30	25	27	8	23	71	70	34
533	533	RM0001	WG0175	1	534	532559.1576	0.076593	0.021891	0.214083	0.052946	0.245026	0.266064	0.015603	0.092436975	3.31662479	0.614082199	229539.078	-651997.596	190407.478	-120878.048	1	12	18	39	46	15	30	46	66	47	3	14	30	25	27	8	23	71	70	34
534	534	RM0001	WG0176	1	535	535004.5347	0.163092	0.05021	0.373887	0.120124	0.342981	0.337681	-0.10158	0.100840336	2.915475947	0.551951619	229539.078	-651997.596	181320.289	-119170.419	1	12	18	39	46	15	30	46	66	47	3	14	30	25	27	8	23	45	70	34
535	535	RM0001	WG0177	1	536	541201.4881	0.218282	0.072653	0.434769	0.20966	0.365108	0.414007	-0.125016	0.100840336	2.828427125	0.523809447	229539.078	-651997.596	182621.021	-112833.663	1	12	18	39	46	15	30	46	66	47	3	14	30	25	27	8	60	45	38	34
536	536	RM0001	WG0178	1	537	531543.6675	0.154795	0.04695	0.372929	0.142672	0.352357	0.403927	-0.125016	0.096638655	2.828427125	0.547055004	229539.078	-651997.596	163260.427	-124602.288	1	12	18	39	46	15	30	46	66	47	3	14	30	25	27	8	60	45	38	49
537	537	RM0001	WG0179	1	538	452574.0129	0.008658	0.013164	0.095352	0.034178	0.087595	0.149798	0.132785	0.079831933	3.674234614	0.672973309	229539.078	-651997.596	224264.993	-199454.315	1	12	18	39	46	15	30	46	66	47	5	16	7	26	31	35	58	79	34	50
541	541	RM0001	WG0183	1	542	591205.1526	-0.06094	-0.013079	-0.126621	-0.033883	-0.028243	-0.013537	0.179658	0.067226891	3.807886553	0.732682656	229539.078	-651997.596	95452.678	-76198.699	1	12	18	39	46	15	30	46	66	47	3	14	2	35	16	32	61	60	57	51
542	542	RM0001	WG0184	1	543	614351.1591	-0.035743	0.033513	-0.035161	0.087722	-0.059505	-0.102364	0.156222	0.075630252	3.741657387	0.705620746	229539.078	-651997.596	91832.559	-53278.746	1	12	18	39	46	15	30	46	66	47	3	14	2	35	16	32	61	60	75	51
543	543	RM0001	WG0185	1	544	495411.3544	-0.086337	-0.041381	-0.145569	-0.14001	-0.004165	-0.020467	0.109349	0.067226891	3.605551275	0.736310967	229539.078	-651997.596	200719.003	-157425.242	1	12	18	39	46	15	30	46	66	47	3	14	30	25	27	35	23	71	70	11
547	547	RM0001	WG0189	1	548	481083.1417	0.017808	0.010424	0.052169	0.031491	0.035551	0.070997	0.156222	0.075630252	3.741657387	0.688439385	229539.078	-651997.596	346753.504	-185412.376	1	12	18	39	46	15	30	46	66	47	5	2	7	1	31	60	54	11	68	92
555	555	RM0001	WG0197	1	556	573281.5646	0.072459	0.004819	0.212967	0.014054	0.222422	0.183255	-0.03127	0.088235294	3.16227766	0.620576869	229539.078	-651997.596	318196.022	-85612.834	1	12	18	39	46	15	30	46	66	47	3	18	24	34	24	48	1	78	8	8
572	572	RM0001	WG0214	1	573	229856.2177	0.146828	0.138736	0.338094	0.396831	0.318718	0.312734	-0.10158	0.096638655	2.915475947	0.529325444	229539.078	-651997.596	273726.219	-426428.588	1	12	18	39	46	15	30	46	66	47	5	1	22	8	4	46	50	5	30	94
573	573	RM0001	WG0215	1	574	424171.2711	-0.034275	-0.013805	0.000391	-0.043353	0.015129	0.016147	0.132785	0.075630252	3.674234614	0.706034562	229539.078	-651997.596	161090.964	-233385.457	1	12	18	39	46	15	30	46	66	47	3	14	30	26	32	35	10	75	34	95
574	574	RM0001	WG0216	1	575	244473.6697	-0.138661	-0.049833	-0.136059	-0.128185	-0.173176	-0.138414	0.296841	0.067226891	4.123105626	0.784942421	229539.078	-651997.596	280099.826	-412809.415	1	12	18	39	46	15	30	46	66	47	5	1	22	8	4	46	50	5	30	94
575	575	RM0001	WG0217	1	576	253366.1315	0.22423	0.092775	0.498821	0.331015	0.446381	0.498882	-0.148453	0.109243697	2.738612788	0.489150324	229539.078	-651997.596	249755.812	-399439.325	1	12	18	39	46	15	30	46	66	47	5	1	22	8	4	46	50	5	30	94
576	576	RM0001	WG0218	1	577	419971.0341	0.02429	-0.003987	0.135678	-0.006408	-0.0836	-0.067514	0.062476	0.079831933	3.464101615	0.682947131	229539.078	-651997.596	223736.778	-232066.646	1	12	18	39	46	15	30	46	66	47	5	16	7	26	31	35	58	79	34	50
577	577	RM0001	WG0219	1	578	428747.5117	0.089286	0.02368	0.221516	0.066416	0.171205	0.197976	-0.007834	0.088235294	3.240370349	0.617612396	229539.078	-651997.596	226982.271	-223257.708	1	12	18	39	46	15	30	46	66	47	5	16	7	26	31	35	58	79	34	50
578	578	RM0001	WG0220	1	579	465402.696	-0.055094	-0.021517	-0.05193	-0.059932	-0.037456	0.059989	0.132785	0.067226891	3.674234614	0.720398291	229539.078	-651997.596	337589.412	-199311.397	1	12	18	39	46	15	30	46	66	47	5	2	7	1	31	60	54	11	68	92
579	579	RM0001	WG0221	1	580	480582.5322	0.103352	0.032383	0.299183	0.120742	0.141432	0.208597	-0.054707	0.088235294	3.082207001	0.599763486	229539.078	-651997.596	313898.026	-178876.958	1	12	18	39	46	15	30	46	66	47	5	2	7	1	31	60	54	11	68	48
580	580	RM0001	WG0222	1	581	490785.0874	-0.104608	-0.049829	-0.167757	-0.124907	-0.234148	-0.215266	0.249968	0.058823529	4	0.789187276	229539.078	-651997.596	312809.074	-168328.174	1	12	18	39	46	15	30	46	66	47	5	2	7	1	31	60	54	11	68	48
581	581	RM0001	WG0223	1	582	497996.3332	-0.01395	-0.014884	0.017725	-0.043961	-0.067012	-0.049321	0.132785	0.071428571	3.674234614	0.71370366	229539.078	-651997.596	310815.734	-160678.501	1	12	18	39	46	15	30	46	66	47	5	2	24	1	24	60	53	11	68	48
582	582	RM0001	WG0224	1	583	477980.5962	0.050389	0.007701	0.216177	0.027847	0.102796	0.060311	-0.03127	0.092436975	3.16227766	0.630578634	229539.078	-651997.596	310280.107	-180885.787	1	12	18	39	46	15	30	46	66	47	5	2	7	1	31	60	54	11	68	48
583	583	RM0001	WG0225	1	584	480582.5322	-0.007708	0.002775	0.091291	0.009939	0.134558	0.138837	0.085912	0.084033613	3.535533906	0.665835253	229539.078	-651997.596	313898.026	-178876.958	1	12	18	39	46	15	30	46	66	47	5	2	7	1	31	60	54	11	68	48
584	584	RM0001	WG0226	1	585	477056.7159	-0.011137	0.001448	0.000987	0.004355	-0.00118	0.039949	0.156222	0.071428571	3.741657387	0.704347773	229539.078	-651997.596	311841.557	-182093.976	1	12	18	39	46	15	30	46	66	47	5	2	7	1	31	60	54	11	68	48
642	642	RM0001	WG0287	1	643	262915.7715	-0.083573	-0.029676	-0.080602	-0.086658	-0.007765	-0.038035	0.179658	0.075630252	3.807886553	0.732486221	229539.078	-651997.596	472416.409	-551323.344	1	12	18	39	46	15	30	46	66	47	1	11	19	32	34	53	42	23	69	21
643	643	RM0001	WG0288	1	644	232997.4044	0.056652	0.017653	0.18801	0.048307	0.189461	0.248864	0.015603	0.084033613	3.31662479	0.628776844	229539.078	-651997.596	431440.844	-535707.152	1	12	18	39	46	15	30	46	66	47	1	11	19	32	34	53	16	23	88	6
644	644	RM0001	WG0289	1	645	382234.733	-0.002913	0.001653	0.080283	0.005122	0.055172	0.083352	0.085912	0.079831933	3.535533906	0.676468889	229539.078	-651997.596	437370.088	-331202.237	1	12	18	39	46	15	30	46	66	47	5	17	14	11	30	45	12	21	25	22
645	645	RM0001	WG0290	1	646	188352.4754	0.006233	0.038168	0.127608	0.1341	0.127353	0.132885	0.039039	0.092436975	3.391164992	0.635255679	229539.078	-651997.596	412226.41	-606150.091	1	12	18	39	46	15	30	46	66	47	1	11	23	32	8	50	41	80	82	83
646	646	RM0001	WG0291	1	647	420315.8519	0.146041	0.077556	0.243059	0.194098	0.079403	0.150179	0.015603	0.084033613	3.31662479	0.60754833	229539.078	-651997.596	318403.289	-241183.079	1	12	18	39	46	15	30	46	66	47	5	16	7	23	31	39	48	1	21	75
647	647	RM0001	WG0296	1	648	14538.46606	0.214511	0.074207	0.474968	0.233755	0.370418	0.403257	-0.171889	0.105042017	2.645751311	0.508648538	229539.078	-651997.596	242024.205	-659446.663	1	12	18	39	46	15	30	46	66	47	1	12	18	39	46	19	30	46	87	62
648	648	RM0001	WG0298	1	649	207116.0148	0.140883	0.059108	0.414639	0.256393	0.42161	0.45595	-0.148453	0.105042017	2.738612788	0.519814739	229539.078	-651997.596	436549.952	-645398.987	1	12	18	39	46	15	30	46	66	47	1	11	23	12	8	50	43	29	82	83
649	649	RM0001	WG0299	1	650	65303.02549	0.130115	0.129085	0.323985	0.375706	0.263429	0.291431	-0.10158	0.096638655	2.915475947	0.538733719	229539.078	-651997.596	282614.115	-690043.957	1	12	18	39	46	15	30	46	66	47	1	12	18	39	46	19	22	46	87	17
650	650	RM0001	WG0301	1	651	193142.1789	0.116147	0.110496	0.372376	0.402171	0.315594	0.35077	-0.125016	0.105042017	2.828427125	0.522239138	229539.078	-651997.596	369017.048	-785600.729	1	12	18	39	46	15	30	46	66	47	1	12	4	19	43	20	17	36	73	56
651	651	RM0001	WG0302	1	652	138150.8667	0.197855	0.163464	0.47901	0.534801	0.432493	0.450156	-0.171889	0.113445378	2.645751311	0.46441179	229539.078	-651997.596	345802.446	-726619.92	1	12	18	39	46	15	30	46	66	47	1	12	4	19	43	20	17	15	73	56
652	652	RM0001	WG0303	1	653	483143.7444	-0.084429	-0.040976	-0.028272	-0.144463	-0.176591	-0.187245	0.179658	0.075630252	3.807886553	0.751446072	229539.078	-651997.596	703616.521	-745155.826	1	12	18	39	46	15	30	46	66	47	10	15	9	10	39	7	36	70	51	66
653	653	RM0001	WG0304	1	654	427696.5531	0.023067	0.016962	0.141385	0.051071	0.123656	0.155554	0.039039	0.084033613	3.391164992	0.646904798	229539.078	-651997.596	414572.285	-266397.993	1	12	18	39	46	15	30	46	66	47	5	3	10	33	35	52	33	76	72	76
654	654	RM0001	WG0305	1	655	153612.6243	0.068125	0.016421	0.175333	0.038117	0.15601	0.18672	-0.007834	0.084033613	3.240370349	0.630111472	229539.078	-651997.596	330544.796	-767732.998	1	12	18	39	46	15	30	46	66	47	1	12	4	19	43	20	17	36	73	56
655	655	RM0001	WG0306	1	656	140172.4237	0.091809	0.116286	0.223741	0.330823	0.114088	0.126275	0.015603	0.092436975	3.31662479	0.592538358	229539.078	-651997.596	368467.983	-670627.35	1	12	18	39	46	15	30	46	66	47	1	12	29	12	43	20	43	15	82	83
656	656	RM0001	WG0308	1	657	487256.5398	0.062205	0.020383	0.134477	0.058036	0.069524	0.066482	0.109349	0.084033613	3.605551275	0.660442025	229539.078	-651997.596	715184.54	-612406.93	1	12	18	39	46	15	30	46	66	47	10	19	12	5	13	27	63	30	84	29
657	657	RM0001	WG0310	1	658	216376.8352	-0.064198	-0.015311	0.006089	-0.05012	-0.026493	-0.01927	0.156222	0.079831933	3.741657387	0.714047832	229539.078	-651997.596	405791.879	-526483.115	1	12	18	39	46	15	30	46	66	47	1	11	3	32	29	53	16	63	27	2
658	658	RM0001	WG0311	1	659	159727.1656	0.032045	0.0276	0.22362	0.116285	0.31431	0.367924	-0.054707	0.096638655	3.082207001	0.589644584	229539.078	-651997.596	342457.571	-539027.771	1	12	18	39	46	15	30	46	66	47	1	11	3	8	29	28	45	63	23	91
659	659	RM0001	WG0313	1	660	262915.7715	0.011786	0.004271	0.105157	0.013827	0.080171	0.110401	0.039039	0.084033613	3.391164992	0.659130991	229539.078	-651997.596	472416.409	-551323.344	1	12	18	39	46	15	30	46	66	47	1	11	19	32	34	53	42	23	69	21
660	660	RM0001	WG0317	1	661	470228.6484	0.156316	0.062993	0.473097	0.271773	0.450924	0.467207	-0.195326	0.109243697	2.549509757	0.499266087	229539.078	-651997.596	635016.212	-413873.1	1	12	18	39	46	15	30	46	66	47	10	13	1	31	21	33	27	55	46	3
661	661	RM0001	WG0322	1	662	363031.9586	0.087892	0.030342	0.310684	0.113345	0.266773	0.325447	-0.10158	0.096638655	2.915475947	0.574872788	229539.078	-651997.596	472077.196	-381872.691	1	12	18	39	46	15	30	46	66	47	5	1	15	11	25	40	39	35	24	43
662	662	RM0001	WG0327	1	663	636730.8316	-0.005164	-0.00865	0.112686	-0.033256	0.09043	0.062017	0.062476	0.088235294	3.464101615	0.668234099	229539.078	-651997.596	825938.121	-875009.554	1	12	18	39	46	15	30	46	66	47	10	15	17	10	39	7	3	43	43	74
663	663	RM0001	WG0328	1	664	561628.4238	0.058368	0.019875	0.268019	0.082868	0.285686	0.26591	-0.054707	0.100840336	3.082207001	0.591116869	229539.078	-651997.596	758149.248	-841728.391	1	12	18	39	46	15	30	46	66	47	10	15	17	10	39	7	3	43	29	74
664	664	RM0001	WG0330	1	665	381942.4982	0.086277	0.067882	0.254536	0.22138	0.238333	0.273163	-0.007834	0.092436975	3.240370349	0.588454854	229539.078	-651997.596	611313.097	-640654.302	1	12	18	39	46	15	30	46	66	47	10	19	12	28	5	36	9	74	85	78
665	665	RM0001	WG0331	1	666	374045.0282	0.046479	0.04404	0.159131	0.142893	0.088452	0.075293	0.039039	0.084033613	3.391164992	0.638851554	229539.078	-651997.596	600269.942	-602315.511	1	12	18	39	46	15	30	46	66	47	10	19	12	28	38	57	21	41	22	90
666	666	RM0001	WG0332	1	667	369775.3081	0.047677	0.0726	0.16598	0.19876	0.057184	0.044486	0.062476	0.084033613	3.464101615	0.637206066	229539.078	-651997.596	595651.623	-600080.519	1	12	18	39	46	15	30	46	66	47	10	19	12	28	38	57	21	41	22	90
667	667	RM0001	WG0333	1	668	377927.5545	-0.01943	-0.005057	0.062873	-0.016455	0.04226	0.082071	0.109349	0.079831933	3.605551275	0.686162249	229539.078	-651997.596	607164.863	-667097.362	1	12	18	39	46	15	30	46	66	47	10	19	12	28	2	36	9	57	85	12
668	668	RM0001	WG0334	1	669	399535.0603	0.004915	0.004965	0.14067	0.019648	0.133922	0.146616	0.039039	0.088235294	3.391164992	0.649618555	229539.078	-651997.596	628109.335	-624248.458	1	12	18	39	46	15	30	46	66	47	10	19	12	28	5	57	21	41	22	78
669	669	RM0001	WG0335	1	670	345606.7362	0.029375	0.004417	0.133096	0.01571	0.127074	0.131631	0.039039	0.088235294	3.391164992	0.648807528	229539.078	-651997.596	575142.29	-653558.348	1	12	18	39	46	15	30	46	66	47	10	19	12	28	2	36	9	74	7	12
670	670	RM0001	WG0336	1	671	343945.6083	-0.096318	-0.041526	-0.052055	-0.137877	-0.158669	-0.140484	0.249968	0.071428571	4	0.764232779	229539.078	-651997.596	573444.542	-646742.762	1	12	18	39	46	15	30	46	66	47	10	19	12	28	2	36	9	74	7	12
671	671	RM0001	WG0337	1	672	337597.8989	-0.002061	-0.015113	0.113197	-0.06001	0.135974	0.096574	0.015603	0.088235294	3.31662479	0.659021423	229539.078	-651997.596	567113.274	-647997.15	1	12	18	39	46	15	30	46	66	47	10	19	12	28	2	36	9	74	7	12
672	672	RM0001	WG0338	1	673	341816.709	-0.11332	-0.063518	-0.123402	-0.203273	-0.234893	-0.254853	0.226531	0.067226891	3.937003937	0.787240738	229539.078	-651997.596	571348.028	-654300.69	1	12	18	39	46	15	30	46	66	47	10	19	12	28	2	36	9	74	7	12
673	673	RM0001	WG0339	1	674	364222.315	-0.039584	0.023666	0.060393	0.079155	-0.015849	-0.034609	0.132785	0.084033613	3.674234614	0.687027584	229539.078	-651997.596	592385.259	-620366.224	1	12	18	39	46	15	30	46	66	47	10	19	12	28	38	57	21	74	22	90
674	674	RM0001	WG0340	1	675	434954.8111	-0.148813	-0.05277	-0.119958	-0.187903	-0.133271	-0.113906	0.226531	0.071428571	3.937003937	0.772823556	229539.078	-651997.596	654547.86	-744481.232	1	12	18	39	46	15	30	46	66	47	10	15	9	10	39	7	36	70	89	66
675	675	RM0001	WG0341	1	676	449167.1317	0.01736	-0.008625	0.110549	-0.029739	0.01712	0.024329	0.085912	0.084033613	3.535533906	0.678180514	229539.078	-651997.596	659979.929	-780340.052	1	12	18	39	46	15	30	46	66	47	10	15	9	10	39	7	36	70	89	66
676	676	RM0001	WG0342	1	677	449158.6946	-0.122421	-0.047492	-0.113351	-0.156551	-0.087703	-0.076726	0.226531	0.071428571	3.937003937	0.762387964	229539.078	-651997.596	658927.059	-783790.975	1	12	18	39	46	15	30	46	66	47	10	15	9	10	39	7	36	70	89	66
677	677	RM0001	WG0343	1	678	442042.1659	-0.01923	0.024404	0.100792	0.088972	0.014442	0.015658	0.062476	0.088235294	3.464101615	0.663363238	229539.078	-651997.596	647377.687	-796261.844	1	12	18	39	46	15	30	46	66	47	10	15	9	10	39	7	36	70	89	66
678	678	RM0001	WG0345	1	679	374458.5185	0.089017	0.031156	0.212912	0.097585	0.111017	0.10401	0.039039	0.088235294	3.391164992	0.630355698	229539.078	-651997.596	603413.379	-631088.528	1	12	18	39	46	15	30	46	66	47	10	19	12	28	5	36	9	74	22	78
679	679	RM0001	WG0346	1	680	360738.9648	0.080186	0.058563	0.192418	0.181282	0.118976	0.135252	0.015603	0.084033613	3.31662479	0.620072048	229539.078	-651997.596	585756.271	-595059.804	1	12	18	39	46	15	30	46	66	47	10	19	12	28	38	57	21	41	22	90
680	680	RM0001	WG0347	1	681	361134.204	0.042169	0.012051	0.143059	0.04376	0.151664	0.180379	0.039039	0.084033613	3.391164992	0.643243059	229539.078	-651997.596	586181.698	-595217.715	1	12	18	39	46	15	30	46	66	47	10	19	12	28	38	57	21	41	22	90
681	681	RM0001	WG0348	1	682	359355.4673	-0.096339	-0.010374	-0.061868	-0.037046	-0.090738	-0.095386	0.132785	0.075630252	3.674234614	0.726494628	229539.078	-651997.596	587573.693	-682780.161	1	12	18	39	46	15	30	46	66	47	10	19	12	28	2	36	9	57	85	12
682	682	RM0001	WG0349	1	683	339029.8193	0.02277	-0.010166	0.158275	-0.039625	0.127647	0.086501	-0.007834	0.088235294	3.240370349	0.64868394	229539.078	-651997.596	568516.545	-646039.808	1	12	18	39	46	15	30	46	66	47	10	19	12	28	2	36	9	74	7	12
683	683	RM0001	WG0350	1	684	364878.0861	-0.006293	0.017253	0.092424	0.057037	-0.072437	-0.025811	0.085912	0.079831933	3.535533906	0.68230224	229539.078	-651997.596	594409.025	-649560.487	1	12	18	39	46	15	30	46	66	47	10	19	12	28	2	36	9	74	85	12
684	684	RM0001	WG0351	1	685	373781.056	-0.026231	-0.030919	0.075906	-0.105085	-0.090262	-0.092497	0.085912	0.079831933	3.535533906	0.708005227	229539.078	-651997.596	603163.122	-662830.49	1	12	18	39	46	15	30	46	66	47	10	19	12	28	2	36	9	57	85	12
685	685	RM0001	WG0353	1	686	449225.0064	0.096698	0.037549	0.290656	0.138664	0.3048	0.320832	-0.078143	0.096638655	3	0.574586787	229539.078	-651997.596	659915.811	-780756.961	1	12	18	39	46	15	30	46	66	47	10	15	9	10	39	7	36	70	89	66
686	686	RM0001	WG0354	1	687	445869.1316	-0.032933	-0.015847	0.065537	-0.059779	-0.049354	-0.006737	0.132785	0.075630252	3.674234614	0.708093978	229539.078	-651997.596	662943.435	-756687.356	1	12	18	39	46	15	30	46	66	47	10	15	9	10	39	7	36	70	89	66
687	687	RM0001	WG0355	1	688	344403.596	0.10849	0.029162	0.291998	0.10882	0.1442	0.14333	-0.054707	0.092436975	3.082207001	0.600872672	229539.078	-651997.596	569194.39	-595005.439	1	12	18	39	46	15	30	46	66	47	10	19	12	28	38	57	21	74	22	90
688	688	RM0001	WG0356	1	689	229083.2839	-0.092086	-0.009315	-0.151592	-0.021973	-0.187665	-0.119921	0.320277	0.058823529	4.183300133	0.777010176	229539.078	-651997.596	431299.799	-543499.843	1	12	18	39	46	15	30	46	66	47	1	11	19	32	8	53	16	23	88	6
689	689	RM0001	WG0357	1	690	197009.2011	0.032824	0.019354	0.130526	0.051774	0.001439	0.007688	0.109349	0.084033613	3.605551275	0.670936363	229539.078	-651997.596	406095.915	-564588.737	1	12	18	39	46	15	30	46	66	47	1	11	3	32	8	50	41	80	27	6
690	690	RM0001	WG0358	1	691	513110.3018	0.190757	0.063907	0.387893	0.231584	0.312516	0.286467	-0.10158	0.105042017	2.915475947	0.539322185	229539.078	-651997.596	726725.181	-778836.71	1	12	18	39	46	15	30	46	66	47	10	15	9	10	39	7	36	70	51	66
691	691	RM0001	WG0359	1	692	338803.114	-0.107107	-0.044961	-0.094668	-0.142813	-0.17407	-0.164925	0.273404	0.067226891	4.062019202	0.777364439	229539.078	-651997.596	568319.053	-648037.978	1	12	18	39	46	15	30	46	66	47	10	19	12	28	2	36	9	74	7	12
692	692	RM0001	WG0360	1	693	445062.8776	0.109929	0.06606	0.308182	0.242236	0.175075	0.190941	-0.078143	0.100840336	3	0.570778194	229539.078	-651997.596	656833.095	-776499.757	1	12	18	39	46	15	30	46	66	47	10	15	9	10	39	7	36	70	89	66
693	693	RM0001	WG0361	1	694	437785.4111	-0.0128	0.004009	0.117815	0.015619	0.10606	0.137164	0.085912	0.084033613	3.535533906	0.66586266	229539.078	-651997.596	652346.688	-765530.812	1	12	18	39	46	15	30	46	66	47	10	15	9	10	39	7	36	70	89	66
694	694	RM0001	WG0362	1	695	463844.5645	-0.084454	-0.040283	-0.047223	-0.115266	-0.131781	-0.103429	0.156222	0.071428571	3.741657387	0.743462591	229539.078	-651997.596	666797.266	-497216.922	1	12	18	39	46	15	30	46	66	47	10	13	1	5	6	11	14	48	13	20
695	695	RM0001	WG0364	1	696	395043.4347	0.038035	0.043511	0.139894	0.148434	0.124036	0.151767	0.039039	0.088235294	3.391164992	0.631683053	229539.078	-651997.596	326547.161	-269050.149	1	12	18	39	46	15	30	46	66	47	5	16	7	23	31	39	47	1	21	86
696	696	RM0001	WG0365	1	697	402513.3222	-0.04521	-0.025514	0.005257	-0.069254	-0.044251	-0.052306	0.156222	0.075630252	3.741657387	0.720585596	229539.078	-651997.596	461863.498	-323299.652	1	12	18	39	46	15	30	46	66	47	5	17	14	11	30	45	12	21	25	22
697	697	RM0001	WG0366	1	698	418457.829	-0.115078	-0.043396	-0.056614	-0.166567	-0.083458	-0.102139	0.179658	0.075630252	3.807886553	0.749262457	229539.078	-651997.596	636012.836	-552569.035	1	12	18	39	46	15	30	46	66	47	10	19	12	5	20	11	14	48	90	28
698	698	RM0001	WG0367	1	699	340733.1998	-0.008907	-0.003835	0.09477	-0.013026	0.137474	0.14365	0.062476	0.084033613	3.464101615	0.664211865	229539.078	-651997.596	422495	-371164.682	1	12	18	39	46	15	30	46	66	47	5	1	14	24	11	59	32	32	4	19
699	699	RM0001	WG0368	1	700	359510.5907	0.126813	0.052244	0.165668	0.124133	-0.002933	0.027123	0.085912	0.079831933	3.535533906	0.647501303	229539.078	-651997.596	403004.836	-337104.764	1	12	18	39	46	15	30	46	66	47	5	17	14	11	45	52	2	44	62	27
700	700	RM0001	WG0369	1	701	411241.7281	0.047726	0.010782	0.242623	0.03561	0.140384	0.140156	0.039039	0.096638655	3.391164992	0.630803138	229539.078	-651997.596	639713.29	-622385.525	1	12	18	39	46	15	30	46	66	47	10	19	12	28	5	57	21	41	22	78
701	701	RM0001	WG0370	1	702	405265.7229	-0.192578	-0.071918	-0.192369	-0.234296	-0.331682	-0.290237	0.343714	0.058823529	4.242640687	0.833646093	229539.078	-651997.596	631493.153	-600294.33	1	12	18	39	46	15	30	46	66	47	10	19	12	5	5	57	21	41	22	78
702	702	RM0001	WG0371	1	703	402011.3845	0.058829	0.011162	0.241749	0.036066	0.059731	0.115986	0.015603	0.088235294	3.31662479	0.637446605	229539.078	-651997.596	628458.973	-602237.465	1	12	18	39	46	15	30	46	66	47	10	19	12	28	5	57	21	41	22	78
703	703	RM0001	WG0372	1	704	301235.858	0.260677	0.123657	0.522959	0.370051	0.517	0.527056	-0.195326	0.113445378	2.549509757	0.459678503	229539.078	-651997.596	441173.392	-437628.85	1	12	18	39	46	15	30	46	66	47	5	1	15	30	25	40	39	8	24	16
704	704	RM0001	WG0373	1	705	401618.6399	-0.005677	-0.005703	0.048796	-0.009172	0.025649	0.010527	0.085912	0.079831933	3.535533906	0.685806655	229539.078	-651997.596	408886.954	-292648.363	1	12	18	39	46	15	30	46	66	47	5	17	14	33	35	52	2	76	72	14
705	705	RM0001	WG0374	1	706	457719.266	-0.158183	-0.074642	-0.184254	-0.211547	-0.327382	-0.283065	0.249968	0.058823529	4	0.813846854	229539.078	-651997.596	666380.242	-515334.785	1	12	18	39	46	15	30	46	66	47	10	13	1	5	6	11	14	48	13	20
706	706	RM0001	WG0375	1	707	408926.0238	0.044644	0.033615	0.232453	0.125728	0.234261	0.264975	0.015603	0.092436975	3.31662479	0.610409809	229539.078	-651997.596	629375.523	-566257.814	1	12	18	39	46	15	30	46	66	47	10	19	12	5	20	57	21	41	90	63
707	707	RM0001	WG0376	1	708	466991.9351	-0.157791	-0.078144	-0.231926	-0.195624	-0.401066	-0.31641	0.296841	0.050420168	4.123105626	0.834657029	229539.078	-651997.596	670004.47	-496847.005	1	12	18	39	46	15	30	46	66	47	10	13	1	5	6	11	14	48	13	20
708	708	RM0001	WG0377	1	709	264504.6289	-0.140569	-0.051327	-0.233057	-0.153922	-0.143122	-0.132682	0.226531	0.06302521	3.937003937	0.783556229	229539.078	-651997.596	320202.878	-403516.663	1	12	18	39	46	15	30	46	66	47	5	1	22	24	4	46	50	5	30	94
709	709	RM0001	WG0378	1	710	425573.1268	0.046401	0.100405	0.02208	0.244335	-0.021289	-0.013158	0.132785	0.071428571	3.674234614	0.6658016	229539.078	-651997.596	318705.573	-235870.425	1	12	18	39	46	15	30	46	66	47	5	16	7	23	31	39	48	1	21	75
710	710	RM0001	WG0379	1	711	442355.9583	-0.02513	0.051748	-0.065561	0.118619	-0.089393	-0.014503	0.226531	0.067226891	3.937003937	0.715497889	229539.078	-651997.596	309766.54	-216977.656	1	12	18	39	46	15	30	46	66	47	5	16	7	23	31	39	48	1	21	87
711	711	RM0001	WG0380	1	712	471185.7538	-0.039465	-0.030203	0.044198	-0.090433	-0.139296	-0.138266	0.132785	0.079831933	3.674234614	0.72229001	229539.078	-651997.596	638714.172	-418348.806	1	12	18	39	46	15	30	46	66	47	10	13	1	31	21	33	27	55	46	3
712	712	RM0001	WG0381	1	713	440738.5887	0.031528	-0.000687	0.024465	-0.001858	-0.085328	-0.042945	0.132785	0.067226891	3.674234614	0.707111593	229539.078	-651997.596	295256.549	-216186.034	1	12	18	39	46	15	30	46	66	47	5	16	7	23	31	39	48	1	21	87
713	713	RM0001	WG0382	1	714	383141.3953	0.065361	0.062931	0.251544	0.246551	0.316224	0.331204	-0.054707	0.096638655	3.082207001	0.571955414	229539.078	-651997.596	612660.307	-648066.606	1	12	18	39	46	15	30	46	66	47	10	19	12	28	2	36	9	74	85	12
714	714	RM0001	WG0383	1	715	276995.9513	-0.083838	-0.020295	-0.049731	-0.079319	0.075746	0.044768	0.109349	0.079831933	3.605551275	0.706392581	229539.078	-651997.596	461621.644	-500787.677	1	12	18	39	46	15	30	46	66	47	1	11	19	30	34	53	16	23	88	36
715	715	RM0001	WG0384	1	716	397340.651	-0.193165	-0.087364	-0.23133	-0.211398	-0.478955	-0.434493	0.43746	0.050420168	4.472135955	0.871195047	229539.078	-651997.596	565085.773	-439187.802	1	12	18	39	46	15	30	46	66	47	10	13	1	31	1	33	27	55	46	82
716	716	RM0001	WG0385	1	717	321681.4258	0.106386	0.030232	0.198352	0.089558	0.039231	0.021437	0.015603	0.084033613	3.31662479	0.637173837	229539.078	-651997.596	538924.101	-563907.601	1	12	18	39	46	15	30	46	66	47	10	19	19	28	38	17	42	23	69	90
717	717	RM0001	WG0386	1	718	449539.3834	-0.128337	-0.073267	-0.118301	-0.176709	-0.433837	-0.40708	0.390587	0.058823529	4.358898944	0.836454247	229539.078	-651997.596	656005.694	-509829.095	1	12	18	39	46	15	30	46	66	47	10	13	1	5	6	11	14	48	13	20
718	718	RM0001	WG0387	1	719	243800.6482	-0.179392	-0.078999	-0.264198	-0.169968	-0.49185	-0.442919	0.531206	0.046218487	4.69041576	0.884850567	229539.078	-651997.596	398228.443	-475978.693	1	12	18	39	46	15	30	46	66	47	1	1	22	8	29	28	45	63	56	2
719	719	RM0001	WG0388	1	720	409942.3693	-0.092694	-0.029377	-0.117126	-0.104515	0.06073	0.060252	0.109349	0.075630252	3.605551275	0.71741642	229539.078	-651997.596	356935.319	-262352.958	1	12	18	39	46	15	30	46	66	47	5	3	10	33	35	42	47	76	20	86
720	720	RM0001	WG0389	1	721	408926.0238	-0.035572	-0.005373	0.08368	-0.019552	0.116663	0.097673	0.085912	0.084033613	3.535533906	0.6755721	229539.078	-651997.596	629375.523	-566257.814	1	12	18	39	46	15	30	46	66	47	10	19	12	5	20	57	21	41	90	63
721	721	RM0001	WG0390	1	722	406366.0713	0.102937	0.057923	0.254181	0.183042	0.206521	0.20446	-0.03127	0.092436975	3.16227766	0.59195104	229539.078	-651997.596	388482.539	-278005.136	1	12	18	39	46	15	30	46	66	47	5	3	10	33	35	52	2	76	20	40
722	722	RM0001	WG0391	1	723	430603.2615	-0.178096	-0.071016	-0.280487	-0.187574	-0.304654	-0.276563	0.343714	0.054621849	4.242640687	0.83476254	229539.078	-651997.596	336302.478	-234839.658	1	12	18	39	46	15	30	46	66	47	5	16	7	23	31	39	47	1	21	75
723	723	RM0001	WG0392	1	724	368927.2706	0.060517	0.059518	0.258407	0.237668	0.283328	0.284933	-0.054707	0.096638655	3.082207001	0.57723622	229539.078	-651997.596	598457.747	-649478.335	1	12	18	39	46	15	30	46	66	47	10	19	12	28	2	36	9	74	85	12
724	724	RM0001	WG0393	1	725	407861.8446	0.001001	-0.015662	0.149936	-0.046163	-0.074815	-0.06059	0.156222	0.084033613	3.741657387	0.699879671	229539.078	-651997.596	630533.812	-577469.027	1	12	18	39	46	15	30	46	66	47	10	19	12	5	20	57	21	41	90	63
725	725	RM0001	WG0394	1	726	332959.4924	-0.021974	-0.023548	0.053226	-0.080777	-0.042827	-0.080906	0.062476	0.079831933	3.464101615	0.699322519	229539.078	-651997.596	520270.073	-489709.235	1	12	18	39	46	15	30	46	66	47	10	11	19	30	34	17	24	23	41	36
726	726	RM0001	WG0395	1	727	441175.5214	0.055037	0.037773	0.174577	0.117522	0.140046	0.153692	0.015603	0.084033613	3.31662479	0.629307132	229539.078	-651997.596	311463.46	-218495.305	1	12	18	39	46	15	30	46	66	47	5	16	7	23	31	39	48	1	21	87
727	727	RM0001	WG0396	1	728	357039.9059	-0.032832	-0.014009	0.070163	-0.05257	-0.02699	0.006701	0.085912	0.079831933	3.535533906	0.694697916	229539.078	-651997.596	251342.651	-295624.058	1	12	18	39	46	15	30	46	66	47	5	16	7	23	31	39	58	79	34	50
728	728	RM0001	WG0397	1	729	321304.4728	0.132052	0.048613	0.374826	0.191339	0.336662	0.351348	-0.10158	0.105042017	2.915475947	0.547047155	229539.078	-651997.596	410703.807	-386637.642	1	12	18	39	46	15	30	46	66	47	5	1	15	24	11	59	32	32	4	24
729	729	RM0001	WG0398	1	730	319835.738	0.231121	0.104998	0.414521	0.294224	0.200406	0.206202	-0.10158	0.096638655	2.915475947	0.539180693	229539.078	-651997.596	504087.435	-487930.235	1	12	18	39	46	15	30	46	66	47	10	11	19	30	34	17	24	23	41	36
730	730	RM0001	WG0399	1	731	439170.9473	-0.054042	0.000725	0.001233	0.002324	0.112736	0.058114	0.085912	0.084033613	3.535533906	0.682053953	229539.078	-651997.596	295345.585	-217784.947	1	12	18	39	46	15	30	46	66	47	5	16	7	23	31	39	48	1	21	87
731	731	RM0001	WG0400	1	732	463145.1413	-0.094309	-0.045838	-0.073214	-0.144845	-0.12836	-0.103486	0.179658	0.071428571	3.807886553	0.752299623	229539.078	-651997.596	639404.357	-436326.84	1	12	18	39	46	15	30	46	66	47	10	13	1	31	21	33	27	55	46	3
732	732	RM0001	WG0401	1	733	527469.9514	0.044546	0.012375	0.170917	0.034537	0.20793	0.2142	0.039039	0.092436975	3.391164992	0.631042037	229539.078	-651997.596	747278.323	-551148.085	1	12	18	39	46	15	30	46	66	47	10	13	1	5	13	27	63	30	84	29
733	733	RM0001	WG0402	1	734	404597.0139	-0.084181	-0.035963	-0.066353	-0.119623	-0.031653	-0.034645	0.132785	0.075630252	3.674234614	0.728788624	229539.078	-651997.596	358987.689	-268667.711	1	12	18	39	46	15	30	46	66	47	5	3	10	33	35	42	47	76	20	86
734	734	RM0001	WG0403	1	735	427058.3827	-0.17746	-0.071611	-0.266373	-0.207335	-0.353938	-0.336746	0.320277	0.054621849	4.183300133	0.837502784	229539.078	-651997.596	334895.553	-238139.075	1	12	18	39	46	15	30	46	66	47	5	16	7	23	31	39	47	1	21	75
735	735	RM0001	WG0404	1	736	321685.8589	0.144818	0.051409	0.348456	0.170748	0.32124	0.330853	-0.10158	0.100840336	2.915475947	0.553163185	229539.078	-651997.596	390410.115	-373425.7	1	12	18	39	46	15	30	46	66	47	5	1	14	24	45	59	32	73	4	100
736	736	RM0001	WG0405	1	737	396716.3348	0.01888	0.000848	0.120451	0.002422	0.132776	0.150429	0.015603	0.084033613	3.31662479	0.650264025	229539.078	-651997.596	367981.031	-280221.217	1	12	18	39	46	15	30	46	66	47	5	3	10	33	35	52	2	76	20	40
737	737	RM0001	WG0406	1	738	408926.0238	-0.02334	0.017711	0.091212	0.067953	0.12809	0.08552	0.015603	0.088235294	3.31662479	0.64989524	229539.078	-651997.596	629375.523	-566257.814	1	12	18	39	46	15	30	46	66	47	10	19	12	5	20	57	21	41	90	63
738	738	RM0001	WG0407	1	739	388765.8103	0.015357	0.026692	0.155834	0.093177	0.103631	0.135449	0.015603	0.088235294	3.31662479	0.637635577	229539.078	-651997.596	615666.055	-606777.989	1	12	18	39	46	15	30	46	66	47	10	19	12	28	5	57	21	41	22	78
739	739	RM0001	WG0408	1	740	388765.8103	0.059787	0.045857	0.271373	0.185518	0.278358	0.276674	-0.078143	0.100840336	3	0.575672031	229539.078	-651997.596	615666.055	-606777.989	1	12	18	39	46	15	30	46	66	47	10	19	12	28	5	57	21	41	22	78
740	740	RM0001	WG0409	1	741	413348.5785	-0.00465	-0.013194	0.147357	-0.050165	0.043154	0.00886	0.039039	0.088235294	3.391164992	0.669393272	229539.078	-651997.596	602687.671	-474185.406	1	12	18	39	46	15	30	46	66	47	10	13	1	31	1	11	27	55	46	82
741	741	RM0001	WG0410	1	742	413348.5785	0.039776	-0.005721	0.057919	-0.016031	0.039208	0.034973	0.132785	0.075630252	3.674234614	0.689363052	229539.078	-651997.596	602687.671	-474185.406	1	12	18	39	46	15	30	46	66	47	10	13	1	31	1	11	27	55	46	82
742	742	RM0001	WG0411	1	743	447239.9166	-0.10676	-0.039553	-0.132956	-0.114653	-0.123946	-0.096873	0.249968	0.06302521	4	0.770452683	229539.078	-651997.596	317629.347	-213518.808	1	12	18	39	46	15	30	46	66	47	5	16	7	23	31	39	48	1	21	87
743	743	RM0001	WG0412	1	744	436937.7378	0.054649	0.050438	0.115857	0.138412	0.062478	0.103641	0.109349	0.079831933	3.605551275	0.654028328	229539.078	-651997.596	319681.116	-224459.294	1	12	18	39	46	15	30	46	66	47	5	16	7	23	31	39	48	1	21	87
744	744	RM0001	WG0413	1	745	412917.4363	-0.035327	0.0163	0.031417	0.055289	-0.064656	-0.046019	0.132785	0.079831933	3.674234614	0.697178094	229539.078	-651997.596	641492.46	-623797.946	1	12	18	39	46	15	30	46	66	47	10	19	12	28	5	57	21	41	22	78
745	745	RM0001	WG0414	1	746	430605.5032	-0.04974	-0.022217	-0.02837	-0.066815	-0.001423	0.019855	0.109349	0.075630252	3.605551275	0.709219378	229539.078	-651997.596	346051.271	-237454.464	1	12	18	39	46	15	30	46	66	47	5	3	10	23	35	39	47	1	21	75
746	746	RM0001	WG0415	1	747	211255.6769	0.063358	0.022582	0.224037	0.06925	0.137935	0.195336	0.039039	0.088235294	3.391164992	0.629782068	229539.078	-651997.596	368188.281	-492607.008	1	12	18	39	46	15	30	46	66	47	1	11	22	8	29	28	45	63	56	32
747	747	RM0001	WG0416	1	748	317302.2286	0.053426	0.049041	0.195748	0.147888	0.241639	0.286595	-0.007834	0.088235294	3.240370349	0.605590457	229539.078	-651997.596	426498.91	-403225.554	1	12	18	39	46	15	30	46	66	47	5	1	15	24	11	59	32	8	16	35
748	748	RM0001	WG0417	1	749	317302.2286	0.191327	0.132679	0.441646	0.415333	0.441257	0.465113	-0.148453	0.109243697	2.738612788	0.486300782	229539.078	-651997.596	426498.91	-403225.554	1	12	18	39	46	15	30	46	66	47	5	1	15	24	11	59	32	8	16	35
749	749	RM0001	WG0418	1	750	411418.4102	0.079358	0.037719	0.294603	0.156194	0.297865	0.31971	-0.054707	0.100840336	3.082207001	0.576260866	229539.078	-651997.596	640206.598	-627152.149	1	12	18	39	46	15	30	46	66	47	10	19	12	28	5	57	21	41	22	78
750	750	RM0001	WG0419	1	751	396889.7289	-0.070432	0.010378	0.017256	0.039366	0.073657	0.075133	0.085912	0.088235294	3.535533906	0.676913915	229539.078	-651997.596	619296.362	-577092.88	1	12	18	39	46	15	30	46	66	47	10	19	12	5	20	57	21	41	90	63
751	751	RM0001	WG0420	1	752	407861.8446	0.051025	0.050675	0.21817	0.17912	0.165846	0.111448	-0.007834	0.096638655	3.240370349	0.608529884	229539.078	-651997.596	630533.812	-577469.027	1	12	18	39	46	15	30	46	66	47	10	19	12	5	20	57	21	41	90	63
752	752	RM0001	WG0421	1	753	409654.673	-0.055045	-0.022929	0.001631	-0.088304	0.003131	-0.009443	0.062476	0.079831933	3.464101615	0.700354205	229539.078	-651997.596	619068.409	-525175.471	1	12	18	39	46	15	30	46	66	47	10	13	1	5	20	11	14	48	90	28
753	753	RM0001	WG0422	1	754	400037.4936	0.140296	0.057816	0.395451	0.233549	0.366778	0.343598	-0.125016	0.105042017	2.828427125	0.53542567	229539.078	-651997.596	466180.35	-329459.374	1	12	18	39	46	15	30	46	66	47	5	17	14	11	30	45	12	21	25	22
754	754	RM0001	WG0423	1	755	320811.3029	0.086473	0.03862	0.242564	0.130489	0.166842	0.211096	-0.007834	0.088235294	3.240370349	0.609664207	229539.078	-651997.596	507673.366	-492118.861	1	12	18	39	46	15	30	46	66	47	10	11	19	30	34	17	24	23	41	36
755	755	RM0001	WG0424	1	756	317945.4778	0.016263	-0.008429	0.109096	-0.028102	0.12417	0.085438	0.039039	0.084033613	3.391164992	0.662203883	229539.078	-651997.596	417833.048	-395804.88	1	12	18	39	46	15	30	46	66	47	5	1	15	24	11	59	32	32	16	9
756	756	RM0001	WG0425	1	757	312844.3152	0.108539	0.053409	0.247945	0.152384	0.070546	0.076941	-0.03127	0.088235294	3.16227766	0.611045935	229539.078	-651997.596	499797.798	-494416.538	1	12	18	39	46	15	30	46	66	47	10	11	19	30	34	17	24	23	41	36
757	757	RM0001	WG0426	1	758	463188.6436	-0.169142	-0.070597	-0.168683	-0.225878	-0.299164	-0.308107	0.273404	0.067226891	4.062019202	0.811512758	229539.078	-651997.596	630881.76	-420766.605	1	12	18	39	46	15	30	46	66	47	10	13	1	31	21	33	27	55	46	3
758	758	RM0001	WG0427	1	759	445939.7446	-0.159871	-0.074968	-0.18408	-0.204438	-0.330688	-0.326304	0.343714	0.058823529	4.242640687	0.829716299	229539.078	-651997.596	612073.806	-422804.582	1	12	18	39	46	15	30	46	66	47	10	13	1	31	48	33	27	55	46	82
759	759	RM0001	WG0429	1	760	235243.7477	-0.016295	0.004527	0.137575	0.019185	0.132813	0.170538	0.039039	0.088235294	3.391164992	0.651074369	229539.078	-651997.596	318754.212	-434327.477	1	12	18	39	46	15	30	46	66	47	5	1	22	8	4	46	50	5	30	94
760	760	RM0001	WG0430	1	761	457702.8197	-0.136997	-0.066468	-0.131471	-0.175717	-0.304312	-0.307234	0.320277	0.06302521	4.183300133	0.812079815	229539.078	-651997.596	607862.586	-394387.048	1	12	18	39	46	15	30	46	66	47	10	13	1	31	48	33	27	55	46	82
761	761	RM0001	WG0431	1	762	460027.9927	-0.025982	-0.029338	0.014537	-0.074597	-0.138757	-0.154188	0.226531	0.075630252	3.937003937	0.73952562	229539.078	-651997.596	634233.041	-433254.481	1	12	18	39	46	15	30	46	66	47	10	13	1	31	21	33	27	55	46	3
762	762	RM0001	WG0432	1	763	418893.3143	0.140048	0.070615	0.402571	0.268202	0.331085	0.315765	-0.148453	0.105042017	2.738612788	0.529798641	229539.078	-651997.596	642106.518	-579473.695	1	12	18	39	46	15	30	46	66	47	10	19	12	5	20	57	21	41	90	63
763	763	RM0001	WG0433	1	764	459764.5685	-0.123004	-0.051434	-0.156252	-0.197188	-0.096401	-0.112642	0.132785	0.071428571	3.674234614	0.756224779	229539.078	-651997.596	629829.291	-425831.277	1	12	18	39	46	15	30	46	66	47	10	13	1	31	21	33	27	55	46	3
764	764	RM0001	WG0434	1	765	463188.6436	-0.157253	-0.077356	-0.231365	-0.212346	-0.329773	-0.301058	0.296841	0.058823529	4.123105626	0.824821889	229539.078	-651997.596	630881.76	-420766.605	1	12	18	39	46	15	30	46	66	47	10	13	1	31	21	33	27	55	46	3
765	765	RM0001	WG0435	1	766	412313.0471	-0.153779	-0.062928	-0.125023	-0.216981	-0.174399	-0.205277	0.226531	0.071428571	3.937003937	0.783880329	229539.078	-651997.596	624725.874	-534398.935	1	12	18	39	46	15	30	46	66	47	10	13	1	5	20	11	14	48	90	28
766	766	RM0001	WG0436	1	767	278237.191	0.00834	-4.3e-05	0.149822	-0.000165	0.187026	0.19381	0.015603	0.088235294	3.31662479	0.64192958	229539.078	-651997.596	466877.664	-506786.267	1	12	18	39	46	15	30	46	66	47	1	11	19	30	34	53	16	23	88	36
767	767	RM0001	WG0437	1	768	390527.3202	0.105652	0.070818	0.339594	0.279407	0.325418	0.322293	-0.10158	0.100840336	2.915475947	0.547827553	229539.078	-651997.596	619073.434	-679828.753	1	12	18	39	46	15	30	46	66	47	10	19	12	28	2	36	9	57	85	12
768	768	RM0001	WG0438	1	769	284368.3312	-0.012042	-0.00739	0.115248	-0.025436	0.072713	0.07165	0.109349	0.084033613	3.605551275	0.679143545	229539.078	-651997.596	499999.515	-564153.986	1	12	18	39	46	15	30	46	66	47	10	11	19	32	34	17	42	23	69	21
769	769	RM0001	WG0439	1	770	448867.5591	0.04369	0.057317	0.205882	0.19615	0.185633	0.185734	0.062476	0.096638655	3.464101615	0.614536148	229539.078	-651997.596	615277.877	-422459.659	1	12	18	39	46	15	30	46	66	47	10	13	1	31	48	33	27	55	46	82
770	770	RM0001	WG0440	1	771	373447.7106	-0.004262	0.035423	0.118545	0.131559	0.184409	0.164156	0.039039	0.092436975	3.391164992	0.633012962	229539.078	-651997.596	602958.538	-647404.183	1	12	18	39	46	15	30	46	66	47	10	19	12	28	2	36	9	74	85	12
771	771	RM0001	WG0441	1	772	373447.7106	0.059346	0.087306	0.195458	0.239464	0.109563	0.102089	0.085912	0.088235294	3.535533906	0.624234543	229539.078	-651997.596	602958.538	-647404.183	1	12	18	39	46	15	30	46	66	47	10	19	12	28	2	36	9	74	85	12
772	772	RM0001	WG0442	1	773	266972.329	0.061132	0.032454	0.259702	0.133182	0.266692	0.316687	-0.03127	0.096638655	3.16227766	0.591490316	229539.078	-651997.596	452209.646	-504715.409	1	12	18	39	46	15	30	46	66	47	1	11	19	30	34	53	16	23	88	36
773	773	RM0001	WG0443	1	774	264590.5251	-0.056659	-0.026174	0.048191	-0.101288	0.020083	0.024642	0.085912	0.084033613	3.535533906	0.697227112	229539.078	-651997.596	454440.223	-512614.595	1	12	18	39	46	15	30	46	66	47	1	11	19	30	34	53	16	23	88	36
774	774	RM0001	WG0444	1	775	334001.5975	0.220532	0.105961	0.444266	0.309743	0.264903	0.313458	-0.125016	0.100840336	2.828427125	0.521411107	229539.078	-651997.596	487706.301	-440085.463	1	12	18	39	46	15	30	46	66	47	5	1	15	30	25	40	39	35	52	73
775	775	RM0001	WG0445	1	776	404206.1204	0.044106	0.004812	0.20614	0.014064	0.054155	0.073489	0.062476	0.088235294	3.464101615	0.653543237	229539.078	-651997.596	628296.469	-585852.824	1	12	18	39	46	15	30	46	66	47	10	19	12	5	20	57	21	41	90	63
776	776	RM0001	WG0446	1	777	389118.965	0.020058	-0.012668	0.029777	-0.02498	-0.000155	-0.042747	0.132785	0.075630252	3.674234614	0.700701078	229539.078	-651997.596	383180.849	-294495.463	1	12	18	39	46	15	30	46	66	47	5	17	10	33	35	52	2	76	20	40
777	777	RM0001	WG0447	1	778	271956.7866	0.088723	0.029096	0.278936	0.113171	0.215592	0.246631	-0.054707	0.092436975	3.082207001	0.594630783	229539.078	-651997.596	456903.531	-502779.972	1	12	18	39	46	15	30	46	66	47	1	11	19	30	34	53	16	23	88	36
778	778	RM0001	WG0448	1	779	474141.0262	-0.131151	-0.061199	-0.156117	-0.172142	-0.270247	-0.229696	0.249968	0.06302521	4	0.795775937	229539.078	-651997.596	641910.812	-417990.618	1	12	18	39	46	15	30	46	66	47	10	13	1	31	21	33	27	55	46	3
779	779	RM0001	WG0449	1	780	395088.2525	-0.099642	-0.043024	-0.072506	-0.137111	-0.190221	-0.193579	0.249968	0.071428571	4	0.770213653	229539.078	-651997.596	623517.426	-622403.871	1	12	18	39	46	15	30	46	66	47	10	19	12	28	5	57	21	41	22	78
780	780	RM0001	WG0450	1	781	457599.9456	-0.068671	-0.038863	0.00234	-0.11141	-0.179837	-0.145054	0.179658	0.071428571	3.807886553	0.746596904	229539.078	-651997.596	660140.873	-497143.457	1	12	18	39	46	15	30	46	66	47	10	13	1	5	6	11	14	48	13	20
781	781	RM0001	WG0451	1	782	175286.48	0.142103	0.048343	0.332702	0.163595	0.187994	0.254546	-0.03127	0.092436975	3.16227766	0.584355504	229539.078	-651997.596	354443.202	-529016.663	1	12	18	39	46	15	30	46	66	47	1	11	3	8	29	28	45	63	23	91
782	782	RM0001	WG0452	1	783	277702.4135	0.097502	0.026656	0.265068	0.088685	0.209271	0.20086	0.015603	0.096638655	3.31662479	0.607653775	229539.078	-651997.596	503866.398	-695161.84	1	12	18	39	46	15	30	46	66	47	10	19	29	12	2	36	43	29	7	12
783	783	RM0001	WG0453	1	784	418316.6156	0.025485	0.015314	0.129966	0.055877	0.112599	0.123482	0.039039	0.084033613	3.391164992	0.649375717	229539.078	-651997.596	320788.016	-243754.504	1	12	18	39	46	15	30	46	66	47	5	16	7	23	31	39	47	1	21	75
784	784	RM0001	WG0454	1	785	402318.4278	-0.118576	-0.059904	-0.092949	-0.157781	-0.333789	-0.322881	0.414023	0.06302521	4.415880433	0.821483227	229539.078	-651997.596	627182.106	-590840.915	1	12	18	39	46	15	30	46	66	47	10	19	12	5	20	57	21	41	22	63
785	785	RM0001	WG0455	1	786	395088.2525	-0.071435	0.017865	-0.01713	0.05743	0.055749	0.030038	0.179658	0.088235294	3.807886553	0.694369341	229539.078	-651997.596	623517.426	-622403.871	1	12	18	39	46	15	30	46	66	47	10	19	12	28	5	57	21	41	22	78
786	786	RM0001	WG0456	1	787	401944.7775	-0.118234	-0.048942	-0.087754	-0.170823	-0.236581	-0.221052	0.249968	0.067226891	4	0.783273513	229539.078	-651997.596	629469.952	-611811.775	1	12	18	39	46	15	30	46	66	47	10	19	12	28	5	57	21	41	22	78
787	787	RM0001	WG0457	1	788	177364.6224	0.100368	0.033913	0.341944	0.14368	0.312609	0.329399	-0.125016	0.096638655	2.828427125	0.562437722	229539.078	-651997.596	358876.797	-530630.534	1	12	18	39	46	15	30	46	66	47	1	11	3	8	29	28	45	63	23	91
788	788	RM0001	WG0458	1	789	399895.8139	0.169233	0.086831	0.33491	0.238251	0.238237	0.228409	-0.078143	0.092436975	3	0.561245605	229539.078	-651997.596	467916.069	-330916.497	1	12	18	39	46	15	30	46	66	47	5	17	14	11	30	45	12	21	25	22
789	789	RM0001	WG0459	1	790	316212.5311	0.016039	-0.015439	0.096013	-0.054976	0.035523	-0.002872	0.039039	0.084033613	3.391164992	0.6748414	229539.078	-651997.596	424897.413	-403350.284	1	12	18	39	46	15	30	46	66	47	5	1	15	24	11	59	32	8	16	35
790	790	RM0001	WG0460	1	791	351337.736	0.070477	0.027576	0.22276	0.098094	0.212441	0.247568	0.015603	0.092436975	3.31662479	0.612898362	229539.078	-651997.596	579277.363	-685483.962	1	12	18	39	46	15	30	46	66	47	10	19	12	28	2	36	9	57	85	12
791	791	RM0001	WG0461	1	792	471337.5647	-0.132251	-0.06617	-0.149493	-0.176426	-0.266621	-0.266766	0.296841	0.06302521	4.123105626	0.805176389	229539.078	-651997.596	636250.119	-413785.025	1	12	18	39	46	15	30	46	66	47	10	13	1	31	21	33	27	55	46	3
792	792	RM0001	WG0462	1	793	486247.9255	-0.03856	-0.019497	0.065063	-0.075297	0.057334	0.051852	0.085912	0.084033613	3.535533906	0.688224756	229539.078	-651997.596	669771.07	-445520.386	1	12	18	39	46	15	30	46	66	47	10	13	1	31	21	33	27	55	46	3
793	793	RM0001	WG0463	1	794	399895.8139	0.11123	0.036692	0.318178	0.1205	0.223921	0.255172	-0.078143	0.092436975	3	0.583453411	229539.078	-651997.596	467916.069	-330916.497	1	12	18	39	46	15	30	46	66	47	5	17	14	11	30	45	12	21	25	22
794	794	RM0001	WG0464	1	795	413666.6486	0.075541	0.055725	0.249584	0.178757	0.162303	0.178882	-0.054707	0.092436975	3.082207001	0.595446275	229539.078	-651997.596	325939.849	-249720.344	1	12	18	39	46	15	30	46	66	47	5	16	7	23	31	39	47	1	21	75
795	795	RM0001	WG0465	1	796	462575.9211	-0.053528	-0.007085	0.06777	-0.029531	0.168135	0.15387	0.085912	0.088235294	3.535533906	0.670734607	229539.078	-651997.596	689620.759	-604025.421	1	12	18	39	46	15	30	46	66	47	10	19	12	5	13	27	63	30	84	29
796	796	RM0001	WG0466	1	797	247300.1327	0.177061	0.0847	0.450557	0.270771	0.339502	0.392112	-0.171889	0.100840336	2.645751311	0.515386606	229539.078	-651997.596	451170.155	-542284.236	1	12	18	39	46	15	30	46	66	47	1	11	19	32	34	53	16	23	88	21
797	797	RM0001	WG0467	1	798	425506.4337	0.074461	0.018186	0.200355	0.056479	0.091007	0.128981	-0.007834	0.088235294	3.240370349	0.629510504	229539.078	-651997.596	312226.224	-234602.626	1	12	18	39	46	15	30	46	66	47	5	16	7	23	31	39	48	1	21	87
798	798	RM0001	WG0468	1	799	399132.7273	-0.153608	-0.057831	-0.213543	-0.163501	-0.175845	-0.147973	0.273404	0.058823529	4.062019202	0.798127786	229539.078	-651997.596	379035.261	-281919.462	1	12	18	39	46	15	30	46	66	47	5	3	10	33	35	52	2	76	20	40
799	799	RM0001	WG0469	1	800	261594.9574	-0.028233	0.053737	0.008885	0.152711	-0.005296	0.004903	0.109349	0.075630252	3.605551275	0.679375427	229539.078	-651997.596	471256.17	-551973.753	1	12	18	39	46	15	30	46	66	47	1	11	19	32	34	53	42	23	69	21
800	800	RM0001	WG0470	1	801	451926.0965	0.045668	0.136983	0.070112	0.30399	0.014603	0.056365	0.156222	0.075630252	3.741657387	0.648777893	229539.078	-651997.596	599800.071	-392876.015	1	12	18	39	46	15	30	46	66	47	10	13	1	31	48	33	27	55	46	82
801	801	RM0001	WG0471	1	802	437081.5788	0.050829	0.010029	0.141078	0.027518	-0.010026	0.047793	0.062476	0.079831933	3.464101615	0.665727309	229539.078	-651997.596	462620.941	-282250.18	1	12	18	39	46	15	30	46	66	47	5	17	14	11	30	45	12	21	25	22
802	802	RM0001	WG0472	1	803	462575.9211	0.114361	0.056951	0.357202	0.219156	0.22037	0.223987	-0.125016	0.100840336	2.828427125	0.558274379	229539.078	-651997.596	689620.759	-604025.421	1	12	18	39	46	15	30	46	66	47	10	19	12	5	13	27	63	30	84	29
803	803	RM0001	WG0473	1	804	351337.736	-0.010256	0.023883	0.104423	0.080728	0.026789	0.051154	0.085912	0.084033613	3.535533906	0.667308603	229539.078	-651997.596	579277.363	-685483.962	1	12	18	39	46	15	30	46	66	47	10	19	12	28	2	36	9	57	85	12
804	804	RM0001	WG0474	1	805	172850.7105	0.082118	0.022044	0.274338	0.083947	0.196034	0.228584	-0.054707	0.092436975	3.082207001	0.600587093	229539.078	-651997.596	351165.758	-529179.361	1	12	18	39	46	15	30	46	66	47	1	11	3	8	29	28	45	63	23	91
805	805	RM0001	WG0475	1	806	218266.6824	0.093644	0.040771	0.30572	0.148347	0.312844	0.346202	-0.03127	0.100840336	3.16227766	0.576005206	229539.078	-651997.596	356153.217	-474207.82	1	12	18	39	46	15	30	46	66	47	1	1	22	8	29	28	45	63	56	32
806	806	RM0001	WG0476	1	807	174897.113	0.157641	0.054028	0.43945	0.229681	0.383516	0.358924	-0.148453	0.105042017	2.738612788	0.52601692	229539.078	-651997.596	355661.41	-530827.643	1	12	18	39	46	15	30	46	66	47	1	11	3	8	29	28	45	63	23	91
807	807	RM0001	WG0477	1	808	313834.9006	0.021131	0.005649	0.157547	0.022832	0.17451	0.233901	-0.03127	0.088235294	3.16227766	0.628508705	229539.078	-651997.596	425132.755	-406568.465	1	12	18	39	46	15	30	46	66	47	5	1	15	24	11	59	32	8	16	35
808	808	RM0001	WG0478	1	809	248116.2808	0.141907	0.133545	0.365479	0.390387	0.320211	0.337475	-0.125016	0.100840336	2.828427125	0.520873624	229539.078	-651997.596	472301.425	-600732.289	1	12	18	39	46	15	30	46	66	47	1	11	23	32	8	50	42	23	69	21
809	809	RM0001	WG0479	1	810	320938.965	0.110667	0.033767	0.291773	0.096646	0.133567	0.180888	-0.03127	0.092436975	3.16227766	0.603410249	229539.078	-651997.596	509563.206	-495191.005	1	12	18	39	46	15	30	46	66	47	10	11	19	30	34	17	24	23	41	36
810	810	RM0001	WG0480	1	811	460968.6009	0.063823	0.047322	0.193098	0.161768	0.145847	0.120323	0.015603	0.092436975	3.31662479	0.617838417	229539.078	-651997.596	688182.578	-605757.019	1	12	18	39	46	15	30	46	66	47	10	19	12	5	13	27	63	30	84	29
811	811	RM0001	WG0481	1	812	402513.3222	0.026198	0.014966	0.191707	0.056572	0.161086	0.200721	0.015603	0.088235294	3.31662479	0.632437936	229539.078	-651997.596	461863.498	-323299.652	1	12	18	39	46	15	30	46	66	47	5	17	14	11	30	45	12	21	25	22
812	812	RM0001	WG0482	1	813	427097.0588	0.087133	0.024216	0.241613	0.079627	0.237546	0.25366	-0.054707	0.088235294	3.082207001	0.601670676	229539.078	-651997.596	312133.065	-232962.835	1	12	18	39	46	15	30	46	66	47	5	16	7	23	31	39	48	1	21	87
813	813	RM0001	WG0483	1	814	421599.6776	-0.020992	-0.014736	0.069026	-0.051998	-0.011179	0.018658	0.062476	0.079831933	3.464101615	0.68838473	229539.078	-651997.596	473640.172	-308252.132	1	12	18	39	46	15	30	46	66	47	5	17	14	11	30	45	12	21	25	22
814	814	RM0001	WG0484	1	815	440879.2689	-0.031437	-0.012944	-0.043809	-0.034487	-0.033352	0.039986	0.132785	0.06302521	3.674234614	0.71830842	229539.078	-651997.596	303351.115	-217341.05	1	12	18	39	46	15	30	46	66	47	5	16	7	23	31	39	48	1	21	87
815	815	RM0001	WG0485	1	816	544018.3261	0.137524	0.020731	0.275233	0.043481	0.115545	0.186547	-0.03127	0.088235294	3.16227766	0.610795838	229539.078	-651997.596	-129617.212	-243386.903	1	12	18	39	46	15	30	46	66	47	8	8	28	13	36	4	4	47	86	88
816	816	RM0001	WG0486	1	817	549503.0963	0.004153	-0.011678	0.066366	-0.029131	0.022863	0.024015	0.109349	0.079831933	3.605551275	0.689137067	229539.078	-651997.596	-124203.953	-231498.463	1	12	18	39	46	15	30	46	66	47	8	8	28	13	36	4	4	47	86	88
817	817	RM0001	WG0487	1	818	526116.8704	0.016899	-0.017031	0.050108	-0.03915	0.014245	-0.009026	0.062476	0.075630252	3.464101615	0.688012086	229539.078	-651997.596	-137227.068	-274795.322	1	12	18	39	46	15	30	46	66	47	8	8	28	13	36	4	4	47	86	25
818	818	RM0001	WG0488	1	819	508592.7469	0.118593	0.024297	0.250899	0.051137	0.067861	0.165549	-0.007834	0.084033613	3.240370349	0.623788554	229539.078	-651997.596	-124636.312	-286995.712	1	12	18	39	46	15	30	46	66	47	8	8	28	13	36	4	4	47	86	25
819	819	RM0001	WG0489	1	820	469812.1883	-0.057886	-0.023137	-0.003952	-0.070039	-0.074372	-0.013704	0.109349	0.071428571	3.605551275	0.717705164	229539.078	-651997.596	-119699.197	-337742.732	1	12	18	39	46	15	30	46	66	47	8	8	28	13	36	4	34	58	37	25
820	820	RM0001	WG0490	1	821	505732.2019	0.033362	-0.006619	0.102006	-0.016878	-0.062378	0.01678	0.062476	0.075630252	3.464101615	0.682797362	229539.078	-651997.596	-114883.207	-281675.642	1	12	18	39	46	15	30	46	66	47	8	8	28	13	36	4	4	47	86	25
821	821	RM0001	WG0491	1	822	540192.6284	0.142148	0.027615	0.280258	0.059147	0.073328	0.126742	0.039039	0.088235294	3.391164992	0.624649037	229539.078	-651997.596	-122176.099	-241992.096	1	12	18	39	46	15	30	46	66	47	8	8	28	13	36	4	4	47	86	88
822	822	RM0001	WG0492	1	823	529703.3802	0.050312	-0.006815	0.087413	-0.013881	-0.138426	-0.134924	0.156222	0.075630252	3.741657387	0.707818381	229539.078	-651997.596	-125558.332	-258943.528	1	12	18	39	46	15	30	46	66	47	8	8	28	13	36	4	4	47	86	88
823	823	RM0001	WG0493	1	824	509437.8865	0.006253	-0.010165	0.087643	-0.025114	-0.006377	0.059708	0.085912	0.075630252	3.535533906	0.686388921	229539.078	-651997.596	-128701.55	-289795.149	1	12	18	39	46	15	30	46	66	47	8	8	28	13	36	4	4	47	86	25
824	824	RM0001	WG0494	1	825	575588.7671	0.023186	-0.010621	0.128093	-0.026068	0.041955	0.073159	0.039039	0.079831933	3.391164992	0.668546415	229539.078	-651997.596	-139806.672	-210538.486	1	12	18	39	46	15	30	46	66	47	8	8	28	13	36	4	4	47	86	88
825	825	RM0001	WG0495	1	826	493730.9836	0.016486	0.003639	0.115714	0.009291	0.078658	0.075817	0.062476	0.084033613	3.464101615	0.664018959	229539.078	-651997.596	-104967.053	-288850.336	1	12	18	39	46	15	30	46	66	47	8	8	28	13	36	4	4	47	86	25
826	826	RM0001	WG0496	1	827	515837.7342	0.075709	0.010021	0.212186	0.02138	0.066278	0.116386	-0.007834	0.084033613	3.240370349	0.637423294	229539.078	-651997.596	-127961.191	-280134.549	1	12	18	39	46	15	30	46	66	47	8	8	28	13	36	4	4	47	86	25
827	827	RM0001	WG0497	1	828	513747.1869	0.201227	0.064649	0.340839	0.151445	0.091434	0.133901	0.015603	0.092436975	3.31662479	0.594618343	229539.078	-651997.596	-108206.568	-264874.811	1	12	18	39	46	15	30	46	66	47	8	8	28	13	36	4	4	47	86	25
828	828	RM0001	WG0498	1	829	524916.1551	0.005352	-0.022863	0.058872	-0.049904	-0.111554	-0.110393	0.156222	0.075630252	3.741657387	0.716620814	229539.078	-651997.596	-136662.895	-275921.693	1	12	18	39	46	15	30	46	66	47	8	8	28	13	36	4	4	47	86	25
829	829	RM0001	WG0499	1	830	465887.2571	0.062495	-0.007403	0.080516	-0.017237	-0.069842	-0.072067	0.109349	0.075630252	3.605551275	0.693229816	229539.078	-651997.596	-138249.156	-366020.759	1	12	18	39	46	15	30	46	66	47	8	8	6	21	36	4	34	58	37	93
830	830	RM0001	WG0501	1	831	465887.2571	0.196163	0.057135	0.359629	0.128064	0.22888	0.202499	-0.054707	0.100840336	3.082207001	0.568277053	229539.078	-651997.596	-138249.156	-366020.759	1	12	18	39	46	15	30	46	66	47	8	8	6	21	36	4	34	58	37	93
831	831	RM0001	WG0502	1	832	465887.2571	0.256955	0.072315	0.497596	0.204037	0.301247	0.320267	-0.171889	0.105042017	2.645751311	0.512754373	229539.078	-651997.596	-138249.156	-366020.759	1	12	18	39	46	15	30	46	66	47	8	8	6	21	36	4	34	58	37	93
832	832	RM0001	WG0503	1	833	529451.7357	0.088255	0.018396	0.232042	0.044306	0.080822	0.120445	-0.007834	0.088235294	3.240370349	0.627967563	229539.078	-651997.596	-120565.845	-254825.488	1	12	18	39	46	15	30	46	66	47	8	8	28	13	36	4	4	47	86	88
833	833	RM0001	WG0504	1	834	470710.3508	-0.083279	-0.047634	-0.111546	-0.096744	-0.214206	-0.136807	0.273404	0.06302521	4.062019202	0.776686891	229539.078	-651997.596	-156934.713	-383285.402	1	12	18	39	46	15	30	46	66	47	8	8	6	21	36	4	34	58	37	93
834	834	RM0001	WG0505	1	835	454693.382	0.019345	-0.003334	0.069919	-0.008763	0.003551	0.028093	0.085912	0.075630252	3.535533906	0.68490769	229539.078	-651997.596	-146213.001	-395957.664	1	12	18	39	46	15	30	46	66	47	8	8	6	21	36	4	34	58	37	93
835	835	RM0001	WG0506	1	836	529451.7357	-0.049055	-0.02864	-0.030913	-0.077477	-0.145731	-0.147448	0.156222	0.071428571	3.741657387	0.73725378	229539.078	-651997.596	-120565.845	-254825.488	1	12	18	39	46	15	30	46	66	47	8	8	28	13	36	4	4	47	86	88
836	836	RM0001	WG0507	1	837	465863.5776	0.187087	0.057135	0.369665	0.16333	0.22888	0.202499	-0.078143	0.100840336	3	0.562255151	229539.078	-651997.596	-154327.094	-388036.169	1	12	18	39	46	15	30	46	66	47	8	8	6	21	36	4	34	58	37	93
837	837	RM0001	WG0508	1	838	518800.9832	0.058972	0.009654	0.104847	0.025104	-0.003286	-0.026122	0.109349	0.079831933	3.605551275	0.677910871	229539.078	-651997.596	-121861.454	-270327.416	1	12	18	39	46	15	30	46	66	47	8	8	28	13	36	4	4	47	86	25
838	838	RM0001	WG0509	1	839	463959.9004	0.186647	0.063061	0.379211	0.168634	0.279622	0.271238	-0.078143	0.100840336	3	0.554467851	229539.078	-651997.596	-189161.823	-452126.776	1	12	18	39	46	15	30	46	66	47	8	8	6	21	36	4	46	72	45	93
839	839	RM0001	WG0510	1	840	492835.7507	0.017188	-0.012555	0.041926	-0.026636	-0.095955	-0.080882	0.132785	0.075630252	3.674234614	0.707240048	229539.078	-651997.596	-192392.683	-397320.023	1	12	18	39	46	15	30	46	66	47	8	8	6	21	36	4	34	58	37	93
840	840	RM0001	WG0511	1	841	457692.8057	-0.067158	-0.033023	-0.013555	-0.09032	-0.10675	-0.082533	0.156222	0.075630252	3.741657387	0.731339415	229539.078	-651997.596	-187189.172	-462735.159	1	12	18	39	46	15	30	46	66	47	8	8	6	21	36	4	46	72	45	93
841	841	RM0001	WG0512	1	842	463901.2777	0.088744	0.008371	0.165759	0.017226	-0.032993	0.033552	0.062476	0.079831933	3.464101615	0.662998968	229539.078	-651997.596	-189143.398	-452224.275	1	12	18	39	46	15	30	46	66	47	8	8	6	21	36	4	46	72	45	93
842	842	RM0001	WG0513	1	843	444155.4201	-0.049516	-0.011569	0.00061	-0.032278	0.002935	0.021358	0.179658	0.075630252	3.807886553	0.714177876	229539.078	-651997.596	-196276.31	-525683.335	1	12	18	39	46	15	30	46	66	47	8	8	6	21	36	4	46	52	45	93
843	843	RM0001	WG0514	1	844	506660.9427	-0.037582	-0.017828	0.029548	-0.042727	-0.05337	0.025354	0.132785	0.071428571	3.674234614	0.711511303	229539.078	-651997.596	-116142.938	-281579.92	1	12	18	39	46	15	30	46	66	47	8	8	28	13	36	4	4	47	86	25
844	844	RM0001	WG0515	1	845	518288.0068	-0.035502	-0.025711	0.00972	-0.054156	-0.105828	-0.061181	0.203095	0.071428571	3.872983346	0.732170415	229539.078	-651997.596	-127163.517	-275984.675	1	12	18	39	46	15	30	46	66	47	8	8	28	13	36	4	4	47	86	25
845	845	RM0001	WG0516	1	846	618638.3312	0.00386	-0.011393	0.071773	-0.027338	0.040295	0.038168	0.039039	0.079831933	3.391164992	0.675912378	229539.078	-651997.596	-235828.424	-244386.908	1	12	18	39	46	15	30	46	66	47	8	8	28	13	36	4	44	47	58	88
882	882	RM0002	RM0003	2	3	38.57263714	0.10049	0.040367	0.348362	0.146951	0.332323	0.367499	-0.125016	0.100840336	2.828427125	0.554768669	242070.062	-659398.37	242035.418	-659415.33	1	12	18	39	46	19	30	46	87	62	1	12	18	39	46	19	30	46	87	62
883	883	RM0002	RM0004	2	4	26530.37359	0.31464	0.18054	0.723128	0.57456	0.715236	0.713881	-0.335945	0.130252101	1.870828693	0.358725166	242070.062	-659398.37	223325.966	-640622.865	1	12	18	39	46	19	30	46	87	62	1	12	18	39	46	15	30	46	66	47
884	884	RM0002	RM0005	2	5	7651.486812	0.218033	0.070197	0.600002	0.276843	0.609694	0.557414	-0.289072	0.12605042	2.121320344	0.439852359	242070.062	-659398.37	241262.819	-667007.155	1	12	18	39	46	19	30	46	87	62	1	12	18	39	46	19	30	46	87	62
885	885	RM0002	RM0006	2	6	140378.4536	-0.009889	-0.018221	-0.125877	-0.040067	-0.113087	-0.163394	0.179658	0.067226891	3.807886553	0.740096587	242070.062	-659398.37	331591.387	-767528.119	1	12	18	39	46	19	30	46	87	62	1	12	4	19	43	20	17	36	73	56
886	886	RM0002	RM0007	2	7	423704.4791	0.163826	0.102279	0.393266	0.344647	0.387893	0.364051	-0.171889	0.100840336	2.645751311	0.511340193	242070.062	-659398.37	648596.571	-778820.659	1	12	18	39	46	19	30	46	87	62	10	15	9	10	39	7	36	70	89	66
887	887	RM0002	RM0008	2	8	11169.20016	0.35383	0.264348	0.699282	0.642895	0.585019	0.635726	-0.265635	0.117647059	2.236067977	0.374062412	242070.062	-659398.37	234224.261	-651448.877	1	12	18	39	46	19	30	46	87	62	1	12	18	39	46	15	30	46	66	47
888	888	RM0002	RM0009	2	9	148180.2498	0.103891	0.068066	0.189363	0.177494	0.101036	0.1708	0.015603	0.079831933	3.31662479	0.618810512	242070.062	-659398.37	347524.721	-763497.848	1	12	18	39	46	19	30	46	87	62	1	12	4	19	43	20	17	36	73	56
889	889	RM0002	RM0010	2	10	165768.8416	0.219477	0.139472	0.493875	0.390305	0.495076	0.470474	-0.242199	0.113445378	2.34520788	0.457077239	242070.062	-659398.37	352032.511	-783445.009	1	12	18	39	46	19	30	46	87	62	1	12	4	19	43	20	17	36	73	56
890	890	RM0002	RM0011	2	11	153691.5953	0.005205	0.010198	0.077803	0.032445	0.053146	0.05609	0.015603	0.084033613	3.31662479	0.659561338	242070.062	-659398.37	332730.722	-783502.162	1	12	18	39	46	19	30	46	87	62	1	12	4	19	43	20	17	36	73	56
891	891	RM0002	RM0012	2	12	31.69667093	-0.041055	-0.036945	-0.078248	-0.085157	-0.198258	-0.153055	0.156222	0.067226891	3.741657387	0.746934324	242070.062	-659398.37	242040.27	-659409.192	1	12	18	39	46	19	30	46	87	62	1	12	18	39	46	19	30	46	87	62
892	892	RM0002	RM0013	2	13	7625.025192	0.23643	0.112552	0.542509	0.34846	0.466666	0.47709	-0.218762	0.117647059	2.449489743	0.461799634	242070.062	-659398.37	241313.39	-666985.758	1	12	18	39	46	19	30	46	87	62	1	12	18	39	46	19	30	46	87	62
893	893	RM0002	RM0014	2	14	365040.0904	0.114976	0.085732	0.275788	0.26152	0.278152	0.288612	-0.054707	0.092436975	3.082207001	0.568036501	242070.062	-659398.37	606979.668	-669157.829	1	12	18	39	46	19	30	46	87	62	10	19	12	28	2	36	9	57	85	12
894	894	RM0002	RM0015	2	15	152779.4137	0.142808	0.112388	0.331725	0.305118	0.23059	0.276174	-0.054707	0.096638655	3.082207001	0.554755365	242070.062	-659398.37	343849.732	-773338.916	1	12	18	39	46	19	30	46	87	62	1	12	4	19	43	20	17	36	73	56
895	895	RM0002	RM0016	2	16	358336.4836	0.168401	0.106505	0.444052	0.391887	0.47918	0.470479	-0.218762	0.109243697	2.449489743	0.478804759	242070.062	-659398.37	600330.742	-666768.625	1	12	18	39	46	19	30	46	87	62	10	19	12	28	2	36	9	57	85	12
896	896	RM0002	RM0018	2	17	165782.5961	0.162387	0.103301	0.292197	0.261277	0.302071	0.296946	-0.078143	0.096638655	3	0.550495128	242070.062	-659398.37	352051.605	-783446.463	1	12	18	39	46	19	30	46	87	62	1	12	4	19	43	20	17	36	73	56
897	897	RM0002	RM0019	2	18	155689.8267	0.151227	0.052084	0.369136	0.161425	0.401065	0.354407	-0.171889	0.105042017	2.645751311	0.53076389	242070.062	-659398.37	344332.444	-776793.972	1	12	18	39	46	19	30	46	87	62	1	12	4	19	43	20	17	36	73	56
898	898	RM0002	RM0020	2	19	22962.55048	-0.029456	-0.013446	-0.023475	-0.035834	0.136528	0.09923	0.062476	0.088235294	3.464101615	0.675238696	242070.062	-659398.37	239877.112	-636540.774	1	12	18	39	46	19	30	46	87	62	1	12	18	39	46	15	30	46	66	47
899	899	RM0002	RM0021	2	20	364952.058	0.014697	0.012729	0.031691	0.030235	0.019409	0.072045	-0.054707	0.079831933	3.082207001	0.653294857	242070.062	-659398.37	606892.599	-669120.569	1	12	18	39	46	19	30	46	87	62	10	19	12	28	2	36	9	57	85	12
900	900	RM0002	RM0022	2	21	50450.31262	0.271832	0.207795	0.706313	0.678329	0.720064	0.671545	-0.359381	0.134453782	1.732050808	0.346436699	242070.062	-659398.37	271220.799	-700574.438	1	12	18	39	46	19	30	46	87	62	1	12	18	39	46	19	22	46	87	17
901	901	RM0002	RM0023	2	22	19006.19533	0.223884	0.18481	0.558999	0.575883	0.592765	0.530972	-0.289072	0.121848739	2.121320344	0.409426816	242070.062	-659398.37	238273.528	-640775.218	1	12	18	39	46	19	30	46	87	62	1	12	18	39	46	15	30	46	66	47
902	902	RM0002	RM0024	2	23	20072.2948	0.274299	0.170106	0.63735	0.525322	0.55338	0.599222	-0.265635	0.117647059	2.236067977	0.411699154	242070.062	-659398.37	227747.846	-645335.257	1	12	18	39	46	19	30	46	87	62	1	12	18	39	46	15	30	46	66	47
903	903	RM0002	RM0025	2	24	178963.9884	0.218331	0.17172	0.481633	0.454435	0.508217	0.479132	-0.242199	0.113445378	2.34520788	0.447629487	242070.062	-659398.37	354111.122	-798950.905	1	12	18	39	46	19	30	46	87	62	1	12	4	19	43	20	17	36	73	56
904	904	RM0002	RM0026	2	25	234512.6783	-0.001665	-0.013795	0.053064	-0.044958	0.195808	0.159913	-0.03127	0.088235294	3.16227766	0.647123336	242070.062	-659398.37	455424.935	-562054.164	1	12	18	39	46	19	30	46	87	62	1	11	23	32	8	50	42	23	69	21
905	905	RM0002	RM0027	2	26	234512.6783	-0.008543	-0.013944	-0.025686	-0.042196	0.052201	0.079615	0.015603	0.075630252	3.31662479	0.680859115	242070.062	-659398.37	455424.935	-562054.164	1	12	18	39	46	19	30	46	87	62	1	11	23	32	8	50	42	23	69	21
906	906	RM0002	RM0028	2	27	234512.6783	0.008287	-0.008243	0.045305	-0.025553	0.159015	0.14106	-0.054707	0.088235294	3.082207001	0.643181076	242070.062	-659398.37	455424.935	-562054.164	1	12	18	39	46	19	30	46	87	62	1	11	23	32	8	50	42	23	69	21
907	907	RM0002	RM0029	2	28	228364.383	-0.004923	-0.000193	0.02953	-0.000663	0.199391	0.158958	-0.054707	0.092436975	3.082207001	0.63647149	242070.062	-659398.37	460876.813	-594023.32	1	12	18	39	46	19	30	46	87	62	1	11	23	32	8	50	42	23	69	21
908	908	RM0002	RM0030	2	29	247798.3027	0.129182	0.011839	0.253866	0.033148	0.165442	0.161336	-0.078143	0.088235294	3	0.605712606	242070.062	-659398.37	456761.064	-535657.623	1	12	18	39	46	19	30	46	87	62	1	11	19	32	34	53	16	23	88	21
909	909	RM0002	RM0031	2	30	246050.6953	0.016168	-0.004367	0.084418	-0.007814	0.085396	0.083633	0.039039	0.084033613	3.391164992	0.663669523	242070.062	-659398.37	472637.541	-573493.875	1	12	18	39	46	19	30	46	87	62	1	11	23	32	8	50	42	23	69	21
910	910	RM0002	RM0032	2	31	260875.0515	-0.035058	-0.022346	-0.001897	-0.051339	-0.034251	-0.026822	0.179658	0.075630252	3.807886553	0.719952829	242070.062	-659398.37	451508.936	-503863.324	1	12	18	39	46	19	30	46	87	62	1	11	19	30	34	53	16	23	88	36
911	911	RM0002	RM0033	2	32	246050.6953	0.017559	0.007409	0.119524	0.024202	0.225324	0.252112	-0.054707	0.088235294	3.082207001	0.623233648	242070.062	-659398.37	472637.541	-573493.875	1	12	18	39	46	19	30	46	87	62	1	11	23	32	8	50	42	23	69	21
912	912	RM0002	RM0034	2	33	244265.1232	0.005478	0.011261	0.121772	0.017687	0.023984	0.083778	0.039039	0.079831933	3.391164992	0.665003822	242070.062	-659398.37	476509.12	-590814.272	1	12	18	39	46	19	30	46	87	62	1	11	23	32	8	50	42	23	69	21
913	913	RM0002	RM0035	2	34	184605.5102	0.006554	0.006922	0.169655	0.024883	0.127706	0.133655	0.015603	0.084033613	3.31662479	0.647511743	242070.062	-659398.37	421268.24	-615045.158	1	12	18	39	46	19	30	46	87	62	1	11	23	32	8	50	43	80	82	83
914	914	RM0002	RM0036	2	35	183762.7052	0.064309	0.020697	0.275002	0.083479	0.258346	0.2535	-0.10158	0.096638655	2.915475947	0.587041588	242070.062	-659398.37	421477.33	-619626.973	1	12	18	39	46	19	30	46	87	62	1	11	23	32	8	50	43	80	82	83
915	915	RM0002	RM0037	2	36	180397.7586	0.097041	0.04509	0.27946	0.164974	0.326581	0.302367	-0.10158	0.096638655	2.915475947	0.568011189	242070.062	-659398.37	417291.242	-616492.783	1	12	18	39	46	19	30	46	87	62	1	11	23	32	8	50	43	80	82	83
916	916	RM0002	RM0038	2	37	241573.7979	0.087231	0.031855	0.234117	0.096602	0.31198	0.323416	-0.10158	0.096638655	2.915475947	0.578006867	242070.062	-659398.37	471343.723	-583296.542	1	12	18	39	46	19	30	46	87	62	1	11	23	32	8	50	42	23	69	21
917	917	RM0002	RM0039	2	38	185277.4712	-0.049394	-0.02019	-0.024877	-0.047322	0.131824	0.094816	-0.007834	0.088235294	3.240370349	0.668336682	242070.062	-659398.37	405222.649	-571597.603	1	12	18	39	46	19	30	46	87	62	1	11	3	32	8	50	41	80	27	6
918	918	RM0002	RM0040	2	39	449580.1811	-0.041691	-0.038662	-0.081966	-0.100098	-0.057242	-0.091911	0.085912	0.079831933	3.535533906	0.7176846	242070.062	-659398.37	375983.389	-230225.258	1	12	18	39	46	19	30	46	87	62	5	3	10	20	35	42	62	42	83	42
919	919	RM0002	RM0041	2	40	450498.424	0.090191	0.031042	0.283509	0.099517	0.332407	0.310875	-0.125016	0.100840336	2.828427125	0.56708063	242070.062	-659398.37	388084.286	-233219.21	1	12	18	39	46	19	30	46	87	62	5	3	10	20	35	42	62	42	19	39
920	920	RM0002	RM0042	2	41	452397.7544	-0.098492	-0.04771	-0.162636	-0.131612	-0.061542	-0.120538	0.109349	0.079831933	3.605551275	0.737368227	242070.062	-659398.37	368191.582	-224936.53	1	12	18	39	46	19	30	46	87	62	5	3	10	20	35	42	56	42	83	10
921	921	RM0002	RM0043	2	42	439511.7239	0.123947	0.044344	0.243003	0.133238	0.233895	0.2189	-0.10158	0.092436975	2.915475947	0.58154942	242070.062	-659398.37	373679.128	-240054.109	1	12	18	39	46	19	30	46	87	62	5	3	10	20	35	42	62	42	19	89
922	922	RM0002	RM0044	2	43	438688.2514	0.099043	0.028985	0.158983	0.077143	0.188551	0.166744	-0.03127	0.092436975	3.16227766	0.612149626	242070.062	-659398.37	380854.962	-243241.989	1	12	18	39	46	19	30	46	87	62	5	3	10	20	35	42	33	42	19	89
923	923	RM0002	RM0045	2	44	456693.9692	0.039234	0.012852	0.145617	0.043868	0.202771	0.183352	-0.078143	0.092436975	3	0.614642225	242070.062	-659398.37	380439.209	-224170.429	1	12	18	39	46	19	30	46	87	62	5	3	10	20	35	42	62	42	83	42
924	924	RM0002	RM0046	2	45	426393.9736	-0.015662	-0.022517	-0.033887	-0.060996	0.014941	-0.033479	0.039039	0.084033613	3.391164992	0.689712349	242070.062	-659398.37	377869.192	-255207.305	1	12	18	39	46	19	30	46	87	62	5	3	10	20	35	42	33	42	20	89
925	925	RM0002	RM0047	2	46	454880.0087	0.076932	0.031358	0.265144	0.101365	0.287208	0.264332	-0.148453	0.100840336	2.738612788	0.569857012	242070.062	-659398.37	392007.655	-229939.943	1	12	18	39	46	19	30	46	87	62	5	3	10	20	35	42	62	42	19	39
926	926	RM0002	RM0048	2	47	446431.9906	0.052147	-0.00815	0.084636	-0.021277	-0.098897	-0.101199	0.062476	0.075630252	3.464101615	0.690067867	242070.062	-659398.37	385527.129	-236643.604	1	12	18	39	46	19	30	46	87	62	5	3	10	20	35	42	62	42	19	39
927	927	RM0002	RM0049	2	48	449014.0161	0.126442	0.026958	0.252126	0.075266	0.079116	0.04953	-0.078143	0.088235294	3	0.611040949	242070.062	-659398.37	383660.928	-233293.203	1	12	18	39	46	19	30	46	87	62	5	3	10	20	35	42	62	42	19	39
928	928	RM0002	RM0050	2	49	446248.0654	0.044665	0.000217	0.139518	0.000664	0.141951	0.140616	-0.10158	0.092436975	2.915475947	0.620423038	242070.062	-659398.37	366190.056	-230759.171	1	12	18	39	46	19	30	46	87	62	5	3	10	20	35	42	56	42	83	10
929	929	RM0002	RM0051	2	50	414348.7616	0.030749	0.043223	0.1522	0.138872	0.33753	0.302597	-0.125016	0.105042017	2.828427125	0.57350055	242070.062	-659398.37	407522.936	-279516.49	1	12	18	39	46	19	30	46	87	62	5	17	10	33	35	52	2	76	72	14
930	930	RM0002	RM0052	2	51	423837.2412	0.013649	0.001288	0.094077	0.003045	0.187464	0.162166	-0.054707	0.088235294	3.082207001	0.633945685	242070.062	-659398.37	384857.54	-260337.293	1	12	18	39	46	19	30	46	87	62	5	3	10	33	35	42	33	76	20	89
931	931	RM0002	RM0053	2	52	410314.2556	0.053814	0.006635	0.186677	0.021167	0.27976	0.237366	-0.10158	0.096638655	2.915475947	0.599285986	242070.062	-659398.37	408117.498	-284183.715	1	12	18	39	46	19	30	46	87	62	5	17	10	33	35	52	2	76	72	14
932	932	RM0002	RM0054	2	53	456385.9109	-0.058616	-0.032983	-0.083678	-0.100045	0.036232	0.045762	0.015603	0.079831933	3.31662479	0.695785099	242070.062	-659398.37	386422.49	-226442.857	1	12	18	39	46	19	30	46	87	62	5	3	10	20	35	42	62	42	19	42
933	933	RM0002	RM0055	2	54	432154.2957	0.03777	0.051475	0.206292	0.161292	0.317823	0.284667	-0.078143	0.096638655	3	0.583412953	242070.062	-659398.37	391592.758	-253935.303	1	12	18	39	46	19	30	46	87	62	5	3	10	33	35	42	33	76	19	89
934	934	RM0002	RM0056	2	55	412265.9759	-0.001058	-0.010116	0.009196	-0.028557	0.116768	0.101582	-0.03127	0.084033613	3.16227766	0.658024468	242070.062	-659398.37	400435.351	-278762.494	1	12	18	39	46	19	30	46	87	62	5	3	10	33	35	52	2	76	72	14
935	935	RM0002	RM0057	2	56	445530.0157	-0.111335	-0.067242	-0.194122	-0.139968	-0.250114	-0.266989	0.273404	0.06302521	4.062019202	0.798722849	242070.062	-659398.37	389915.301	-239114.204	1	12	18	39	46	19	30	46	87	62	5	3	10	20	35	42	62	42	19	39
936	936	RM0002	RM0058	2	57	442695.2438	0.03121	0.001995	0.123867	0.005846	0.116891	0.123105	-0.007834	0.084033613	3.240370349	0.646646043	242070.062	-659398.37	384547.536	-240257.286	1	12	18	39	46	19	30	46	87	62	5	3	10	20	35	42	62	42	19	39
937	937	RM0002	RM0059	2	58	458794.6237	-0.068646	-0.025148	-0.091708	-0.090616	0.100139	0.115774	0.039039	0.079831933	3.391164992	0.692555046	242070.062	-659398.37	385611.34	-223636.499	1	12	18	39	46	19	30	46	87	62	5	3	10	20	35	42	62	42	83	42
938	938	RM0002	RM0060	2	59	447151.0759	0.005205	-0.000642	0.003128	-0.001771	-0.000144	0.028564	0.109349	0.071428571	3.605551275	0.696401505	242070.062	-659398.37	390110.732	-237464.673	1	12	18	39	46	19	30	46	87	62	5	3	10	20	35	42	62	42	19	39
939	939	RM0002	RM0061	2	60	447169.4407	0.02299	-0.009698	-0.009157	-0.023054	-0.013777	0.009147	0.132785	0.071428571	3.674234614	0.703262682	242070.062	-659398.37	390096.062	-237440.064	1	12	18	39	46	19	30	46	87	62	5	3	10	20	35	42	62	42	19	39
940	940	RM0002	RM0062	2	61	463496.0264	-0.121977	-0.054659	-0.159108	-0.138924	-0.178587	-0.142978	0.226531	0.067226891	3.937003937	0.775914017	242070.062	-659398.37	388962.326	-219794.879	1	12	18	39	46	19	30	46	87	62	5	3	10	20	35	42	62	42	83	42
941	941	RM0002	RM0063	2	62	433454.4527	-0.047485	-0.011557	-0.038781	-0.034256	0.014031	0.009949	0.085912	0.079831933	3.535533906	0.698575032	242070.062	-659398.37	381865.835	-249105.908	1	12	18	39	46	19	30	46	87	62	5	3	10	20	35	42	33	42	19	89
942	942	RM0002	RM0064	2	63	453534.25	0.094273	0.022458	0.13663	0.056237	0.040023	0.016621	0.039039	0.084033613	3.391164992	0.649450093	242070.062	-659398.37	390280.501	-230764.515	1	12	18	39	46	19	30	46	87	62	5	3	10	20	35	42	62	42	19	39
943	943	RM0002	RM0065	2	64	362062.4871	0.026146	0.008925	0.06504	0.024979	0.138277	0.154366	-0.054707	0.079831933	3.082207001	0.640849579	242070.062	-659398.37	401079.226	-334121.057	1	12	18	39	46	19	30	46	87	62	5	17	14	11	45	52	2	44	62	27
944	944	RM0002	RM0066	2	65	437210.176	-0.026157	-0.047998	-0.114685	-0.115844	-0.193401	-0.206607	0.109349	0.067226891	3.605551275	0.746277072	242070.062	-659398.37	381715.207	-245089.341	1	12	18	39	46	19	30	46	87	62	5	3	10	20	35	42	33	42	19	89
945	945	RM0002	RM0067	2	66	449501.1855	-0.068234	-0.050213	-0.152291	-0.125546	-0.175125	-0.186798	0.132785	0.071428571	3.674234614	0.752566584	242070.062	-659398.37	388179.721	-234306.282	1	12	18	39	46	19	30	46	87	62	5	3	10	20	35	42	62	42	19	39
946	946	RM0002	RM0068	2	67	442722.9896	0.070425	0.008882	0.118366	0.019271	0.147572	0.165224	-0.03127	0.084033613	3.16227766	0.633096242	242070.062	-659398.37	389643.143	-241994.691	1	12	18	39	46	19	30	46	87	62	5	3	10	20	35	42	33	42	19	39
947	947	RM0002	RM0069	2	68	453351.6895	-0.084866	-0.045464	-0.121741	-0.119086	-0.079916	-0.107843	0.109349	0.075630252	3.605551275	0.735845356	242070.062	-659398.37	390620.003	-231075.28	1	12	18	39	46	19	30	46	87	62	5	3	10	20	35	42	62	42	19	39
948	948	RM0002	RM0070	2	69	324955.6237	0.098607	0.074073	0.299978	0.232823	0.289021	0.334245	-0.10158	0.096638655	2.915475947	0.558039619	242070.062	-659398.37	488806.121	-447933.303	1	12	18	39	46	19	30	46	87	62	5	1	15	30	25	40	39	35	52	73
949	949	RM0002	RM0071	2	70	309708.0674	0.075146	0.025683	0.219147	0.070501	0.146249	0.176227	-0.007834	0.084033613	3.240370349	0.624294601	242070.062	-659398.37	392908.633	-388904.724	1	12	18	39	46	19	30	46	87	62	5	1	15	24	11	59	32	32	4	72
950	950	RM0002	RM0072	2	71	330636.8141	0.029697	0.006342	0.178056	0.022286	0.285762	0.257212	-0.078143	0.092436975	3	0.608347819	242070.062	-659398.37	387473.96	-362449.874	1	12	18	39	46	19	30	46	87	62	5	1	14	24	45	59	32	73	4	100
951	951	RM0002	RM0074	2	72	318601.221	0.012593	-0.00365	0.059216	-0.010621	0.067853	0.042947	0.039039	0.079831933	3.391164992	0.671721411	242070.062	-659398.37	413836.422	-391064.519	1	12	18	39	46	19	30	46	87	62	5	1	15	24	11	59	32	32	16	24
952	952	RM0002	RM0077	2	73	309708.0674	0.152961	0.050933	0.386514	0.153526	0.400751	0.358281	-0.171889	0.105042017	2.645751311	0.530128998	242070.062	-659398.37	392908.633	-388904.724	1	12	18	39	46	19	30	46	87	62	5	1	15	24	11	59	32	32	4	72
953	953	RM0002	RM0079	2	74	318601.221	0.071721	0.053409	0.242791	0.183289	0.387202	0.358631	-0.171889	0.100840336	2.645751311	0.548633074	242070.062	-659398.37	413836.422	-391064.519	1	12	18	39	46	19	30	46	87	62	5	1	15	24	11	59	32	32	16	24
954	954	RM0002	RM0080	2	75	359394.3737	0.004353	0.027131	0.040717	0.063428	0.284728	0.230852	-0.054707	0.096638655	3.082207001	0.615202804	242070.062	-659398.37	391139.098	-332377.364	1	12	18	39	46	19	30	46	87	62	5	17	14	11	45	52	2	44	62	27
955	955	RM0002	RM0081	2	76	309732.5676	0.00472	-0.014267	0.104142	-0.044017	0.187558	0.145655	-0.03127	0.088235294	3.16227766	0.644684423	242070.062	-659398.37	392971.872	-388911.943	1	12	18	39	46	19	30	46	87	62	5	1	15	24	11	59	32	32	4	72
956	956	RM0002	RM0082	2	77	332955.5492	0.092568	0.072809	0.342897	0.174184	0.412438	0.411998	-0.125016	0.105042017	2.828427125	0.539804481	242070.062	-659398.37	402450.582	-367615.083	1	12	18	39	46	19	30	46	87	62	5	1	14	24	45	59	32	73	4	97
957	957	RM0002	RM0084	2	78	322916.3981	0.113452	0.063131	0.300637	0.204131	0.302901	0.278934	-0.125016	0.096638655	2.828427125	0.557913859	242070.062	-659398.37	479761.149	-440816.698	1	12	18	39	46	19	30	46	87	62	5	1	15	30	25	40	39	35	52	73
958	958	RM0002	RM0085	2	79	314813.1679	0.074094	0.064943	0.289977	0.234077	0.316297	0.318903	-0.125016	0.100840336	2.828427125	0.554615175	242070.062	-659398.37	468494.443	-440676.331	1	12	18	39	46	19	30	46	87	62	5	1	15	30	25	40	39	35	52	73
959	959	RM0002	RM0086	2	80	319650.7595	0.085739	0.027055	0.225695	0.079867	0.137461	0.168248	-0.007834	0.084033613	3.240370349	0.622757302	242070.062	-659398.37	449922.108	-416552.462	1	12	18	39	46	19	30	46	87	62	5	1	15	24	25	40	39	8	24	16
960	960	RM0002	RM0087	2	81	309526.7324	-0.036379	0.031693	0.064337	0.107417	0.199959	0.214938	0.015603	0.092436975	3.31662479	0.634663074	242070.062	-659398.37	394278.96	-389881.674	1	12	18	39	46	19	30	46	87	62	5	1	15	24	11	59	32	32	4	72
961	961	RM0002	RM0088	2	82	341656.8987	0.118369	0.045268	0.36016	0.159951	0.329079	0.336654	-0.125016	0.100840336	2.828427125	0.55224036	242070.062	-659398.37	382914.467	-348123.106	1	12	18	39	46	19	30	46	87	62	5	17	14	24	45	59	32	44	62	27
962	962	RM0002	RM0089	2	83	349321.5321	0.01866	-0.003748	0.069774	-0.011196	0.091836	0.08872	-0.007834	0.084033613	3.240370349	0.65611944	242070.062	-659398.37	396462.31	-346047.821	1	12	18	39	46	19	30	46	87	62	5	17	14	11	45	59	32	44	62	27
963	963	RM0002	RM0092	2	84	338995.9915	0.049924	-0.006844	0.143069	-0.022173	0.113767	0.085222	-0.03127	0.084033613	3.16227766	0.644911097	242070.062	-659398.37	477922.458	-415899.028	1	12	18	39	46	19	30	46	87	62	5	1	15	30	25	40	39	35	52	43
964	964	RM0002	RM0094	2	85	288846.1146	0.045692	0.007641	0.270244	0.02575	0.275702	0.223242	-0.134651	0.092436975	3.082207001	0.600846006	242070.062	-659398.37	403439.405	-419832.068	1	12	18	39	46	19	30	46	87	62	5	1	15	24	11	59	32	8	16	58
965	965	RM0002	RM0095	2	86	288358.7033	0.038056	-0.013923	0.044309	-0.039415	0.011337	-0.000826	-0.007834	0.084033613	3.240370349	0.667492706	242070.062	-659398.37	401831.97	-419342.388	1	12	18	39	46	19	30	46	87	62	5	1	15	24	11	59	32	8	16	58
966	966	RM0002	RM0096	2	87	350289.5396	0.045395	-0.014806	0.062073	-0.030967	0.025799	0.0146	0.039039	0.079831933	3.391164992	0.674557333	242070.062	-659398.37	395983.559	-344734.427	1	12	18	39	46	19	30	46	87	62	5	17	14	11	45	59	32	44	62	27
967	967	RM0002	RM0097	2	88	338588.6504	0.069002	0.006537	0.181748	0.01921	0.264405	0.219441	-0.10158	0.096638655	2.915475947	0.599727782	242070.062	-659398.37	480893.296	-419386.418	1	12	18	39	46	19	30	46	87	62	5	1	15	30	25	40	39	35	52	43
968	968	RM0002	RM0098	2	89	279598.641	-0.026769	-0.02026	0.001409	-0.069184	0.087042	0.043381	-0.03127	0.088235294	3.16227766	0.666871641	242070.062	-659398.37	394732.32	-425155.686	1	12	18	39	46	19	30	46	87	62	5	1	15	24	11	59	32	8	16	58
969	969	RM0002	RM0099	2	90	324453.4721	0.124611	0.041882	0.2892	0.099298	0.243173	0.289643	-0.078143	0.092436975	3	0.581600628	242070.062	-659398.37	387106.984	-369166.83	1	12	18	39	46	19	30	46	87	62	5	1	14	24	45	59	32	73	4	100
970	970	RM0002	RM0101	2	91	337162.9038	0.014134	0.002683	0.129981	0.008652	0.138338	0.172921	0.015603	0.084033613	3.31662479	0.648127609	242070.062	-659398.37	399051.096	-361009.733	1	12	18	39	46	19	30	46	87	62	5	1	14	24	45	59	32	73	4	97
971	971	RM0002	RM0103	2	92	361529.5871	0.016483	0.006735	0.107503	0.026111	0.288615	0.265204	-0.10158	0.096638655	2.915475947	0.605650766	242070.062	-659398.37	393461.613	-331093.267	1	12	18	39	46	19	30	46	87	62	5	17	14	11	45	52	2	44	62	27
972	972	RM0002	RM0104	2	93	328640.2992	0.116685	0.03937	0.397095	0.141384	0.404244	0.348878	-0.171889	0.105042017	2.645751311	0.536363453	242070.062	-659398.37	384610.466	-363279.003	1	12	18	39	46	19	30	46	87	62	5	1	14	24	45	59	32	73	4	100
973	973	RM0002	RM0106	2	94	321606.1882	-0.014337	-0.023525	-0.007721	-0.053703	0.159624	0.132798	-0.007834	0.079831933	3.240370349	0.667474918	242070.062	-659398.37	439609.176	-405609.405	1	12	18	39	46	19	30	46	87	62	5	1	15	24	11	40	39	8	24	35
974	974	RM0002	RM0108	2	95	315002.3843	0.100001	0.032294	0.331932	0.127956	0.408299	0.436756	-0.171889	0.100840336	2.645751311	0.542377353	242070.062	-659398.37	436824.3	-411815.477	1	12	18	39	46	19	30	46	87	62	5	1	15	24	11	40	39	8	24	35
975	975	RM0002	RM0109	2	96	314153.8444	-0.103605	-0.051917	-0.115071	-0.165744	-0.124761	-0.120813	0.109349	0.071428571	3.605551275	0.747851188	242070.062	-659398.37	423527.805	-402950.08	1	12	18	39	46	19	30	46	87	62	5	1	15	24	11	59	32	8	16	35
976	976	RM0002	RM0110	2	97	135747.9574	0.240617	0.152828	0.577621	0.483114	0.573516	0.554559	-0.265635	0.117647059	2.236067977	0.425472436	242070.062	-659398.37	362818.839	-597372.24	1	12	18	39	46	19	30	46	87	62	1	11	3	32	8	50	41	80	78	91
977	977	RM0002	RM0111	2	98	111464.864	-0.045581	-0.041339	-0.067284	-0.128196	-0.016311	-0.039786	0.015603	0.075630252	3.31662479	0.706796415	242070.062	-659398.37	326248.089	-586333.497	1	12	18	39	46	19	30	46	87	62	1	11	3	8	29	28	41	80	78	91
978	978	RM0002	RM0112	2	99	118876.2501	-0.132545	-0.059771	-0.206086	-0.131018	-0.139472	-0.171775	0.179658	0.067226891	3.807886553	0.772298642	242070.062	-659398.37	329855.242	-579240.245	1	12	18	39	46	19	30	46	87	62	1	11	3	8	29	28	41	80	78	91
979	979	RM0002	RM0115	2	100	200094.6928	-0.008935	0.001178	0.071621	0.004931	0.25618	0.174376	-0.078143	0.092436975	3	0.626272723	242070.062	-659398.37	363870.445	-500645.251	1	12	18	39	46	19	30	46	87	62	1	11	22	8	29	28	45	63	56	32
980	980	RM0002	RM0116	2	101	173234.4441	-0.031906	-0.026156	-0.099236	-0.075632	0.025222	-0.043816	0.015603	0.079831933	3.31662479	0.696121484	242070.062	-659398.37	357641.514	-530350.27	1	12	18	39	46	19	30	46	87	62	1	11	3	8	29	28	45	63	23	91
981	981	RM0002	RM0119	2	102	146726.5067	0.205854	0.084051	0.514515	0.272899	0.382185	0.409669	-0.195326	0.105042017	2.549509757	0.497921399	242070.062	-659398.37	359069.895	-570856.251	1	12	18	39	46	19	30	46	87	62	1	11	3	8	29	28	41	80	78	91
982	982	RM0002	RM0120	2	103	176858.2538	-0.064341	-0.034768	-0.151569	-0.093798	-0.05358	-0.122118	0.109349	0.071428571	3.605551275	0.734520251	242070.062	-659398.37	365753.579	-532981.482	1	12	18	39	46	19	30	46	87	62	1	11	3	8	29	28	45	63	23	91
983	983	RM0002	RM0123	2	104	187346.6801	0.130482	0.103878	0.355031	0.298545	0.424959	0.432787	-0.171889	0.100840336	2.645751311	0.514776373	242070.062	-659398.37	402675.79	-562938.126	1	12	18	39	46	19	30	46	87	62	1	11	3	32	8	50	41	80	27	6
984	984	RM0002	RM0125	2	105	187346.6801	-0.002986	-0.000455	0.07419	-0.001598	0.262666	0.201316	-0.03127	0.096638655	3.16227766	0.629236047	242070.062	-659398.37	402675.79	-562938.126	1	12	18	39	46	19	30	46	87	62	1	11	3	32	8	50	41	80	27	6
985	985	RM0002	RM0126	2	106	189637.3979	0.168743	0.04613	0.444267	0.144336	0.500385	0.454364	-0.218762	0.113445378	2.449489743	0.501299671	242070.062	-659398.37	403722.719	-560248.175	1	12	18	39	46	19	30	46	87	62	1	11	3	32	8	50	41	80	27	6
986	986	RM0002	RM0127	2	107	451012.6841	-0.103996	-0.055537	-0.157163	-0.152251	-0.201352	-0.204029	0.156222	0.067226891	3.741657387	0.768440843	242070.062	-659398.37	390580.628	-233538.002	1	12	18	39	46	19	30	46	87	62	5	3	10	20	35	42	62	42	19	39
987	987	RM0002	RM0128	2	108	452667.7334	0.06289	0.02805	0.139565	0.083346	0.146627	0.12671	-0.054707	0.088235294	3.082207001	0.620341553	242070.062	-659398.37	391403.192	-232072.156	1	12	18	39	46	19	30	46	87	62	5	3	10	20	35	42	62	42	19	39
988	988	RM0002	RM0129	2	109	464927.6781	0.051368	0.013939	0.092151	0.040871	0.02827	-0.000738	0.015603	0.084033613	3.31662479	0.65667232	242070.062	-659398.37	384731.842	-216899.373	1	12	18	39	46	19	30	46	87	62	5	3	10	20	35	42	62	42	83	42
989	989	RM0002	RM0130	2	110	409497.4405	0.071941	0.057408	0.206892	0.170129	0.205965	0.253198	-0.054707	0.088235294	3.082207001	0.595809417	242070.062	-659398.37	410541.775	-286161.936	1	12	18	39	46	19	30	46	87	62	5	17	10	33	35	52	2	76	72	14
990	990	RM0002	RM0131	2	111	457743.3052	-0.084939	-0.043368	-0.159418	-0.131847	0.017696	-0.055709	0.062476	0.075630252	3.464101615	0.723532668	242070.062	-659398.37	347811.543	-214035.964	1	12	18	39	46	19	30	46	87	62	5	3	7	23	31	39	56	1	83	10
991	991	RM0002	RM0134	2	112	434561.0512	-0.048929	0.007026	-0.019301	0.020594	0.140481	0.132988	0.039039	0.084033613	3.391164992	0.667762304	242070.062	-659398.37	409065.105	-258205.196	1	12	18	39	46	19	30	46	87	62	5	3	10	33	35	42	33	76	72	76
992	992	RM0002	RM0135	2	113	457705.2998	-0.066689	-0.039827	-0.115266	-0.110364	-0.017083	-0.012306	0.039039	0.079831933	3.391164992	0.709634881	242070.062	-659398.37	373443.863	-220952.175	1	12	18	39	46	19	30	46	87	62	5	3	10	20	35	42	56	42	83	42
993	993	RM0002	RM0136	2	114	462784.3113	0.104352	0.029539	0.222197	0.081214	0.12188	0.153924	-0.03127	0.092436975	3.16227766	0.611679408	242070.062	-659398.37	382573.389	-218458.313	1	12	18	39	46	19	30	46	87	62	5	3	10	20	35	42	62	42	83	42
994	994	RM0002	RM0137	2	115	443899.9226	0.085005	0.013126	0.16912	0.028296	0.120329	0.171819	-0.03127	0.084033613	3.16227766	0.628432664	242070.062	-659398.37	367101.665	-233470.865	1	12	18	39	46	19	30	46	87	62	5	3	10	20	35	42	56	42	83	10
995	995	RM0002	RM0138	2	116	440355.65	-0.04888	-0.008323	-0.040035	-0.024565	0.025326	0.034366	0.085912	0.075630252	3.535533906	0.699035019	242070.062	-659398.37	387240.425	-243659.673	1	12	18	39	46	19	30	46	87	62	5	3	10	20	35	42	33	42	19	89
996	996	RM0002	RM0139	2	117	441349.8014	-0.019695	-0.015452	0.056039	-0.040564	0.054741	0.020449	0.015603	0.084033613	3.31662479	0.674072139	242070.062	-659398.37	394863.198	-245340.518	1	12	18	39	46	19	30	46	87	62	5	3	10	20	35	42	33	42	19	39
1024	1024	RM0002	RM0207	2	145	576309.4013	-0.01647	-0.02791	-0.058512	-0.076211	0.048559	0.005384	0.062476	0.075630252	3.464101615	0.699502858	242070.062	-659398.37	325058.037	-89095.361	1	12	18	39	46	19	30	46	87	62	3	18	24	34	24	48	1	78	8	8
1033	1033	RM0002	RM0218	2	154	516264.4843	-0.031242	-0.01561	0.044609	-0.047883	0.107865	0.07413	-0.007834	0.088235294	3.240370349	0.66405439	242070.062	-659398.37	312720.525	-147990.969	1	12	18	39	46	19	30	46	87	62	5	2	24	1	24	60	53	11	68	48
1035	1035	RM0002	RM0222	2	156	539514.2647	-0.073784	-0.028706	-0.126747	-0.073123	-0.109454	-0.096392	0.179658	0.067226891	3.807886553	0.747442827	242070.062	-659398.37	270081.477	-120611.768	1	12	18	39	46	19	30	46	87	62	3	18	24	34	24	48	20	78	8	8
1036	1036	RM0002	RM0223	2	157	539514.2647	0.095916	0.027629	0.240772	0.085545	0.244253	0.256019	-0.10158	0.092436975	2.915475947	0.588111237	242070.062	-659398.37	270081.477	-120611.768	1	12	18	39	46	19	30	46	87	62	3	18	24	34	24	48	20	78	8	8
1060	1060	RM0002	RM0290	2	181	562411.179	-0.015589	-0.011565	0.084279	-0.047198	0.132875	0.128013	-0.03127	0.088235294	3.16227766	0.651549996	242070.062	-659398.37	275188.625	-97963.16	1	12	18	39	46	19	30	46	87	62	3	18	24	34	24	48	20	78	8	8
1131	1131	RM0002	RM0391	2	252	673304.1863	0.042973	-0.025174	0.04331	-0.053587	0.015314	-0.024843	0.015603	0.079831933	3.31662479	0.677689804	242070.062	-659398.37	89540.774	-3598.596	1	12	18	39	46	19	30	46	87	62	3	10	16	7	47	5	15	6	26	4
1149	1149	RM0002	RM0420	2	270	656395.3628	0.132195	0.01983	0.184719	0.037612	0.058078	0.096155	0.015603	0.079831933	3.31662479	0.638667361	242070.062	-659398.37	96449.708	-19359.633	1	12	18	39	46	19	30	46	87	62	3	10	2	35	47	5	61	6	75	51
1167	1167	RM0002	RM0439	2	288	105296.453	0.209349	0.090312	0.429814	0.243705	0.437518	0.385236	-0.218762	0.109243697	2.449489743	0.494182671	242070.062	-659398.37	138960.249	-638051.017	1	12	18	39	46	19	30	46	87	62	1	12	18	39	46	15	30	46	66	23
1168	1168	RM0002	RM0440	2	289	623919.6786	0.168939	0.080432	0.400669	0.253846	0.314601	0.322079	-0.148453	0.100840336	2.738612788	0.529994871	242070.062	-659398.37	283853.074	-36879.338	1	12	18	39	46	19	30	46	87	62	3	18	25	34	10	43	11	22	71	84
1169	1169	RM0002	RM0441	2	290	623919.6786	-0.049614	-0.014737	-0.02234	-0.051254	0.148482	0.102771	0.015603	0.088235294	3.31662479	0.670297389	242070.062	-659398.37	283853.074	-36879.338	1	12	18	39	46	19	30	46	87	62	3	18	25	34	10	43	11	22	71	84
1170	1170	RM0002	RM0442	2	291	586678.9079	-0.003231	-0.031233	-0.020254	-0.082433	0.108888	0.052316	0.015603	0.079831933	3.31662479	0.68058772	242070.062	-659398.37	314474.998	-77204.531	1	12	18	39	46	19	30	46	87	62	3	18	24	34	24	48	1	78	8	8
1171	1171	RM0002	RM0443	2	292	642342.7957	0.099092	0.02704	0.124708	0.073201	0.011652	0.022404	0.015603	0.079831933	3.31662479	0.648279736	242070.062	-659398.37	259177.503	-17283.425	1	12	18	39	46	19	30	46	87	62	3	18	25	34	10	43	28	22	55	41
1172	1172	RM0002	RM0444	2	293	490280.8321	0.032649	-0.009739	0.027387	-0.023591	-0.064246	-0.034941	0.062476	0.079831933	3.464101615	0.687527682	242070.062	-659398.37	-207698.966	-464249.412	1	12	18	39	46	19	30	46	87	62	8	8	6	21	36	4	46	72	45	93
1173	1173	RM0002	RM0445	2	294	488719.6801	0.0463	0.006914	0.124764	0.01832	-9.2e-05	0.082435	0.062476	0.079831933	3.464101615	0.665979606	242070.062	-659398.37	-205391.244	-462865.153	1	12	18	39	46	19	30	46	87	62	8	8	6	21	36	4	46	72	45	93
1174	1174	RM0002	RM0446	2	295	488914.5497	0.081772	0.016272	0.202195	0.042894	0.068787	0.156837	-0.007834	0.084033613	3.240370349	0.632734844	242070.062	-659398.37	-205966.749	-463693.355	1	12	18	39	46	19	30	46	87	62	8	8	6	21	36	4	46	72	45	93
1175	1175	RM0002	RM0450	2	296	53139.29534	0.006233	-0.011763	-0.040039	-0.030181	-0.007539	-0.014261	0.085912	0.075630252	3.535533906	0.697981358	242070.062	-659398.37	279732.702	-696885.838	1	12	18	39	46	19	30	46	87	62	1	12	18	39	46	19	22	46	87	17
1176	1176	RM0002	RM0452	2	297	19926.29153	0.201863	0.164445	0.448089	0.453436	0.337393	0.386152	-0.171889	0.105042017	2.645751311	0.485689496	242070.062	-659398.37	227842.97	-645446.777	1	12	18	39	46	19	30	46	87	62	1	12	18	39	46	15	30	46	66	47
1177	1177	RM0002	RM0453	2	298	23058.36987	0.04139	0.046192	0.088939	0.139492	0.267231	0.20881	-0.078143	0.092436975	3	0.60152497	242070.062	-659398.37	246351.757	-682055.72	1	12	18	39	46	19	30	46	87	62	1	12	18	39	46	19	22	46	87	62
1178	1178	RM0002	RM0454	2	299	466.1269471	0.121525	0.041742	0.390255	0.154854	0.3214	0.353306	-0.148453	0.100840336	2.738612788	0.546404397	242070.062	-659398.37	242422.853	-659703.022	1	12	18	39	46	19	30	46	87	62	1	12	18	39	46	19	30	46	87	62
1179	1179	RM0002	RM0457	2	300	179152.135	0.160524	0.062274	0.406676	0.190662	0.456353	0.422399	-0.195326	0.105042017	2.549509757	0.513471548	242070.062	-659398.37	378430.597	-775593.43	1	12	18	39	46	19	30	46	87	62	1	12	4	19	43	20	17	36	73	56
1180	1180	RM0002	RM0458	2	301	29840.39292	0.103842	0.071833	0.335122	0.254768	0.46118	0.440649	-0.195326	0.109243697	2.549509757	0.513551868	242070.062	-659398.37	226513.926	-633933.577	1	12	18	39	46	19	30	46	87	62	1	12	18	39	46	15	30	46	66	47
1181	1181	RM0002	RM0461	2	302	217075.6979	0.062963	0.010403	0.187351	0.034502	0.338664	0.334724	-0.125016	0.096638655	2.828427125	0.584698171	242070.062	-659398.37	452978.4	-710774.742	1	12	18	39	46	19	30	46	87	62	1	12	29	12	43	20	43	29	18	83
1182	1182	RM0002	RM0463	2	303	231444.6418	0.239443	0.157868	0.586228	0.514374	0.586664	0.528046	-0.289072	0.121848739	2.121320344	0.414834568	242070.062	-659398.37	432281.39	-791255.387	1	12	18	39	46	19	30	46	87	62	1	12	29	19	43	20	17	20	18	56
1183	1183	RM0002	RM0464	2	304	170237.5219	-0.003378	-0.00089	0.187598	-0.003609	0.218028	0.223719	-0.03127	0.096638655	3.16227766	0.624225656	242070.062	-659398.37	392870.874	-580405.149	1	12	18	39	46	19	30	46	87	62	1	11	3	32	8	50	41	80	27	6
1184	1184	RM0002	RM0473	2	305	173203.0833	0.007774	0.004824	0.035081	0.0142	0.077985	0.078697	0.015603	0.079831933	3.31662479	0.664519962	242070.062	-659398.37	406760.68	-605767.144	1	12	18	39	46	19	30	46	87	62	1	11	23	32	8	50	41	80	82	83
1185	1185	RM0002	RM0474	2	306	184497.4945	0.249738	0.125523	0.564026	0.376845	0.497087	0.480085	-0.242199	0.113445378	2.34520788	0.452162127	242070.062	-659398.37	423791.385	-691283.888	1	12	18	39	46	19	30	46	87	62	1	12	29	12	43	20	43	29	18	83
1186	1186	RM0002	RM0475	2	307	218404.7254	0.16253	0.056354	0.362093	0.16508	0.396563	0.388978	-0.148453	0.100840336	2.738612788	0.534993043	242070.062	-659398.37	437339.636	-757226.881	1	12	18	39	46	19	30	46	87	62	1	12	29	12	43	20	17	20	18	56
1187	1187	RM0002	RM0477	2	308	187321.5094	0.103891	0.0679	0.256466	0.169145	0.308408	0.30872	-0.078143	0.100840336	3	0.566415924	242070.062	-659398.37	415688.151	-729726.935	1	12	18	39	46	19	30	46	87	62	1	12	29	12	43	20	17	20	18	56
1188	1188	RM0002	RM0478	2	309	17622.52008	0.274104	0.17276	0.653926	0.562492	0.606994	0.603468	-0.289072	0.121848739	2.121320344	0.396823134	242070.062	-659398.37	227865.154	-669827.838	1	12	18	39	46	19	30	46	87	62	1	12	18	39	46	19	30	46	87	62
1189	1189	RM0002	RM0479	2	310	52285.95703	0.143179	0.083455	0.432564	0.313938	0.424647	0.43666	-0.171889	0.105042017	2.645751311	0.507539828	242070.062	-659398.37	280824.062	-694497.498	1	12	18	39	46	19	30	46	87	62	1	12	18	39	46	19	22	46	87	17
1190	1190	RM0002	RM0481	2	311	186022.8835	0.225034	0.133431	0.603571	0.477127	0.602275	0.596258	-0.289072	0.121848739	2.121320344	0.417347327	242070.062	-659398.37	336554.889	-499157.518	1	12	18	39	46	19	30	46	87	62	1	11	22	8	29	28	45	63	56	32
1191	1191	RM0002	RM0482	2	312	180379.1902	0.063526	0.090651	0.242613	0.30702	0.318112	0.266136	-0.125016	0.096638655	2.828427125	0.555408783	242070.062	-659398.37	334415.081	-504449.831	1	12	18	39	46	19	30	46	87	62	1	11	22	8	29	28	45	63	56	32
1192	1192	RM0002	RM0483	2	313	180203.3134	0.003423	0.000522	0.152543	0.002331	0.306709	0.271697	-0.078143	0.096638655	3	0.609928543	242070.062	-659398.37	336267.094	-505774.956	1	12	18	39	46	19	30	46	87	62	1	11	22	8	29	28	45	63	56	32
1193	1193	RM0002	RM0484	2	314	185050.4971	0.030455	0.025542	0.231268	0.111033	0.402525	0.377976	-0.125016	0.105042017	2.828427125	0.566459674	242070.062	-659398.37	337501.488	-500853.331	1	12	18	39	46	19	30	46	87	62	1	11	22	8	29	28	45	63	56	32
1194	1194	RM0002	RM0485	2	315	197733.8216	0.014721	0.006823	0.146812	0.026589	0.253535	0.23028	-0.10158	0.092436975	2.915475947	0.610329607	242070.062	-659398.37	361370.716	-501708.744	1	12	18	39	46	19	30	46	87	62	1	11	22	8	29	28	45	63	56	32
1195	1195	RM0002	RM0488	2	316	211983.4496	0.038968	0.034642	0.22411	0.121754	0.326243	0.350356	-0.054707	0.100840336	3.082207001	0.584536787	242070.062	-659398.37	368408.485	-489176.204	1	12	18	39	46	19	30	46	87	62	1	11	22	8	29	28	45	63	56	32
1196	1196	RM0002	RM0489	2	317	219639.6234	0.018346	-0.004663	0.141907	-0.014659	0.084086	0.052515	-0.054707	0.088235294	3.082207001	0.643645147	242070.062	-659398.37	404788.528	-511871.203	1	12	18	39	46	19	30	46	87	62	1	11	3	8	29	53	16	63	88	2
1197	1197	RM0002	RM0491	2	318	197733.8216	0.009539	0.064436	0.034299	0.161106	0.137394	0.131696	0.039039	0.084033613	3.391164992	0.640378838	242070.062	-659398.37	361370.716	-501708.744	1	12	18	39	46	19	30	46	87	62	1	11	22	8	29	28	45	63	56	32
1245	1245	RM0002	WG0001	2	366	683720.1765	0.080504	0.011764	0.092077	0.029633	0.064414	0.054415	0.015603	0.079831933	3.31662479	0.653117234	242070.062	-659398.37	72871.291	3055.444	1	12	18	39	46	19	30	46	87	62	3	10	16	7	47	21	15	6	26	79
1246	1246	RM0002	WG0002	2	367	710227.8641	0.014036	0.000961	0.02595	0.002968	0.109783	0.08455	-0.03127	0.084033613	3.16227766	0.652827419	242070.062	-659398.37	110532.134	38542.453	1	12	18	39	46	19	30	46	87	62	3	10	16	7	47	5	35	38	26	5
1251	1251	RM0002	WG0007	2	372	693982.7124	-0.041149	-0.032107	0.059844	-0.086662	0.014237	0.043719	0.015603	0.079831933	3.31662479	0.685931013	242070.062	-659398.37	116823.373	23188.82	1	12	18	39	46	19	30	46	87	62	3	10	16	7	47	5	35	6	26	85
1252	1252	RM0002	WG0008	2	373	693982.7124	-0.037553	-0.034034	0.03796	-0.080983	0.069815	0.036558	-0.007834	0.084033613	3.240370349	0.677143602	242070.062	-659398.37	116823.373	23188.82	1	12	18	39	46	19	30	46	87	62	3	10	16	7	47	5	35	6	26	85
1253	1253	RM0002	WG0009	2	374	691540.5125	-0.067276	-0.05283	-0.151368	-0.100324	-0.219179	-0.2313	0.132785	0.067226891	3.674234614	0.758727122	242070.062	-659398.37	103626.421	18142.506	1	12	18	39	46	19	30	46	87	62	3	10	16	7	47	5	35	6	26	4
1257	1257	RM0002	WG0013	2	378	695496.9224	0.018223	-0.008671	0.038861	-0.017152	0.054627	0.058358	0.062476	0.079831933	3.464101615	0.677092044	242070.062	-659398.37	88466.866	18924.582	1	12	18	39	46	19	30	46	87	62	3	10	16	7	47	21	15	6	26	4
1258	1258	RM0002	WG0014	2	379	695496.9224	0.015798	-0.025692	-0.026979	-0.051203	-0.124576	-0.134803	0.039039	0.075630252	3.391164992	0.704252696	242070.062	-659398.37	88466.866	18924.582	1	12	18	39	46	19	30	46	87	62	3	10	16	7	47	21	15	6	26	4
1260	1260	RM0002	WG0016	2	381	692536.5986	-0.018937	-0.027854	0.080843	-0.089679	0.117073	0.085518	-0.03127	0.084033613	3.16227766	0.663588225	242070.062	-659398.37	87492.631	15666.633	1	12	18	39	46	19	30	46	87	62	3	10	16	7	47	21	15	6	26	4
1264	1264	RM0002	WG0020	2	385	680260.3791	0.109077	0.031777	0.297532	0.086881	0.286545	0.23428	-0.125016	0.100840336	2.828427125	0.571191095	242070.062	-659398.37	120888.074	9981.275	1	12	18	39	46	19	30	46	87	62	3	10	2	35	47	5	35	6	26	85
1265	1265	RM0002	WG0021	2	386	680260.3791	-0.130735	-0.065028	-0.307032	-0.195654	-0.056749	-0.109087	0.132785	0.071428571	3.674234614	0.765256326	242070.062	-659398.37	120888.074	9981.275	1	12	18	39	46	19	30	46	87	62	3	10	2	35	47	5	35	6	26	85
1266	1266	RM0002	WG0022	2	387	693982.7124	-0.130148	-0.068615	-0.266598	-0.17175	-0.197174	-0.235845	0.156222	0.06302521	3.741657387	0.785349422	242070.062	-659398.37	116823.373	23188.82	1	12	18	39	46	19	30	46	87	62	3	10	16	7	47	5	35	6	26	85
1268	1268	RM0002	WG0024	2	389	692853.8177	0.005356	-0.005648	0.038313	-0.014653	0.159178	0.116703	-0.03127	0.092436975	3.16227766	0.644748778	242070.062	-659398.37	79900.652	14209.45	1	12	18	39	46	19	30	46	87	62	3	10	16	7	47	21	15	6	26	4
1271	1271	RM0002	WG0027	2	392	678937.1605	0.096772	0.016061	0.197182	0.041232	0.134439	0.182284	-0.03127	0.084033613	3.16227766	0.622976906	242070.062	-659398.37	177911.746	16500.571	1	12	18	39	46	19	30	46	87	62	3	9	5	29	33	58	69	49	14	44
1273	1273	RM0002	WG0029	2	394	701868.9944	-0.047412	-0.042259	-0.107291	-0.080967	-0.153755	-0.134467	0.156222	0.067226891	3.741657387	0.746550004	242070.062	-659398.37	173524.116	39115.437	1	12	18	39	46	19	30	46	87	62	3	9	5	29	33	58	68	49	14	44
1274	1274	RM0002	WG0030	2	395	557871.588	0.034684	0.002884	0.088394	0.008878	0.015116	0.065794	-0.03127	0.079831933	3.16227766	0.655298396	242070.062	-659398.37	310437.403	-105731.85	1	12	18	39	46	19	30	46	87	62	3	18	24	34	24	48	1	78	8	8
1275	1275	RM0002	WG0031	2	396	534394.2766	0.043393	0.006482	0.122677	0.021229	0.123661	0.108878	-0.054707	0.084033613	3.082207001	0.636169544	242070.062	-659398.37	250405.491	-125069.105	1	12	18	39	46	19	30	46	87	62	3	18	24	34	24	48	20	71	8	8
1276	1276	RM0002	WG0032	2	397	640584.4476	-0.007222	-0.024791	-0.027012	-0.068411	0.000661	-0.000659	0.062476	0.075630252	3.464101615	0.698454105	242070.062	-659398.37	229593.392	-18935.438	1	12	18	39	46	19	30	46	87	62	3	9	21	29	10	43	28	22	55	41
1277	1277	RM0002	WG0033	2	398	688164.1722	-0.001543	-0.032501	0.000725	-0.068042	-0.01634	0.007914	0.062476	0.075630252	3.464101615	0.697793241	242070.062	-659398.37	222359.571	28483.469	1	12	18	39	46	19	30	46	87	62	3	9	21	29	41	3	13	12	50	59
1281	1281	RM0002	WG0037	2	402	694810.8578	0.087892	0.003771	0.227661	0.011456	0.231808	0.15348	-0.125016	0.096638655	2.828427125	0.59686294	242070.062	-659398.37	182846.528	32883.871	1	12	18	39	46	19	30	46	87	62	3	9	5	29	33	58	68	49	14	44
1283	1283	RM0002	WG0039	2	404	708711.6105	-0.105709	-0.070323	-0.253775	-0.171255	-0.135285	-0.152091	0.109349	0.067226891	3.605551275	0.764282642	242070.062	-659398.37	175910.772	46218.449	1	12	18	39	46	19	30	46	87	62	3	9	5	29	33	58	68	49	14	44
1285	1285	RM0002	WG0041	2	406	655936.4663	-0.057026	-0.016174	-0.043624	-0.042057	0.056732	0.094306	0.132785	0.075630252	3.674234614	0.70520529	242070.062	-659398.37	237173.684	-3480.179	1	12	18	39	46	19	30	46	87	62	3	9	21	29	10	43	28	22	55	41
1286	1286	RM0002	WG0042	2	407	655936.4663	-0.067668	-0.039492	-0.107943	-0.112768	0.079764	0.074266	0.085912	0.075630252	3.535533906	0.710816708	242070.062	-659398.37	237173.684	-3480.179	1	12	18	39	46	19	30	46	87	62	3	9	21	29	10	43	28	22	55	41
1291	1291	RM0002	WG0047	2	412	693025.1229	-0.109525	-0.066787	-0.204564	-0.122387	-0.174046	-0.152809	0.203095	0.06302521	3.872983346	0.777648278	242070.062	-659398.37	213622.657	33042.65	1	12	18	39	46	19	30	46	87	62	3	9	21	29	41	3	13	12	50	59
1293	1293	RM0002	WG0050	2	414	620078.8188	-0.111237	-0.041953	-0.137994	-0.118026	-0.002613	-0.003265	0.156222	0.075630252	3.741657387	0.737130051	242070.062	-659398.37	276000.037	-40248.551	1	12	18	39	46	19	30	46	87	62	3	18	25	34	10	43	11	22	71	84
1294	1294	RM0002	WG0051	2	415	644904.9445	-0.03814	-0.044765	0.015589	-0.142438	-0.051681	-0.050052	0.039039	0.075630252	3.391164992	0.708919649	242070.062	-659398.37	240392.271	-14495.608	1	12	18	39	46	19	30	46	87	62	3	9	21	29	10	43	28	22	55	41
1295	1295	RM0002	WG0052	2	416	640584.4476	0.019883	0.082493	-0.066634	0.190077	-0.019662	-0.012741	0.039039	0.079831933	3.391164992	0.658786718	242070.062	-659398.37	229593.392	-18935.438	1	12	18	39	46	19	30	46	87	62	3	9	21	29	10	43	28	22	55	41
1298	1298	RM0002	WG0056	2	419	666303.4584	0.019174	0.070921	-0.005	0.162922	-0.077799	-0.054007	0.062476	0.075630252	3.464101615	0.670971086	242070.062	-659398.37	245853.967	6894.344	1	12	18	39	46	19	30	46	87	62	3	9	21	29	10	43	28	22	55	41
1299	1299	RM0002	WG0057	2	420	707159.5879	-0.125769	-0.07506	-0.253229	-0.178461	-0.232924	-0.215942	0.179658	0.058823529	3.807886553	0.793112575	242070.062	-659398.37	204308.393	46752.279	1	12	18	39	46	19	30	46	87	62	3	9	5	29	41	49	13	40	50	60
1303	1303	RM0002	WG0061	2	424	682835.0999	-0.037504	0.047753	-0.056184	0.102003	-0.013972	-0.060295	0.039039	0.079831933	3.391164992	0.677833069	242070.062	-659398.37	228838.484	23308.521	1	12	18	39	46	19	30	46	87	62	3	9	21	29	41	3	13	12	50	59
1304	1304	RM0002	WG0062	2	425	707706.7445	-0.102969	-0.055384	-0.203271	-0.132388	-0.234712	-0.222926	0.179658	0.06302521	3.807886553	0.778963101	242070.062	-659398.37	194361.571	46698.462	1	12	18	39	46	19	30	46	87	62	3	9	5	29	41	49	68	40	14	44
1306	1306	RM0002	WG0064	2	427	694810.8578	0.052175	-0.000332	0.063427	-0.000758	0.247664	0.17574	-0.03127	0.088235294	3.16227766	0.63212258	242070.062	-659398.37	182846.528	32883.871	1	12	18	39	46	19	30	46	87	62	3	9	5	29	33	58	68	49	14	44
1308	1308	RM0002	WG0066	2	429	688164.1722	-0.107421	-0.058938	-0.153173	-0.175168	-0.057292	-0.106917	0.085912	0.075630252	3.535533906	0.741078924	242070.062	-659398.37	222359.571	28483.469	1	12	18	39	46	19	30	46	87	62	3	9	21	29	41	3	13	12	50	59
1310	1310	RM0002	WG0068	2	431	699846.6853	-0.047412	-0.041024	-0.136517	-0.085743	-0.06667	-0.063869	0.085912	0.071428571	3.535533906	0.726182273	242070.062	-659398.37	195532.475	38899.3	1	12	18	39	46	19	30	46	87	62	3	9	5	29	41	49	13	40	14	44
1311	1311	RM0002	WG0069	2	432	607059.0775	0.107287	0.008479	0.184099	0.02166	0.012687	0.030796	-0.03127	0.084033613	3.16227766	0.638891047	242070.062	-659398.37	283001.415	-53720.776	1	12	18	39	46	19	30	46	87	62	3	18	25	34	10	43	11	22	71	84
1312	1312	RM0002	WG0070	2	433	611545.3289	-0.007173	-0.016283	-0.001487	-0.050727	0.01151	0.000161	0.015603	0.075630252	3.31662479	0.686373362	242070.062	-659398.37	275242.765	-48753.415	1	12	18	39	46	19	30	46	87	62	3	18	25	34	10	43	11	22	71	84
1313	1313	RM0002	WG0071	2	434	463160.6957	-0.086187	-0.028778	-0.18118	-0.091337	-0.035515	-0.069339	0.085912	0.071428571	3.535533906	0.730273584	242070.062	-659398.37	355983.8	-210464.644	1	12	18	39	46	19	30	46	87	62	5	3	10	20	35	42	56	42	83	10
1314	1314	RM0002	WG0072	2	435	479545.7573	0.042169	0.035115	0.142126	0.097659	0.161808	0.108542	-0.054707	0.092436975	3.082207001	0.617414882	242070.062	-659398.37	331126.362	-188194.477	1	12	18	39	46	19	30	46	87	62	5	2	7	1	31	60	54	11	68	92
1315	1315	RM0002	WG0073	2	436	479545.7573	-0.110748	-0.051735	-0.185248	-0.171216	0.030594	-0.06217	0.085912	0.079831933	3.535533906	0.731997142	242070.062	-659398.37	331126.362	-188194.477	1	12	18	39	46	19	30	46	87	62	5	2	7	1	31	60	54	11	68	92
1316	1316	RM0002	WG0075	2	437	529596.6914	-0.013457	0.029932	0.087452	0.112484	0.216624	0.212032	-0.054707	0.096638655	3.082207001	0.615137203	242070.062	-659398.37	312222.345	-134468.553	1	12	18	39	46	19	30	46	87	62	5	2	24	1	24	48	53	78	8	8
1317	1317	RM0002	WG0076	2	438	528593.8228	0.140509	0.032615	0.346233	0.09711	0.281823	0.27669	-0.171889	0.100840336	2.645751311	0.553743562	242070.062	-659398.37	282639.104	-132363.663	1	12	18	39	46	19	30	46	87	62	3	18	24	1	24	48	20	78	8	8
1318	1318	RM0002	WG0077	2	439	552403.6239	0.076202	0.068515	0.304176	0.242448	0.394278	0.421231	-0.10158	0.100840336	2.915475947	0.547460532	242070.062	-659398.37	309094.132	-111075.894	1	12	18	39	46	19	30	46	87	62	3	18	24	34	24	48	1	78	8	8
1319	1319	RM0002	WG0078	2	440	537228.9872	-0.043987	-0.036241	-0.059884	-0.112443	0.02803	-0.003698	0.085912	0.075630252	3.535533906	0.71158	242070.062	-659398.37	303258.122	-125665.285	1	12	18	39	46	19	30	46	87	62	3	18	24	1	24	48	53	78	8	8
1320	1320	RM0002	WG0079	2	441	596320.5184	0.079326	0.013368	0.190835	0.045674	0.16642	0.158049	-0.10158	0.092436975	2.915475947	0.606531673	242070.062	-659398.37	286191.425	-64712.347	1	12	18	39	46	19	30	46	87	62	3	18	25	34	10	48	11	78	71	84
1351	1351	RM0002	WG0110	2	472	505274.8029	-0.174573	-0.074857	-0.355093	-0.177671	-0.368315	-0.400982	0.273404	0.054621849	4.062019202	0.837695562	242070.062	-659398.37	174915.854	-158606.059	1	12	18	39	46	19	30	46	87	62	3	14	30	25	27	35	23	45	70	11
1352	1352	RM0002	WG0111	2	473	625982.3526	0.047992	-0.014953	0.100052	-0.039442	0.065025	0.066363	-0.03127	0.084033613	3.16227766	0.653368407	242070.062	-659398.37	180659.786	-36435.543	1	12	18	39	46	19	30	46	87	62	3	9	2	35	16	8	69	33	40	1
1355	1355	RM0002	WG0115	2	476	481836.5655	-0.010546	-0.017368	0.06643	-0.057438	0.098578	0.102991	-0.03127	0.084033613	3.16227766	0.659762745	242070.062	-659398.37	147033.958	-187027.102	1	12	18	39	46	19	30	46	87	62	3	14	30	26	32	29	10	75	47	95
1356	1356	RM0002	WG0116	2	477	495546.6927	-0.095385	-0.043649	-0.154457	-0.151557	-0.022588	-0.023555	0.039039	0.075630252	3.391164992	0.722472162	242070.062	-659398.37	149079.105	-172654.899	1	12	18	39	46	19	30	46	87	62	3	14	30	26	32	29	10	75	47	11
1357	1357	RM0002	WG0117	2	478	496851.8906	0.130385	0.047067	0.40206	0.163421	0.342548	0.343642	-0.195326	0.105042017	2.549509757	0.530950361	242070.062	-659398.37	135623.336	-174083.116	1	12	18	39	46	19	30	46	87	62	3	14	30	26	32	29	10	75	47	95
1358	1358	RM0002	WG0119	2	479	535866.0504	0.032216	0.061794	0.175709	0.184276	0.193084	0.182567	-0.054707	0.088235294	3.082207001	0.604562643	242070.062	-659398.37	195858.81	-125528.588	1	12	18	39	46	19	30	46	87	62	3	14	30	25	27	8	23	71	70	34
1359	1359	RM0002	WG0120	2	480	535866.0504	0.018048	-0.017393	0.016372	-0.0411	-0.117413	-0.113115	0.062476	0.075630252	3.464101615	0.701950736	242070.062	-659398.37	195858.81	-125528.588	1	12	18	39	46	19	30	46	87	62	3	14	30	25	27	8	23	71	70	34
1360	1360	RM0002	WG0121	2	481	637935.6661	0.099267	0.013642	0.254351	0.036129	0.18687	0.132539	-0.125016	0.096638655	2.828427125	0.594298022	242070.062	-659398.37	107373.653	-35845.011	1	12	18	39	46	19	30	46	87	62	3	10	2	35	16	32	61	60	75	51
1364	1364	RM0002	WG0125	2	485	540324.2755	-0.066543	-0.057502	-0.209275	-0.139499	-0.030428	-0.060507	0.085912	0.071428571	3.535533906	0.736517415	242070.062	-659398.37	114217.863	-134418.239	1	12	18	39	46	19	30	46	87	62	3	14	30	25	32	29	49	13	47	98
1365	1365	RM0002	WG0126	2	486	684507.2072	-0.040464	-0.022755	-0.063257	-0.071174	0.121058	0.115617	-0.007834	0.084033613	3.240370349	0.674232542	242070.062	-659398.37	167309.203	21013.954	1	12	18	39	46	19	30	46	87	62	3	9	5	29	33	58	69	49	14	44
1366	1366	RM0002	WG0127	2	487	548283.2801	-0.057002	-0.030474	-0.096967	-0.089868	0.029101	0.012359	0.085912	0.079831933	3.535533906	0.708638218	242070.062	-659398.37	146755.915	-119463.403	1	12	18	39	46	19	30	46	87	62	3	14	30	25	27	8	60	45	38	49
1368	1368	RM0002	WG0129	2	489	508758.7126	0.105701	0.01791	0.257679	0.043771	0.238263	0.201454	-0.078143	0.092436975	3	0.597534396	242070.062	-659398.37	174635.474	-155128.597	1	12	18	39	46	19	30	46	87	62	3	14	30	25	27	35	23	45	70	11
1369	1369	RM0002	WG0130	2	490	657997.0848	0.063358	0.021606	0.263184	0.074027	0.250628	0.273634	-0.054707	0.096638655	3.082207001	0.595786016	242070.062	-659398.37	147298.928	-8261.982	1	12	18	39	46	19	30	46	87	62	3	9	2	35	16	5	69	49	40	85
1370	1370	RM0002	WG0132	2	491	614281.8761	-0.002986	-0.020654	-0.021812	-0.059937	0.102681	0.0584	0.039039	0.084033613	3.391164992	0.678166728	242070.062	-659398.37	167236.752	-49691.72	1	12	18	39	46	19	30	46	87	62	3	14	2	35	16	8	31	33	40	1
1371	1371	RM0002	WG0133	2	492	609669.1215	-0.055656	-0.03718	-0.068745	-0.111355	-0.047104	-0.017877	0.109349	0.079831933	3.605551275	0.718469426	242070.062	-659398.37	157622.988	-55606.08	1	12	18	39	46	19	30	46	87	62	3	14	2	35	16	32	31	33	40	1
1372	1372	RM0002	WG0134	2	493	601590.3081	-0.124399	-0.059441	-0.27178	-0.164038	-0.018534	-0.064016	0.203095	0.067226891	3.872983346	0.769295401	242070.062	-659398.37	161918.441	-63171.386	1	12	18	39	46	19	30	46	87	62	3	14	2	35	16	8	31	33	40	1
1373	1373	RM0002	WG0135	2	494	595135.5125	-0.054898	-0.035409	-0.136123	-0.084706	-0.182233	-0.179564	0.179658	0.067226891	3.807886553	0.755587419	242070.062	-659398.37	155312.134	-70620.534	1	12	18	39	46	19	30	46	87	62	3	14	2	35	16	8	31	33	40	1
1374	1374	RM0002	WG0136	2	495	574642.1312	0.064435	0.021653	0.140847	0.062991	0.277413	0.270219	-0.054707	0.092436975	3.082207001	0.605326157	242070.062	-659398.37	165228.708	-89917.04	1	12	18	39	46	19	30	46	87	62	3	14	30	25	27	8	60	33	38	49
1375	1375	RM0002	WG0137	2	496	560434.9552	0.007313	-0.013822	0.084371	-0.037952	0.134806	0.156624	-0.03127	0.084033613	3.16227766	0.650348645	242070.062	-659398.37	172064.651	-103352.885	1	12	18	39	46	19	30	46	87	62	3	14	30	25	27	8	60	45	38	49
1376	1376	RM0002	WG0138	2	497	563625.1114	-0.046609	-0.034741	-0.060831	-0.099423	-0.037023	-0.055142	0.109349	0.071428571	3.605551275	0.723598613	242070.062	-659398.37	161865.89	-101508.993	1	12	18	39	46	19	30	46	87	62	3	14	30	25	27	8	60	45	38	49
1377	1377	RM0002	WG0139	2	498	547747.6757	-0.064903	-0.035293	-0.074649	-0.086785	-0.024004	-0.037109	0.132785	0.071428571	3.674234614	0.727677466	242070.062	-659398.37	91630.92	-132714.802	1	12	18	39	46	19	30	46	87	62	3	14	30	25	32	29	49	13	47	98
1378	1378	RM0002	WG0140	2	499	550162.2096	-0.001983	-0.016936	0.021029	-0.037947	0.047743	0.070728	0.109349	0.075630252	3.605551275	0.693308663	242070.062	-659398.37	82465.499	-132895.91	1	12	18	39	46	19	30	46	87	62	3	14	30	25	32	29	49	13	47	98
1379	1379	RM0002	WG0141	2	500	528559.7449	0.058784	0.008169	0.187149	0.019312	0.134236	0.176013	-0.007834	0.084033613	3.240370349	0.634636405	242070.062	-659398.37	175098.879	-135098.585	1	12	18	39	46	19	30	46	87	62	3	14	30	25	27	8	23	45	70	11
1380	1380	RM0002	WG0142	2	501	569570.689	-0.029872	-0.005467	0.069855	-0.019158	0.162003	0.17191	-0.007834	0.088235294	3.240370349	0.651296309	242070.062	-659398.37	199943.376	-91387.708	1	12	18	39	46	19	30	46	87	62	3	14	30	25	27	8	60	71	38	34
1381	1381	RM0002	WG0143	2	502	637935.6661	-0.027503	-0.023695	-0.0228	-0.067786	-0.021793	-0.00236	-0.007834	0.079831933	3.240370349	0.686863089	242070.062	-659398.37	107373.653	-35845.011	1	12	18	39	46	19	30	46	87	62	3	10	2	35	16	32	61	60	75	51
1383	1383	RM0002	WG0145	2	504	558947.7342	-0.073857	0.024061	-0.107387	0.063356	-0.03535	-0.025727	0.132785	0.071428571	3.674234614	0.711428373	242070.062	-659398.37	145370.612	-108878.81	1	12	18	39	46	19	30	46	87	62	3	14	30	25	27	8	60	45	38	49
1385	1385	RM0002	WG0147	2	506	651204.4315	0.187482	0.052947	0.438256	0.142355	0.378639	0.345003	-0.195326	0.105042017	2.549509757	0.521308505	242070.062	-659398.37	170780.025	-12107.908	1	12	18	39	46	19	30	46	87	62	3	9	2	29	16	58	69	49	40	85
1386	1386	RM0002	WG0148	2	507	558907.6196	0.069621	0.041334	0.272836	0.152184	0.35457	0.359702	-0.078143	0.096638655	3	0.572585848	242070.062	-659398.37	301340.47	-103642.357	1	12	18	39	46	19	30	46	87	62	3	18	24	34	24	48	1	78	8	8
1387	1387	RM0002	WG0149	2	508	566116.008	-0.086019	-0.060454	-0.217122	-0.160583	-0.133627	-0.12429	0.156222	0.06302521	3.741657387	0.766838543	242070.062	-659398.37	303150.769	-96587.139	1	12	18	39	46	19	30	46	87	62	3	18	24	34	24	48	1	78	8	8
1388	1388	RM0002	WG0150	2	509	656726.7345	-0.049177	-0.03835	-0.185496	-0.102725	-0.146054	-0.128585	0.109349	0.06302521	3.605551275	0.747321338	242070.062	-659398.37	95913.42	-19141.984	1	12	18	39	46	19	30	46	87	62	3	10	2	35	47	5	61	6	75	51
1389	1389	RM0002	WG0151	2	510	644457.1791	-0.05862	-0.037737	-0.173943	-0.104572	-0.056779	-0.103917	0.085912	0.071428571	3.535533906	0.731883163	242070.062	-659398.37	109184.355	-28790.374	1	12	18	39	46	19	30	46	87	62	3	10	2	35	16	32	61	60	75	51
1390	1390	RM0002	WG0152	2	511	487921.8011	-0.027205	-0.009899	-0.044858	-0.024035	0.042117	0.042667	0.085912	0.079831933	3.535533906	0.692640833	242070.062	-659398.37	322361.411	-178128.193	1	12	18	39	46	19	30	46	87	62	5	2	7	1	31	60	54	11	68	48
1391	1391	RM0002	WG0153	2	512	482105.6171	0.018856	-0.00996	0.090462	-0.030236	0.169787	0.144478	-0.10158	0.088235294	2.915475947	0.631246748	242070.062	-659398.37	81187.003	-204928.935	1	12	18	39	46	19	30	46	87	62	3	14	30	26	32	29	10	61	47	95
1392	1392	RM0002	WG0154	2	513	482105.6171	-0.060109	-0.009097	-0.005922	-0.031862	0.055345	0.049225	0.039039	0.079831933	3.391164992	0.686005528	242070.062	-659398.37	81187.003	-204928.935	1	12	18	39	46	19	30	46	87	62	3	14	30	26	32	29	10	61	47	95
1393	1393	RM0002	WG0155	2	514	644573.3961	-0.137584	-0.063796	-0.372549	-0.151975	-0.284745	-0.299109	0.273404	0.054621849	4.062019202	0.82178546	242070.062	-659398.37	91754.185	-32596.966	1	12	18	39	46	19	30	46	87	62	3	10	2	35	16	32	61	60	75	51
1394	1394	RM0002	WG0156	2	515	635766.9362	0.017706	0.008897	-0.033277	0.023297	-0.057408	-0.104585	0.109349	0.075630252	3.605551275	0.700410243	242070.062	-659398.37	92826.679	-41396.744	1	12	18	39	46	19	30	46	87	62	3	10	2	35	16	32	61	60	75	51
1395	1395	RM0002	WG0157	2	516	605507.1411	-0.121414	-0.07846	-0.299944	-0.175955	-0.353284	-0.31703	0.296841	0.050420168	4.123105626	0.830756484	242070.062	-659398.37	133183.918	-63761.983	1	12	18	39	46	19	30	46	87	62	3	14	2	35	16	32	31	60	57	1
1396	1396	RM0002	WG0158	2	517	609974.4891	-0.050176	-0.042697	-0.114775	-0.109936	-0.078427	-0.130489	0.085912	0.075630252	3.535533906	0.727967157	242070.062	-659398.37	116987.243	-62386.506	1	12	18	39	46	19	30	46	87	62	3	14	2	35	16	32	31	60	57	1
1397	1397	RM0002	WG0159	2	518	609440.342	-0.112852	-0.068915	-0.228269	-0.181187	-0.039069	-0.115131	0.062476	0.075630252	3.464101615	0.743547266	242070.062	-659398.37	99104.856	-66964.002	1	12	18	39	46	19	30	46	87	62	3	14	2	35	16	32	61	60	57	51
1398	1398	RM0002	WG0160	2	519	600139.2192	0.0385	-0.010551	0.11822	-0.027318	0.059878	0.070505	-0.054707	0.084033613	3.082207001	0.648007609	242070.062	-659398.37	125119.317	-70764.693	1	12	18	39	46	19	30	46	87	62	3	14	2	35	16	32	31	60	57	1
1399	1399	RM0002	WG0161	2	520	600139.2192	0.015896	-0.025705	0.092531	-0.078375	0.068657	0.074612	-0.03127	0.084033613	3.16227766	0.661003902	242070.062	-659398.37	125119.317	-70764.693	1	12	18	39	46	19	30	46	87	62	3	14	2	35	16	32	31	60	57	1
1400	1400	RM0002	WG0162	2	521	592353.3569	-0.037455	-0.049126	-0.098747	-0.112465	-0.118632	-0.143101	0.179658	0.067226891	3.807886553	0.750398688	242070.062	-659398.37	123032.894	-79128.905	1	12	18	39	46	19	30	46	87	62	3	14	2	35	16	32	31	60	57	1
1401	1401	RM0002	WG0163	2	522	585873.8551	0.051881	-0.009844	0.113849	-0.024926	0.034143	0.027278	0.015603	0.088235294	3.31662479	0.658520729	242070.062	-659398.37	108050.248	-89059.117	1	12	18	39	46	19	30	46	87	62	3	14	2	35	16	32	31	60	57	1
1402	1402	RM0002	WG0164	2	523	585873.8551	-0.005314	-0.023516	-0.022369	-0.06343	0.061966	0.020604	0.015603	0.079831933	3.31662479	0.682486617	242070.062	-659398.37	108050.248	-89059.117	1	12	18	39	46	19	30	46	87	62	3	14	2	35	16	32	31	60	57	1
1403	1403	RM0002	WG0165	2	524	568336.6618	-0.011744	-0.036009	0.017007	-0.08982	0.030366	0.007263	0.015603	0.079831933	3.31662479	0.686915292	242070.062	-659398.37	121545.013	-103988.365	1	12	18	39	46	19	30	46	87	62	3	14	30	25	16	32	49	13	57	98
1404	1404	RM0002	WG0166	2	525	537334.2763	-0.078774	-0.050607	-0.158989	-0.134915	-0.140725	-0.223164	0.156222	0.075630252	3.741657387	0.755336381	242070.062	-659398.37	128857.186	-134126.089	1	12	18	39	46	19	30	46	87	62	3	14	30	25	32	29	49	13	47	98
1405	1405	RM0002	WG0167	2	526	527919.4288	0.015043	0.056683	0.066538	0.16195	0.22242	0.185285	-0.007834	0.088235294	3.240370349	0.621130594	242070.062	-659398.37	148081.329	-139913.008	1	12	18	39	46	19	30	46	87	62	3	14	30	25	27	29	49	45	38	11
1406	1406	RM0002	WG0168	2	527	526417.179	0.024095	-0.014338	-0.012005	-0.029307	-0.112929	-0.113863	0.179658	0.071428571	3.807886553	0.722903232	242070.062	-659398.37	133349.16	-144330.596	1	12	18	39	46	19	30	46	87	62	3	14	30	25	32	29	49	13	47	98
1407	1407	RM0002	WG0169	2	528	526417.179	-0.093403	-0.059147	-0.177734	-0.164927	-0.057714	-0.08965	0.132785	0.071428571	3.674234614	0.749918829	242070.062	-659398.37	133349.16	-144330.596	1	12	18	39	46	19	30	46	87	62	3	14	30	25	32	29	49	13	47	98
1408	1408	RM0002	WG0170	2	529	516368.6792	-0.015662	-0.035422	-0.011219	-0.091324	-0.126929	-0.11539	0.062476	0.075630252	3.464101615	0.713943784	242070.062	-659398.37	111931.735	-159697.831	1	12	18	39	46	19	30	46	87	62	3	14	30	25	32	29	49	13	47	98
1409	1409	RM0002	WG0171	2	530	590649.6459	0.03481	0.001594	0.101231	0.0038	0.249088	0.194498	-0.078143	0.092436975	3	0.619135508	242070.062	-659398.37	181403.192	-71872.596	1	12	18	39	46	19	30	46	87	62	3	14	2	25	27	8	60	33	40	49
1410	1410	RM0002	WG0172	2	531	538871.4855	-0.016392	-0.027908	-0.03563	-0.06495	-0.056766	-0.096812	0.085912	0.079831933	3.535533906	0.708494549	242070.062	-659398.37	181803.944	-123907.499	1	12	18	39	46	19	30	46	87	62	3	14	30	25	27	8	23	45	70	34
1411	1411	RM0002	WG0173	2	532	555565.5452	0.070522	-0.001463	0.173541	-0.003898	0.182284	0.170205	-0.078143	0.084033613	3	0.623113229	242070.062	-659398.37	155793.593	-110572.855	1	12	18	39	46	19	30	46	87	62	3	14	30	25	27	8	60	45	38	49
1412	1412	RM0002	WG0174	2	533	536696.9448	-0.032489	-0.0239	-0.003036	-0.057062	0.090401	0.047551	0.039039	0.084033613	3.391164992	0.681812054	242070.062	-659398.37	198293.83	-124489.731	1	12	18	39	46	19	30	46	87	62	3	14	30	25	27	8	23	71	70	34
1413	1413	RM0002	WG0175	2	534	540992.7539	0.012597	-0.009962	0.083901	-0.022786	0.191645	0.199423	0.015603	0.088235294	3.31662479	0.647674916	242070.062	-659398.37	190407.478	-120878.048	1	12	18	39	46	19	30	46	87	62	3	14	30	25	27	8	23	71	70	34
1414	1414	RM0002	WG0176	2	535	543632.9405	0.099096	0.025572	0.261841	0.057818	0.324357	0.295563	-0.10158	0.096638655	2.915475947	0.579525479	242070.062	-659398.37	181320.289	-119170.419	1	12	18	39	46	19	30	46	87	62	3	14	30	25	27	8	23	45	70	34
1415	1415	RM0002	WG0177	2	536	549788.2933	0.067978	0.017328	0.177463	0.047729	0.197883	0.193704	-0.03127	0.088235294	3.16227766	0.619629947	242070.062	-659398.37	182621.021	-112833.663	1	12	18	39	46	19	30	46	87	62	3	14	30	25	27	8	60	45	38	34
1416	1416	RM0002	WG0178	2	537	540571.7417	0.112376	0.015961	0.262804	0.046404	0.315946	0.281708	-0.148453	0.096638655	2.738612788	0.572989379	242070.062	-659398.37	163260.427	-124602.288	1	12	18	39	46	19	30	46	87	62	3	14	30	25	27	8	60	45	38	49
1417	1417	RM0002	WG0179	2	538	460288.5554	0.074122	0.034527	0.197305	0.085103	0.215873	0.221147	-0.007834	0.092436975	3.240370349	0.611131591	242070.062	-659398.37	224264.993	-199454.315	1	12	18	39	46	19	30	46	87	62	5	16	7	26	31	35	58	79	34	50
1421	1421	RM0002	WG0183	2	542	601347.2487	-0.060206	-0.059438	-0.222899	-0.146173	-0.077844	-0.130612	0.109349	0.067226891	3.605551275	0.750178648	242070.062	-659398.37	95452.678	-76198.699	1	12	18	39	46	19	30	46	87	62	3	14	2	35	16	32	61	60	57	51
1422	1422	RM0002	WG0184	2	543	624461.6128	-0.056586	-0.01706	-0.143646	-0.042414	-0.215425	-0.210484	0.109349	0.06302521	3.605551275	0.74616547	242070.062	-659398.37	91832.559	-53278.746	1	12	18	39	46	19	30	46	87	62	3	14	2	35	16	32	61	60	75	51
1423	1423	RM0002	WG0185	2	544	503673.4372	0.000704	-0.018122	-0.028135	-0.058935	0.122083	0.105849	-0.054707	0.079831933	3.082207001	0.661965704	242070.062	-659398.37	200719.003	-157425.242	1	12	18	39	46	19	30	46	87	62	3	14	30	25	27	35	23	71	70	11
1427	1427	RM0002	WG0189	2	548	485408.4317	-0.17565	-0.062295	-0.347781	-0.180012	-0.270129	-0.252979	0.296841	0.054621849	4.123105626	0.826694042	242070.062	-659398.37	346753.504	-185412.376	1	12	18	39	46	19	30	46	87	62	5	2	7	1	31	60	54	11	68	92
1435	1435	RM0002	WG0197	2	556	578813.4441	-0.013114	-0.030565	-0.006366	-0.085123	0.151527	0.103767	-0.007834	0.084033613	3.240370349	0.669163541	242070.062	-659398.37	318196.022	-85612.834	1	12	18	39	46	19	30	46	87	62	3	18	24	34	24	48	1	78	8	8
1452	1452	RM0002	WG0214	2	573	235110.6795	0.104408	0.130985	0.224826	0.357447	0.307753	0.263943	-0.125016	0.100840336	2.828427125	0.539962795	242070.062	-659398.37	273726.219	-426428.588	1	12	18	39	46	19	30	46	87	62	5	1	22	8	4	46	50	5	30	94
1453	1453	RM0002	WG0215	2	574	433641.1147	-0.076695	-0.045235	-0.139004	-0.136113	-0.105173	-0.134699	0.109349	0.075630252	3.605551275	0.739712631	242070.062	-659398.37	161090.964	-233385.457	1	12	18	39	46	19	30	46	87	62	3	14	30	26	32	35	10	75	34	95
1454	1454	RM0002	WG0216	2	575	249504.2598	-0.11635	-0.064358	-0.158848	-0.157091	-0.217938	-0.211202	0.203095	0.067226891	3.872983346	0.779880841	242070.062	-659398.37	280099.826	-412809.415	1	12	18	39	46	19	30	46	87	62	5	1	22	8	4	46	50	5	30	94
1455	1455	RM0002	WG0217	2	576	260072.6357	-0.01238	-0.000398	0.131634	-0.001367	0.149232	0.174537	0.039039	0.088235294	3.391164992	0.652084691	242070.062	-659398.37	249755.812	-399439.325	1	12	18	39	46	19	30	46	87	62	5	1	22	8	4	46	50	5	30	94
1456	1456	RM0002	WG0218	2	577	427724.8083	-0.039706	-0.018522	-0.008868	-0.027335	0.043945	-0.016357	0.062476	0.084033613	3.464101615	0.689456046	242070.062	-659398.37	223736.778	-232066.646	1	12	18	39	46	19	30	46	87	62	5	16	7	26	31	35	58	79	34	50
1457	1457	RM0002	WG0219	2	578	436401.5565	-0.017864	-0.007472	-0.012728	-0.019974	0.071633	0.099602	0.039039	0.075630252	3.391164992	0.680475584	242070.062	-659398.37	226982.271	-223257.708	1	12	18	39	46	19	30	46	87	62	5	16	7	26	31	35	58	79	34	50
1458	1458	RM0002	WG0220	2	579	469897.8282	-0.18382	-0.085613	-0.402307	-0.227201	-0.198271	-0.22232	0.203095	0.06302521	3.872983346	0.811776925	242070.062	-659398.37	337589.412	-199311.397	1	12	18	39	46	19	30	46	87	62	5	2	7	1	31	60	54	11	68	92
1459	1459	RM0002	WG0221	2	580	485860.1484	0.060933	0.021171	0.225273	0.076154	0.250483	0.23406	-0.078143	0.092436975	3	0.599303043	242070.062	-659398.37	313898.026	-178876.958	1	12	18	39	46	19	30	46	87	62	5	2	7	1	31	60	54	11	68	48
1460	1460	RM0002	WG0222	2	581	496139.0382	-0.082297	-0.047411	-0.213315	-0.112615	-0.1105	-0.127439	0.156222	0.067226891	3.741657387	0.756769401	242070.062	-659398.37	312809.074	-168328.174	1	12	18	39	46	19	30	46	87	62	5	2	7	1	31	60	54	11	68	48
1461	1461	RM0002	WG0223	2	582	503435.6713	0.008361	-0.015075	0.010872	-0.042542	0.022973	0.026228	0.039039	0.075630252	3.391164992	0.685121147	242070.062	-659398.37	310815.734	-160678.501	1	12	18	39	46	19	30	46	87	62	5	2	24	1	24	60	53	11	68	48
1462	1462	RM0002	WG0224	2	583	483349.6688	0.0727	0.020702	0.250622	0.072134	0.264403	0.218944	-0.125016	0.092436975	2.828427125	0.588777499	242070.062	-659398.37	310280.107	-180885.787	1	12	18	39	46	19	30	46	87	62	5	2	7	1	31	60	54	11	68	48
1463	1463	RM0002	WG0225	2	584	485860.1484	-0.114858	-0.042292	-0.147377	-0.145929	-0.095243	-0.074245	0.132785	0.071428571	3.674234614	0.747927689	242070.062	-659398.37	313898.026	-178876.958	1	12	18	39	46	19	30	46	87	62	5	2	7	1	31	60	54	11	68	48
1464	1464	RM0002	WG0226	2	585	482376.975	-0.075133	-0.047703	-0.180826	-0.1372	-0.149424	-0.19565	0.156222	0.067226891	3.741657387	0.761334161	242070.062	-659398.37	311841.557	-182093.976	1	12	18	39	46	19	30	46	87	62	5	2	7	1	31	60	54	11	68	48
1522	1522	RM0002	WG0287	2	643	254439.8766	0.003468	-0.011105	0.03121	-0.030968	0.104285	0.144032	0.015603	0.084033613	3.31662479	0.662833359	242070.062	-659398.37	472416.409	-551323.344	1	12	18	39	46	19	30	46	87	62	1	11	19	32	34	53	42	23	69	21
1523	1523	RM0002	WG0288	2	644	226187.556	0.014232	-0.000681	0.087868	-0.001775	0.155597	0.179702	-0.007834	0.088235294	3.240370349	0.643439706	242070.062	-659398.37	431440.844	-535707.152	1	12	18	39	46	19	30	46	87	62	1	11	19	32	34	53	16	23	88	6
1524	1524	RM0002	WG0289	2	645	381909.4158	0.040974	0.001042	0.135881	0.003094	0.200184	0.194537	-0.03127	0.084033613	3.16227766	0.633462355	242070.062	-659398.37	437370.088	-331202.237	1	12	18	39	46	19	30	46	87	62	5	17	14	11	30	45	12	21	25	22
1525	1525	RM0002	WG0290	2	646	178293.4715	0.093274	0.063226	0.285869	0.213832	0.356395	0.319801	-0.125016	0.105042017	2.828427125	0.549108243	242070.062	-659398.37	412226.41	-606150.091	1	12	18	39	46	19	30	46	87	62	1	11	23	32	8	50	41	80	82	83
1526	1526	RM0002	WG0291	2	647	425124.442	0.103622	0.070081	0.154507	0.166179	0.153442	0.158522	-0.007834	0.088235294	3.240370349	0.60901556	242070.062	-659398.37	318403.289	-241183.079	1	12	18	39	46	19	30	46	87	62	5	16	7	23	31	39	48	1	21	75
1527	1527	RM0002	WG0296	2	648	66.59638352	0.215245	0.169005	0.504356	0.510163	0.458988	0.450433	-0.242199	0.113445378	2.34520788	0.447173242	242070.062	-659398.37	242024.205	-659446.663	1	12	18	39	46	19	30	46	87	62	1	12	18	39	46	19	30	46	87	62
1528	1528	RM0002	WG0298	2	649	194983.1027	-0.00942	-0.003719	0.114699	-0.015641	0.247186	0.222613	-0.054707	0.096638655	3.082207001	0.62487069	242070.062	-659398.37	436549.952	-645398.987	1	12	18	39	46	19	30	46	87	62	1	11	23	12	8	50	43	29	82	83
1529	1529	RM0002	WG0299	2	650	50822.9499	0.109273	0.113279	0.245574	0.314812	0.313896	0.245595	-0.148453	0.100840336	2.738612788	0.540209727	242070.062	-659398.37	282614.115	-690043.957	1	12	18	39	46	19	30	46	87	62	1	12	18	39	46	19	22	46	87	17
1530	1530	RM0002	WG0301	2	651	179004.3929	0.203188	0.152222	0.579397	0.534032	0.628079	0.588996	-0.289072	0.121848739	2.121320344	0.413482421	242070.062	-659398.37	369017.048	-785600.729	1	12	18	39	46	19	30	46	87	62	1	12	4	19	43	20	17	36	73	56
1531	1531	RM0002	WG0302	2	652	123608.8357	0.198589	0.149572	0.52344	0.469692	0.559118	0.56212	-0.242199	0.113445378	2.34520788	0.442825251	242070.062	-659398.37	345802.446	-726619.92	1	12	18	39	46	19	30	46	87	62	1	12	4	19	43	20	17	15	73	56
1532	1532	RM0002	WG0303	2	653	469445.9235	0.045765	0.023116	0.182178	0.07846	0.166251	0.148827	-0.03127	0.088235294	3.16227766	0.622720151	242070.062	-659398.37	703616.521	-745155.826	1	12	18	39	46	19	30	46	87	62	10	15	9	10	39	7	36	70	51	66
1533	1533	RM0002	WG0304	2	654	429192.6296	-0.019353	-0.011085	0.03296	-0.031919	0.135651	0.122684	0.015603	0.088235294	3.31662479	0.661608848	242070.062	-659398.37	414572.285	-266397.993	1	12	18	39	46	19	30	46	87	62	5	3	10	33	35	52	33	76	72	76
1534	1534	RM0002	WG0305	2	655	139871.9778	-0.039025	-0.031424	-0.106506	-0.06881	0.030967	-0.039154	0.039039	0.084033613	3.391164992	0.697698188	242070.062	-659398.37	330544.796	-767732.998	1	12	18	39	46	19	30	46	87	62	1	12	4	19	43	20	17	36	73	56
1535	1535	RM0002	WG0306	2	656	126895.7226	0.070967	0.093927	0.179599	0.254871	0.248673	0.219585	-0.03127	0.096638655	3.16227766	0.583340891	242070.062	-659398.37	368467.983	-670627.35	1	12	18	39	46	19	30	46	87	62	1	12	29	12	43	20	43	15	82	83
1536	1536	RM0002	WG0308	2	657	475442.4305	0.041362	0.00073	0.077472	0.001982	0.071646	0.097123	0.062476	0.075630252	3.464101615	0.670023538	242070.062	-659398.37	715184.54	-612406.93	1	12	18	39	46	19	30	46	87	62	10	19	12	5	13	27	63	30	84	29
1537	1537	RM0002	WG0310	2	658	210882.1907	0.04442	0.024703	0.181165	0.077617	0.116258	0.208275	-0.03127	0.084033613	3.16227766	0.625478536	242070.062	-659398.37	405791.879	-526483.115	1	12	18	39	46	19	30	46	87	62	1	11	3	32	29	53	16	63	27	2
1538	1538	RM0002	WG0311	2	659	156737.7844	0.032779	0.024211	0.21324	0.098825	0.361648	0.318836	-0.125016	0.105042017	2.828427125	0.573338514	242070.062	-659398.37	342457.571	-539027.771	1	12	18	39	46	19	30	46	87	62	1	11	3	8	29	28	45	63	23	91
1539	1539	RM0002	WG0313	2	660	254439.8766	0.01252	-0.006076	0.067505	-0.018871	0.119991	0.099511	-0.03127	0.088235294	3.16227766	0.648725385	242070.062	-659398.37	472416.409	-551323.344	1	12	18	39	46	19	30	46	87	62	1	11	19	32	34	53	42	23	69	21
1540	1540	RM0002	WG0317	2	661	463345.805	0.027589	0.013165	0.167793	0.055067	0.272835	0.276573	-0.125016	0.100840336	2.828427125	0.59097812	242070.062	-659398.37	635016.212	-413873.1	1	12	18	39	46	19	30	46	87	62	10	13	1	31	21	33	27	55	46	3
1541	1541	RM0002	WG0322	2	662	360449.4197	0.023895	-0.000764	0.156843	-0.002753	0.254577	0.262769	-0.10158	0.100840336	2.915475947	0.603813596	242070.062	-659398.37	472077.196	-381872.691	1	12	18	39	46	19	30	46	87	62	5	1	15	11	25	40	39	35	24	43
1542	1542	RM0002	WG0327	2	663	622406.6942	-0.00443	0.00675	0.093846	0.025065	0.236497	0.162581	-0.007834	0.092436975	3.240370349	0.635770894	242070.062	-659398.37	825938.121	-875009.554	1	12	18	39	46	19	30	46	87	62	10	15	17	10	39	7	3	43	43	74
1543	1543	RM0002	WG0328	2	664	547340.8104	0.080679	0.043428	0.323136	0.175367	0.416622	0.386194	-0.148453	0.109243697	2.738612788	0.540128118	242070.062	-659398.37	758149.248	-841728.391	1	12	18	39	46	19	30	46	87	62	10	15	17	10	39	7	3	43	29	74
1544	1544	RM0002	WG0330	2	665	369718.4861	0.194895	0.122394	0.474639	0.383071	0.487031	0.501356	-0.195326	0.109243697	2.549509757	0.474961273	242070.062	-659398.37	611313.097	-640654.302	1	12	18	39	46	19	30	46	87	62	10	19	12	28	5	36	9	74	85	78
1545	1545	RM0002	WG0331	2	666	362719.7359	0.155096	0.116348	0.357571	0.362213	0.463043	0.43585	-0.148453	0.105042017	2.738612788	0.504675889	242070.062	-659398.37	600269.942	-602315.511	1	12	18	39	46	19	30	46	87	62	10	19	12	28	38	57	21	41	22	90
1546	1546	RM0002	WG0332	2	667	358522.7018	0.199449	0.161119	0.446839	0.419928	0.493681	0.47024	-0.171889	0.109243697	2.645751311	0.473431373	242070.062	-659398.37	595651.623	-600080.519	1	12	18	39	46	19	30	46	87	62	10	19	12	28	38	57	21	41	22	90
1547	1547	RM0002	WG0333	2	668	365175.9688	0.089188	0.057505	0.246323	0.179543	0.302089	0.320659	-0.078143	0.092436975	3	0.575504431	242070.062	-659398.37	607164.863	-667097.362	1	12	18	39	46	19	30	46	87	62	10	19	12	28	2	36	9	57	85	12
1548	1548	RM0002	WG0334	2	669	387636.2168	0.070379	0.030977	0.259625	0.118502	0.320105	0.265795	-0.10158	0.096638655	2.915475947	0.579540072	242070.062	-659398.37	628109.335	-624248.458	1	12	18	39	46	19	30	46	87	62	10	19	12	28	5	57	21	41	22	78
1549	1549	RM0002	WG0335	2	670	333123.423	0.116416	0.044796	0.2848	0.153439	0.353564	0.322186	-0.125016	0.096638655	2.828427125	0.559904486	242070.062	-659398.37	575142.29	-653558.348	1	12	18	39	46	19	30	46	87	62	10	19	12	28	2	36	9	74	7	12
1550	1550	RM0002	WG0336	2	671	331616.0587	0.120183	0.059104	0.299012	0.188474	0.309332	0.346518	-0.054707	0.092436975	3.082207001	0.570588799	242070.062	-659398.37	573444.542	-646742.762	1	12	18	39	46	19	30	46	87	62	10	19	12	28	2	36	9	74	7	12
1551	1551	RM0002	WG0337	2	672	325243.1052	0.08498	0.046622	0.272253	0.178991	0.416666	0.407743	-0.148453	0.100840336	2.738612788	0.547095089	242070.062	-659398.37	567113.274	-647997.15	1	12	18	39	46	19	30	46	87	62	10	19	12	28	2	36	9	74	7	12
1552	1552	RM0002	WG0338	2	673	329317.4232	0.081604	0.034653	0.193785	0.106343	0.197412	0.205449	-0.054707	0.084033613	3.082207001	0.609277042	242070.062	-659398.37	571348.028	-654300.69	1	12	18	39	46	19	30	46	87	62	10	19	12	28	2	36	9	74	7	12
1553	1553	RM0002	WG0339	2	674	352482.9722	-0.017273	0.036313	0.08119	0.11668	0.11695	0.137197	0.039039	0.084033613	3.391164992	0.648642492	242070.062	-659398.37	592385.259	-620366.224	1	12	18	39	46	19	30	46	87	62	10	19	12	28	38	57	21	74	22	90
1554	1554	RM0002	WG0340	2	675	421161.5216	-0.061772	-0.01722	-0.00483	-0.059055	0.12583	0.132791	0.062476	0.084033613	3.464101615	0.681953486	242070.062	-659398.37	654547.86	-744481.232	1	12	18	39	46	19	30	46	87	62	10	15	9	10	39	7	36	70	89	66
1555	1555	RM0002	WG0341	2	676	435058.0966	0.147554	0.054649	0.341045	0.18125	0.328077	0.296567	-0.125016	0.100840336	2.828427125	0.549331694	242070.062	-659398.37	659979.929	-780340.052	1	12	18	39	46	19	30	46	87	62	10	15	9	10	39	7	36	70	89	66
1556	1556	RM0002	WG0342	2	677	435021.0065	0.02935	0.017216	0.122394	0.054488	0.223398	0.216042	-0.007834	0.088235294	3.240370349	0.628014314	242070.062	-659398.37	658927.059	-783790.975	1	12	18	39	46	19	30	46	87	62	10	15	9	10	39	7	36	70	89	66
1557	1557	RM0002	WG0343	2	678	427791.8669	0.024657	0.048201	0.169239	0.169399	0.195378	0.181904	-0.054707	0.092436975	3.082207001	0.605501884	242070.062	-659398.37	647377.687	-796261.844	1	12	18	39	46	19	30	46	87	62	10	15	9	10	39	7	36	70	89	66
1558	1558	RM0002	WG0345	2	679	362450.6034	0.068174	0.046465	0.172274	0.139427	0.17383	0.179799	-0.007834	0.084033613	3.240370349	0.618303544	242070.062	-659398.37	603413.379	-631088.528	1	12	18	39	46	19	30	46	87	62	10	19	12	28	5	36	9	74	22	78
1559	1559	RM0002	WG0346	2	680	349656.4905	0.167227	0.108554	0.348224	0.321763	0.383664	0.369103	-0.148453	0.096638655	2.738612788	0.521616537	242070.062	-659398.37	585756.271	-595059.804	1	12	18	39	46	19	30	46	87	62	10	19	12	28	38	57	21	41	22	90
1560	1560	RM0002	WG0347	2	681	350045.6749	0.042903	0.022521	0.116448	0.078822	0.27794	0.242666	-0.03127	0.092436975	3.16227766	0.613172548	242070.062	-659398.37	586181.698	-595217.715	1	12	18	39	46	19	30	46	87	62	10	19	12	28	38	57	21	41	22	90
1561	1561	RM0002	WG0348	2	682	346293.9029	0.012279	0.049209	0.114365	0.169261	0.282925	0.23413	-0.054707	0.092436975	3.082207001	0.60272213	242070.062	-659398.37	587573.693	-682780.161	1	12	18	39	46	19	30	46	87	62	10	19	12	28	2	36	9	57	85	12
1562	1562	RM0002	WG0349	2	683	326719.6925	0.109811	0.054782	0.323381	0.206338	0.42495	0.385487	-0.171889	0.105042017	2.645751311	0.531610412	242070.062	-659398.37	568516.545	-646039.808	1	12	18	39	46	19	30	46	87	62	10	19	12	28	2	36	9	74	7	12
1563	1563	RM0002	WG0350	2	684	352476.2812	0.188632	0.123409	0.454791	0.391758	0.443028	0.429479	-0.195326	0.105042017	2.549509757	0.485092981	242070.062	-659398.37	594409.025	-649560.487	1	12	18	39	46	19	30	46	87	62	10	19	12	28	2	36	9	74	85	12
1564	1564	RM0002	WG0351	2	685	361109.3705	0.039234	0.024593	0.181553	0.080354	0.226209	0.186423	-0.054707	0.092436975	3.082207001	0.611028472	242070.062	-659398.37	603163.122	-662830.49	1	12	18	39	46	19	30	46	87	62	10	19	12	28	2	36	9	57	85	12
1565	1565	RM0002	WG0353	2	686	435112.6033	0.054279	0.028793	0.187108	0.102546	0.345658	0.362154	-0.10158	0.096638655	2.915475947	0.580650562	242070.062	-659398.37	659915.811	-780756.961	1	12	18	39	46	19	30	46	87	62	10	15	9	10	39	7	36	70	89	66
1566	1566	RM0002	WG0354	2	687	431971.6922	0.075684	0.034621	0.250663	0.12605	0.285402	0.288618	-0.054707	0.092436975	3.082207001	0.590282838	242070.062	-659398.37	662943.435	-756687.356	1	12	18	39	46	19	30	46	87	62	10	15	9	10	39	7	36	70	89	66
1567	1567	RM0002	WG0355	2	688	333401.8229	0.022917	0.013043	0.120624	0.046958	0.131795	0.107706	-0.03127	0.084033613	3.16227766	0.639398207	242070.062	-659398.37	569194.39	-595005.439	1	12	18	39	46	19	30	46	87	62	10	19	12	28	38	57	21	74	22	90
1568	1568	RM0002	WG0356	2	689	221901.6943	-0.005045	-0.025524	-0.075325	-0.056857	-0.033796	-0.003082	0.156222	0.071428571	3.741657387	0.720003358	242070.062	-659398.37	431299.799	-543499.843	1	12	18	39	46	19	30	46	87	62	1	11	19	32	8	53	16	23	88	6
1569	1569	RM0002	WG0357	2	690	189455.3957	0.033558	0.002928	0.119241	0.007449	0.110497	0.148634	0.039039	0.084033613	3.391164992	0.653092659	242070.062	-659398.37	406095.915	-564588.737	1	12	18	39	46	19	30	46	87	62	1	11	3	32	8	50	41	80	27	6
1570	1570	RM0002	WG0358	2	691	499155.3881	0.12676	0.057554	0.280851	0.200999	0.348542	0.326915	-0.10158	0.100840336	2.915475947	0.554779901	242070.062	-659398.37	726725.181	-778836.71	1	12	18	39	46	19	30	46	87	62	10	15	9	10	39	7	36	70	51	66
1571	1571	RM0002	WG0359	2	692	326446.7225	0.087818	0.048387	0.205981	0.147335	0.214135	0.228315	-0.007834	0.088235294	3.240370349	0.605704324	242070.062	-659398.37	568319.053	-648037.978	1	12	18	39	46	19	30	46	87	62	10	19	12	28	2	36	9	74	7	12
1572	1572	RM0002	WG0360	2	693	430976.9233	0.13224	0.079437	0.356274	0.280847	0.339623	0.277219	-0.171889	0.105042017	2.645751311	0.52833793	242070.062	-659398.37	656833.095	-776499.757	1	12	18	39	46	19	30	46	87	62	10	15	9	10	39	7	36	70	89	66
1573	1573	RM0002	WG0361	2	694	423781.7895	0.138971	0.070726	0.401248	0.266246	0.451391	0.466158	-0.148453	0.105042017	2.738612788	0.516369163	242070.062	-659398.37	652346.688	-765530.812	1	12	18	39	46	19	30	46	87	62	10	15	9	10	39	7	36	70	89	66
1574	1574	RM0002	WG0362	2	695	454638.3397	0.067318	0.012352	0.21012	0.03372	0.17547	0.164765	-0.078143	0.092436975	3	0.611015368	242070.062	-659398.37	666797.266	-497216.922	1	12	18	39	46	19	30	46	87	62	10	13	1	5	6	11	14	48	13	20
1575	1575	RM0002	WG0364	2	696	399384.6691	-0.025961	-0.017527	-0.0205	-0.057489	0.045942	0.040214	0.039039	0.079831933	3.391164992	0.687003714	242070.062	-659398.37	326547.161	-269050.149	1	12	18	39	46	19	30	46	87	62	5	16	7	23	31	39	47	1	21	86
1576	1576	RM0002	WG0365	2	697	401586.2333	0.063407	0.019696	0.174154	0.050871	0.200581	0.224023	-0.03127	0.088235294	3.16227766	0.618084267	242070.062	-659398.37	461863.498	-323299.652	1	12	18	39	46	19	30	46	87	62	5	17	14	11	30	45	12	21	25	22
1577	1577	RM0002	WG0366	2	698	408170.8172	0.036693	0.013332	0.200823	0.049422	0.188522	0.1532	-0.054707	0.092436975	3.082207001	0.617614525	242070.062	-659398.37	636012.836	-552569.035	1	12	18	39	46	19	30	46	87	62	10	19	12	5	20	11	14	48	90	28
1578	1578	RM0002	WG0367	2	699	340046.7867	0.056558	0.043653	0.201431	0.14252	0.380454	0.39828	-0.078143	0.100840336	3	0.571922928	242070.062	-659398.37	422495	-371164.682	1	12	18	39	46	19	30	46	87	62	5	1	14	24	11	59	32	32	4	19
1579	1579	RM0002	WG0368	2	700	360240.4335	0.04124	0.095525	-0.016807	0.214416	-0.088877	-0.073343	0.109349	0.075630252	3.605551275	0.670996543	242070.062	-659398.37	403004.836	-337104.764	1	12	18	39	46	19	30	46	87	62	5	17	14	11	45	52	2	44	62	27
1580	1580	RM0002	WG0369	2	701	399362.1007	0.04846	0.036119	0.270605	0.114546	0.2403	0.322405	-0.03127	0.092436975	3.16227766	0.597280035	242070.062	-659398.37	639713.29	-622385.525	1	12	18	39	46	19	30	46	87	62	10	19	12	28	5	57	21	41	22	78
1581	1581	RM0002	WG0370	2	702	393882.7635	-0.083961	-0.026926	-0.063015	-0.084183	-0.047459	-0.036897	0.156222	0.075630252	3.741657387	0.729337065	242070.062	-659398.37	631493.153	-600294.33	1	12	18	39	46	19	30	46	87	62	10	19	12	5	5	57	21	41	22	78
1582	1582	RM0002	WG0371	2	703	390594.1111	0.08114	0.038592	0.301439	0.119623	0.246742	0.26151	-0.078143	0.100840336	3	0.57963495	242070.062	-659398.37	628458.973	-602237.465	1	12	18	39	46	19	30	46	87	62	10	19	12	28	5	57	21	41	22	78
1583	1583	RM0002	WG0372	2	704	298033.3136	0.045643	-0.001733	0.118737	-0.00496	0.183972	0.17356	-0.03127	0.084033613	3.16227766	0.636765773	242070.062	-659398.37	441173.392	-437628.85	1	12	18	39	46	19	30	46	87	62	5	1	15	30	25	40	39	8	24	16
1584	1584	RM0002	WG0373	2	705	402906.246	-0.004944	0.013356	0.000698	0.019727	0.113492	0.09001	0.015603	0.079831933	3.31662479	0.66385347	242070.062	-659398.37	408886.954	-292648.363	1	12	18	39	46	19	30	46	87	62	5	17	14	33	35	52	2	76	72	14
1585	1585	RM0002	WG0374	2	706	448099.8163	-0.006411	-0.016308	0.044961	-0.044078	0.059091	0.059536	0.015603	0.084033613	3.31662479	0.671398381	242070.062	-659398.37	666380.242	-515334.785	1	12	18	39	46	19	30	46	87	62	10	13	1	5	6	11	14	48	13	20
1586	1586	RM0002	WG0375	2	707	398347.4404	0.088531	0.047778	0.333024	0.17242	0.354731	0.424227	-0.10158	0.096638655	2.915475947	0.557415141	242070.062	-659398.37	629375.523	-566257.814	1	12	18	39	46	19	30	46	87	62	10	19	12	5	20	57	21	41	90	63
1587	1587	RM0002	WG0376	2	708	457767.1939	-0.07075	-0.039858	-0.154731	-0.094541	-0.058228	-0.062498	0.132785	0.075630252	3.674234614	0.733878859	242070.062	-659398.37	670004.47	-496847.005	1	12	18	39	46	19	30	46	87	62	10	13	1	5	6	11	14	48	13	20
1588	1588	RM0002	WG0377	2	709	267544.7344	-0.139835	-0.057247	-0.337333	-0.164153	-0.142065	-0.218933	0.156222	0.067226891	3.741657387	0.78136738	242070.062	-659398.37	320202.878	-403516.663	1	12	18	39	46	19	30	46	87	62	5	1	22	24	4	46	50	5	30	94
1589	1589	RM0002	WG0378	2	710	430405.5317	0.025559	0.087912	-0.090872	0.202379	0.024394	-0.018828	0.085912	0.075630252	3.535533906	0.66663189	242070.062	-659398.37	318705.573	-235870.425	1	12	18	39	46	19	30	46	87	62	5	16	7	23	31	39	48	1	21	75
1590	1590	RM0002	WG0379	2	711	447569.996	-0.024396	0.044456	-0.136568	0.096061	-0.084489	-0.109909	0.156222	0.067226891	3.741657387	0.715949402	242070.062	-659398.37	309766.54	-216977.656	1	12	18	39	46	19	30	46	87	62	5	16	7	23	31	39	48	1	21	87
1591	1591	RM0002	WG0380	2	712	464145.9278	0.004422	-0.026765	0.099796	-0.076619	0.007009	0.005762	0.015603	0.084033613	3.31662479	0.67627165	242070.062	-659398.37	638714.172	-418348.806	1	12	18	39	46	19	30	46	87	62	10	13	1	31	21	33	27	55	46	3
1592	1592	RM0002	WG0381	2	713	446392.1787	-0.032469	-0.038203	-0.167528	-0.098238	-0.091125	-0.108161	0.132785	0.067226891	3.674234614	0.740763127	242070.062	-659398.37	295256.549	-216186.034	1	12	18	39	46	19	30	46	87	62	5	16	7	23	31	39	48	1	21	87
1593	1593	RM0002	WG0382	2	714	370763.4537	0.130825	0.090574	0.386455	0.34295	0.514362	0.494783	-0.195326	0.109243697	2.549509757	0.493371962	242070.062	-659398.37	612660.307	-648066.606	1	12	18	39	46	19	30	46	87	62	10	19	12	28	2	36	9	74	85	12
1594	1594	RM0002	WG0383	2	715	270850.9721	-0.018374	0.009999	0.03485	0.037763	0.255028	0.240546	-0.03127	0.092436975	3.16227766	0.630487305	242070.062	-659398.37	461621.644	-500787.677	1	12	18	39	46	19	30	46	87	62	1	11	19	30	34	53	16	23	88	36
1595	1595	RM0002	WG0384	2	716	390937.1354	-0.127701	-0.072934	-0.202607	-0.166895	-0.271428	-0.267843	0.296841	0.06302521	4.123105626	0.808292462	242070.062	-659398.37	565085.773	-439187.802	1	12	18	39	46	19	30	46	87	62	10	13	1	31	1	33	27	55	46	82
1596	1596	RM0002	WG0385	2	717	311834.5834	0.04239	0.015472	0.042837	0.043801	0.071349	0.067121	0.015603	0.079831933	3.31662479	0.657578025	242070.062	-659398.37	538924.101	-563907.601	1	12	18	39	46	19	30	46	87	62	10	19	19	28	38	17	42	23	69	90
1597	1597	RM0002	WG0386	2	718	440129.1577	-0.062873	-0.055218	-0.064939	-0.125921	-0.267063	-0.231621	0.249968	0.06302521	4	0.778952771	242070.062	-659398.37	656005.694	-509829.095	1	12	18	39	46	19	30	46	87	62	10	13	1	5	6	11	14	48	13	20
1598	1598	RM0002	WG0387	2	719	240890.4686	-0.157082	-0.062758	-0.327631	-0.126777	-0.361569	-0.320924	0.43746	0.050420168	4.472135955	0.851448217	242070.062	-659398.37	398228.443	-475978.693	1	12	18	39	46	19	30	46	87	62	1	1	22	8	29	28	45	63	56	2
1599	1599	RM0002	WG0388	2	720	413326.8518	-0.02723	-0.003615	-0.046811	-0.012385	0.145319	0.131152	-0.03127	0.084033613	3.16227766	0.659047867	242070.062	-659398.37	356935.319	-262352.958	1	12	18	39	46	19	30	46	87	62	5	3	10	33	35	42	47	76	20	86
1600	1600	RM0002	WG0389	2	721	398347.4404	-0.013261	0.018931	0.10895	0.066404	0.217229	0.22194	-0.007834	0.088235294	3.240370349	0.632412024	242070.062	-659398.37	629375.523	-566257.814	1	12	18	39	46	19	30	46	87	62	10	19	12	5	20	57	21	41	90	63
1601	1601	RM0002	WG0390	2	722	408530.7973	0.060517	0.020741	0.157572	0.062818	0.191261	0.182173	-0.054707	0.092436975	3.082207001	0.613806241	242070.062	-659398.37	388482.539	-278005.136	1	12	18	39	46	19	30	46	87	62	5	3	10	33	35	52	2	76	20	40
1602	1602	RM0002	WG0391	2	723	434890.6163	-0.069478	-0.013256	-0.17551	-0.03327	-0.066755	-0.072214	0.156222	0.067226891	3.741657387	0.737706899	242070.062	-659398.37	336302.478	-234839.658	1	12	18	39	46	19	30	46	87	62	5	16	7	23	31	39	47	1	21	75
1603	1603	RM0002	WG0392	2	724	356525.7201	0.147558	0.087427	0.445258	0.337626	0.46336	0.444185	-0.218762	0.109243697	2.449489743	0.489725195	242070.062	-659398.37	598457.747	-649478.335	1	12	18	39	46	19	30	46	87	62	10	19	12	28	2	36	9	74	85	12
1604	1604	RM0002	WG0393	2	725	397009.4486	0.044889	0.028696	0.237658	0.080806	0.084364	0.151774	0.039039	0.084033613	3.391164992	0.637483666	242070.062	-659398.37	630533.812	-577469.027	1	12	18	39	46	19	30	46	87	62	10	19	12	5	20	57	21	41	90	63
1605	1605	RM0002	WG0394	2	726	325867.5324	0.108221	0.056048	0.291368	0.184897	0.333244	0.277536	-0.148453	0.100840336	2.738612788	0.552510381	242070.062	-659398.37	520270.073	-489709.235	1	12	18	39	46	19	30	46	87	62	10	11	19	30	34	17	24	23	41	36
1606	1606	RM0002	WG0395	2	727	446330.5461	0.034194	0.00551	0.109012	0.01642	0.191939	0.211812	-0.03127	0.084033613	3.16227766	0.63369302	242070.062	-659398.37	311463.46	-218495.305	1	12	18	39	46	19	30	46	87	62	5	16	7	23	31	39	48	1	21	87
1607	1607	RM0002	WG0396	2	728	363892.4717	0.054209	0.034674	0.219934	0.125561	0.284768	0.233789	-0.078143	0.096638655	3	0.59002148	242070.062	-659398.37	251342.651	-295624.058	1	12	18	39	46	19	30	46	87	62	5	16	7	23	31	39	58	79	34	50
1608	1608	RM0002	WG0397	2	729	320680.1439	-0.039828	-0.013908	0.061096	-0.052913	0.125067	0.105772	0.015603	0.088235294	3.31662479	0.665547396	242070.062	-659398.37	410703.807	-386637.642	1	12	18	39	46	19	30	46	87	62	5	1	15	24	11	59	32	32	4	24
1609	1609	RM0002	WG0398	2	730	313136.432	0.210278	0.123893	0.405271	0.33089	0.398257	0.376514	-0.148453	0.109243697	2.738612788	0.50008459	242070.062	-659398.37	504087.435	-487930.235	1	12	18	39	46	19	30	46	87	62	10	11	19	30	34	17	24	23	41	36
1610	1610	RM0002	WG0399	2	731	444815.3513	0.011423	0.001362	0.091782	0.004189	0.218167	0.165247	-0.054707	0.088235294	3.082207001	0.632511371	242070.062	-659398.37	295345.585	-217784.947	1	12	18	39	46	19	30	46	87	62	5	16	7	23	31	39	48	1	21	87
1611	1611	RM0002	WG0400	2	732	455670.3298	-0.050421	-0.028883	-0.043316	-0.087472	0.028403	0.007092	0.062476	0.084033613	3.464101615	0.697872508	242070.062	-659398.37	639404.357	-436326.84	1	12	18	39	46	19	30	46	87	62	10	13	1	31	21	33	27	55	46	3
1612	1612	RM0002	WG0401	2	733	516675.4409	-0.062604	-0.03805	-0.052714	-0.101194	0.044703	-0.04004	0.085912	0.079831933	3.535533906	0.710512636	242070.062	-659398.37	747278.323	-551148.085	1	12	18	39	46	19	30	46	87	62	10	13	1	5	13	27	63	30	84	29
1613	1613	RM0002	WG0402	2	734	407848.2308	0.00286	0.005932	0.057768	0.018951	0.140677	0.127879	-0.03127	0.088235294	3.16227766	0.643472097	242070.062	-659398.37	358987.689	-268667.711	1	12	18	39	46	19	30	46	87	62	5	3	10	33	35	42	47	76	20	86
1614	1614	RM0002	WG0403	2	735	431365.2343	-0.090419	-0.053839	-0.195735	-0.148804	-0.20509	-0.204488	0.156222	0.06302521	3.741657387	0.77203587	242070.062	-659398.37	334895.553	-238139.075	1	12	18	39	46	19	30	46	87	62	5	16	7	23	31	39	47	1	21	75
1615	1615	RM0002	WG0404	2	736	322157.0103	0.080822	0.034752	0.210353	0.110857	0.263853	0.243089	-0.10158	0.092436975	2.915475947	0.588352256	242070.062	-659398.37	390410.115	-373425.7	1	12	18	39	46	19	30	46	87	62	5	1	14	24	45	59	32	73	4	100
1616	1616	RM0002	WG0405	2	737	399535.8375	0.019614	0.01255	0.078942	0.034168	0.179671	0.16016	-0.054707	0.088235294	3.082207001	0.630835028	242070.062	-659398.37	367981.031	-280221.217	1	12	18	39	46	19	30	46	87	62	5	3	10	33	35	52	2	76	20	40
1617	1617	RM0002	WG0406	2	738	398347.4404	0.063701	0.067491	0.252854	0.250075	0.392255	0.357297	-0.148453	0.105042017	2.738612788	0.54316229	242070.062	-659398.37	629375.523	-566257.814	1	12	18	39	46	19	30	46	87	62	10	19	12	5	20	57	21	41	90	63
1618	1618	RM0002	WG0407	2	739	377283.5412	0.188705	0.112597	0.503387	0.378259	0.540571	0.511347	-0.242199	0.113445378	2.34520788	0.460305545	242070.062	-659398.37	615666.055	-606777.989	1	12	18	39	46	19	30	46	87	62	10	19	12	28	5	57	21	41	22	78
1619	1619	RM0002	WG0408	2	740	377283.5412	0.125251	0.095572	0.414204	0.374086	0.5883	0.530879	-0.218762	0.117647059	2.449489743	0.473081637	242070.062	-659398.37	615666.055	-606777.989	1	12	18	39	46	19	30	46	87	62	10	19	12	28	5	57	21	41	22	78
1620	1620	RM0002	WG0409	2	741	405399.6817	0.060814	0.02481	0.272278	0.09107	0.282879	0.269655	-0.10158	0.100840336	2.915475947	0.581194654	242070.062	-659398.37	602687.671	-474185.406	1	12	18	39	46	19	30	46	87	62	10	13	1	31	1	11	27	55	46	82
1621	1621	RM0002	WG0410	2	742	405399.6817	-0.067374	-0.028742	-0.195758	-0.076766	-0.038224	-0.013156	0.179658	0.06302521	3.807886553	0.74623438	242070.062	-659398.37	602687.671	-474185.406	1	12	18	39	46	19	30	46	87	62	10	13	1	31	1	11	27	55	46	82
1622	1622	RM0002	WG0411	2	743	452236.4308	-0.019719	-0.004602	-0.038433	-0.012735	0.134681	0.108452	0.085912	0.084033613	3.535533906	0.67865866	242070.062	-659398.37	317629.347	-213518.808	1	12	18	39	46	19	30	46	87	62	5	16	7	23	31	39	48	1	21	87
1623	1623	RM0002	WG0412	2	744	441809.3203	0.07696	0.056137	0.131045	0.146673	0.193853	0.178631	0.015603	0.088235294	3.31662479	0.617445342	242070.062	-659398.37	319681.116	-224459.294	1	12	18	39	46	19	30	46	87	62	5	16	7	23	31	39	48	1	21	87
1624	1624	RM0002	WG0413	2	745	401005.7883	0.030137	0.05271	0.123018	0.171857	0.211279	0.163449	-0.007834	0.092436975	3.240370349	0.614652755	242070.062	-659398.37	641492.46	-623797.946	1	12	18	39	46	19	30	46	87	62	10	19	12	28	5	57	21	41	22	78
1625	1625	RM0002	WG0414	2	746	434567.3154	-0.027429	-0.022709	-0.04604	-0.06531	0.006556	0.039155	0.015603	0.075630252	3.31662479	0.691347722	242070.062	-659398.37	346051.271	-237454.464	1	12	18	39	46	19	30	46	87	62	5	3	10	23	35	39	47	1	21	75
1626	1626	RM0002	WG0415	2	747	209105.6279	0.128823	0.04699	0.358367	0.137925	0.332264	0.315946	-0.10158	0.105042017	2.915475947	0.554295887	242070.062	-659398.37	368188.281	-492607.008	1	12	18	39	46	19	30	46	87	62	1	11	22	8	29	28	45	63	56	32
1627	1627	RM0002	WG0416	2	748	315655.6853	-0.01057	-0.013499	0.042243	-0.038933	0.153454	0.101839	-0.007834	0.096638655	3.240370349	0.650868767	242070.062	-659398.37	426498.91	-403225.554	1	12	18	39	46	19	30	46	87	62	5	1	15	24	11	59	32	8	16	35
1628	1628	RM0002	WG0417	2	749	315655.6853	0.041023	0.048938	0.161963	0.14676	0.280722	0.249877	-0.054707	0.100840336	3.082207001	0.591399651	242070.062	-659398.37	426498.91	-403225.554	1	12	18	39	46	19	30	46	87	62	5	1	15	24	11	59	32	8	16	35
1629	1629	RM0002	WG0418	2	750	399440.2584	0.015361	0.008923	0.183045	0.035779	0.232609	0.240724	-0.054707	0.092436975	3.082207001	0.615883709	242070.062	-659398.37	640206.598	-627152.149	1	12	18	39	46	19	30	46	87	62	10	19	12	28	5	57	21	41	22	78
1630	1630	RM0002	WG0419	2	751	386100.8613	0.059762	0.076583	0.258552	0.280432	0.392922	0.356762	-0.125016	0.100840336	2.828427125	0.547232683	242070.062	-659398.37	619296.362	-577092.88	1	12	18	39	46	19	30	46	87	62	10	19	12	5	20	57	21	41	90	63
1631	1631	RM0002	WG0420	2	752	397009.4486	0.138066	0.094207	0.393829	0.32061	0.351345	0.380558	-0.171889	0.100840336	2.645751311	0.518022315	242070.062	-659398.37	630533.812	-577469.027	1	12	18	39	46	19	30	46	87	62	10	19	12	5	20	57	21	41	90	63
1632	1632	RM0002	WG0421	2	753	400179.3851	-0.032734	-0.015416	-0.006095	-0.057346	0.065196	0.033846	-0.03127	0.084033613	3.16227766	0.67121141	242070.062	-659398.37	619068.409	-525175.471	1	12	18	39	46	19	30	46	87	62	10	13	1	5	20	11	14	48	90	28
1633	1633	RM0002	WG0422	2	754	398854.8135	-0.010007	-0.001294	0.112868	-0.005057	0.103587	0.11076	-0.03127	0.088235294	3.16227766	0.647261957	242070.062	-659398.37	466180.35	-329459.374	1	12	18	39	46	19	30	46	87	62	5	17	14	11	30	45	12	21	25	22
1634	1634	RM0002	WG0423	2	755	313890.983	0.151937	0.056433	0.37297	0.18326	0.340761	0.340152	-0.148453	0.100840336	2.738612788	0.539588294	242070.062	-659398.37	507673.366	-492118.861	1	12	18	39	46	19	30	46	87	62	10	11	19	30	34	17	24	23	41	36
1635	1635	RM0002	WG0424	2	756	316818.805	0.016996	0.002998	0.071882	0.009601	0.163145	0.14366	-0.03127	0.084033613	3.16227766	0.643442415	242070.062	-659398.37	417833.048	-395804.88	1	12	18	39	46	19	30	46	87	62	5	1	15	24	11	59	32	32	16	9
1636	1636	RM0002	WG0425	2	757	306010.7691	0.174003	0.11587	0.367963	0.315367	0.36643	0.385927	-0.171889	0.100840336	2.645751311	0.511680741	242070.062	-659398.37	499797.798	-494416.538	1	12	18	39	46	19	30	46	87	62	10	11	19	30	34	17	24	23	41	36
1637	1637	RM0002	WG0426	2	758	456201.3325	-0.103678	-0.052175	-0.109758	-0.160079	-0.10969	-0.132641	0.132785	0.071428571	3.674234614	0.750690287	242070.062	-659398.37	630881.76	-420766.605	1	12	18	39	46	19	30	46	87	62	10	13	1	31	21	33	27	55	46	3
1638	1638	RM0002	WG0427	2	759	439180.3628	-0.051253	-0.050797	-0.061933	-0.131849	-0.109824	-0.108204	0.156222	0.071428571	3.741657387	0.742437259	242070.062	-659398.37	612073.806	-422804.582	1	12	18	39	46	19	30	46	87	62	10	13	1	31	48	33	27	55	46	82
1639	1639	RM0002	WG0429	2	760	237775.8729	0.04917	0.024663	0.262941	0.101265	0.251768	0.253062	-0.10158	0.096638655	2.915475947	0.587935498	242070.062	-659398.37	318754.212	-434327.477	1	12	18	39	46	19	30	46	87	62	5	1	22	8	4	46	50	5	30	94
1640	1640	RM0002	WG0430	2	761	451702.5253	-0.02838	-0.015165	0.001996	-0.038097	-0.163994	-0.148603	0.132785	0.071428571	3.674234614	0.725782763	242070.062	-659398.37	607862.586	-394387.048	1	12	18	39	46	19	30	46	87	62	10	13	1	31	48	33	27	55	46	82
1641	1641	RM0002	WG0431	2	762	452695.1078	-0.025248	-0.037733	-0.019297	-0.090982	-0.192159	-0.19316	0.156222	0.075630252	3.741657387	0.737722785	242070.062	-659398.37	634233.041	-433254.481	1	12	18	39	46	19	30	46	87	62	10	13	1	31	21	33	27	55	46	3
1642	1642	RM0002	WG0432	2	763	407942.5447	0.140782	0.100202	0.41148	0.367407	0.497727	0.466732	-0.218762	0.109243697	2.449489743	0.485554326	242070.062	-659398.37	642106.518	-579473.695	1	12	18	39	46	19	30	46	87	62	10	19	12	5	20	57	21	41	90	63
1643	1643	RM0002	WG0433	2	764	452670.7486	-0.05754	-0.032988	-0.086953	-0.122134	0.033923	-0.00118	-0.007834	0.079831933	3.240370349	0.696029209	242070.062	-659398.37	629829.291	-425831.277	1	12	18	39	46	19	30	46	87	62	10	13	1	31	21	33	27	55	46	3
1644	1644	RM0002	WG0434	2	765	456201.3325	-0.048635	-0.035698	-0.111303	-0.093302	-0.05069	-0.071278	0.109349	0.075630252	3.605551275	0.724703518	242070.062	-659398.37	630881.76	-420766.605	1	12	18	39	46	19	30	46	87	62	10	13	1	31	21	33	27	55	46	3
1645	1645	RM0002	WG0435	2	766	402554.7531	0.019569	0.018612	0.161579	0.061731	0.173233	0.171826	-0.03127	0.088235294	3.16227766	0.627070799	242070.062	-659398.37	624725.874	-534398.935	1	12	18	39	46	19	30	46	87	62	10	13	1	5	20	11	14	48	90	28
1646	1646	RM0002	WG0436	2	767	271714.762	0.009074	0.011535	0.133168	0.042477	0.302703	0.275984	-0.054707	0.092436975	3.082207001	0.613189192	242070.062	-659398.37	466877.664	-506786.267	1	12	18	39	46	19	30	46	87	62	1	11	19	30	34	53	16	23	88	36
1647	1647	RM0002	WG0437	2	768	377556.5429	0.192693	0.107903	0.539105	0.411545	0.552822	0.497186	-0.265635	0.117647059	2.236067977	0.448414409	242070.062	-659398.37	619073.434	-679828.753	1	12	18	39	46	19	30	46	87	62	10	19	12	28	2	36	9	57	85	12
1648	1648	RM0002	WG0438	2	769	274952.8967	0.053423	0.032782	0.230582	0.108524	0.190858	0.23809	-0.03127	0.088235294	3.16227766	0.609873754	242070.062	-659398.37	499999.515	-564153.986	1	12	18	39	46	19	30	46	87	62	10	11	19	32	34	17	42	23	69	21
1649	1649	RM0002	WG0439	2	770	442067.8974	0.044424	0.063844	0.220824	0.210099	0.269282	0.271888	-0.007834	0.096638655	3.240370349	0.59164379	242070.062	-659398.37	615277.877	-422459.659	1	12	18	39	46	19	30	46	87	62	10	13	1	31	48	33	27	55	46	82
1650	1650	RM0002	WG0440	2	771	361087.7354	0.147509	0.100206	0.413793	0.358991	0.504308	0.463066	-0.195326	0.113445378	2.549509757	0.486397189	242070.062	-659398.37	602958.538	-647404.183	1	12	18	39	46	19	30	46	87	62	10	19	12	28	2	36	9	74	85	12
1651	1651	RM0002	WG0441	2	772	361087.7354	0.189541	0.148185	0.438217	0.386972	0.390203	0.375991	-0.125016	0.100840336	2.828427125	0.504104312	242070.062	-659398.37	602958.538	-647404.183	1	12	18	39	46	19	30	46	87	62	10	19	12	28	2	36	9	74	85	12
1652	1652	RM0002	WG0442	2	773	260931.9129	-0.024441	-0.00169	0.098761	-0.006714	0.181797	0.155356	-0.007834	0.088235294	3.240370349	0.647482836	242070.062	-659398.37	452209.646	-504715.409	1	12	18	39	46	19	30	46	87	62	1	11	19	30	34	53	16	23	88	36
1653	1653	RM0002	WG0443	2	774	258159.9541	-0.034349	-0.007451	0.065384	-0.027856	0.170183	0.140602	-0.007834	0.092436975	3.240370349	0.650913495	242070.062	-659398.37	454440.223	-512614.595	1	12	18	39	46	19	30	46	87	62	1	11	19	30	34	53	16	23	88	36
1654	1654	RM0002	WG0444	2	775	329295.1762	0.048652	0.052079	0.158631	0.145393	0.183697	0.17638	-0.007834	0.092436975	3.240370349	0.61328112	242070.062	-659398.37	487706.301	-440085.463	1	12	18	39	46	19	30	46	87	62	5	1	15	30	25	40	39	35	52	73
1655	1655	RM0002	WG0445	2	776	393166.3577	0.066416	0.047654	0.260694	0.133029	0.234984	0.245555	-0.03127	0.096638655	3.16227766	0.593863015	242070.062	-659398.37	628296.469	-585852.824	1	12	18	39	46	19	30	46	87	62	10	19	12	5	20	57	21	41	90	63
1656	1656	RM0002	WG0446	2	777	391236.9943	0.020792	-0.001908	-0.025809	-0.003511	0.039535	-0.025245	0.062476	0.079831933	3.464101615	0.683524373	242070.062	-659398.37	383180.849	-294495.463	1	12	18	39	46	19	30	46	87	62	5	17	10	33	35	52	2	76	20	40
1657	1657	RM0002	WG0447	2	778	265862.2613	0.00315	0.005755	0.102664	0.021626	0.190683	0.175919	-0.03127	0.088235294	3.16227766	0.635769507	242070.062	-659398.37	456903.531	-502779.972	1	12	18	39	46	19	30	46	87	62	1	11	19	30	34	53	16	23	88	36
1658	1658	RM0002	WG0448	2	779	467065.6571	-0.10884	-0.058193	-0.18824	-0.15604	-0.186143	-0.187989	0.156222	0.067226891	3.741657387	0.769791353	242070.062	-659398.37	641910.812	-417990.618	1	12	18	39	46	19	30	46	87	62	10	13	1	31	21	33	27	55	46	3
1659	1659	RM0002	WG0449	2	780	383237.1126	0.008976	0.013159	0.077214	0.040206	0.125231	0.063302	0.062476	0.088235294	3.464101615	0.658553886	242070.062	-659398.37	623517.426	-622403.871	1	12	18	39	46	19	30	46	87	62	10	19	12	28	5	57	21	41	22	78
1660	1660	RM0002	WG0450	2	781	448452.7398	-0.024783	-0.022797	0.051513	-0.062358	-0.014466	-0.000786	0.062476	0.084033613	3.464101615	0.689645889	242070.062	-659398.37	660140.873	-497143.457	1	12	18	39	46	19	30	46	87	62	10	13	1	5	6	11	14	48	13	20
1661	1661	RM0002	WG0451	2	782	172125.2803	0.013376	-0.003746	0.127469	-0.012186	0.039731	0.108218	0.039039	0.079831933	3.391164992	0.666034717	242070.062	-659398.37	354443.202	-529016.663	1	12	18	39	46	19	30	46	87	62	1	11	3	8	29	28	45	63	23	91
1662	1662	RM0002	WG0452	2	783	264227.8322	0.27085	0.122335	0.604843	0.390936	0.573804	0.620328	-0.242199	0.117647059	2.34520788	0.432815519	242070.062	-659398.37	503866.398	-695161.84	1	12	18	39	46	19	30	46	87	62	10	19	29	12	2	36	43	29	7	12
1663	1663	RM0002	WG0453	2	784	423032.3151	0.026219	0.011949	0.101977	0.042029	0.160185	0.163435	-0.03127	0.079831933	3.16227766	0.639510863	242070.062	-659398.37	320788.016	-243754.504	1	12	18	39	46	19	30	46	87	62	5	16	7	23	31	39	47	1	21	75
1664	1664	RM0002	WG0454	2	785	391166.7305	0.054772	0.042874	0.142199	0.107291	0.003283	0.056923	0.156222	0.075630252	3.741657387	0.671642605	242070.062	-659398.37	627182.106	-590840.915	1	12	18	39	46	19	30	46	87	62	10	19	12	5	20	57	21	41	22	63
1665	1665	RM0002	WG0455	2	786	383237.1126	0.015606	0.054909	0.108673	0.169298	0.224002	0.203778	0.015603	0.092436975	3.31662479	0.618084101	242070.062	-659398.37	623517.426	-622403.871	1	12	18	39	46	19	30	46	87	62	10	19	12	28	5	57	21	41	22	78
1666	1666	RM0002	WG0456	2	787	390311.6176	0.033538	0.020271	0.14423	0.068086	0.174153	0.115442	0.015603	0.088235294	3.31662479	0.636386079	242070.062	-659398.37	629469.952	-611811.775	1	12	18	39	46	19	30	46	87	62	10	19	12	28	5	57	21	41	22	78
1667	1667	RM0002	WG0457	2	788	173853.2971	0.036371	0.006034	0.177684	0.024771	0.233141	0.186667	-0.125016	0.100840336	2.828427125	0.599170536	242070.062	-659398.37	358876.797	-530630.534	1	12	18	39	46	19	30	46	87	62	1	11	3	8	29	28	45	63	23	91
1668	1668	RM0002	WG0458	2	789	398631.1074	0.040506	0.027006	0.067328	0.070552	-0.000448	-0.00837	-0.007834	0.079831933	3.240370349	0.656491583	242070.062	-659398.37	467916.069	-330916.497	1	12	18	39	46	19	30	46	87	62	5	17	14	11	30	45	12	21	25	22
1669	1669	RM0002	WG0459	2	790	314621.1414	0.059926	0.017188	0.145185	0.058946	0.242756	0.2213	-0.078143	0.092436975	3	0.606745722	242070.062	-659398.37	424897.413	-403350.284	1	12	18	39	46	19	30	46	87	62	5	1	15	24	11	59	32	8	16	35
1670	1670	RM0002	WG0460	2	791	338214.7572	0.006481	-0.003077	0.101455	-0.01054	0.164852	0.167903	0.015603	0.084033613	3.31662479	0.651658024	242070.062	-659398.37	579277.363	-685483.962	1	12	18	39	46	19	30	46	87	62	10	19	12	28	2	36	9	57	85	12
1671	1671	RM0002	WG0461	2	792	464439.2668	-0.066787	-0.016148	-0.098649	-0.040933	-0.136409	-0.106669	0.156222	0.067226891	3.741657387	0.739321461	242070.062	-659398.37	636250.119	-413785.025	1	12	18	39	46	19	30	46	87	62	10	13	1	31	21	33	27	55	46	3
1672	1672	RM0002	WG0462	2	793	478196.554	0.048481	0.014197	0.215278	0.05296	0.229797	0.235084	-0.078143	0.092436975	3	0.604870017	242070.062	-659398.37	669771.07	-445520.386	1	12	18	39	46	19	30	46	87	62	10	13	1	31	21	33	27	55	46	3
1673	1673	RM0002	WG0463	2	794	398631.1074	0.06881	0.027476	0.23863	0.086622	0.279811	0.229522	-0.10158	0.100840336	2.915475947	0.584318862	242070.062	-659398.37	467916.069	-330916.497	1	12	18	39	46	19	30	46	87	62	5	17	14	11	30	45	12	21	25	22
1674	1674	RM0002	WG0464	2	795	418174.8751	0.054698	0.059198	0.187497	0.182119	0.34348	0.322507	-0.10158	0.100840336	2.915475947	0.569548637	242070.062	-659398.37	325939.849	-249720.344	1	12	18	39	46	19	30	46	87	62	5	16	7	23	31	39	47	1	21	75
1675	1675	RM0002	WG0465	2	796	450963.1802	-0.031217	-0.006012	0.092377	-0.024268	0.228562	0.217442	-0.007834	0.092436975	3.240370349	0.641722582	242070.062	-659398.37	689620.759	-604025.421	1	12	18	39	46	19	30	46	87	62	10	19	12	5	13	27	63	30	84	29
1676	1676	RM0002	WG0466	2	797	239663.45	0.113064	0.02015	0.310459	0.061768	0.305164	0.281039	-0.171889	0.100840336	2.645751311	0.561653333	242070.062	-659398.37	451170.155	-542284.236	1	12	18	39	46	19	30	46	87	62	1	11	19	32	34	53	16	23	88	21
1677	1677	RM0002	WG0467	2	798	430550.0101	0.032041	-0.005444	0.086003	-0.016192	0.092344	0.075259	-0.03127	0.088235294	3.16227766	0.647885875	242070.062	-659398.37	312226.224	-234602.626	1	12	18	39	46	19	30	46	87	62	5	16	7	23	31	39	48	1	21	87
1678	1678	RM0002	WG0468	2	799	401559.2008	-0.001837	0.001726	0.001968	0.004654	0.180511	0.16823	0.039039	0.084033613	3.391164992	0.659423428	242070.062	-659398.37	379035.261	-281919.462	1	12	18	39	46	19	30	46	87	62	5	3	10	33	35	52	2	76	20	40
1679	1679	RM0002	WG0469	2	800	253113.2561	-0.027499	0.005209	-0.045725	0.014118	0.035956	-0.023663	0.039039	0.084033613	3.391164992	0.680858379	242070.062	-659398.37	471256.17	-551973.753	1	12	18	39	46	19	30	46	87	62	1	11	19	32	34	53	42	23	69	21
1680	1680	RM0002	WG0470	2	801	446099.6806	0.003248	0.116093	-0.04536	0.242375	0.006444	0.074013	0.132785	0.071428571	3.674234614	0.66638752	242070.062	-659398.37	599800.071	-392876.015	1	12	18	39	46	19	30	46	87	62	10	13	1	31	48	33	27	55	46	82
1681	1681	RM0002	WG0471	2	802	436902.1028	0.00841	0.012327	0.033368	0.032201	0.009612	0.062052	0.039039	0.079831933	3.391164992	0.670333323	242070.062	-659398.37	462620.941	-282250.18	1	12	18	39	46	19	30	46	87	62	5	17	14	11	30	45	12	21	25	22
1682	1682	RM0002	WG0472	2	803	450963.1802	0.115095	0.086538	0.359186	0.321637	0.426556	0.374954	-0.195326	0.105042017	2.549509757	0.51244622	242070.062	-659398.37	689620.759	-604025.421	1	12	18	39	46	19	30	46	87	62	10	19	12	5	13	27	63	30	84	29
1683	1683	RM0002	WG0473	2	804	338214.7572	0.227823	0.12392	0.553691	0.402577	0.519856	0.496987	-0.242199	0.113445378	2.34520788	0.451594112	242070.062	-659398.37	579277.363	-685483.962	1	12	18	39	46	19	30	46	87	62	10	19	12	28	2	36	9	57	85	12
1684	1684	RM0002	WG0474	2	805	169878.9604	0.039699	0.020598	0.187057	0.075735	0.305144	0.304108	-0.078143	0.096638655	3	0.59439084	242070.062	-659398.37	351165.758	-529179.361	1	12	18	39	46	19	30	46	87	62	1	11	3	8	29	28	45	63	23	91
1685	1685	RM0002	WG0475	2	806	217509.7838	-0.035083	-0.011178	0.090208	-0.039203	0.080405	0.124101	0.039039	0.084033613	3.391164992	0.670376553	242070.062	-659398.37	356153.217	-474207.82	1	12	18	39	46	19	30	46	87	62	1	1	22	8	29	28	45	63	56	32
1686	1686	RM0002	WG0476	2	807	171561.727	0.028914	0.01206	0.220003	0.049686	0.27612	0.252505	-0.078143	0.096638655	3	0.6008693	242070.062	-659398.37	355661.41	-530827.643	1	12	18	39	46	19	30	46	87	62	1	11	3	8	29	28	45	63	23	91
1687	1687	RM0002	WG0477	2	808	312145.6558	0.021865	0.016173	0.113995	0.06324	0.307868	0.283522	-0.10158	0.096638655	2.915475947	0.598827387	242070.062	-659398.37	425132.755	-406568.465	1	12	18	39	46	19	30	46	87	62	5	1	15	24	11	59	32	8	16	35
1688	1688	RM0002	WG0478	2	809	237588.2774	0.142641	0.105332	0.352622	0.29407	0.425541	0.410902	-0.195326	0.105042017	2.549509757	0.507182073	242070.062	-659398.37	472301.425	-600732.289	1	12	18	39	46	19	30	46	87	62	1	11	23	32	8	50	42	23	69	21
1689	1689	RM0002	WG0479	2	810	313873.6064	0.025094	0.009017	0.14096	0.024623	0.056312	0.070871	-0.007834	0.084033613	3.240370349	0.649758783	242070.062	-659398.37	509563.206	-495191.005	1	12	18	39	46	19	30	46	87	62	10	11	19	30	34	17	24	23	41	36
1690	1690	RM0002	WG0480	2	811	449325.9079	0.086134	0.066585	0.224484	0.218869	0.310211	0.270629	-0.078143	0.096638655	3	0.571945838	242070.062	-659398.37	688182.578	-605757.019	1	12	18	39	46	19	30	46	87	62	10	19	12	5	13	27	63	30	84	29
1691	1691	RM0002	WG0481	2	812	401586.2333	0.005356	0.018002	0.149577	0.065682	0.277744	0.218692	-0.03127	0.100840336	3.16227766	0.611860225	242070.062	-659398.37	461863.498	-323299.652	1	12	18	39	46	19	30	46	87	62	5	17	14	11	30	45	12	21	25	22
1692	1692	RM0002	WG0482	2	813	432152.8548	0.00156	-0.020427	0.012189	-0.064484	0.096338	0.062232	-0.03127	0.079831933	3.16227766	0.667791219	242070.062	-659398.37	312133.065	-232962.835	1	12	18	39	46	19	30	46	87	62	5	16	7	23	31	39	48	1	21	87
1693	1693	RM0002	WG0483	2	814	420628.5729	-0.084988	-0.039939	-0.105995	-0.135683	-0.051313	-0.067604	0.062476	0.079831933	3.464101615	0.721216112	242070.062	-659398.37	473640.172	-308252.132	1	12	18	39	46	19	30	46	87	62	5	17	14	11	30	45	12	21	25	22
1694	1694	RM0002	WG0484	2	815	446284.7092	-0.117011	-0.074174	-0.306529	-0.187882	-0.151213	-0.16364	0.156222	0.067226891	3.741657387	0.77889317	242070.062	-659398.37	303351.115	-217341.05	1	12	18	39	46	19	30	46	87	62	5	16	7	23	31	39	48	1	21	87
1695	1695	RM0002	WG0485	2	816	557868.2374	0.116681	0.006963	0.227048	0.013689	0.146252	0.159948	-0.078143	0.096638655	3	0.605330341	242070.062	-659398.37	-129617.212	-243386.903	1	12	18	39	46	19	30	46	87	62	8	8	28	13	36	4	4	47	86	88
1696	1696	RM0002	WG0486	2	817	563253.9254	0.134348	0.029357	0.28574	0.069371	0.265711	0.246958	-0.10158	0.096638655	2.915475947	0.578380987	242070.062	-659398.37	-124203.953	-231498.463	1	12	18	39	46	19	30	46	87	62	8	8	28	13	36	4	4	47	86	88
1697	1697	RM0002	WG0487	2	818	540172.0257	-0.047098	-0.03676	-0.163336	-0.079674	-0.06123	-0.113781	0.062476	0.075630252	3.464101615	0.721949463	242070.062	-659398.37	-137227.068	-274795.322	1	12	18	39	46	19	30	46	87	62	8	8	28	13	36	4	4	47	86	25
1698	1698	RM0002	WG0488	2	819	522644.5297	-0.010134	-0.021949	-0.006472	-0.043311	-0.061776	-0.002929	0.062476	0.075630252	3.464101615	0.698752829	242070.062	-659398.37	-124636.312	-286995.712	1	12	18	39	46	19	30	46	87	62	8	8	28	13	36	4	4	47	86	25
1699	1699	RM0002	WG0489	2	820	484086.0938	0.029155	0.001713	0.13046	0.00496	0.138007	0.167614	-0.054707	0.088235294	3.082207001	0.632229938	242070.062	-659398.37	-119699.197	-337742.732	1	12	18	39	46	19	30	46	87	62	8	8	28	13	36	4	34	58	37	25
1700	1700	RM0002	WG0490	2	821	519701.9295	-0.052211	-0.041966	-0.11687	-0.101495	-0.062289	-0.069764	0.085912	0.075630252	3.535533906	0.723719341	242070.062	-659398.37	-114883.207	-281675.642	1	12	18	39	46	19	30	46	87	62	8	8	28	13	36	4	4	47	86	25
1701	1701	RM0002	WG0491	2	822	553988.5047	0.099728	0.01251	0.229012	0.025149	0.042506	0.103345	0.015603	0.084033613	3.31662479	0.638922443	242070.062	-659398.37	-122176.099	-241992.096	1	12	18	39	46	19	30	46	87	62	8	8	28	13	36	4	4	47	86	88
1702	1702	RM0002	WG0492	2	823	543612.6531	0.029469	-0.00269	0.019719	-0.005125	-0.076712	-0.044962	0.109349	0.071428571	3.605551275	0.700942398	242070.062	-659398.37	-125558.332	-258943.528	1	12	18	39	46	19	30	46	87	62	8	8	28	13	36	4	4	47	86	88
1703	1703	RM0002	WG0493	2	824	523524.7169	0.114871	0.019081	0.272916	0.044635	0.181722	0.201892	-0.10158	0.092436975	2.915475947	0.594220491	242070.062	-659398.37	-128701.55	-289795.149	1	12	18	39	46	19	30	46	87	62	8	8	28	13	36	4	4	47	86	25
1704	1704	RM0002	WG0494	2	825	589325.9161	0.15338	0.041043	0.370533	0.095345	0.355241	0.318974	-0.171889	0.105042017	2.645751311	0.540775479	242070.062	-659398.37	-139806.672	-210538.486	1	12	18	39	46	19	30	46	87	62	8	8	28	13	36	4	4	47	86	88
1705	1705	RM0002	WG0495	2	826	507681.5977	0.01722	0.007987	0.090455	0.019338	0.126816	0.161341	-0.007834	0.088235294	3.240370349	0.642628839	242070.062	-659398.37	-104967.053	-288850.336	1	12	18	39	46	19	30	46	87	62	8	8	28	13	36	4	4	47	86	25
1706	1706	RM0002	WG0496	2	827	529871.8469	0.033289	-0.006601	0.108225	-0.013217	0.102968	0.10618	-0.03127	0.092436975	3.16227766	0.641158158	242070.062	-659398.37	-127961.191	-280134.549	1	12	18	39	46	19	30	46	87	62	8	8	28	13	36	4	4	47	86	25
1707	1707	RM0002	WG0497	2	828	527581.8004	0.00777	-0.018075	0.048348	-0.039967	-0.16496	-0.120509	0.156222	0.071428571	3.741657387	0.721982093	242070.062	-659398.37	-108206.568	-264874.811	1	12	18	39	46	19	30	46	87	62	8	8	28	13	36	4	4	47	86	25
1708	1708	RM0002	WG0498	2	829	538974.0388	0.027662	-0.023554	0.068032	-0.048317	-0.041602	-0.048422	0.062476	0.079831933	3.464101615	0.689048357	242070.062	-659398.37	-136662.895	-275921.693	1	12	18	39	46	19	30	46	87	62	8	8	28	13	36	4	4	47	86	25
1709	1709	RM0002	WG0499	2	830	480326.0666	-0.023078	-0.036902	-0.135492	-0.081068	-0.282388	-0.291975	0.132785	0.067226891	3.674234614	0.755585854	242070.062	-659398.37	-138249.156	-366020.759	1	12	18	39	46	19	30	46	87	62	8	8	6	21	36	4	34	58	37	93
1710	1710	RM0002	WG0501	2	831	480326.0666	0.11059	0.031431	0.226035	0.066319	0.081919	0.133604	-0.03127	0.088235294	3.16227766	0.617789057	242070.062	-659398.37	-138249.156	-366020.759	1	12	18	39	46	19	30	46	87	62	8	8	6	21	36	4	34	58	37	93
1711	1711	RM0002	WG0502	2	832	480326.0666	0.149805	0.038576	0.324564	0.103772	0.210474	0.232274	-0.125016	0.096638655	2.828427125	0.57017394	242070.062	-659398.37	-138249.156	-366020.759	1	12	18	39	46	19	30	46	87	62	8	8	6	21	36	4	34	58	37	93
1712	1712	RM0002	WG0503	2	833	543308.4004	0.067412	-0.001603	0.183195	-0.003649	0.097533	0.108413	-0.054707	0.092436975	3.082207001	0.627983632	242070.062	-659398.37	-120565.845	-254825.488	1	12	18	39	46	19	30	46	87	62	8	8	28	13	36	4	4	47	86	88
1713	1713	RM0002	WG0504	2	834	485224.8773	-0.082545	-0.053328	-0.181064	-0.101301	-0.193887	-0.168028	0.203095	0.067226891	3.872983346	0.768507796	242070.062	-659398.37	-156934.713	-383285.402	1	12	18	39	46	19	30	46	87	62	8	8	6	21	36	4	34	58	37	93
1714	1714	RM0002	WG0505	2	835	469217.1593	-0.130959	-0.062961	-0.286633	-0.157225	-0.240148	-0.269147	0.179658	0.067226891	3.807886553	0.789008408	242070.062	-659398.37	-146213.001	-395957.664	1	12	18	39	46	19	30	46	87	62	8	8	6	21	36	4	34	58	37	93
1715	1715	RM0002	WG0506	2	836	543308.4004	-0.048321	-0.024533	-0.088357	-0.063142	-0.127315	-0.110355	0.085912	0.071428571	3.535533906	0.725034648	242070.062	-659398.37	-120565.845	-254825.488	1	12	18	39	46	19	30	46	87	62	8	8	28	13	36	4	4	47	86	88
1716	1716	RM0002	WG0507	2	837	480383.3359	0.101514	0.031431	0.227423	0.085719	0.081919	0.133604	-0.054707	0.088235294	3.082207001	0.613412646	242070.062	-659398.37	-154327.094	-388036.169	1	12	18	39	46	19	30	46	87	62	8	8	6	21	36	4	34	58	37	93
1717	1717	RM0002	WG0508	2	838	532749.8058	-0.026601	-0.019006	-0.091244	-0.046924	-0.177419	-0.191052	0.132785	0.071428571	3.674234614	0.734850597	242070.062	-659398.37	-121861.454	-270327.416	1	12	18	39	46	19	30	46	87	62	8	8	28	13	36	4	4	47	86	25
1718	1718	RM0002	WG0509	2	839	478458.4123	0.05792	0.003487	0.165215	0.008865	0.015669	0.087136	-0.007834	0.079831933	3.240370349	0.651106832	242070.062	-659398.37	-189161.823	-452126.776	1	12	18	39	46	19	30	46	87	62	8	8	6	21	36	4	46	72	45	93
1719	1719	RM0002	WG0510	2	840	507388.3491	0.039499	-0.009071	0.036126	-0.018053	-0.028755	-0.025895	0.039039	0.079831933	3.391164992	0.679766155	242070.062	-659398.37	-192392.683	-397320.023	1	12	18	39	46	19	30	46	87	62	8	8	6	21	36	4	34	58	37	93
1720	1720	RM0002	WG0511	2	841	472165.1285	-0.02327	-0.025794	0.029193	-0.067158	0.000104	0.003507	0.039039	0.079831933	3.391164992	0.689974819	242070.062	-659398.37	-187189.172	-462735.159	1	12	18	39	46	19	30	46	87	62	8	8	6	21	36	4	46	72	45	93
1721	1721	RM0002	WG0512	2	842	478399.5754	0.067901	-0.008324	0.104007	-0.016034	-0.002629	0.009491	0.015603	0.088235294	3.31662479	0.659241462	242070.062	-659398.37	-189143.398	-452224.275	1	12	18	39	46	19	30	46	87	62	8	8	6	21	36	4	46	72	45	93
1722	1722	RM0002	WG0513	2	843	458287.3034	-0.027205	-0.000405	0.002464	-0.001078	0.142202	0.191838	0.085912	0.084033613	3.535533906	0.671150339	242070.062	-659398.37	-196276.31	-525683.335	1	12	18	39	46	19	30	46	87	62	8	8	6	21	36	4	46	52	45	93
1723	1723	RM0002	WG0514	2	844	520637.431	0.049459	0.003726	0.163727	0.008441	0.130001	0.136791	-0.03127	0.088235294	3.16227766	0.633499204	242070.062	-659398.37	-116142.938	-281579.92	1	12	18	39	46	19	30	46	87	62	8	8	28	13	36	4	4	47	86	25
1724	1724	RM0002	WG0515	2	845	532296.4375	0.008385	-0.012395	0.052468	-0.02448	-0.025567	0.025589	0.085912	0.075630252	3.535533906	0.691123265	242070.062	-659398.37	-127163.517	-275984.675	1	12	18	39	46	19	30	46	87	62	8	8	28	13	36	4	4	47	86	25
1725	1725	RM0002	WG0516	2	846	632946.6617	-0.016983	-0.027517	-0.033845	-0.062413	0.024661	0.028741	-0.007834	0.075630252	3.240370349	0.685760595	242070.062	-659398.37	-235828.424	-244386.908	1	12	18	39	46	19	30	46	87	62	8	8	28	13	36	4	44	47	58	88
1762	1762	RM0003	RM0004	3	4	26517.92479	0.260971	0.10601	0.625624	0.432689	0.591259	0.625367	-0.265635	0.121848739	2.236067977	0.423167031	242035.418	-659415.33	223325.966	-640622.865	1	12	18	39	46	19	30	46	87	62	1	12	18	39	46	15	30	46	66	47
1763	1763	RM0003	RM0005	3	5	7631.036368	0.229095	0.120109	0.643443	0.581682	0.608274	0.608866	-0.289072	0.121848739	2.121320344	0.408386156	242035.418	-659415.33	241262.819	-667007.155	1	12	18	39	46	19	30	46	87	62	1	12	18	39	46	19	30	46	87	62
1764	1764	RM0003	RM0006	3	6	140387.4878	-0.149865	-0.060772	-0.250779	-0.188273	-0.236912	-0.250902	0.343714	0.06302521	4.242640687	0.817394739	242035.418	-659415.33	331591.387	-767528.119	1	12	18	39	46	19	30	46	87	62	1	12	4	19	43	20	17	36	73	56
1765	1765	RM0003	RM0007	3	7	423732.9392	0.131734	0.058753	0.381424	0.250805	0.371058	0.370654	-0.125016	0.105042017	2.828427125	0.534237652	242035.418	-659415.33	648596.571	-778820.659	1	12	18	39	46	19	30	46	87	62	10	15	9	10	39	7	36	70	89	66
1766	1766	RM0003	RM0008	3	8	11156.99543	0.1707	0.0742	0.390898	0.247172	0.252869	0.314653	-0.054707	0.100840336	3.082207001	0.551659173	242035.418	-659415.33	234224.261	-651448.877	1	12	18	39	46	19	30	46	87	62	1	12	18	39	46	15	30	46	66	47
1767	1767	RM0003	RM0009	3	9	148192.9944	0.093375	0.051092	0.220494	0.179168	0.140997	0.212266	0.039039	0.088235294	3.391164992	0.613863214	242035.418	-659415.33	347524.721	-763497.848	1	12	18	39	46	19	30	46	87	62	1	12	4	19	43	20	17	36	73	56
1768	1768	RM0003	RM0010	3	10	165779.1354	0.144231	0.056037	0.401474	0.207203	0.364016	0.449271	-0.148453	0.100840336	2.738612788	0.530514736	242035.418	-659415.33	352032.511	-783445.009	1	12	18	39	46	19	30	46	87	62	1	12	4	19	43	20	17	36	73	56
1769	1769	RM0003	RM0011	3	11	153698.3411	0.12415	0.063311	0.359933	0.25836	0.241856	0.32406	-0.10158	0.096638655	2.915475947	0.554552521	242035.418	-659415.33	332730.722	-783502.162	1	12	18	39	46	19	30	46	87	62	1	12	4	19	43	20	17	36	73	56
1770	1770	RM0003	RM0012	3	12	7.824126021	-0.008417	0.003873	0.059666	0.012409	-0.107109	-0.036816	0.132785	0.079831933	3.674234614	0.699101464	242035.418	-659415.33	242040.27	-659409.192	1	12	18	39	46	19	30	46	87	62	1	12	18	39	46	19	30	46	87	62
1771	1771	RM0003	RM0013	3	13	7604.781689	0.355375	0.173223	0.748632	0.69205	0.725857	0.769135	-0.335945	0.130252101	1.870828693	0.342357418	242035.418	-659415.33	241313.39	-666985.758	1	12	18	39	46	19	30	46	87	62	1	12	18	39	46	19	30	46	87	62
1772	1772	RM0003	RM0014	3	14	365074.269	0.082884	0.035589	0.262192	0.140561	0.227011	0.292251	-0.007834	0.088235294	3.240370349	0.601521859	242035.418	-659415.33	606979.668	-669157.829	1	12	18	39	46	19	30	46	87	62	10	19	12	28	2	36	9	57	85	12
1773	1773	RM0003	RM0015	3	15	152789.8491	0.175446	0.093372	0.404196	0.337445	0.336296	0.367737	-0.078143	0.109243697	3	0.523991536	242035.418	-659415.33	343849.732	-773338.916	1	12	18	39	46	19	30	46	87	62	1	12	4	19	43	20	17	36	73	56
1774	1774	RM0003	RM0016	3	16	358370.7719	0.071578	0.038994	0.310494	0.178537	0.292609	0.285123	-0.10158	0.100840336	2.915475947	0.568428911	242035.418	-659415.33	600330.742	-666768.625	1	12	18	39	46	19	30	46	87	62	10	19	12	28	2	36	9	57	85	12
1775	1775	RM0003	RM0018	3	17	165792.893	0.130294	0.095403	0.284792	0.327082	0.303944	0.359132	-0.03127	0.092436975	3.16227766	0.558940737	242035.418	-659415.33	352051.605	-783446.463	1	12	18	39	46	19	30	46	87	62	1	12	4	19	43	20	17	36	73	56
1776	1776	RM0003	RM0019	3	18	155699.7981	0.140712	0.066684	0.40666	0.266634	0.388392	0.418338	-0.148453	0.109243697	2.738612788	0.518871807	242035.418	-659415.33	344332.444	-776793.972	1	12	18	39	46	19	30	46	87	62	1	12	4	19	43	20	17	36	73	56
1777	1777	RM0003	RM0020	3	19	22976.15279	-0.104702	-0.032786	-0.065507	-0.116858	-0.021733	-0.030419	0.156222	0.079831933	3.741657387	0.730060959	242035.418	-659415.33	239877.112	-636540.774	1	12	18	39	46	19	30	46	87	62	1	12	18	39	46	15	30	46	66	47
1778	1778	RM0003	RM0021	3	20	364986.2384	0.025758	-0.002414	0.185698	-0.007906	0.0769	0.114828	-0.054707	0.084033613	3.082207001	0.639962392	242035.418	-659415.33	606892.599	-669120.569	1	12	18	39	46	19	30	46	87	62	10	19	12	28	2	36	9	57	85	12
1779	1779	RM0003	RM0022	3	21	50456.50241	0.067126	0.022345	0.328015	0.093035	0.272056	0.265464	-0.125016	0.100840336	2.828427125	0.574207465	242035.418	-659415.33	271220.799	-700574.438	1	12	18	39	46	19	30	46	87	62	1	12	18	39	46	19	22	46	87	17
1780	1780	RM0003	RM0023	3	22	19015.92995	-0.002399	0.003087	0.154283	0.012396	0.127295	0.154702	-0.03127	0.088235294	3.16227766	0.638803264	242035.418	-659415.33	238273.528	-640775.218	1	12	18	39	46	19	30	46	87	62	1	12	18	39	46	15	30	46	66	47
1781	1781	RM0003	RM0024	3	23	20059.49075	0.1559	0.058355	0.434341	0.232681	0.346605	0.398914	-0.125016	0.105042017	2.828427125	0.529717635	242035.418	-659415.33	227747.846	-645335.257	1	12	18	39	46	19	30	46	87	62	1	12	18	39	46	15	30	46	66	47
1782	1782	RM0003	RM0025	3	24	178972.4563	0.078355	0.063517	0.268383	0.225199	0.326788	0.346369	-0.078143	0.100840336	3	0.562464269	242035.418	-659415.33	354111.122	-798950.905	1	12	18	39	46	19	30	46	87	62	1	12	4	19	43	20	17	36	73	56
1783	1783	RM0003	RM0026	3	25	234551.2366	0.030973	0.02407	0.218148	0.100083	0.204828	0.270222	-0.054707	0.088235294	3.082207001	0.608618044	242035.418	-659415.33	455424.935	-562054.164	1	12	18	39	46	19	30	46	87	62	1	11	23	32	8	50	42	23	69	21
1784	1784	RM0003	RM0027	3	26	234551.2366	0.045671	0.018075	0.191221	0.070951	0.173557	0.223739	-0.03127	0.088235294	3.16227766	0.619310727	242035.418	-659415.33	455424.935	-562054.164	1	12	18	39	46	19	30	46	87	62	1	11	23	32	8	50	42	23	69	21
1785	1785	RM0003	RM0028	3	27	234551.2366	0.040925	0.020218	0.234868	0.080854	0.139248	0.192573	-0.078143	0.092436975	3	0.608546688	242035.418	-659415.33	455424.935	-562054.164	1	12	18	39	46	19	30	46	87	62	1	11	23	32	8	50	42	23	69	21
1786	1786	RM0003	RM0029	3	28	228402.4324	0.006138	0.002335	0.177969	0.010114	0.083355	0.083171	-0.054707	0.092436975	3.082207001	0.635510155	242035.418	-659415.33	460876.813	-594023.32	1	12	18	39	46	19	30	46	87	62	1	11	23	32	8	50	42	23	69	21
1787	1787	RM0003	RM0030	3	29	247836.7872	0.032359	0.032082	0.144577	0.118669	0.047453	0.067039	0.039039	0.084033613	3.391164992	0.647161964	242035.418	-659415.33	456761.064	-535657.623	1	12	18	39	46	19	30	46	87	62	1	11	19	32	34	53	16	23	88	21
1788	1788	RM0003	RM0031	3	30	246089.0805	0.005653	0.012464	0.133827	0.03351	0.051871	0.072197	0.062476	0.088235294	3.464101615	0.659579061	242035.418	-659415.33	472637.541	-573493.875	1	12	18	39	46	19	30	46	87	62	1	11	23	32	8	50	42	23	69	21
1789	1789	RM0003	RM0032	3	31	260912.9765	-0.023997	0.004068	0.075123	0.013004	0.032652	0.050849	0.179658	0.084033613	3.807886553	0.692344294	242035.418	-659415.33	451508.936	-503863.324	1	12	18	39	46	19	30	46	87	62	1	11	19	30	34	53	16	23	88	36
1790	1790	RM0003	RM0033	3	32	246089.0805	0.093351	0.037037	0.352142	0.154281	0.273507	0.338199	-0.125016	0.096638655	2.828427125	0.562989985	242035.418	-659415.33	472637.541	-573493.875	1	12	18	39	46	19	30	46	87	62	1	11	23	32	8	50	42	23	69	21
1791	1791	RM0003	RM0034	3	33	244303.1356	0.016539	0.007863	0.193208	0.019421	0.047832	0.113308	0.039039	0.088235294	3.391164992	0.651036617	242035.418	-659415.33	476509.12	-590814.272	1	12	18	39	46	19	30	46	87	62	1	11	23	32	8	50	42	23	69	21
1792	1792	RM0003	RM0035	3	34	184643.2145	0.168653	0.070169	0.477278	0.315348	0.421505	0.498373	-0.148453	0.105042017	2.738612788	0.505366595	242035.418	-659415.33	421268.24	-615045.158	1	12	18	39	46	19	30	46	87	62	1	11	23	32	8	50	43	80	82	83
1793	1793	RM0003	RM0036	3	35	183800.199	0.1401	0.058397	0.460279	0.288048	0.450035	0.488898	-0.171889	0.113445378	2.645751311	0.501446644	242035.418	-659415.33	421477.33	-619626.973	1	12	18	39	46	19	30	46	87	62	1	11	23	32	8	50	43	80	82	83
1794	1794	RM0003	RM0037	3	36	180435.4424	0.129679	0.062531	0.38989	0.285015	0.423047	0.409504	-0.125016	0.113445378	2.828427125	0.52006128	242035.418	-659415.33	417291.242	-616492.783	1	12	18	39	46	19	30	46	87	62	1	11	23	32	8	50	43	80	82	83
1795	1795	RM0003	RM0038	3	37	241612.0209	0.055139	0.019469	0.245763	0.076545	0.15173	0.205344	-0.054707	0.092436975	3.082207001	0.609497762	242035.418	-659415.33	471343.723	-583296.542	1	12	18	39	46	19	30	46	87	62	1	11	23	32	8	50	42	23	69	21
1796	1796	RM0003	RM0039	3	38	185316.0153	0.026398	0.008045	0.241702	0.02609	0.127717	0.202167	-0.078143	0.088235294	3	0.618636663	242035.418	-659415.33	405222.649	-571597.603	1	12	18	39	46	19	30	46	87	62	1	11	3	32	8	50	41	80	27	6
1797	1797	RM0003	RM0040	3	39	449606.6913	0.120407	0.059781	0.310436	0.208528	0.295948	0.346472	-0.078143	0.096638655	3	0.561912156	242035.418	-659415.33	375983.389	-230225.258	1	12	18	39	46	19	30	46	87	62	5	3	10	20	35	42	62	42	83	42
1798	1798	RM0003	RM0041	3	40	450525.698	0.122829	0.045958	0.405618	0.188658	0.398896	0.411977	-0.148453	0.109243697	2.738612788	0.529130278	242035.418	-659415.33	388084.286	-233219.21	1	12	18	39	46	19	30	46	87	62	5	3	10	20	35	42	62	42	19	39
1799	1799	RM0003	RM0042	3	41	452423.7012	0.085184	0.028371	0.291124	0.103773	0.16374	0.201913	-0.078143	0.092436975	3	0.59598981	242035.418	-659415.33	368191.582	-224936.53	1	12	18	39	46	19	30	46	87	62	5	3	10	20	35	42	56	42	83	10
1800	1800	RM0003	RM0043	3	42	439538.2805	0.027124	0.018317	0.138568	0.071506	0.150751	0.173775	0.015603	0.084033613	3.31662479	0.638888905	242035.418	-659415.33	373679.128	-240054.109	1	12	18	39	46	19	30	46	87	62	5	3	10	20	35	42	62	42	19	89
1801	1801	RM0003	RM0044	3	43	438715.3013	0.110104	0.05709	0.251442	0.203276	0.276812	0.324204	-0.03127	0.092436975	3.16227766	0.580386473	242035.418	-659415.33	380854.962	-243241.989	1	12	18	39	46	19	30	46	87	62	5	3	10	20	35	42	33	42	19	89
1802	1802	RM0003	RM0045	3	44	456720.6293	0.071872	0.017052	0.301707	0.073536	0.175055	0.219816	-0.10158	0.096638655	2.915475947	0.591869871	242035.418	-659415.33	380439.209	-224170.429	1	12	18	39	46	19	30	46	87	62	5	3	10	20	35	42	62	42	83	42
1803	1803	RM0003	RM0046	3	45	426421.0849	0.12486	0.056256	0.331876	0.202969	0.329764	0.368846	-0.10158	0.100840336	2.915475947	0.550996941	242035.418	-659415.33	377869.192	-255207.305	1	12	18	39	46	19	30	46	87	62	5	3	10	20	35	42	33	42	20	89
1804	1804	RM0003	RM0047	3	46	454907.441	0.131147	0.034935	0.459957	0.14434	0.240431	0.262988	-0.195326	0.105042017	2.549509757	0.539980301	242035.418	-659415.33	392007.655	-229939.943	1	12	18	39	46	19	30	46	87	62	5	3	10	20	35	42	62	42	19	39
1805	1805	RM0003	RM0048	3	47	446459.1845	0.020054	0.007465	0.098461	0.026201	0.001142	0.057429	0.109349	0.079831933	3.605551275	0.678350953	242035.418	-659415.33	385527.129	-236643.604	1	12	18	39	46	19	30	46	87	62	5	3	10	20	35	42	62	42	19	39
1806	1806	RM0003	RM0049	3	48	449041.0362	0.008043	0.013466	0.105587	0.049705	0.036772	0.076665	0.062476	0.084033613	3.464101615	0.663370734	242035.418	-659415.33	383660.928	-233293.203	1	12	18	39	46	19	30	46	87	62	5	3	10	20	35	42	62	42	19	39
1807	1807	RM0003	RM0050	3	49	446273.993	0.055726	0.013107	0.27595	0.051929	0.084199	0.115017	-0.10158	0.092436975	2.915475947	0.610305872	242035.418	-659415.33	366190.056	-230759.171	1	12	18	39	46	19	30	46	87	62	5	3	10	20	35	42	56	42	83	10
1808	1808	RM0003	RM0051	3	50	414378.1452	0.084963	0.032287	0.395443	0.132766	0.300446	0.359163	-0.171889	0.100840336	2.645751311	0.549543725	242035.418	-659415.33	407522.936	-279516.49	1	12	18	39	46	19	30	46	87	62	5	17	10	33	35	52	2	76	72	14
1809	1809	RM0003	RM0052	3	51	423864.8819	0.067864	0.023064	0.299134	0.075276	0.247451	0.299113	-0.10158	0.092436975	2.915475947	0.586949425	242035.418	-659415.33	384857.54	-260337.293	1	12	18	39	46	19	30	46	87	62	5	3	10	33	35	42	33	76	20	89
1810	1810	RM0003	RM0053	3	52	410343.7854	0.021722	0.002016	0.211208	0.008243	0.139641	0.182467	-0.054707	0.092436975	3.082207001	0.624197566	242035.418	-659415.33	408117.498	-284183.715	1	12	18	39	46	19	30	46	87	62	5	17	10	33	35	52	2	76	72	14
1811	1811	RM0003	RM0054	3	53	456412.9588	-0.090709	-0.034107	-0.025468	-0.13412	-0.113054	-0.056117	0.062476	0.071428571	3.464101615	0.725293191	242035.418	-659415.33	386422.49	-226442.857	1	12	18	39	46	19	30	46	87	62	5	3	10	20	35	42	62	42	19	42
1812	1812	RM0003	RM0055	3	54	432182.1957	0.135138	0.049993	0.449179	0.201598	0.351556	0.415729	-0.171889	0.100840336	2.645751311	0.528146443	242035.418	-659415.33	391592.758	-253935.303	1	12	18	39	46	19	30	46	87	62	5	3	10	33	35	42	33	76	19	89
1813	1813	RM0003	RM0056	3	55	412294.9434	0.096311	0.019993	0.333649	0.074419	0.199109	0.214079	-0.125016	0.096638655	2.828427125	0.581813712	242035.418	-659415.33	400435.351	-278762.494	1	12	18	39	46	19	30	46	87	62	5	3	10	33	35	52	2	76	72	14
1814	1814	RM0003	RM0057	3	56	445557.5118	0.07234	0.030313	0.179118	0.090355	0.117838	0.177653	0.085912	0.088235294	3.535533906	0.638141235	242035.418	-659415.33	389915.301	-239114.204	1	12	18	39	46	19	30	46	87	62	5	3	10	20	35	42	62	42	19	39
1815	1815	RM0003	RM0058	3	57	442722.4521	0.128578	0.055249	0.362136	0.211589	0.310548	0.325913	-0.10158	0.100840336	2.915475947	0.551581474	242035.418	-659415.33	384547.536	-240257.286	1	12	18	39	46	19	30	46	87	62	5	3	10	20	35	42	62	42	19	39
1816	1816	RM0003	RM0059	3	58	458821.572	-0.057585	-0.01108	0.046039	-0.049887	0.039425	0.086152	0.039039	0.079831933	3.391164992	0.683278467	242035.418	-659415.33	385611.34	-223636.499	1	12	18	39	46	19	30	46	87	62	5	3	10	20	35	42	62	42	83	42
1817	1817	RM0003	RM0060	3	59	447178.55	0.253611	0.109355	0.477441	0.40002	0.450529	0.532913	-0.148453	0.109243697	2.738612788	0.477967458	242035.418	-659415.33	390110.732	-237464.673	1	12	18	39	46	19	30	46	87	62	5	3	10	20	35	42	62	42	19	39
1818	1818	RM0003	RM0061	3	60	447196.9135	0.077205	0.041577	0.151969	0.136221	0.142594	0.156212	0.085912	0.088235294	3.535533906	0.63413236	242035.418	-659415.33	390096.062	-237440.064	1	12	18	39	46	19	30	46	87	62	5	3	10	20	35	42	62	42	19	39
1819	1819	RM0003	RM0062	3	61	463523.0924	0.083276	0.031678	0.252841	0.108996	0.078949	0.110862	0.015603	0.092436975	3.31662479	0.622155024	242035.418	-659415.33	388962.326	-219794.879	1	12	18	39	46	19	30	46	87	62	5	3	10	20	35	42	62	42	83	42
1820	1820	RM0003	RM0063	3	62	433481.6805	0.13619	0.062607	0.365845	0.241873	0.349314	0.417527	-0.10158	0.100840336	2.915475947	0.540741577	242035.418	-659415.33	381865.835	-249105.908	1	12	18	39	46	19	30	46	87	62	5	3	10	20	35	42	33	42	19	89
1821	1821	RM0003	RM0064	3	63	453561.6009	0.126911	0.053491	0.246504	0.182042	0.196042	0.235628	0.015603	0.092436975	3.31662479	0.597161345	242035.418	-659415.33	390280.501	-230764.515	1	12	18	39	46	19	30	46	87	62	5	3	10	20	35	42	62	42	19	39
1822	1822	RM0003	RM0065	3	64	362092.9396	0.037207	0.004788	0.203035	0.017704	0.144848	0.194578	-0.054707	0.088235294	3.082207001	0.624201546	242035.418	-659415.33	401079.226	-334121.057	1	12	18	39	46	19	30	46	87	62	5	17	14	11	45	52	2	44	62	27
1823	1823	RM0003	RM0066	3	65	437237.3138	-0.12298	-0.050453	-0.175435	-0.167131	-0.223953	-0.209871	0.226531	0.067226891	3.937003937	0.78398944	242035.418	-659415.33	381715.207	-245089.341	1	12	18	39	46	19	30	46	87	62	5	3	10	20	35	42	33	42	19	89
1824	1824	RM0003	RM0067	3	66	449528.4863	0.137018	0.047277	0.318699	0.160716	0.176178	0.270329	-0.078143	0.092436975	3	0.577903923	242035.418	-659415.33	388179.721	-234306.282	1	12	18	39	46	19	30	46	87	62	5	3	10	20	35	42	62	42	19	39
1825	1825	RM0003	RM0068	3	67	442750.5283	0.103063	0.045443	0.26386	0.13946	0.288238	0.328325	-0.054707	0.096638655	3.082207001	0.57866029	242035.418	-659415.33	389643.143	-241994.691	1	12	18	39	46	19	30	46	87	62	5	3	10	20	35	42	33	42	19	39
1826	1826	RM0003	RM0069	3	68	453379.0658	0.012503	0.018958	0.154954	0.066701	0.101835	0.149241	0.015603	0.088235294	3.31662479	0.640359845	242035.418	-659415.33	390620.003	-231075.28	1	12	18	39	46	19	30	46	87	62	5	3	10	20	35	42	62	42	19	39
1827	1827	RM0003	RM0070	3	69	324992.9655	0.152821	0.06188	0.438289	0.250136	0.323944	0.380764	-0.148453	0.105042017	2.738612788	0.525974854	242035.418	-659415.33	488806.121	-447933.303	1	12	18	39	46	19	30	46	87	62	5	1	15	30	25	40	39	35	52	73
1828	1828	RM0003	RM0071	3	70	309739.7536	0.129361	0.049898	0.346734	0.181839	0.308053	0.327292	-0.054707	0.105042017	3.082207001	0.560151641	242035.418	-659415.33	392908.633	-388904.724	1	12	18	39	46	19	30	46	87	62	5	1	15	24	11	59	32	32	4	72
1829	1829	RM0003	RM0072	3	71	330667.2823	0.105488	0.044006	0.396392	0.194203	0.371268	0.403747	-0.148453	0.105042017	2.738612788	0.536478812	242035.418	-659415.33	387473.96	-362449.874	1	12	18	39	46	19	30	46	87	62	5	1	14	24	45	59	32	73	4	100
1830	1830	RM0003	RM0074	3	72	318634.1833	0.153115	0.048185	0.373753	0.183558	0.286556	0.306489	-0.10158	0.100840336	2.915475947	0.553401272	242035.418	-659415.33	413836.422	-391064.519	1	12	18	39	46	19	30	46	87	62	5	1	15	24	11	59	32	32	16	24
1831	1831	RM0003	RM0077	3	73	309739.7536	0.164022	0.057772	0.454691	0.226086	0.340161	0.372933	-0.171889	0.100840336	2.645751311	0.52456078	242035.418	-659415.33	392908.633	-388904.724	1	12	18	39	46	19	30	46	87	62	5	1	15	24	11	59	32	32	4	72
1832	1832	RM0003	RM0079	3	74	318634.1833	0.125936	0.042763	0.496325	0.185205	0.477334	0.483724	-0.218762	0.109243697	2.449489743	0.503618315	242035.418	-659415.33	413836.422	-391064.519	1	12	18	39	46	19	30	46	87	62	5	1	15	24	11	59	32	32	16	24
1833	1833	RM0003	RM0080	3	75	359424.1764	0.015414	-0.000169	0.185866	-0.000548	0.214665	0.225501	-0.054707	0.088235294	3.082207001	0.624444567	242035.418	-659415.33	391139.098	-332377.364	1	12	18	39	46	19	30	46	87	62	5	17	14	11	45	52	2	44	62	27
1834	1834	RM0003	RM0081	3	76	309764.258	0.058934	0.006688	0.285601	0.026645	0.246647	0.251483	-0.078143	0.096638655	3	0.597793905	242035.418	-659415.33	392971.872	-388911.943	1	12	18	39	46	19	30	46	87	62	5	1	15	24	11	59	32	32	4	72
1835	1835	RM0003	RM0082	3	77	332987.1003	0.146783	0.050577	0.472893	0.166474	0.422469	0.397593	-0.171889	0.113445378	2.645751311	0.515611989	242035.418	-659415.33	402450.582	-367615.083	1	12	18	39	46	19	30	46	87	62	5	1	14	24	45	59	32	73	4	97
1836	1836	RM0003	RM0084	3	78	322953.3791	0.059783	0.014083	0.260106	0.0582	0.20636	0.193609	-0.054707	0.096638655	3.082207001	0.60485766	242035.418	-659415.33	479761.149	-440816.698	1	12	18	39	46	19	30	46	87	62	5	1	15	30	25	40	39	35	52	73
1837	1837	RM0003	RM0085	3	79	314849.8685	0.020425	-0.001609	0.246031	-0.007247	0.196634	0.231849	-0.054707	0.100840336	3.082207001	0.612195163	242035.418	-659415.33	468494.443	-440676.331	1	12	18	39	46	19	30	46	87	62	5	1	15	30	25	40	39	35	52	73
1838	1838	RM0003	RM0086	3	80	319686.1719	0.010493	0.010253	0.145842	0.039487	0.094886	0.126466	0.085912	0.088235294	3.535533906	0.65706229	242035.418	-659415.33	449922.108	-416552.462	1	12	18	39	46	19	30	46	87	62	5	1	15	24	25	40	39	8	24	16
1839	1839	RM0003	RM0087	3	81	309558.5369	-0.025318	-0.018249	0.156651	-0.07826	0.059377	0.049301	0.015603	0.092436975	3.31662479	0.663964888	242035.418	-659415.33	394278.96	-389881.674	1	12	18	39	46	19	30	46	87	62	5	1	15	24	11	59	32	32	4	72
1840	1840	RM0003	RM0088	3	82	341686.633	0.302045	0.109379	0.705372	0.484831	0.616671	0.592882	-0.312508	0.12605042	2	0.397297995	242035.418	-659415.33	382914.467	-348123.106	1	12	18	39	46	19	30	46	87	62	5	17	14	24	45	59	32	44	62	27
1841	1841	RM0003	RM0089	3	83	349352.0583	0.051298	0.017138	0.217321	0.066604	0.090001	0.122682	-0.03127	0.088235294	3.16227766	0.627029408	242035.418	-659415.33	396462.31	-346047.821	1	12	18	39	46	19	30	46	87	62	5	17	14	11	45	59	32	44	62	27
1842	1842	RM0003	RM0092	3	84	339032.2772	0.039409	0.006678	0.197005	0.027643	0.08441	0.125468	-0.007834	0.088235294	3.240370349	0.637762367	242035.418	-659415.33	477922.458	-415899.028	1	12	18	39	46	19	30	46	87	62	5	1	15	30	25	40	39	35	52	43
1843	1843	RM0003	RM0094	3	85	288879.5362	0.143238	0.053371	0.476732	0.222354	0.406421	0.42266	-0.183365	0.105042017	2.828427125	0.521286657	242035.418	-659415.33	403439.405	-419832.068	1	12	18	39	46	19	30	46	87	62	5	1	15	24	11	59	32	8	16	58
1844	1844	RM0003	RM0095	3	86	288392.0171	0.02754	0.00243	0.126447	0.009064	-0.040721	0.000232	0.015603	0.079831933	3.31662479	0.667910694	242035.418	-659415.33	401831.97	-419342.388	1	12	18	39	46	19	30	46	87	62	5	1	15	24	11	59	32	8	16	58
1845	1845	RM0003	RM0096	3	87	350319.9978	-0.008274	-0.009782	0.049916	-0.029254	-0.005624	0.026632	0.109349	0.075630252	3.605551275	0.695677617	242035.418	-659415.33	395983.559	-344734.427	1	12	18	39	46	19	30	46	87	62	5	17	14	11	45	59	32	44	62	27
1846	1846	RM0003	RM0097	3	88	338625.109	0.187947	0.0741	0.515599	0.284378	0.484305	0.488811	-0.218762	0.109243697	2.449489743	0.483617473	242035.418	-659415.33	480893.296	-419386.418	1	12	18	39	46	19	30	46	87	62	5	1	15	30	25	40	39	35	52	43
1847	1847	RM0003	RM0098	3	89	279631.7662	0.092176	0.039178	0.368637	0.169009	0.341543	0.378366	-0.148453	0.100840336	2.738612788	0.547957723	242035.418	-659415.33	394732.32	-425155.686	1	12	18	39	46	19	30	46	87	62	5	1	15	24	11	59	32	8	16	58
1848	1848	RM0003	RM0099	3	90	324484.1306	0.135672	0.042897	0.350296	0.140275	0.22415	0.266724	-0.078143	0.100840336	3	0.569686108	242035.418	-659415.33	387106.984	-369166.83	1	12	18	39	46	19	30	46	87	62	5	1	14	24	45	59	32	73	4	100
1849	1849	RM0003	RM0101	3	91	337194.0442	0.003619	-0.0056	0.169909	-0.023097	0.06428	0.058663	0.039039	0.092436975	3.391164992	0.657431432	242035.418	-659415.33	399051.096	-361009.733	1	12	18	39	46	19	30	46	87	62	5	1	14	24	45	59	32	73	4	97
1850	1850	RM0003	RM0103	3	92	361559.4966	-0.08034	-0.024904	0.012776	-0.118942	0.05977	0.040685	0.015603	0.088235294	3.31662479	0.685553755	242035.418	-659415.33	393461.613	-331093.267	1	12	18	39	46	19	30	46	87	62	5	17	14	11	45	52	2	44	62	27
1851	1851	RM0003	RM0104	3	93	328670.6079	0.214053	0.075115	0.610646	0.337291	0.533834	0.522077	-0.265635	0.121848739	2.236067977	0.44847634	242035.418	-659415.33	384610.466	-363279.003	1	12	18	39	46	19	30	46	87	62	5	1	14	24	45	59	32	73	4	100
1852	1852	RM0003	RM0106	3	94	321640.8516	0.018301	0.011375	0.171177	0.036195	0.255299	0.277519	-0.03127	0.088235294	3.16227766	0.619967043	242035.418	-659415.33	439609.176	-405609.405	1	12	18	39	46	19	30	46	87	62	5	1	15	24	11	40	39	8	24	35
1853	1853	RM0003	RM0108	3	95	315037.1339	0.089485	0.040225	0.379377	0.195551	0.365471	0.417744	-0.148453	0.105042017	2.738612788	0.539247908	242035.418	-659415.33	436824.3	-411815.477	1	12	18	39	46	19	30	46	87	62	5	1	15	24	11	40	39	8	24	35
1854	1854	RM0003	RM0109	3	96	314187.7003	0.144801	0.040915	0.425122	0.16741	0.26202	0.285956	-0.148453	0.100840336	2.738612788	0.547552726	242035.418	-659415.33	423527.805	-402950.08	1	12	18	39	46	19	30	46	87	62	5	1	15	24	11	59	32	8	16	35
1855	1855	RM0003	RM0110	3	97	135786.5229	0.143794	0.064662	0.424647	0.262547	0.331674	0.372448	-0.148453	0.105042017	2.738612788	0.52650012	242035.418	-659415.33	362818.839	-597372.24	1	12	18	39	46	19	30	46	87	62	1	11	3	32	8	50	41	80	78	91
1856	1856	RM0003	RM0111	3	98	111502.1447	0.051787	0.041687	0.250942	0.166756	0.2696	0.320206	-0.078143	0.096638655	3	0.581050897	242035.418	-659415.33	326248.089	-586333.497	1	12	18	39	46	19	30	46	87	62	1	11	3	8	29	28	41	80	78	91
1857	1857	RM0003	RM0112	3	99	118913.2698	-0.056753	-0.025228	0.031178	-0.077982	-0.003099	-0.000721	0.109349	0.079831933	3.605551275	0.705786154	242035.418	-659415.33	329855.242	-579240.245	1	12	18	39	46	19	30	46	87	62	1	11	3	8	29	28	41	80	78	91
1858	1858	RM0003	RM0115	3	100	200129.2377	0.066857	0.04479	0.352783	0.227766	0.407531	0.400952	-0.148453	0.109243697	2.738612788	0.535858388	242035.418	-659415.33	363870.445	-500645.251	1	12	18	39	46	19	30	46	87	62	1	11	22	8	29	28	45	63	56	32
1859	1859	RM0003	RM0116	3	101	173270.1912	0.087039	0.027411	0.290801	0.103907	0.23784	0.239342	-0.10158	0.096638655	2.915475947	0.583005519	242035.418	-659415.33	357641.514	-530350.27	1	12	18	39	46	19	30	46	87	62	1	11	3	8	29	28	45	63	23	91
1860	1860	RM0003	RM0119	3	102	146764.3665	0.044301	0.006808	0.254828	0.028225	0.110635	0.112552	-0.007834	0.096638655	3.240370349	0.626838176	242035.418	-659415.33	359069.895	-570856.251	1	12	18	39	46	19	30	46	87	62	1	11	3	8	29	28	41	80	78	91
1861	1861	RM0003	RM0120	3	103	176894.605	0.033028	0.008846	0.142616	0.031819	0.133032	0.185474	0.015603	0.079831933	3.31662479	0.645648409	242035.418	-659415.33	365753.579	-532981.482	1	12	18	39	46	19	30	46	87	62	1	11	3	8	29	28	45	63	23	91
1862	1862	RM0003	RM0123	3	104	187385.1115	0.09839	0.046636	0.355032	0.175965	0.329314	0.335117	-0.125016	0.105042017	2.828427125	0.55029627	242035.418	-659415.33	402675.79	-562938.126	1	12	18	39	46	19	30	46	87	62	1	11	3	32	8	50	41	80	27	6
1863	1863	RM0003	RM0125	3	105	187385.1115	0.051228	0.040981	0.269788	0.18064	0.369637	0.410137	-0.078143	0.100840336	3	0.566348388	242035.418	-659415.33	402675.79	-562938.126	1	12	18	39	46	19	30	46	87	62	1	11	3	32	8	50	41	80	27	6
1864	1864	RM0003	RM0126	3	106	189675.7969	0.136651	0.058878	0.435262	0.23716	0.394132	0.407141	-0.171889	0.109243697	2.645751311	0.516881971	242035.418	-659415.33	403722.719	-560248.175	1	12	18	39	46	19	30	46	87	62	1	11	3	32	8	50	41	80	27	6
1865	1865	RM0003	RM0127	3	107	451040.1068	-0.071358	-0.031222	-0.000576	-0.113665	-0.230681	-0.190435	0.132785	0.071428571	3.674234614	0.743775165	242035.418	-659415.33	390580.628	-233538.002	1	12	18	39	46	19	30	46	87	62	5	3	10	20	35	42	62	42	19	39
1866	1866	RM0003	RM0128	3	108	452695.1737	0.095528	0.042409	0.287431	0.164145	0.156814	0.166808	-0.078143	0.092436975	3	0.590946614	242035.418	-659415.33	391403.192	-232072.156	1	12	18	39	46	19	30	46	87	62	5	3	10	20	35	42	62	42	19	39
1867	1867	RM0003	RM0129	3	109	464954.4511	0.127159	0.061768	0.297462	0.236657	0.254044	0.255706	-0.054707	0.100840336	3.082207001	0.567201545	242035.418	-659415.33	384731.842	-216899.373	1	12	18	39	46	19	30	46	87	62	5	3	10	20	35	42	62	42	83	42
1868	1868	RM0003	RM0130	3	110	409527.1523	0.104579	0.051816	0.323317	0.200148	0.289713	0.349944	-0.078143	0.096638655	3	0.564817554	242035.418	-659415.33	410541.775	-286161.936	1	12	18	39	46	19	30	46	87	62	5	17	10	33	35	52	2	76	72	14
1869	1869	RM0003	RM0131	3	111	457767.8104	-0.009147	-0.000312	0.123041	-0.001227	0.146484	0.137778	-0.007834	0.084033613	3.240370349	0.649724057	242035.418	-659415.33	347811.543	-214035.964	1	12	18	39	46	19	30	46	87	62	5	3	7	23	31	39	56	1	83	10
1870	1870	RM0003	RM0134	3	112	434590.0229	0.091593	0.050219	0.332225	0.192357	0.39935	0.419489	-0.10158	0.105042017	2.915475947	0.546966072	242035.418	-659415.33	409065.105	-258205.196	1	12	18	39	46	19	30	46	87	62	5	3	10	33	35	42	33	76	72	76
1871	1871	RM0003	RM0135	3	113	457731.4908	0.052256	0.021118	0.251268	0.077509	0.198357	0.232572	-0.078143	0.092436975	3	0.601437478	242035.418	-659415.33	373443.863	-220952.175	1	12	18	39	46	19	30	46	87	62	5	3	10	20	35	42	56	42	83	42
1872	1872	RM0003	RM0136	3	114	462810.9896	0.072259	0.042521	0.219121	0.15514	0.164352	0.243208	0.015603	0.088235294	3.31662479	0.612625855	242035.418	-659415.33	382573.389	-218458.313	1	12	18	39	46	19	30	46	87	62	5	3	10	20	35	42	62	42	83	42
1873	1873	RM0003	RM0137	3	115	443925.9549	-0.119702	-0.043393	-0.116436	-0.132562	-0.196256	-0.155997	0.203095	0.071428571	3.872983346	0.7660065	242035.418	-659415.33	367101.665	-233470.865	1	12	18	39	46	19	30	46	87	62	5	3	10	20	35	42	56	42	83	10
1874	1874	RM0003	RM0138	3	116	440383.0837	0.156372	0.069554	0.402509	0.26783	0.333045	0.377899	-0.125016	0.100840336	2.828427125	0.532332498	242035.418	-659415.33	387240.425	-243659.673	1	12	18	39	46	19	30	46	87	62	5	3	10	20	35	42	33	42	19	89
1875	1875	RM0003	RM0139	3	117	441377.707	0.077673	0.022337	0.308319	0.078723	0.234445	0.252846	-0.078143	0.100840336	3	0.585905819	242035.418	-659415.33	394863.198	-245340.518	1	12	18	39	46	19	30	46	87	62	5	3	10	20	35	42	33	42	19	39
1903	1903	RM0003	RM0207	3	145	576331.1742	-0.134869	-0.056363	-0.16822	-0.204583	-0.211853	-0.185334	0.203095	0.067226891	3.872983346	0.78296626	242035.418	-659415.33	325058.037	-89095.361	1	12	18	39	46	19	30	46	87	62	3	18	24	34	24	48	1	78	8	8
1912	1912	RM0003	RM0218	3	154	516286.0267	0.087703	0.024588	0.357685	0.097529	0.279544	0.302	-0.125016	0.100840336	2.828427125	0.567392687	242035.418	-659415.33	312720.525	-147990.969	1	12	18	39	46	19	30	46	87	62	5	2	24	1	24	60	53	11	68	48
1914	1914	RM0003	RM0222	3	156	539533.0016	0.045161	0.017511	0.157638	0.060352	0.009481	0.015757	0.062476	0.084033613	3.464101615	0.659485006	242035.418	-659415.33	270081.477	-120611.768	1	12	18	39	46	19	30	46	87	62	3	18	24	34	24	48	20	78	8	8
1915	1915	RM0003	RM0223	3	157	539533.0016	0.042247	0.005205	0.211367	0.020795	0.13646	0.235776	-0.03127	0.088235294	3.16227766	0.625192234	242035.418	-659415.33	270081.477	-120611.768	1	12	18	39	46	19	30	46	87	62	3	18	24	34	24	48	20	78	8	8
1939	1939	RM0003	RM0290	3	181	562430.1506	0.081779	0.042851	0.354161	0.213413	0.327346	0.347834	-0.125016	0.109243697	2.828427125	0.546392961	242035.418	-659415.33	275188.625	-97963.16	1	12	18	39	46	19	30	46	87	62	3	18	24	34	24	48	20	78	8	8
2010	2010	RM0003	RM0391	3	252	673312.8582	0.010881	0.006218	0.079041	0.018826	0.016879	0.018696	0.062476	0.079831933	3.464101615	0.674897256	242035.418	-659415.33	89540.774	-3598.596	1	12	18	39	46	19	30	46	87	62	3	10	16	7	47	5	15	6	26	4
2028	2028	RM0003	RM0420	3	270	656404.2156	0.078526	0.046381	0.152636	0.129672	0.127089	0.179473	0.085912	0.084033613	3.535533906	0.636506462	242035.418	-659415.33	96449.708	-19359.633	1	12	18	39	46	19	30	46	87	62	3	10	2	35	47	5	61	6	75	51
2046	2046	RM0003	RM0439	3	288	105265.9695	0.047796	0.037227	0.182582	0.133928	0.252249	0.257136	-0.03127	0.092436975	3.16227766	0.603506276	242035.418	-659415.33	138960.249	-638051.017	1	12	18	39	46	19	30	46	87	62	1	12	18	39	46	15	30	46	66	23
2047	2047	RM0003	RM0440	3	289	623938.9214	0.11527	0.036771	0.340321	0.149112	0.157707	0.197406	-0.078143	0.096638655	3	0.582864938	242035.418	-659415.33	283853.074	-36879.338	1	12	18	39	46	19	30	46	87	62	3	18	25	34	10	43	11	22	71	84
2048	2048	RM0003	RM0441	3	290	623938.9214	0.112485	0.04097	0.392362	0.179333	0.355544	0.35777	-0.148453	0.105042017	2.738612788	0.540538976	242035.418	-659415.33	283853.074	-36879.338	1	12	18	39	46	19	30	46	87	62	3	18	25	34	10	43	11	22	71	84
2049	2049	RM0003	RM0442	3	291	586700.0147	0.00783	0.000481	0.111869	0.001701	0.046782	0.086322	0.015603	0.079831933	3.31662479	0.662887926	242035.418	-659415.33	314474.998	-77204.531	1	12	18	39	46	19	30	46	87	62	3	18	24	34	24	48	1	78	8	8
2050	2050	RM0003	RM0443	3	292	642360.6732	0.088577	0.043841	0.177	0.158106	0.123223	0.154434	0.039039	0.084033613	3.391164992	0.626391637	242035.418	-659415.33	259177.503	-17283.425	1	12	18	39	46	19	30	46	87	62	3	18	25	34	10	43	28	22	55	41
2051	2051	RM0003	RM0444	3	293	490255.8023	0.043711	0.012883	0.128108	0.042791	-0.030583	-0.013791	0.062476	0.079831933	3.464101615	0.669933001	242035.418	-659415.33	-207698.966	-464249.412	1	12	18	39	46	19	30	46	87	62	8	8	6	21	36	4	46	72	45	93
2052	2052	RM0003	RM0445	3	294	488694.782	0.035784	0.005799	0.160144	0.02058	-0.069029	-0.054587	0.085912	0.084033613	3.535533906	0.676135475	242035.418	-659415.33	-205391.244	-462865.153	1	12	18	39	46	19	30	46	87	62	8	8	6	21	36	4	46	72	45	93
2053	2053	RM0003	RM0446	3	295	488889.592	0.092833	0.033047	0.267347	0.116828	0.052813	0.083412	-0.007834	0.092436975	3.240370349	0.618407409	242035.418	-659415.33	-205966.749	-463693.355	1	12	18	39	46	19	30	46	87	62	8	8	6	21	36	4	46	72	45	93
2054	2054	RM0003	RM0450	3	296	53151.89734	-0.02586	-0.00531	0.000381	-0.0184	0.003425	0.043973	0.132785	0.079831933	3.674234614	0.698128849	242035.418	-659415.33	279732.702	-696885.838	1	12	18	39	46	19	30	46	87	62	1	12	18	39	46	19	22	46	87	17
2055	2055	RM0003	RM0452	3	297	19913.46412	0.169771	0.109442	0.418499	0.400178	0.3996	0.46392	-0.125016	0.105042017	2.828427125	0.504004991	242035.418	-659415.33	227842.97	-645446.777	1	12	18	39	46	19	30	46	87	62	1	12	18	39	46	15	30	46	66	47
2056	2056	RM0003	RM0453	3	298	23048.16786	-0.055432	-0.021929	0.003919	-0.085938	0.066979	0.080763	0.039039	0.079831933	3.391164992	0.688372266	242035.418	-659415.33	246351.757	-682055.72	1	12	18	39	46	19	30	46	87	62	1	12	18	39	46	19	22	46	87	62
2057	2057	RM0003	RM0454	3	299	482.5687164	0.262047	0.139176	0.663329	0.641456	0.662602	0.678896	-0.289072	0.130252101	2.121320344	0.383999191	242035.418	-659415.33	242422.853	-659703.022	1	12	18	39	46	19	30	46	87	62	1	12	18	39	46	19	30	46	87	62
2058	2058	RM0003	RM0457	3	300	179167.5076	0.128431	0.077886	0.400643	0.308493	0.430895	0.420301	-0.148453	0.109243697	2.738612788	0.513761946	242035.418	-659415.33	378430.597	-775593.43	1	12	18	39	46	19	30	46	87	62	1	12	4	19	43	20	17	36	73	56
2059	2059	RM0003	RM0458	3	301	29836.83043	0.179633	0.079997	0.589147	0.355651	0.573256	0.605912	-0.265635	0.117647059	2.236067977	0.448438031	242035.418	-659415.33	226513.926	-633933.577	1	12	18	39	46	19	30	46	87	62	1	12	18	39	46	15	30	46	66	47
2060	2060	RM0003	RM0461	3	302	217105.3451	0.074025	0.029465	0.320091	0.124221	0.330661	0.34652	-0.125016	0.100840336	2.828427125	0.563599048	242035.418	-659415.33	452978.4	-710774.742	1	12	18	39	46	19	30	46	87	62	1	12	29	12	43	20	43	29	18	83
2061	2061	RM0003	RM0463	3	303	231463.4539	0.034736	0.011035	0.231943	0.045879	0.155667	0.152748	-0.054707	0.092436975	3.082207001	0.618352337	242035.418	-659415.33	432281.39	-791255.387	1	12	18	39	46	19	30	46	87	62	1	12	29	19	43	20	17	20	18	56
2062	2062	RM0003	RM0464	3	304	170276.0802	0.02926	0.014103	0.292168	0.069862	0.240043	0.267344	-0.054707	0.100840336	3.082207001	0.596963443	242035.418	-659415.33	392870.874	-580405.149	1	12	18	39	46	19	30	46	87	62	1	11	3	32	8	50	41	80	27	6
2063	2063	RM0003	RM0473	3	305	173241.2763	0.105142	0.047798	0.302383	0.183668	0.309315	0.356462	-0.078143	0.096638655	3	0.566338384	242035.418	-659415.33	406760.68	-605767.144	1	12	18	39	46	19	30	46	87	62	1	11	23	32	8	50	41	80	82	83
2064	2064	RM0003	RM0474	3	306	184528.6876	0.196069	0.064807	0.484593	0.252835	0.394146	0.417856	-0.171889	0.105042017	2.645751311	0.508238624	242035.418	-659415.33	423791.385	-691283.888	1	12	18	39	46	19	30	46	87	62	1	12	29	12	43	20	43	29	18	83
2065	2065	RM0003	RM0475	3	307	218428.1051	0.195168	0.125694	0.467508	0.481219	0.554779	0.577045	-0.171889	0.117647059	2.645751311	0.458741379	242035.418	-659415.33	437339.636	-757226.881	1	12	18	39	46	19	30	46	87	62	1	12	29	12	43	20	17	20	18	56
2066	2066	RM0003	RM0477	3	308	187347.2537	0.136529	0.080998	0.366008	0.274601	0.387524	0.421885	-0.10158	0.109243697	2.915475947	0.527190115	242035.418	-659415.33	415688.151	-729726.935	1	12	18	39	46	19	30	46	87	62	1	12	29	12	43	20	17	20	18	56
2067	2067	RM0003	RM0478	3	309	17584.5587	0.220435	0.086972	0.559763	0.361375	0.499958	0.541362	-0.218762	0.113445378	2.449489743	0.463665818	242035.418	-659415.33	227865.154	-669827.838	1	12	18	39	46	19	30	46	87	62	1	12	18	39	46	19	30	46	87	62
2068	2068	RM0003	RM0479	3	310	52300.26209	-0.018374	0.00481	0.177082	0.022418	0.142902	0.144646	0.015603	0.096638655	3.31662479	0.639416904	242035.418	-659415.33	280824.062	-694497.498	1	12	18	39	46	19	30	46	87	62	1	12	18	39	46	19	22	46	87	17
2069	2069	RM0003	RM0481	3	311	186055.0905	0.192941	0.08156	0.565612	0.364977	0.509923	0.552475	-0.242199	0.113445378	2.34520788	0.461254543	242035.418	-659415.33	336554.889	-499157.518	1	12	18	39	46	19	30	46	87	62	1	11	22	8	29	28	45	63	56	32
2070	2070	RM0003	RM0482	3	312	180411.4964	0.160894	0.06924	0.510689	0.29676	0.492433	0.51946	-0.218762	0.113445378	2.449489743	0.481569928	242035.418	-659415.33	334415.081	-504449.831	1	12	18	39	46	19	30	46	87	62	1	11	22	8	29	28	45	63	56	32
2071	2071	RM0003	RM0483	3	313	180235.8823	0.187098	0.082153	0.592228	0.440452	0.56625	0.577109	-0.265635	0.117647059	2.236067977	0.443050859	242035.418	-659415.33	336267.094	-505774.956	1	12	18	39	46	19	30	46	87	62	1	11	22	8	29	28	45	63	56	32
2072	2072	RM0003	RM0484	3	314	185082.8951	0.127823	0.056451	0.50005	0.296155	0.481238	0.482644	-0.218762	0.113445378	2.449489743	0.490160803	242035.418	-659415.33	337501.488	-500853.331	1	12	18	39	46	19	30	46	87	62	1	11	22	8	29	28	45	63	56	32
2073	2073	RM0003	RM0485	3	315	197768.2498	0.090513	0.034689	0.405046	0.166368	0.342356	0.349145	-0.171889	0.105042017	2.645751311	0.540887287	242035.418	-659415.33	361370.716	-501708.744	1	12	18	39	46	19	30	46	87	62	1	11	22	8	29	28	45	63	56	32
2074	2074	RM0003	RM0488	3	316	212017.7164	0.17949	0.089857	0.51527	0.396604	0.410483	0.454364	-0.195326	0.113445378	2.549509757	0.4812596	242035.418	-659415.33	368408.485	-489176.204	1	12	18	39	46	19	30	46	87	62	1	11	22	8	29	28	45	63	56	32
2075	2075	RM0003	RM0489	3	317	219676.6811	0.072561	0.017531	0.320924	0.070872	0.195764	0.230468	-0.10158	0.096638655	2.915475947	0.589231701	242035.418	-659415.33	404788.528	-511871.203	1	12	18	39	46	19	30	46	87	62	1	11	3	8	29	53	16	63	88	2
2076	2076	RM0003	RM0491	3	318	197768.2498	0.128484	0.050547	0.3247	0.17183	0.25562	0.287018	-0.078143	0.092436975	3	0.572368842	242035.418	-659415.33	361370.716	-501708.744	1	12	18	39	46	19	30	46	87	62	1	11	22	8	29	28	45	63	56	32
2124	2124	RM0003	WG0001	3	366	683728.0368	0.026835	0.009612	0.080396	0.032856	0.049996	0.073469	0.085912	0.084033613	3.535533906	0.667664848	242035.418	-659415.33	72871.291	3055.444	1	12	18	39	46	19	30	46	87	62	3	10	16	7	47	21	15	6	26	79
2125	2125	RM0003	WG0002	3	367	710238.1154	0.132981	0.050126	0.386053	0.199881	0.326895	0.349752	-0.148453	0.096638655	2.738612788	0.544118961	242035.418	-659415.33	110532.134	38542.453	1	12	18	39	46	19	30	46	87	62	3	10	16	7	47	5	35	38	26	5
2130	2130	RM0003	WG0007	3	372	693993.1425	0.120949	0.055991	0.422884	0.201474	0.322696	0.286057	-0.148453	0.109243697	2.738612788	0.536268646	242035.418	-659415.33	116823.373	23188.82	1	12	18	39	46	19	30	46	87	62	3	10	16	7	47	5	35	6	26	85
2131	2131	RM0003	WG0008	3	373	693993.1425	0.016662	0.012802	0.230719	0.041973	0.070778	0.109379	-0.054707	0.088235294	3.082207001	0.630139864	242035.418	-659415.33	116823.373	23188.82	1	12	18	39	46	19	30	46	87	62	3	10	16	7	47	5	35	6	26	85
2132	2132	RM0003	WG0009	3	374	691550.1945	-0.099369	-0.035947	-0.098272	-0.100585	-0.225278	-0.222826	0.179658	0.067226891	3.807886553	0.763924992	242035.418	-659415.33	103626.421	18142.506	1	12	18	39	46	19	30	46	87	62	3	10	16	7	47	5	35	6	26	4
2136	2136	RM0003	WG0013	3	378	695505.8133	0.007708	0.007289	0.09775	0.020974	0.053948	0.097148	0.085912	0.084033613	3.535533906	0.668560564	242035.418	-659415.33	88466.866	18924.582	1	12	18	39	46	19	30	46	87	62	3	10	16	7	47	21	15	6	26	4
2137	2137	RM0003	WG0014	3	379	695505.8133	-0.037871	-0.023169	-0.018064	-0.067006	-0.083736	-0.088943	0.109349	0.079831933	3.605551275	0.713990156	242035.418	-659415.33	88466.866	18924.582	1	12	18	39	46	19	30	46	87	62	3	10	16	7	47	21	15	6	26	4
2139	2139	RM0003	WG0016	3	381	692545.3991	-0.029452	0.018423	0.146093	0.07588	0.127045	0.13367	-0.007834	0.088235294	3.240370349	0.640582619	242035.418	-659415.33	87492.631	15666.633	1	12	18	39	46	19	30	46	87	62	3	10	16	7	47	21	15	6	26	4
2143	2143	RM0003	WG0020	3	385	680270.8973	0.076985	0.058346	0.296751	0.211987	0.307049	0.319053	-0.078143	0.100840336	3	0.565076272	242035.418	-659415.33	120888.074	9981.275	1	12	18	39	46	19	30	46	87	62	3	10	2	35	47	5	35	6	26	85
2144	2144	RM0003	WG0021	3	386	680270.8973	-0.054943	-0.027147	-0.003944	-0.10609	-0.050125	0.005762	0.062476	0.071428571	3.464101615	0.710832675	242035.418	-659415.33	120888.074	9981.275	1	12	18	39	46	19	30	46	87	62	3	10	2	35	47	5	35	6	26	85
2145	2145	RM0003	WG0022	3	387	693993.1425	-0.097509	-0.019422	-0.075349	-0.066077	-0.087604	-0.084242	0.132785	0.071428571	3.674234614	0.733187718	242035.418	-659415.33	116823.373	23188.82	1	12	18	39	46	19	30	46	87	62	3	10	16	7	47	5	35	6	26	85
2147	2147	RM0003	WG0024	3	389	692862.1988	-0.048313	-0.026772	0.039859	-0.093525	-0.080775	0.014282	0.039039	0.071428571	3.391164992	0.704066702	242035.418	-659415.33	79900.652	14209.45	1	12	18	39	46	19	30	46	87	62	3	10	16	7	47	21	15	6	26	4
2150	2150	RM0003	WG0027	3	392	678950.7718	0.172563	0.038644	0.382303	0.133951	0.262257	0.23436	-0.10158	0.105042017	2.915475947	0.557309031	242035.418	-659415.33	177911.746	16500.571	1	12	18	39	46	19	30	46	87	62	3	9	5	29	33	58	69	49	14	44
2152	2152	RM0003	WG0029	3	394	701882.4908	-0.165811	-0.07805	-0.208318	-0.219718	-0.39089	-0.3322	0.296841	0.058823529	4.123105626	0.829768943	242035.418	-659415.33	173524.116	39115.437	1	12	18	39	46	19	30	46	87	62	3	9	5	29	33	58	68	49	14	44
2153	2153	RM0003	WG0030	3	395	557892.6667	0.045745	0.00836	0.202153	0.033255	0.074459	0.082187	-0.03127	0.088235294	3.16227766	0.634936466	242035.418	-659415.33	310437.403	-105731.85	1	12	18	39	46	19	30	46	87	62	3	18	24	34	24	48	1	78	8	8
2154	2154	RM0003	WG0031	3	396	534411.776	-0.05343	-0.028446	0.02795	-0.118747	-0.020576	-0.009133	0.062476	0.079831933	3.464101615	0.702802418	242035.418	-659415.33	250405.491	-125069.105	1	12	18	39	46	19	30	46	87	62	3	18	24	34	24	48	20	71	8	8
2155	2155	RM0003	WG0032	3	397	640600.7306	0.025416	-0.00863	0.12634	-0.031572	-0.034842	0.036695	0.039039	0.079831933	3.391164992	0.67424788	242035.418	-659415.33	229593.392	-18935.438	1	12	18	39	46	19	30	46	87	62	3	9	21	29	10	43	28	22	55	41
2156	2156	RM0003	WG0033	3	398	688180.1338	-0.033635	-0.032464	0.032168	-0.097155	-0.156894	-0.111274	0.109349	0.071428571	3.605551275	0.725379429	242035.418	-659415.33	222359.571	28483.469	1	12	18	39	46	19	30	46	87	62	3	9	21	29	41	3	13	12	50	59
2160	2160	RM0003	WG0037	3	402	694824.8041	0.055799	0.002883	0.253712	0.01135	0.134408	0.163612	-0.078143	0.092436975	3	0.614912052	242035.418	-659415.33	182846.528	32883.871	1	12	18	39	46	19	30	46	87	62	3	9	5	29	33	58	68	49	14	44
2162	2162	RM0003	WG0039	3	404	708725.2633	-0.00834	-0.023523	0.08634	-0.078434	-0.072558	-0.0042	0.015603	0.075630252	3.31662479	0.689031136	242035.418	-659415.33	175910.772	46218.449	1	12	18	39	46	19	30	46	87	62	3	9	5	29	33	58	68	49	14	44
2164	2164	RM0003	WG0041	3	406	655953.1681	0.040342	0.021309	0.192277	0.074566	0.08527	0.10128	0.039039	0.092436975	3.391164992	0.638182514	242035.418	-659415.33	237173.684	-3480.179	1	12	18	39	46	19	30	46	87	62	3	9	21	29	10	43	28	22	55	41
2165	2165	RM0003	WG0042	3	407	655953.1681	-0.013453	0.009283	0.098595	0.034855	0.163385	0.161147	0.039039	0.088235294	3.391164992	0.650095913	242035.418	-659415.33	237173.684	-3480.179	1	12	18	39	46	19	30	46	87	62	3	9	21	29	10	43	28	22	55	41
2170	2170	RM0003	WG0047	3	412	693040.6475	-0.141617	-0.067983	-0.152671	-0.185703	-0.309875	-0.240823	0.249968	0.06302521	4	0.801248806	242035.418	-659415.33	213622.657	33042.65	1	12	18	39	46	19	30	46	87	62	3	9	21	29	41	3	13	12	50	59
2172	2172	RM0003	WG0050	3	414	620097.65	0.007708	0.027872	0.157505	0.103471	0.107173	0.140998	0.039039	0.088235294	3.391164992	0.64084444	242035.418	-659415.33	276000.037	-40248.551	1	12	18	39	46	19	30	46	87	62	3	18	25	34	10	43	11	22	71	84
2173	2173	RM0003	WG0051	3	415	644921.8152	-0.048656	-0.028161	0.079486	-0.114926	-0.110995	-0.076628	0.062476	0.079831933	3.464101615	0.707084775	242035.418	-659415.33	240392.271	-14495.608	1	12	18	39	46	19	30	46	87	62	3	9	21	29	10	43	28	22	55	41
2174	2174	RM0003	WG0052	3	416	640600.7306	-0.055363	-0.039482	-0.08597	-0.126472	-0.140443	-0.114602	0.132785	0.067226891	3.674234614	0.74367577	242035.418	-659415.33	229593.392	-18935.438	1	12	18	39	46	19	30	46	87	62	3	9	21	29	10	43	28	22	55	41
2177	2177	RM0003	WG0056	3	419	666320.6158	-0.012919	-0.02909	0.031379	-0.092981	-0.216819	-0.144236	0.109349	0.071428571	3.605551275	0.727076287	242035.418	-659415.33	245853.967	6894.344	1	12	18	39	46	19	30	46	87	62	3	9	21	29	10	43	28	22	55	41
2178	2178	RM0003	WG0057	3	420	707174.6746	-0.093131	-0.060575	-0.073329	-0.198489	-0.287766	-0.197383	0.156222	0.06302521	3.741657387	0.773716055	242035.418	-659415.33	204308.393	46752.279	1	12	18	39	46	19	30	46	87	62	3	9	5	29	41	49	13	40	50	60
2182	2182	RM0003	WG0061	3	424	682851.3863	-0.026443	-0.027874	0.07384	-0.084602	-0.084176	-0.043411	0.039039	0.075630252	3.391164992	0.699181734	242035.418	-659415.33	228838.484	23308.521	1	12	18	39	46	19	30	46	87	62	3	9	21	29	41	3	13	12	50	59
2183	2183	RM0003	WG0062	3	425	707721.3314	-0.156638	-0.062257	-0.185166	-0.204795	-0.301085	-0.258574	0.249968	0.06302521	4	0.805681702	242035.418	-659415.33	194361.571	46698.462	1	12	18	39	46	19	30	46	87	62	3	9	5	29	41	49	68	40	14	44
2185	2185	RM0003	WG0064	3	427	694824.8041	-0.087801	-0.047359	-0.100628	-0.150835	-0.113249	-0.069836	0.132785	0.067226891	3.674234614	0.747270833	242035.418	-659415.33	182846.528	32883.871	1	12	18	39	46	19	30	46	87	62	3	9	5	29	33	58	68	49	14	44
2187	2187	RM0003	WG0066	3	429	688180.1338	-0.074783	-0.027257	0.024232	-0.105516	-0.087798	-0.073339	0.062476	0.079831933	3.464101615	0.710950377	242035.418	-659415.33	222359.571	28483.469	1	12	18	39	46	19	30	46	87	62	3	9	21	29	41	3	13	12	50	59
2189	2189	RM0003	WG0068	3	431	699861.305	-0.165811	-0.068066	-0.237805	-0.203464	-0.288569	-0.223587	0.226531	0.058823529	3.937003937	0.807692784	242035.418	-659415.33	195532.475	38899.3	1	12	18	39	46	19	30	46	87	62	3	9	5	29	41	49	13	40	14	44
2190	2190	RM0003	WG0069	3	432	607078.3357	0.053618	0.000369	0.157546	0.001273	0.060572	0.094372	0.039039	0.084033613	3.391164992	0.654811545	242035.418	-659415.33	283001.415	-53720.776	1	12	18	39	46	19	30	46	87	62	3	18	25	34	10	43	11	22	71	84
2191	2191	RM0003	WG0070	3	433	611564.1441	0.003888	-0.014576	0.121689	-0.058513	-0.018474	0.067629	0.015603	0.079831933	3.31662479	0.673416536	242035.418	-659415.33	275242.765	-48753.415	1	12	18	39	46	19	30	46	87	62	3	18	25	34	10	43	11	22	71	84
2192	2192	RM0003	WG0071	3	434	463185.6563	0.075912	0.02843	0.266864	0.115793	0.181017	0.20979	-0.078143	0.092436975	3	0.59625872	242035.418	-659415.33	355983.8	-210464.644	1	12	18	39	46	19	30	46	87	62	5	3	10	20	35	42	56	42	83	10
2193	2193	RM0003	WG0072	3	435	479568.857	0.074807	0.019031	0.284913	0.070039	0.153979	0.201645	-0.078143	0.092436975	3	0.60170089	242035.418	-659415.33	331126.362	-188194.477	1	12	18	39	46	19	30	46	87	62	5	2	7	1	31	60	54	11	68	92
2194	2194	RM0003	WG0073	3	436	479568.857	-0.01338	0.017758	0.132153	0.074735	0.23723	0.231139	-0.007834	0.096638655	3.240370349	0.622841131	242035.418	-659415.33	331126.362	-188194.477	1	12	18	39	46	19	30	46	87	62	5	2	7	1	31	60	54	11	68	92
2195	2195	RM0003	WG0075	3	437	529618.092	0.040758	0.015747	0.28977	0.073334	0.188417	0.210615	-0.10158	0.100840336	2.915475947	0.592774653	242035.418	-659415.33	312222.345	-134468.553	1	12	18	39	46	19	30	46	87	62	5	2	24	1	24	48	53	78	8	8
2196	2196	RM0003	WG0076	3	438	528613.3928	0.043686	0.005443	0.227237	0.021101	0.112825	0.110259	-0.054707	0.088235294	3.082207001	0.627691838	242035.418	-659415.33	282639.104	-132363.663	1	12	18	39	46	19	30	46	87	62	3	18	24	1	24	48	20	78	8	8
2197	2197	RM0003	WG0077	3	439	552424.6629	0.044109	0.017212	0.287907	0.07638	0.230447	0.286517	-0.054707	0.096638655	3.082207001	0.597368214	242035.418	-659415.33	309094.132	-111075.894	1	12	18	39	46	19	30	46	87	62	3	18	24	34	24	48	1	78	8	8
2198	2198	RM0003	WG0078	3	440	537249.7836	-0.032926	-0.015479	0.054254	-0.061942	0.076899	0.126646	0.085912	0.079831933	3.535533906	0.685106157	242035.418	-659415.33	303258.122	-125665.285	1	12	18	39	46	19	30	46	87	62	3	18	24	1	24	48	53	78	8	8
2199	2199	RM0003	WG0079	3	441	596339.9961	0.025656	-0.009456	0.176804	-0.040809	-0.022025	-0.001654	-0.03127	0.084033613	3.16227766	0.658676037	242035.418	-659415.33	286191.425	-64712.347	1	12	18	39	46	19	30	46	87	62	3	18	25	34	10	48	11	78	71	84
2230	2230	RM0003	WG0110	3	472	505287.0093	0.030679	0.002479	0.120188	0.008113	-0.065225	0.002328	0.062476	0.075630252	3.464101615	0.67988264	242035.418	-659415.33	174915.854	-158606.059	1	12	18	39	46	19	30	46	87	62	3	14	30	25	27	35	23	45	70	11
2231	2231	RM0003	WG0111	3	473	625995.8332	-0.005677	-0.023214	0.090465	-0.082103	-0.029375	0.010891	0.039039	0.079831933	3.391164992	0.686367339	242035.418	-659415.33	180659.786	-36435.543	1	12	18	39	46	19	30	46	87	62	3	9	2	35	16	8	69	33	40	1
2234	2234	RM0003	WG0115	3	476	481846.3607	0.000516	-0.000563	0.180926	-0.002367	0.169554	0.209786	-0.03127	0.088235294	3.16227766	0.633595521	242035.418	-659415.33	147033.958	-187027.102	1	12	18	39	46	19	30	46	87	62	3	14	30	26	32	29	10	75	47	95
2235	2235	RM0003	WG0116	3	477	495556.8517	-0.04117	-0.023542	0.093449	-0.102908	0.078742	0.097399	-0.007834	0.084033613	3.240370349	0.670871036	242035.418	-659415.33	149079.105	-172654.899	1	12	18	39	46	19	30	46	87	62	3	14	30	26	32	29	10	75	47	11
2236	2236	RM0003	WG0117	3	478	496861.036	0.076716	0.022251	0.351079	0.097264	0.296029	0.332025	-0.125016	0.105042017	2.828427125	0.563784714	242035.418	-659415.33	135623.336	-174083.116	1	12	18	39	46	19	30	46	87	62	3	14	30	26	32	29	10	75	47	95
2237	2237	RM0003	WG0119	3	479	535879.9608	-0.021453	0.000199	0.144493	0.000772	0.093573	0.126446	0.015603	0.088235294	3.31662479	0.653587206	242035.418	-659415.33	195858.81	-125528.588	1	12	18	39	46	19	30	46	87	62	3	14	30	25	27	8	23	71	70	34
2238	2238	RM0003	WG0120	3	480	535879.9608	0.223301	0.078759	0.448619	0.256927	0.33299	0.299349	-0.148453	0.109243697	2.738612788	0.515153546	242035.418	-659415.33	195858.81	-125528.588	1	12	18	39	46	19	30	46	87	62	3	14	30	25	27	8	23	71	70	34
2239	2239	RM0003	WG0121	3	481	637944.93	0.045598	0.027201	0.228561	0.096496	0.16609	0.161253	-0.054707	0.092436975	3.082207001	0.610509589	242035.418	-659415.33	107373.653	-35845.011	1	12	18	39	46	19	30	46	87	62	3	10	2	35	16	32	61	60	75	51
2243	2243	RM0003	WG0125	3	485	540332.5577	-0.141788	-0.062982	-0.216626	-0.209424	-0.194775	-0.159049	0.179658	0.058823529	3.807886553	0.788382423	242035.418	-659415.33	114217.863	-134418.239	1	12	18	39	46	19	30	46	87	62	3	14	30	25	32	29	49	13	47	98
2244	2244	RM0003	WG0126	3	486	684520.2829	-0.072557	-0.038261	-0.00012	-0.15408	-0.020237	0.038653	0.039039	0.075630252	3.391164992	0.707369768	242035.418	-659415.33	167309.203	21013.954	1	12	18	39	46	19	30	46	87	62	3	9	5	29	33	58	69	49	14	44
2245	2245	RM0003	WG0127	3	487	548293.9605	-0.110671	-0.03527	-0.089127	-0.13572	-0.116417	-0.056198	0.156222	0.067226891	3.741657387	0.749425719	242035.418	-659415.33	146755.915	-119463.403	1	12	18	39	46	19	30	46	87	62	3	14	30	25	27	8	60	45	38	49
2247	2247	RM0003	WG0129	3	489	508770.9323	0.095185	0.026718	0.292429	0.089323	0.261901	0.248468	-0.054707	0.100840336	3.082207001	0.586325889	242035.418	-659415.33	174635.474	-155128.597	1	12	18	39	46	19	30	46	87	62	3	14	30	25	27	35	23	45	70	11
2248	2248	RM0003	WG0130	3	490	658008.8792	0.13915	0.059724	0.426712	0.258325	0.363383	0.412099	-0.125016	0.105042017	2.828427125	0.528493128	242035.418	-659415.33	147298.928	-8261.982	1	12	18	39	46	19	30	46	87	62	3	9	2	35	16	5	69	49	40	85
2249	2249	RM0003	WG0132	3	491	614294.4905	-0.142963	-0.053343	-0.176269	-0.202759	-0.149355	-0.128193	0.203095	0.06302521	3.872983346	0.780862074	242035.418	-659415.33	167236.752	-49691.72	1	12	18	39	46	19	30	46	87	62	3	14	2	35	16	8	31	33	40	1
2250	2250	RM0003	WG0133	3	492	609681.1205	-0.087749	-0.028643	-0.033442	-0.111539	-0.012588	0.032	0.156222	0.075630252	3.741657387	0.724973202	242035.418	-659415.33	157622.988	-55606.08	1	12	18	39	46	19	30	46	87	62	3	14	2	35	16	32	31	33	40	1
2251	2251	RM0003	WG0134	3	493	601602.5023	-0.091761	-0.045099	-0.091824	-0.165009	-0.127502	-0.066133	0.179658	0.067226891	3.807886553	0.755616914	242035.418	-659415.33	161918.441	-63171.386	1	12	18	39	46	19	30	46	87	62	3	14	2	35	16	8	31	33	40	1
2252	2252	RM0003	WG0135	3	494	595147.2421	-0.08699	-0.040194	-0.091676	-0.132292	-0.174666	-0.132195	0.226531	0.067226891	3.937003937	0.764935425	242035.418	-659415.33	155312.134	-70620.534	1	12	18	39	46	19	30	46	87	62	3	14	2	35	16	8	31	33	40	1
2253	2253	RM0003	WG0136	3	495	574654.3074	0.075496	0.038047	0.247943	0.144892	0.2359	0.25717	-0.054707	0.092436975	3.082207001	0.592761534	242035.418	-659415.33	165228.708	-89917.04	1	12	18	39	46	19	30	46	87	62	3	14	30	25	27	8	60	33	38	49
2254	2254	RM0003	WG0137	3	496	560447.456	-0.003203	0.002159	0.153605	0.007868	0.1345	0.137974	-0.007834	0.088235294	3.240370349	0.64376093	242035.418	-659415.33	172064.651	-103352.885	1	12	18	39	46	19	30	46	87	62	3	14	30	25	27	8	60	45	38	49
2255	2255	RM0003	WG0138	3	497	563636.9701	-0.078701	-0.027486	-0.026346	-0.103375	-0.080694	-0.040134	0.156222	0.075630252	3.741657387	0.72995985	242035.418	-659415.33	161865.89	-101508.993	1	12	18	39	46	19	30	46	87	62	3	14	30	25	27	8	60	45	38	49
2256	2256	RM0003	WG0139	3	498	547754.4698	-0.075419	-0.035515	-0.006403	-0.119265	-0.12018	-0.117684	0.156222	0.075630252	3.741657387	0.736686131	242035.418	-659415.33	91630.92	-132714.802	1	12	18	39	46	19	30	46	87	62	3	14	30	25	32	29	49	13	47	98
2257	2257	RM0003	WG0140	3	499	550168.3912	-0.055652	0.007931	0.004654	0.024901	0.020206	0.094936	0.179658	0.075630252	3.807886553	0.703205376	242035.418	-659415.33	82465.499	-132895.91	1	12	18	39	46	19	30	46	87	62	3	14	30	25	32	29	49	13	47	98
2258	2258	RM0003	WG0141	3	500	528572.1799	-0.059616	-0.031669	0.042393	-0.103346	-0.080084	-0.055338	0.132785	0.079831933	3.674234614	0.718511251	242035.418	-659415.33	175098.879	-135098.585	1	12	18	39	46	19	30	46	87	62	3	14	30	25	27	8	23	45	70	11
2259	2259	RM0003	WG0142	3	501	569585.0414	-0.083541	-0.03703	0.049853	-0.163064	-0.054391	-0.041707	0.062476	0.084033613	3.464101615	0.709400025	242035.418	-659415.33	199943.376	-91387.708	1	12	18	39	46	19	30	46	87	62	3	14	30	25	27	8	60	71	38	34
2260	2260	RM0003	WG0143	3	502	637944.93	-0.016441	-0.007915	0.116691	-0.029759	0.001894	0.054891	-0.007834	0.084033613	3.240370349	0.665537028	242035.418	-659415.33	107373.653	-35845.011	1	12	18	39	46	19	30	46	87	62	3	10	2	35	16	32	61	60	75	51
2262	2262	RM0003	WG0145	3	504	558958.4462	-0.127526	-0.039894	-0.104307	-0.140914	-0.134398	-0.052445	0.203095	0.067226891	3.872983346	0.761053531	242035.418	-659415.33	145370.612	-108878.81	1	12	18	39	46	19	30	46	87	62	3	14	30	25	27	8	60	45	38	49
2264	2264	RM0003	WG0147	3	506	651217.4979	0.09066	0.032374	0.304698	0.11615	0.197995	0.269088	-0.078143	0.092436975	3	0.58803013	242035.418	-659415.33	170780.025	-12107.908	1	12	18	39	46	19	30	46	87	62	3	9	2	29	16	58	69	49	40	85
2265	2265	RM0003	WG0148	3	507	558928.1588	0.123836	0.046061	0.40799	0.211003	0.30773	0.315184	-0.125016	0.105042017	2.828427125	0.544260559	242035.418	-659415.33	301340.47	-103642.357	1	12	18	39	46	19	30	46	87	62	3	18	24	34	24	48	1	78	8	8
2266	2266	RM0003	WG0149	3	508	566136.6078	-0.074958	-0.043264	-0.07509	-0.153823	-0.049654	-0.034581	0.156222	0.075630252	3.741657387	0.736238758	242035.418	-659415.33	303150.769	-96587.139	1	12	18	39	46	19	30	46	87	62	3	18	24	34	24	48	1	78	8	8
2267	2267	RM0003	WG0150	3	509	656735.5601	-0.038116	-0.029869	-0.033453	-0.106863	-0.081244	-0.029614	0.109349	0.075630252	3.605551275	0.718690365	242035.418	-659415.33	95913.42	-19141.984	1	12	18	39	46	19	30	46	87	62	3	10	2	35	47	5	61	6	75	51
2268	2268	RM0003	WG0151	3	510	644466.6322	-0.112289	-0.044504	-0.145656	-0.163341	-0.140099	-0.132082	0.156222	0.071428571	3.741657387	0.757914287	242035.418	-659415.33	109184.355	-28790.374	1	12	18	39	46	19	30	46	87	62	3	10	2	35	16	32	61	60	75	51
2269	2269	RM0003	WG0152	3	511	487944.2318	0.02701	-0.006209	0.141164	-0.020657	0.058626	0.069522	0.039039	0.088235294	3.391164992	0.659319935	242035.418	-659415.33	322361.411	-178128.193	1	12	18	39	46	19	30	46	87	62	5	2	7	1	31	60	54	11	68	48
2270	2270	RM0003	WG0153	3	512	482110.0454	-0.013237	-0.024448	0.150651	-0.096201	0.060504	0.071665	-0.054707	0.088235294	3.082207001	0.655417205	242035.418	-659415.33	81187.003	-204928.935	1	12	18	39	46	19	30	46	87	62	3	14	30	26	32	29	10	61	47	95
2271	2271	RM0003	WG0154	3	513	482110.0454	-0.005894	0.01103	0.179094	0.04855	0.156353	0.176609	-0.007834	0.088235294	3.240370349	0.635431644	242035.418	-659415.33	81187.003	-204928.935	1	12	18	39	46	19	30	46	87	62	3	14	30	26	32	29	10	61	47	95
2272	2272	RM0003	WG0155	3	514	644581.8105	-0.08337	-0.020138	-0.142152	-0.066079	-0.178801	-0.132873	0.226531	0.06302521	3.937003937	0.763294798	242035.418	-659415.33	91754.185	-32596.966	1	12	18	39	46	19	30	46	87	62	3	10	2	35	16	32	61	60	75	51
2273	2273	RM0003	WG0156	3	515	635775.2908	-0.165424	-0.062229	-0.245386	-0.218907	-0.33978	-0.338367	0.320277	0.058823529	4.183300133	0.830596619	242035.418	-659415.33	92826.679	-41396.744	1	12	18	39	46	19	30	46	87	62	3	10	2	35	16	32	61	60	75	51
2274	2274	RM0003	WG0157	3	516	605517.5958	-0.13193	-0.055326	-0.20003	-0.17382	-0.393684	-0.340116	0.320277	0.054621849	4.183300133	0.826229184	242035.418	-659415.33	133183.918	-63761.983	1	12	18	39	46	19	30	46	87	62	3	14	2	35	16	32	31	60	57	1
2275	2275	RM0003	WG0158	3	517	609983.9857	-0.060692	-0.010648	-0.02143	-0.03699	-0.045636	-0.036134	0.109349	0.075630252	3.605551275	0.711364834	242035.418	-659415.33	116987.243	-62386.506	1	12	18	39	46	19	30	46	87	62	3	14	2	35	16	32	31	60	57	1
2276	2276	RM0003	WG0159	3	518	609448.703	-0.03706	0.007899	0.08454	0.027871	0.03774	0.030868	-0.007834	0.084033613	3.240370349	0.662707991	242035.418	-659415.33	99104.856	-66964.002	1	12	18	39	46	19	30	46	87	62	3	14	2	35	16	32	61	60	57	51
2277	2277	RM0003	WG0160	3	519	600149.1041	-0.14463	-0.061001	-0.142729	-0.21278	-0.19089	-0.149938	0.156222	0.071428571	3.741657387	0.770648107	242035.418	-659415.33	125119.317	-70764.693	1	12	18	39	46	19	30	46	87	62	3	14	2	35	16	32	31	60	57	1
2278	2278	RM0003	WG0161	3	520	600149.1041	0.00538	0.000857	0.160211	0.003384	0.134577	0.143694	-0.007834	0.096638655	3.240370349	0.63626512	242035.418	-659415.33	125119.317	-70764.693	1	12	18	39	46	19	30	46	87	62	3	14	2	35	16	32	31	60	57	1
2279	2279	RM0003	WG0162	3	521	592363.0101	-0.199008	-0.08111	-0.266801	-0.258613	-0.331515	-0.292413	0.36715	0.054621849	4.301162634	0.848264905	242035.418	-659415.33	123032.894	-79128.905	1	12	18	39	46	19	30	46	87	62	3	14	2	35	16	32	31	60	57	1
2280	2280	RM0003	WG0163	3	522	585882.4417	-0.152825	-0.059672	-0.162097	-0.204746	-0.187143	-0.176879	0.249968	0.071428571	4	0.787257256	242035.418	-659415.33	108050.248	-89059.117	1	12	18	39	46	19	30	46	87	62	3	14	2	35	16	32	31	60	57	1
2281	2281	RM0003	WG0164	3	523	585882.4417	-0.08056	-0.033171	-0.056093	-0.119297	-0.085999	-0.063458	0.109349	0.075630252	3.605551275	0.727952333	242035.418	-659415.33	108050.248	-89059.117	1	12	18	39	46	19	30	46	87	62	3	14	2	35	16	32	31	60	57	1
2282	2282	RM0003	WG0165	3	524	568345.8904	-0.130144	-0.062613	-0.107944	-0.21248	-0.217338	-0.193881	0.156222	0.067226891	3.741657387	0.77406667	242035.418	-659415.33	121545.013	-103988.365	1	12	18	39	46	19	30	46	87	62	3	14	30	25	16	32	49	13	57	98
2283	2283	RM0003	WG0166	3	525	537343.5576	-0.175597	-0.060451	-0.219738	-0.215512	-0.345343	-0.324696	0.273404	0.058823529	4.062019202	0.82247937	242035.418	-659415.33	128857.186	-134126.089	1	12	18	39	46	19	30	46	87	62	3	14	30	25	32	29	49	13	47	98
2284	2284	RM0003	WG0167	3	526	527929.9512	-0.103356	-0.032133	-0.063052	-0.120701	0.016465	0.024607	0.132785	0.075630252	3.674234614	0.724783991	242035.418	-659415.33	148081.329	-139913.008	1	12	18	39	46	19	30	46	87	62	3	14	30	25	27	29	49	45	38	11
2285	2285	RM0003	WG0168	3	527	526426.6197	-0.115882	-0.052653	-0.151585	-0.154962	-0.300261	-0.330172	0.343714	0.06302521	4.242640687	0.811794175	242035.418	-659415.33	133349.16	-144330.596	1	12	18	39	46	19	30	46	87	62	3	14	30	25	32	29	49	13	47	98
2286	2286	RM0003	WG0169	3	528	526426.6197	-0.103919	-0.03361	-0.082923	-0.12394	-0.082828	-0.004119	0.156222	0.067226891	3.741657387	0.742922457	242035.418	-659415.33	133349.16	-144330.596	1	12	18	39	46	19	30	46	87	62	3	14	30	25	32	29	49	13	47	98
2287	2287	RM0003	WG0170	3	529	516376.3619	-0.134062	-0.055863	-0.129046	-0.194255	-0.210097	-0.177884	0.203095	0.071428571	3.872983346	0.77621935	242035.418	-659415.33	111931.735	-159697.831	1	12	18	39	46	19	30	46	87	62	3	14	30	25	32	29	49	13	47	98
2288	2288	RM0003	WG0171	3	530	590662.959	0.024294	0.006721	0.193086	0.02207	0.238803	0.255644	-0.054707	0.088235294	3.082207001	0.617726018	242035.418	-659415.33	181403.192	-71872.596	1	12	18	39	46	19	30	46	87	62	3	14	2	25	27	8	60	33	40	49
2289	2289	RM0003	WG0172	3	531	538884.4658	-0.134792	-0.069621	-0.147933	-0.224625	-0.352718	-0.303012	0.226531	0.06302521	3.937003937	0.804996161	242035.418	-659415.33	181803.944	-123907.499	1	12	18	39	46	19	30	46	87	62	3	14	30	25	27	8	23	45	70	34
2290	2290	RM0003	WG0173	3	532	555576.9206	-0.004723	-0.006936	0.11502	-0.024716	0.080651	0.098998	0.015603	0.084033613	3.31662479	0.661453864	242035.418	-659415.33	155793.593	-110572.855	1	12	18	39	46	19	30	46	87	62	3	14	30	25	27	8	60	45	38	49
2291	2291	RM0003	WG0174	3	533	536711.0237	-0.129312	-0.057103	-0.088055	-0.187677	-0.161648	-0.10839	0.156222	0.071428571	3.741657387	0.759969533	242035.418	-659415.33	198293.83	-124489.731	1	12	18	39	46	19	30	46	87	62	3	14	30	25	27	8	23	71	70	34
2292	2292	RM0003	WG0175	3	534	541006.3293	-0.062649	-0.030107	0.026616	-0.095931	-0.026817	-0.007556	0.109349	0.079831933	3.605551275	0.710205946	242035.418	-659415.33	190407.478	-120878.048	1	12	18	39	46	19	30	46	87	62	3	14	30	25	27	8	23	71	70	34
2293	2293	RM0003	WG0176	3	535	543645.9241	0.067004	0.028441	0.264561	0.089878	0.309229	0.287454	-0.054707	0.100840336	3.082207001	0.586333074	242035.418	-659415.33	181320.289	-119170.419	1	12	18	39	46	19	30	46	87	62	3	14	30	25	27	8	23	45	70	34
2294	2294	RM0003	WG0177	3	536	549801.4089	-0.007268	0.004761	0.11008	0.017393	0.045556	0.08567	0.062476	0.084033613	3.464101615	0.667417579	242035.418	-659415.33	182621.021	-112833.663	1	12	18	39	46	19	30	46	87	62	3	14	30	25	27	8	60	45	38	34
2295	2295	RM0003	WG0178	3	537	540583.471	0.03713	0.015546	0.202977	0.059175	0.193994	0.24316	-0.054707	0.084033613	3.082207001	0.617992929	242035.418	-659415.33	163260.427	-124602.288	1	12	18	39	46	19	30	46	87	62	3	14	30	25	27	8	60	45	38	49
2296	2296	RM0003	WG0179	3	538	460304.1639	0.085184	0.04305	0.263398	0.144817	0.241178	0.281067	-0.007834	0.096638655	3.240370349	0.593277991	242035.418	-659415.33	224264.993	-199454.315	1	12	18	39	46	19	30	46	87	62	5	16	7	26	31	35	58	79	34	50
2300	2300	RM0003	WG0183	3	542	601355.2514	-0.135452	-0.026172	-0.226914	-0.087896	-0.156241	-0.160737	0.203095	0.06302521	3.872983346	0.772946837	242035.418	-659415.33	95452.678	-76198.699	1	12	18	39	46	19	30	46	87	62	3	14	2	35	16	32	61	60	57	51
2301	2301	RM0003	WG0184	3	543	624469.7409	-0.131832	-0.026011	-0.165263	-0.088054	-0.270871	-0.209545	0.203095	0.058823529	3.872983346	0.780558595	242035.418	-659415.33	91832.559	-53278.746	1	12	18	39	46	19	30	46	87	62	3	14	2	35	16	32	61	60	75	51
2302	2302	RM0003	WG0185	3	544	503687.497	-0.031389	-0.029906	0.056699	-0.124145	0.008611	0.025246	-0.007834	0.079831933	3.240370349	0.684684023	242035.418	-659415.33	200719.003	-157425.242	1	12	18	39	46	19	30	46	87	62	3	14	30	25	27	35	23	71	70	11
2306	2306	RM0003	WG0189	3	548	485432.4649	-0.035128	0.005759	0.005044	0.021819	0.024746	0.104562	0.156222	0.075630252	3.741657387	0.697140028	242035.418	-659415.33	346753.504	-185412.376	1	12	18	39	46	19	30	46	87	62	5	2	7	1	31	60	54	11	68	92
2314	2314	RM0003	WG0197	3	556	578834.8141	-0.02363	-0.010062	0.085907	-0.037071	0.042433	0.08265	0.015603	0.079831933	3.31662479	0.672461506	242035.418	-659415.33	318196.022	-85612.834	1	12	18	39	46	19	30	46	87	62	3	18	24	34	24	48	1	78	8	8
2331	2331	RM0003	WG0214	3	573	235132.1518	-0.057145	-0.027138	-0.006117	-0.098458	-0.018848	-0.013576	0.062476	0.075630252	3.464101615	0.706862074	242035.418	-659415.33	273726.219	-426428.588	1	12	18	39	46	19	30	46	87	62	5	1	22	8	4	46	50	5	30	94
2332	2332	RM0003	WG0215	3	574	433651.3085	-0.02248	-0.001933	0.068923	-0.007554	0.04415	0.087143	0.062476	0.079831933	3.464101615	0.677314792	242035.418	-659415.33	161090.964	-233385.457	1	12	18	39	46	19	30	46	87	62	3	14	30	26	32	35	10	75	34	95
2333	2333	RM0003	WG0216	3	575	249526.3042	-0.018982	0.002195	0.090407	0.007332	-0.048467	-0.012256	0.109349	0.079831933	3.605551275	0.691247332	242035.418	-659415.33	280099.826	-412809.415	1	12	18	39	46	19	30	46	87	62	5	1	22	8	4	46	50	5	30	94
2334	2334	RM0003	WG0217	3	576	260090.6143	0.171295	0.086124	0.478401	0.373401	0.357053	0.374803	-0.148453	0.113445378	2.738612788	0.501809206	242035.418	-659415.33	249755.812	-399439.325	1	12	18	39	46	19	30	46	87	62	5	1	22	8	4	46	50	5	30	94
2335	2335	RM0003	WG0218	3	577	427740.2693	0.187123	0.067146	0.472283	0.159468	0.351076	0.320853	-0.171889	0.109243697	2.645751311	0.519979242	242035.418	-659415.33	223736.778	-232066.646	1	12	18	39	46	19	30	46	87	62	5	16	7	26	31	35	58	79	34	50
2336	2336	RM0003	WG0219	3	578	436417.31	0.122658	0.043684	0.339467	0.156059	0.331204	0.380618	-0.10158	0.096638655	2.915475947	0.558426058	242035.418	-659415.33	226982.271	-223257.708	1	12	18	39	46	19	30	46	87	62	5	16	7	26	31	35	58	79	34	50
2337	2337	RM0003	WG0220	3	579	469921.4774	-0.043298	-0.016852	0.021865	-0.059874	0.044439	0.118974	0.062476	0.075630252	3.464101615	0.689640109	242035.418	-659415.33	337589.412	-199311.397	1	12	18	39	46	19	30	46	87	62	5	2	7	1	31	60	54	11	68	92
2338	2338	RM0003	WG0221	3	580	485882.0447	0.115148	0.05025	0.382494	0.225937	0.314927	0.363268	-0.125016	0.100840336	2.828427125	0.545398528	242035.418	-659415.33	313898.026	-178876.958	1	12	18	39	46	19	30	46	87	62	5	2	7	1	31	60	54	11	68	48
2339	2339	RM0003	WG0222	3	581	496160.7654	-0.092813	-0.047056	-0.110442	-0.154083	-0.097607	-0.12015	0.179658	0.071428571	3.807886553	0.754331466	242035.418	-659415.33	312809.074	-168328.174	1	12	18	39	46	19	30	46	87	62	5	2	7	1	31	60	54	11	68	48
2340	2340	RM0003	WG0223	3	582	503457.2042	-0.023731	-9.4e-05	0.045673	-0.000349	0.096162	0.16675	0.085912	0.079831933	3.535533906	0.675041242	242035.418	-659415.33	310815.734	-160678.501	1	12	18	39	46	19	30	46	87	62	5	2	24	1	24	60	53	11	68	48
2341	2341	RM0003	WG0224	3	583	483371.3491	0.126915	0.035825	0.430462	0.157043	0.369797	0.346024	-0.171889	0.109243697	2.645751311	0.531488531	242035.418	-659415.33	310280.107	-180885.787	1	12	18	39	46	19	30	46	87	62	5	2	7	1	31	60	54	11	68	48
2342	2342	RM0003	WG0225	3	584	485882.0447	0.133548	0.057872	0.391794	0.251723	0.304878	0.347358	-0.125016	0.100840336	2.828427125	0.541258524	242035.418	-659415.33	313898.026	-178876.958	1	12	18	39	46	19	30	46	87	62	5	2	7	1	31	60	54	11	68	48
2343	2343	RM0003	WG0226	3	585	482398.7687	0.000659	0.009188	0.063185	0.034688	0.088547	0.09809	0.085912	0.084033613	3.535533906	0.668248695	242035.418	-659415.33	311841.557	-182093.976	1	12	18	39	46	19	30	46	87	62	5	2	7	1	31	60	54	11	68	48
2401	2401	RM0003	WG0287	3	643	254478.444	0.036106	0.018965	0.182082	0.069941	0.199843	0.223123	-0.007834	0.096638655	3.240370349	0.61703142	242035.418	-659415.33	472416.409	-551323.344	1	12	18	39	46	19	30	46	87	62	1	11	19	32	34	53	42	23	69	21
2402	2402	RM0003	WG0288	3	644	226225.8356	0.068447	0.013482	0.265438	0.047242	0.190526	0.230307	-0.054707	0.096638655	3.082207001	0.603396953	242035.418	-659415.33	431440.844	-535707.152	1	12	18	39	46	19	30	46	87	62	1	11	19	32	34	53	16	23	88	6
2403	2403	RM0003	WG0289	3	645	381941.7072	0.116766	0.050336	0.345947	0.194653	0.361232	0.392832	-0.10158	0.100840336	2.915475947	0.549720645	242035.418	-659415.33	437370.088	-331202.237	1	12	18	39	46	19	30	46	87	62	5	17	14	11	30	45	12	21	25	22
2404	2404	RM0003	WG0290	3	646	178331.5997	0.212219	0.098915	0.567404	0.423473	0.589384	0.60105	-0.242199	0.121848739	2.34520788	0.439542465	242035.418	-659415.33	412226.41	-606150.091	1	12	18	39	46	19	30	46	87	62	1	11	23	32	8	50	41	80	82	83
2405	2405	RM0003	WG0291	3	647	425147.348	0.114683	0.03491	0.23979	0.114169	0.111196	0.140734	-0.007834	0.088235294	3.240370349	0.614779209	242035.418	-659415.33	318403.289	-241183.079	1	12	18	39	46	19	30	46	87	62	5	16	7	23	31	39	48	1	21	75
2406	2406	RM0003	WG0296	3	648	33.27894617	0.139999	0.058067	0.406318	0.227493	0.385329	0.386907	-0.148453	0.105042017	2.738612788	0.527885207	242035.418	-659415.33	242024.205	-659446.663	1	12	18	39	46	19	30	46	87	62	1	12	18	39	46	19	30	46	87	62
2407	2407	RM0003	WG0298	3	649	195018.8755	0.087948	0.048482	0.386364	0.247523	0.341515	0.363956	-0.148453	0.105042017	2.738612788	0.538153402	242035.418	-659415.33	436549.952	-645398.987	1	12	18	39	46	19	30	46	87	62	1	11	23	12	8	50	43	29	82	83
2408	2408	RM0003	WG0299	3	650	50840.37217	-0.030704	-0.019285	0.053512	-0.070933	0.027222	0.04982	0.015603	0.084033613	3.31662479	0.678011215	242035.418	-659415.33	282614.115	-690043.957	1	12	18	39	46	19	30	46	87	62	1	12	18	39	46	19	22	46	87	17
2409	2409	RM0003	WG0301	3	651	179017.0083	0.192672	0.082846	0.594207	0.365136	0.600608	0.637543	-0.265635	0.121848739	2.236067977	0.439452922	242035.418	-659415.33	369017.048	-785600.729	1	12	18	39	46	19	30	46	87	62	1	12	4	19	43	20	17	36	73	56
2410	2410	RM0003	WG0302	3	652	123628.6901	0.20965	0.124849	0.571712	0.504315	0.616884	0.623617	-0.242199	0.12605042	2.34520788	0.42445078	242035.418	-659415.33	345802.446	-726619.92	1	12	18	39	46	19	30	46	87	62	1	12	4	19	43	20	17	15	73	56
2411	2411	RM0003	WG0303	3	653	469476.8869	0.03525	0.015763	0.221176	0.067676	0.139662	0.166356	-0.007834	0.092436975	3.240370349	0.624676944	242035.418	-659415.33	703616.521	-745155.826	1	12	18	39	46	19	30	46	87	62	10	15	9	10	39	7	36	70	51	66
2412	2412	RM0003	WG0304	3	654	429222.0843	0.078016	0.044559	0.297365	0.168374	0.330459	0.300556	-0.078143	0.105042017	3	0.56652108	242035.418	-659415.33	414572.285	-266397.993	1	12	18	39	46	19	30	46	87	62	5	3	10	33	35	52	33	76	72	76
2413	2413	RM0003	WG0305	3	655	139880.7606	-0.006387	-0.009756	0.087999	-0.030135	-0.008701	0.037649	0.015603	0.084033613	3.31662479	0.671605003	242035.418	-659415.33	330544.796	-767732.998	1	12	18	39	46	19	30	46	87	62	1	12	4	19	43	20	17	36	73	56
2414	2414	RM0003	WG0306	3	656	126928.7315	0.103605	0.094095	0.296918	0.339932	0.334664	0.341639	-0.054707	0.105042017	3.082207001	0.546294663	242035.418	-659415.33	368467.983	-670627.35	1	12	18	39	46	19	30	46	87	62	1	12	29	12	43	20	43	15	82	83
2415	2415	RM0003	WG0308	3	657	475478.5813	0.030847	0.020544	0.126886	0.074264	0.149833	0.12571	0.085912	0.088235294	3.535533906	0.64920966	242035.418	-659415.33	715184.54	-612406.93	1	12	18	39	46	19	30	46	87	62	10	19	12	5	13	27	63	30	84	29
2416	2416	RM0003	WG0310	3	658	210919.7769	0.077058	0.03357	0.29456	0.13566	0.206205	0.22184	-0.054707	0.100840336	3.082207001	0.588172292	242035.418	-659415.33	405791.879	-526483.115	1	12	18	39	46	19	30	46	87	62	1	11	3	32	29	53	16	63	27	2
2417	2417	RM0003	WG0311	3	659	156772.9989	0.086994	0.036552	0.408473	0.182066	0.378821	0.424338	-0.171889	0.105042017	2.645751311	0.534055021	242035.418	-659415.33	342457.571	-539027.771	1	12	18	39	46	19	30	46	87	62	1	11	3	8	29	28	45	63	23	91
2418	2418	RM0003	WG0313	3	660	254478.444	0.045158	0.016773	0.228257	0.067171	0.269974	0.234194	-0.054707	0.100840336	3.082207001	0.598765721	242035.418	-659415.33	472416.409	-551323.344	1	12	18	39	46	19	30	46	87	62	1	11	19	32	34	53	42	23	69	21
2419	2419	RM0003	WG0317	3	661	463384.1723	0.103381	0.039581	0.443252	0.201151	0.259694	0.306248	-0.195326	0.105042017	2.549509757	0.536190321	242035.418	-659415.33	635016.212	-413873.1	1	12	18	39	46	19	30	46	87	62	10	13	1	31	21	33	27	55	46	3
2420	2420	RM0003	WG0322	3	662	360484.5851	0.034956	0.020691	0.276126	0.093177	0.225505	0.251939	-0.10158	0.100840336	2.915475947	0.588103581	242035.418	-659415.33	472077.196	-381872.691	1	12	18	39	46	19	30	46	87	62	5	1	15	11	25	40	39	35	24	43
2421	2421	RM0003	WG0327	3	663	622433.3185	0.071362	0.044286	0.304583	0.204264	0.389927	0.401693	-0.078143	0.105042017	3	0.556244538	242035.418	-659415.33	825938.121	-875009.554	1	12	18	39	46	19	30	46	87	62	10	15	17	10	39	7	3	43	43	74
2422	2422	RM0003	WG0328	3	664	547367.8267	0.070163	0.028208	0.356829	0.139266	0.378225	0.406456	-0.125016	0.105042017	2.828427125	0.552442578	242035.418	-659415.33	758149.248	-841728.391	1	12	18	39	46	19	30	46	87	62	10	15	17	10	39	7	3	43	29	74
2423	2423	RM0003	WG0330	3	665	369753.9457	0.205956	0.091639	0.517031	0.369207	0.509467	0.544797	-0.195326	0.113445378	2.549509757	0.470263197	242035.418	-659415.33	611313.097	-640654.302	1	12	18	39	46	19	30	46	87	62	10	19	12	28	5	36	9	74	85	78
2424	2424	RM0003	WG0331	3	666	362756.6175	0.123004	0.051203	0.349151	0.205443	0.372713	0.405	-0.10158	0.100840336	2.915475947	0.546774798	242035.418	-659415.33	600269.942	-602315.511	1	12	18	39	46	19	30	46	87	62	10	19	12	28	38	57	21	41	22	90
2425	2425	RM0003	WG0332	3	667	358559.6746	0.14578	0.053512	0.381114	0.187586	0.332677	0.330986	-0.10158	0.105042017	2.915475947	0.545958402	242035.418	-659415.33	595651.623	-600080.519	1	12	18	39	46	19	30	46	87	62	10	19	12	28	38	57	21	41	22	90
2426	2426	RM0003	WG0333	3	668	365210.248	0.057096	0.042636	0.245472	0.171456	0.310204	0.336787	-0.03127	0.100840336	3.16227766	0.582169435	242035.418	-659415.33	607164.863	-667097.362	1	12	18	39	46	19	30	46	87	62	10	19	12	28	2	36	9	57	85	12
2427	2427	RM0003	WG0334	3	669	387672.2563	0.146171	0.064084	0.454465	0.302773	0.425829	0.494005	-0.171889	0.100840336	2.645751311	0.509801766	242035.418	-659415.33	628109.335	-624248.458	1	12	18	39	46	19	30	46	87	62	10	19	12	28	5	57	21	41	22	78
2428	2428	RM0003	WG0335	3	670	333158.3594	0.1059	0.056187	0.330606	0.242977	0.397263	0.452294	-0.10158	0.100840336	2.915475947	0.542728352	242035.418	-659415.33	575142.29	-653558.348	1	12	18	39	46	19	30	46	87	62	10	19	12	28	2	36	9	74	7	12
2429	2429	RM0003	WG0336	3	671	331651.3251	0.109668	0.048955	0.313118	0.200127	0.340315	0.362498	-0.03127	0.105042017	3.16227766	0.563613566	242035.418	-659415.33	573444.542	-646742.762	1	12	18	39	46	19	30	46	87	62	10	19	12	28	2	36	9	74	7	12
2430	2430	RM0003	WG0337	3	672	325278.3228	0.052888	0.024115	0.289098	0.114266	0.368499	0.411486	-0.10158	0.100840336	2.915475947	0.56806776	242035.418	-659415.33	567113.274	-647997.15	1	12	18	39	46	19	30	46	87	62	10	19	12	28	2	36	9	74	7	12
2431	2431	RM0003	WG0338	3	673	329352.326	0.049512	0.016541	0.203418	0.065635	0.219183	0.29375	-0.007834	0.088235294	3.240370349	0.616823308	242035.418	-659415.33	571348.028	-654300.69	1	12	18	39	46	19	30	46	87	62	10	19	12	28	2	36	9	74	7	12
2432	2432	RM0003	WG0339	3	674	352519.2814	0.144826	0.056217	0.418063	0.231183	0.309053	0.35002	-0.125016	0.100840336	2.828427125	0.539853617	242035.418	-659415.33	592385.259	-620366.224	1	12	18	39	46	19	30	46	87	62	10	19	12	28	38	57	21	74	22	90
2433	2433	RM0003	WG0340	3	675	421192.0257	0.121903	0.060758	0.396192	0.262991	0.463685	0.474319	-0.125016	0.113445378	2.828427125	0.517000561	242035.418	-659415.33	654547.86	-744481.232	1	12	18	39	46	19	30	46	87	62	10	15	9	10	39	7	36	70	89	66
2434	2434	RM0003	WG0341	3	676	435086.6611	0.072308	0.03201	0.254459	0.134945	0.288118	0.332924	-0.03127	0.092436975	3.16227766	0.591773597	242035.418	-659415.33	659979.929	-780340.052	1	12	18	39	46	19	30	46	87	62	10	15	9	10	39	7	36	70	89	66
2435	2435	RM0003	WG0342	3	677	435049.3551	0.061989	0.029543	0.248415	0.120066	0.290003	0.315466	-0.03127	0.096638655	3.16227766	0.592242864	242035.418	-659415.33	658927.059	-783790.975	1	12	18	39	46	19	30	46	87	62	10	15	9	10	39	7	36	70	89	66
2436	2436	RM0003	WG0343	3	678	427819.2649	0.057295	0.018545	0.295933	0.081848	0.251097	0.297337	-0.078143	0.096638655	3	0.589279299	242035.418	-659415.33	647377.687	-796261.844	1	12	18	39	46	19	30	46	87	62	10	15	9	10	39	7	36	70	89	66
2437	2437	RM0003	WG0345	3	679	362486.4665	0.122389	0.053293	0.318375	0.207833	0.253217	0.285707	-0.054707	0.096638655	3.082207001	0.571501162	242035.418	-659415.33	603413.379	-631088.528	1	12	18	39	46	19	30	46	87	62	10	19	12	28	5	36	9	74	22	78
2438	2438	RM0003	WG0346	3	680	349693.6638	0.156711	0.063119	0.384531	0.243841	0.353873	0.416176	-0.125016	0.096638655	2.828427125	0.536106204	242035.418	-659415.33	585756.271	-595059.804	1	12	18	39	46	19	30	46	87	62	10	19	12	28	38	57	21	41	22	90
2439	2439	RM0003	WG0347	3	681	350082.8414	0.140272	0.068937	0.376886	0.303255	0.463155	0.543664	-0.125016	0.105042017	2.828427125	0.514970643	242035.418	-659415.33	586181.698	-595217.715	1	12	18	39	46	19	30	46	87	62	10	19	12	28	38	57	21	41	22	90
2440	2440	RM0003	WG0348	3	682	346327.3232	0.066494	0.023026	0.307263	0.099903	0.288442	0.333529	-0.10158	0.092436975	2.915475947	0.581106911	242035.418	-659415.33	587573.693	-682780.161	1	12	18	39	46	19	30	46	87	62	10	19	12	28	2	36	9	57	85	12
2441	2441	RM0003	WG0349	3	683	326755.0013	-0.008589	0.001601	0.160909	0.007468	0.228904	0.249475	-0.03127	0.092436975	3.16227766	0.626506431	242035.418	-659415.33	568516.545	-646039.808	1	12	18	39	46	19	30	46	87	62	10	19	12	28	2	36	9	74	7	12
2442	2442	RM0003	WG0350	3	684	352511.3854	0.15654	0.062636	0.430537	0.255156	0.418265	0.49858	-0.148453	0.105042017	2.738612788	0.51477298	242035.418	-659415.33	594409.025	-649560.487	1	12	18	39	46	19	30	46	87	62	10	19	12	28	2	36	9	74	85	12
2443	2443	RM0003	WG0351	3	685	361143.8521	-0.014435	-0.005845	0.149805	-0.024353	0.165102	0.156494	0.015603	0.092436975	3.31662479	0.646784478	242035.418	-659415.33	603163.122	-662830.49	1	12	18	39	46	19	30	46	87	62	10	19	12	28	2	36	9	57	85	12
2444	2444	RM0003	WG0353	3	686	435141.1429	0.194801	0.084513	0.555269	0.376981	0.588579	0.688475	-0.242199	0.113445378	2.34520788	0.449474782	242035.418	-659415.33	659915.811	-780756.961	1	12	18	39	46	19	30	46	87	62	10	15	9	10	39	7	36	70	89	66
2445	2445	RM0003	WG0354	3	687	432001.6271	0.065169	0.035525	0.276389	0.161282	0.316385	0.304597	-0.03127	0.105042017	3.16227766	0.579402899	242035.418	-659415.33	662943.435	-756687.356	1	12	18	39	46	19	30	46	87	62	10	15	9	10	39	7	36	70	89	66
2446	2446	RM0003	WG0355	3	688	333439.0904	0.077131	0.037945	0.296839	0.170725	0.276943	0.301716	-0.078143	0.096638655	3	0.576498929	242035.418	-659415.33	569194.39	-595005.439	1	12	18	39	46	19	30	46	87	62	10	19	12	28	38	57	21	74	22	90
2447	2447	RM0003	WG0356	3	689	221940.0956	-0.015561	0.024835	-0.003361	0.077652	-0.02982	0.018233	0.179658	0.075630252	3.807886553	0.699536018	242035.418	-659415.33	431299.799	-543499.843	1	12	18	39	46	19	30	46	87	62	1	11	19	32	8	53	16	23	88	6
2448	2448	RM0003	WG0357	3	690	189493.877	0.023043	0.029169	0.159708	0.100427	0.053716	0.055678	0.062476	0.092436975	3.464101615	0.646667384	242035.418	-659415.33	406095.915	-564588.737	1	12	18	39	46	19	30	46	87	62	1	11	3	32	8	50	41	80	27	6
2449	2449	RM0003	WG0358	3	691	499184.9681	0.137821	0.071669	0.356477	0.314732	0.463984	0.542177	-0.10158	0.105042017	2.915475947	0.519363495	242035.418	-659415.33	726725.181	-778836.71	1	12	18	39	46	19	30	46	87	62	10	15	9	10	39	7	36	70	51	66
2450	2450	RM0003	WG0359	3	692	326481.9361	0.077303	0.036042	0.235663	0.142154	0.276044	0.375597	0.015603	0.092436975	3.31662479	0.597399276	242035.418	-659415.33	568319.053	-648037.978	1	12	18	39	46	19	30	46	87	62	10	19	12	28	2	36	9	74	7	12
2451	2451	RM0003	WG0360	3	693	431005.6564	0.143301	0.063699	0.438428	0.282478	0.414023	0.487022	-0.171889	0.100840336	2.645751311	0.513443443	242035.418	-659415.33	656833.095	-776499.757	1	12	18	39	46	19	30	46	87	62	10	15	9	10	39	7	36	70	89	66
2452	2452	RM0003	WG0361	3	694	423811.0827	0.128456	0.06178	0.410268	0.288117	0.386437	0.447825	-0.125016	0.109243697	2.828427125	0.522055803	242035.418	-659415.33	652346.688	-765530.812	1	12	18	39	46	19	30	46	87	62	10	15	9	10	39	7	36	70	89	66
2453	2453	RM0003	WG0362	3	695	454676.7545	-0.007928	-0.006005	0.140181	-0.021793	0.098988	0.119575	0.015603	0.092436975	3.31662479	0.651690394	242035.418	-659415.33	666797.266	-497216.922	1	12	18	39	46	19	30	46	87	62	10	13	1	5	6	11	14	48	13	20
2454	2454	RM0003	WG0364	3	696	399408.5743	0.092984	0.059467	0.295628	0.248519	0.173265	0.188692	-0.078143	0.096638655	3	0.577278778	242035.418	-659415.33	326547.161	-269050.149	1	12	18	39	46	19	30	46	87	62	5	16	7	23	31	39	47	1	21	86
2455	2455	RM0003	WG0365	3	697	401619.3892	0.074469	0.023505	0.255697	0.081843	0.179693	0.181498	-0.03127	0.096638655	3.16227766	0.606392476	242035.418	-659415.33	461863.498	-323299.652	1	12	18	39	46	19	30	46	87	62	5	17	14	11	30	45	12	21	25	22
2456	2456	RM0003	WG0366	3	698	408208.6925	0.069331	0.023089	0.315184	0.106347	0.254872	0.279196	-0.078143	0.096638655	3	0.585227949	242035.418	-659415.33	636012.836	-552569.035	1	12	18	39	46	19	30	46	87	62	10	19	12	5	20	11	14	48	90	28
2457	2457	RM0003	WG0367	3	699	340079.5448	0.067619	0.021675	0.291064	0.090254	0.276134	0.280337	-0.078143	0.100840336	3	0.583768845	242035.418	-659415.33	422495	-371164.682	1	12	18	39	46	19	30	46	87	62	5	1	14	24	11	59	32	32	4	19
2458	2458	RM0003	WG0368	3	700	360271.0847	0.073878	0.016471	0.121684	0.051781	-0.022989	-0.017593	0.085912	0.084033613	3.535533906	0.666159008	242035.418	-659415.33	403004.836	-337104.764	1	12	18	39	46	19	30	46	87	62	5	17	14	11	45	52	2	44	62	27
2459	2459	RM0003	WG0369	3	701	399398.1677	-0.026786	-0.013691	0.176554	-0.055727	0.041844	0.057268	0.062476	0.092436975	3.464101615	0.668837082	242035.418	-659415.33	639713.29	-622385.525	1	12	18	39	46	19	30	46	87	62	10	19	12	28	5	57	21	41	22	78
2460	2460	RM0003	WG0370	3	702	393919.5603	0.013408	0.027455	0.169324	0.11052	0.063014	0.113209	0.062476	0.084033613	3.464101615	0.64973352	242035.418	-659415.33	631493.153	-600294.33	1	12	18	39	46	19	30	46	87	62	10	19	12	5	5	57	21	41	22	78
2461	2461	RM0003	WG0371	3	703	390630.8643	0.027471	0.005585	0.244789	0.022334	0.103512	0.121615	-0.007834	0.096638655	3.240370349	0.629752543	242035.418	-659415.33	628458.973	-602237.465	1	12	18	39	46	19	30	46	87	62	10	19	12	28	5	57	21	41	22	78
2462	2462	RM0003	WG0372	3	704	298069.0782	0.035128	0.048726	0.181425	0.183224	0.204412	0.212908	-0.007834	0.092436975	3.240370349	0.608444275	242035.418	-659415.33	441173.392	-437628.85	1	12	18	39	46	19	30	46	87	62	5	1	15	30	25	40	39	8	24	16
2463	2463	RM0003	WG0373	3	705	402936.0286	0.070848	0.025811	0.245084	0.06133	0.194537	0.215897	-0.054707	0.088235294	3.082207001	0.608412928	242035.418	-659415.33	408886.954	-292648.363	1	12	18	39	46	19	30	46	87	62	5	17	14	33	35	52	2	76	72	14
2464	2464	RM0003	WG0374	3	706	448138.0737	-0.038504	-0.009631	0.071681	-0.034689	0.06569	0.092916	0.062476	0.088235294	3.464101615	0.674162159	242035.418	-659415.33	666380.242	-515334.785	1	12	18	39	46	19	30	46	87	62	10	13	1	5	6	11	14	48	13	20
2465	2465	RM0003	WG0375	3	707	398385.0897	0.25063	0.113556	0.636644	0.511899	0.575705	0.616106	-0.265635	0.121848739	2.236067977	0.418344945	242035.418	-659415.33	629375.523	-566257.814	1	12	18	39	46	19	30	46	87	62	10	19	12	5	20	57	21	41	90	63
2466	2466	RM0003	WG0376	3	708	457805.6026	-0.102843	-0.035153	-0.101275	-0.114989	-0.082724	-0.052203	0.179658	0.075630252	3.807886553	0.743078715	242035.418	-659415.33	670004.47	-496847.005	1	12	18	39	46	19	30	46	87	62	10	13	1	5	6	11	14	48	13	20
2467	2467	RM0003	WG0377	3	709	267571.0739	-0.171927	-0.058428	-0.24979	-0.220072	-0.204672	-0.185849	0.203095	0.06302521	3.872983346	0.795884473	242035.418	-659415.33	320202.878	-403516.663	1	12	18	39	46	19	30	46	87	62	5	1	22	24	4	46	50	5	30	94
2468	2468	RM0003	WG0378	3	710	430428.3903	-0.02811	-0.022786	-0.069808	-0.072943	-0.159866	-0.112419	0.156222	0.067226891	3.741657387	0.738104133	242035.418	-659415.33	318705.573	-235870.425	1	12	18	39	46	19	30	46	87	62	5	16	7	23	31	39	48	1	21	75
2469	2469	RM0003	WG0379	3	711	447592.002	0.008242	-0.00392	0.023309	-0.011994	-0.054686	-0.040294	0.132785	0.075630252	3.674234614	0.702843894	242035.418	-659415.33	309766.54	-216977.656	1	12	18	39	46	19	30	46	87	62	5	16	7	23	31	39	48	1	21	87
2470	2470	RM0003	WG0380	3	712	464184.3415	0.123367	0.052332	0.370367	0.196863	0.279276	0.31854	-0.10158	0.109243697	2.915475947	0.548722349	242035.418	-659415.33	638714.172	-418348.806	1	12	18	39	46	19	30	46	87	62	10	13	1	31	21	33	27	55	46	3
2471	2471	RM0003	WG0381	3	713	446413.1468	0.043323	0.02187	0.087347	0.075902	0.078369	0.138521	0.062476	0.079831933	3.464101615	0.655401761	242035.418	-659415.33	295256.549	-216186.034	1	12	18	39	46	19	30	46	87	62	5	16	7	23	31	39	48	1	21	87
2472	2472	RM0003	WG0382	3	714	370798.6002	0.228193	0.094027	0.638764	0.440569	0.645195	0.70222	-0.289072	0.121848739	2.121320344	0.415746906	242035.418	-659415.33	612660.307	-648066.606	1	12	18	39	46	19	30	46	87	62	10	19	12	28	2	36	9	74	85	12
2473	2473	RM0003	WG0383	3	715	270888.9864	0.035841	0.04197	0.248802	0.19625	0.38103	0.401205	-0.078143	0.105042017	3	0.56468158	242035.418	-659415.33	461621.644	-500787.677	1	12	18	39	46	19	30	46	87	62	1	11	19	30	34	53	16	23	88	36
2474	2474	RM0003	WG0384	3	716	390975.3137	-0.138217	-0.054727	-0.128426	-0.17444	-0.273894	-0.224158	0.320277	0.06302521	4.183300133	0.80448546	242035.418	-659415.33	565085.773	-439187.802	1	12	18	39	46	19	30	46	87	62	10	13	1	31	1	33	27	55	46	82
2475	2475	RM0003	WG0385	3	717	311872.7567	0.118181	0.046378	0.2719	0.172991	0.269422	0.297474	-0.054707	0.096638655	3.082207001	0.576593612	242035.418	-659415.33	538924.101	-563907.601	1	12	18	39	46	19	30	46	87	62	10	19	19	28	38	17	42	23	69	90
2476	2476	RM0003	WG0386	3	718	440167.5035	-0.051812	-0.024212	0.017044	-0.076984	-0.153081	-0.113246	0.249968	0.075630252	4	0.743814626	242035.418	-659415.33	656005.694	-509829.095	1	12	18	39	46	19	30	46	87	62	10	13	1	5	6	11	14	48	13	20
2477	2477	RM0003	WG0387	3	719	240925.841	-0.102867	-0.025856	-0.144673	-0.075479	-0.233499	-0.166299	0.390587	0.058823529	4.358898944	0.798790047	242035.418	-659415.33	398228.443	-475978.693	1	12	18	39	46	19	30	46	87	62	1	1	22	8	29	28	45	63	56	2
2478	2478	RM0003	WG0388	3	720	413352.7725	-0.037745	-0.016864	0.071524	-0.072943	0.050902	0.086939	-0.007834	0.079831933	3.240370349	0.67381305	242035.418	-659415.33	356935.319	-262352.958	1	12	18	39	46	19	30	46	87	62	5	3	10	33	35	42	47	76	20	86
2479	2479	RM0003	WG0389	3	721	398385.0897	0.06253	0.021609	0.311105	0.095223	0.244879	0.24056	-0.078143	0.100840336	3	0.586470885	242035.418	-659415.33	629375.523	-566257.814	1	12	18	39	46	19	30	46	87	62	10	19	12	5	20	57	21	41	90	63
2480	2480	RM0003	WG0390	3	722	408559.0476	0.114732	0.085236	0.335348	0.334788	0.287888	0.30095	-0.10158	0.100840336	2.915475947	0.54410722	242035.418	-659415.33	388482.539	-278005.136	1	12	18	39	46	19	30	46	87	62	5	3	10	33	35	52	2	76	20	40
2481	2481	RM0003	WG0391	3	723	434914.6811	-0.015263	-0.021719	0.02973	-0.074039	-0.04041	-0.000411	0.109349	0.075630252	3.605551275	0.705579387	242035.418	-659415.33	336302.478	-234839.658	1	12	18	39	46	19	30	46	87	62	5	16	7	23	31	39	47	1	21	75
2482	2482	RM0003	WG0392	3	724	356560.823	0.137042	0.05612	0.472841	0.267185	0.434454	0.473827	-0.195326	0.109243697	2.549509757	0.503231419	242035.418	-659415.33	598457.747	-649478.335	1	12	18	39	46	19	30	46	87	62	10	19	12	28	2	36	9	74	85	12
2483	2483	RM0003	WG0393	3	725	397046.847	-0.030357	-0.024031	0.146327	-0.089279	-0.104507	-0.057926	0.132785	0.084033613	3.674234614	0.705513855	242035.418	-659415.33	630533.812	-577469.027	1	12	18	39	46	19	30	46	87	62	10	19	12	5	20	57	21	41	90	63
2484	2484	RM0003	WG0394	3	726	325905.9403	0.011398	-0.00864	0.177225	-0.036269	0.082589	0.033201	-0.03127	0.092436975	3.16227766	0.646316227	242035.418	-659415.33	520270.073	-489709.235	1	12	18	39	46	19	30	46	87	62	10	11	19	30	34	17	24	23	41	36
2485	2485	RM0003	WG0395	3	727	446352.6873	0.131563	0.069963	0.372637	0.271384	0.369974	0.357559	-0.125016	0.105042017	2.828427125	0.53240641	242035.418	-659415.33	311463.46	-218495.305	1	12	18	39	46	19	30	46	87	62	5	16	7	23	31	39	48	1	21	87
2486	2486	RM0003	WG0396	3	728	363910.3106	0.086847	0.043109	0.339914	0.194869	0.326698	0.336117	-0.10158	0.100840336	2.915475947	0.559032099	242035.418	-659415.33	251342.651	-295624.058	1	12	18	39	46	19	30	46	87	62	5	16	7	23	31	39	58	79	34	50
2487	2487	RM0003	WG0397	3	729	320712.7882	0.165424	0.076052	0.500566	0.357725	0.428998	0.425789	-0.195326	0.109243697	2.549509757	0.492051395	242035.418	-659415.33	410703.807	-386637.642	1	12	18	39	46	19	30	46	87	62	5	1	15	24	11	59	32	32	4	24
2488	2488	RM0003	WG0398	3	730	313174.7075	0.091879	0.025985	0.24053	0.092764	0.135828	0.104427	-0.007834	0.096638655	3.240370349	0.614243528	242035.418	-659415.33	504087.435	-487930.235	1	12	18	39	46	19	30	46	87	62	10	11	19	30	34	17	24	23	41	36
2489	2489	RM0003	WG0399	3	731	444836.3397	0.000907	0.026457	0.168843	0.105157	0.186419	0.17255	-0.03127	0.088235294	3.16227766	0.623852106	242035.418	-659415.33	295345.585	-217784.947	1	12	18	39	46	19	30	46	87	62	5	16	7	23	31	39	48	1	21	87
2490	2490	RM0003	WG0400	3	732	455708.8413	0.02537	0.021813	0.187691	0.085675	0.196711	0.224862	-0.007834	0.092436975	3.240370349	0.619654923	242035.418	-659415.33	639404.357	-436326.84	1	12	18	39	46	19	30	46	87	62	10	13	1	31	21	33	27	55	46	3
2491	2491	RM0003	WG0401	3	733	516712.8694	-0.094696	-0.029359	-0.019511	-0.104477	-0.038849	-0.009287	0.132785	0.075630252	3.674234614	0.724374617	242035.418	-659415.33	747278.323	-551148.085	1	12	18	39	46	19	30	46	87	62	10	13	1	5	13	27	63	30	84	29
2492	2492	RM0003	WG0402	3	734	407874.4114	-0.007655	-0.006994	0.136926	-0.028635	0.089693	0.17414	-0.007834	0.079831933	3.240370349	0.655895929	242035.418	-659415.33	358987.689	-268667.711	1	12	18	39	46	19	30	46	87	62	5	3	10	33	35	42	47	76	20	86
2493	2493	RM0003	WG0403	3	735	431389.2531	0.028526	0.011418	0.128393	0.041825	0.067112	0.169008	0.039039	0.075630252	3.391164992	0.657066471	242035.418	-659415.33	334895.553	-238139.075	1	12	18	39	46	19	30	46	87	62	5	16	7	23	31	39	47	1	21	75
2494	2494	RM0003	WG0404	3	736	322188.0184	0.11346	0.054946	0.355494	0.224678	0.323171	0.348998	-0.125016	0.100840336	2.828427125	0.546813084	242035.418	-659415.33	390410.115	-373425.7	1	12	18	39	46	19	30	46	87	62	5	1	14	24	45	59	32	73	4	100
2495	2495	RM0003	WG0405	3	737	399562.8521	0.116982	0.04176	0.382364	0.151242	0.266963	0.286198	-0.148453	0.100840336	2.738612788	0.553769551	242035.418	-659415.33	367981.031	-280221.217	1	12	18	39	46	19	30	46	87	62	5	3	10	33	35	52	2	76	20	40
2496	2496	RM0003	WG0406	3	738	398385.0897	0.053185	0.023726	0.318534	0.109245	0.343413	0.38686	-0.125016	0.096638655	2.828427125	0.568363064	242035.418	-659415.33	629375.523	-566257.814	1	12	18	39	46	19	30	46	87	62	10	19	12	5	20	57	21	41	90	63
2497	2497	RM0003	WG0407	3	739	377320.2123	-0.016001	-6.1e-05	0.157156	-0.000261	0.171441	0.185686	-0.007834	0.092436975	3.240370349	0.63837205	242035.418	-659415.33	615666.055	-606777.989	1	12	18	39	46	19	30	46	87	62	10	19	12	28	5	57	21	41	22	78
2498	2498	RM0003	WG0408	3	740	377320.2123	0.093159	0.038064	0.412136	0.183215	0.379521	0.401482	-0.171889	0.105042017	2.645751311	0.533990008	242035.418	-659415.33	615666.055	-606777.989	1	12	18	39	46	19	30	46	87	62	10	19	12	28	5	57	21	41	22	78
2499	2499	RM0003	WG0409	3	741	405438.2473	0.007145	-0.002118	0.225969	-0.009678	0.197252	0.203374	-0.03127	0.096638655	3.16227766	0.623589786	242035.418	-659415.33	602687.671	-474185.406	1	12	18	39	46	19	30	46	87	62	10	13	1	31	1	11	27	55	46	82
2500	2500	RM0003	WG0410	3	742	405438.2473	-0.164197	-0.046603	-0.246799	-0.166373	-0.106131	-0.077699	0.296841	0.06302521	4.123105626	0.792889564	242035.418	-659415.33	602687.671	-474185.406	1	12	18	39	46	19	30	46	87	62	10	13	1	31	1	11	27	55	46	82
2501	2501	RM0003	WG0411	3	743	452258.9418	-0.094965	-0.037642	-0.076649	-0.138011	-0.072731	-0.077264	0.179658	0.071428571	3.807886553	0.746735701	242035.418	-659415.33	317629.347	-213518.808	1	12	18	39	46	19	30	46	87	62	5	16	7	23	31	39	48	1	21	87
2502	2502	RM0003	WG0412	3	744	441832.1035	0.044868	0.015508	0.142986	0.054464	0.069175	0.116645	0.062476	0.079831933	3.464101615	0.656087151	242035.418	-659415.33	319681.116	-224459.294	1	12	18	39	46	19	30	46	87	62	5	16	7	23	31	39	48	1	21	87
2503	2503	RM0003	WG0413	3	745	401041.8014	-0.001955	0.015001	0.13616	0.062398	0.14293	0.204862	0.039039	0.084033613	3.391164992	0.645980832	242035.418	-659415.33	641492.46	-623797.946	1	12	18	39	46	19	30	46	87	62	10	19	12	28	5	57	21	41	22	78
2504	2504	RM0003	WG0414	3	746	434592.0732	0.069939	0.015465	0.263081	0.05838	0.168953	0.243226	-0.078143	0.088235294	3	0.605122301	242035.418	-659415.33	346051.271	-237454.464	1	12	18	39	46	19	30	46	87	62	5	3	10	23	35	39	47	1	21	75
2505	2505	RM0003	WG0415	3	747	209140.0515	0.161461	0.060815	0.436786	0.233185	0.389419	0.436234	-0.125016	0.105042017	2.828427125	0.524502411	242035.418	-659415.33	368188.281	-492607.008	1	12	18	39	46	19	30	46	87	62	1	11	22	8	29	28	45	63	56	32
2506	2506	RM0003	WG0416	3	748	315689.6913	0.129952	0.07331	0.401405	0.277357	0.281844	0.300013	-0.148453	0.100840336	2.738612788	0.536446179	242035.418	-659415.33	426498.91	-403225.554	1	12	18	39	46	19	30	46	87	62	5	1	15	24	11	59	32	8	16	35
2507	2507	RM0003	WG0417	3	749	315689.6913	0.116815	0.07927	0.373833	0.309001	0.324828	0.313246	-0.125016	0.105042017	2.828427125	0.534539206	242035.418	-659415.33	426498.91	-403225.554	1	12	18	39	46	19	30	46	87	62	5	1	15	24	11	59	32	8	16	35
2508	2508	RM0003	WG0418	3	750	399476.1588	0.134306	0.068331	0.457471	0.335417	0.428907	0.501912	-0.171889	0.105042017	2.645751311	0.504305507	242035.418	-659415.33	640206.598	-627152.149	1	12	18	39	46	19	30	46	87	62	10	19	12	28	5	57	21	41	22	78
2509	2509	RM0003	WG0419	3	751	386138.3245	0.135554	0.065266	0.472122	0.297674	0.475392	0.50598	-0.195326	0.109243697	2.549509757	0.496271845	242035.418	-659415.33	619296.362	-577092.88	1	12	18	39	46	19	30	46	87	62	10	19	12	5	20	57	21	41	90	63
2510	2510	RM0003	WG0420	3	752	397046.847	0.170704	0.062518	0.494958	0.268978	0.412527	0.431373	-0.195326	0.109243697	2.549509757	0.500479014	242035.418	-659415.33	630533.812	-577469.027	1	12	18	39	46	19	30	46	87	62	10	19	12	5	20	57	21	41	90	63
2511	2511	RM0003	WG0421	3	753	400217.7108	-9.6e-05	-0.002847	0.182604	-0.013152	0.096178	0.179372	-0.054707	0.084033613	3.082207001	0.639166617	242035.418	-659415.33	619068.409	-525175.471	1	12	18	39	46	19	30	46	87	62	10	13	1	5	20	11	14	48	90	28
2512	2512	RM0003	WG0422	3	754	398888.3095	0.173668	0.061629	0.526617	0.296265	0.373115	0.369488	-0.218762	0.109243697	2.449489743	0.497269232	242035.418	-659415.33	466180.35	-329459.374	1	12	18	39	46	19	30	46	87	62	5	17	14	11	30	45	12	21	25	22
2513	2513	RM0003	WG0423	3	755	313929.3359	0.249305	0.103775	0.584742	0.430307	0.523086	0.532265	-0.242199	0.117647059	2.34520788	0.443340283	242035.418	-659415.33	507673.366	-492118.861	1	12	18	39	46	19	30	46	87	62	10	11	19	30	34	17	24	23	41	36
2514	2514	RM0003	WG0424	3	756	316852.136	-0.036673	-0.013429	0.065113	-0.055082	0.112458	0.123597	0.039039	0.084033613	3.391164992	0.671792036	242035.418	-659415.33	417833.048	-395804.88	1	12	18	39	46	19	30	46	87	62	5	1	15	24	11	59	32	32	16	9
2515	2515	RM0003	WG0425	3	757	306049.0907	0.055604	0.01623	0.208675	0.058766	0.131542	0.135201	-0.03127	0.092436975	3.16227766	0.621777767	242035.418	-659415.33	499797.798	-494416.538	1	12	18	39	46	19	30	46	87	62	10	11	19	30	34	17	24	23	41	36
2516	2516	RM0003	WG0426	3	758	456239.7304	0.036844	0.02508	0.222172	0.099497	0.125902	0.141142	-0.007834	0.092436975	3.240370349	0.622853564	242035.418	-659415.33	630881.76	-420766.605	1	12	18	39	46	19	30	46	87	62	10	13	1	31	21	33	27	55	46	3
2517	2517	RM0003	WG0427	3	759	439218.6866	-0.169652	-0.064961	-0.171706	-0.227022	-0.256874	-0.229394	0.296841	0.06302521	4.123105626	0.811505421	242035.418	-659415.33	612073.806	-422804.582	1	12	18	39	46	19	30	46	87	62	10	13	1	31	48	33	27	55	46	82
2518	2518	RM0003	WG0429	3	760	237803.1012	0.124961	0.056316	0.452812	0.281872	0.343961	0.426149	-0.171889	0.100840336	2.645751311	0.522425067	242035.418	-659415.33	318754.212	-434327.477	1	12	18	39	46	19	30	46	87	62	5	1	22	8	4	46	50	5	30	94
2519	2519	RM0003	WG0430	3	761	451740.5307	-0.017318	-0.015193	0.086736	-0.051828	-0.066632	-0.003886	0.132785	0.079831933	3.674234614	0.702071089	242035.418	-659415.33	607862.586	-394387.048	1	12	18	39	46	19	30	46	87	62	10	13	1	31	48	33	27	55	46	82
2520	2520	RM0003	WG0431	3	762	452733.5918	0.00739	0.003405	0.101159	0.011272	-0.040645	0.028543	0.132785	0.079831933	3.674234614	0.688470523	242035.418	-659415.33	634233.041	-433254.481	1	12	18	39	46	19	30	46	87	62	10	13	1	31	21	33	27	55	46	3
2521	2521	RM0003	WG0432	3	763	407979.8403	0.108689	0.049639	0.415344	0.226644	0.421415	0.452748	-0.171889	0.105042017	2.645751311	0.522661131	242035.418	-659415.33	642106.518	-579473.695	1	12	18	39	46	19	30	46	87	62	10	19	12	5	20	57	21	41	90	63
2522	2522	RM0003	WG0433	3	764	452709.1757	-0.003325	0.01116	0.169511	0.051354	0.172959	0.211236	-0.054707	0.088235294	3.082207001	0.625023017	242035.418	-659415.33	629829.291	-425831.277	1	12	18	39	46	19	30	46	87	62	10	13	1	31	21	33	27	55	46	3
2523	2523	RM0003	WG0434	3	765	456239.7304	-0.015997	-0.002946	0.051392	-0.010348	0.050301	0.114598	0.085912	0.079831933	3.535533906	0.67995219	242035.418	-659415.33	630881.76	-420766.605	1	12	18	39	46	19	30	46	87	62	10	13	1	31	21	33	27	55	46	3
2524	2524	RM0003	WG0435	3	766	402592.9509	-0.0341	-0.022218	0.12815	-0.093666	0.027066	0.070328	0.039039	0.084033613	3.391164992	0.678961117	242035.418	-659415.33	624725.874	-534398.935	1	12	18	39	46	19	30	46	87	62	10	13	1	5	20	11	14	48	90	28
2525	2525	RM0003	WG0436	3	767	271752.9511	0.106442	0.031649	0.396917	0.145004	0.360909	0.367701	-0.148453	0.100840336	2.738612788	0.547108587	242035.418	-659415.33	466877.664	-506786.267	1	12	18	39	46	19	30	46	87	62	1	11	19	30	34	53	16	23	88	36
2526	2526	RM0003	WG0437	3	768	377590.2188	0.160601	0.064567	0.515196	0.304312	0.468397	0.504048	-0.218762	0.109243697	2.449489743	0.486701101	242035.418	-659415.33	619073.434	-679828.753	1	12	18	39	46	19	30	46	87	62	10	19	12	28	2	36	9	57	85	12
2527	2527	RM0003	WG0438	3	769	274991.2708	-0.021823	-0.014287	0.147193	-0.060145	0.001322	0.031709	0.062476	0.088235294	3.464101615	0.676888207	242035.418	-659415.33	499999.515	-564153.986	1	12	18	39	46	19	30	46	87	62	10	11	19	32	34	17	42	23	69	21
2528	2528	RM0003	WG0439	3	770	442106.2352	0.141792	0.066575	0.414562	0.278947	0.370019	0.408742	-0.10158	0.105042017	2.915475947	0.53042152	242035.418	-659415.33	615277.877	-422459.659	1	12	18	39	46	19	30	46	87	62	10	13	1	31	48	33	27	55	46	82
2529	2529	RM0003	WG0440	3	771	361122.924	0.072263	0.036385	0.320741	0.163068	0.345028	0.383142	-0.10158	0.100840336	2.915475947	0.561596916	242035.418	-659415.33	602958.538	-647404.183	1	12	18	39	46	19	30	46	87	62	10	19	12	28	2	36	9	74	85	12
2530	2530	RM0003	WG0441	3	772	361122.924	0.157449	0.058528	0.396668	0.205464	0.33081	0.367734	-0.078143	0.100840336	3	0.547314215	242035.418	-659415.33	602958.538	-647404.183	1	12	18	39	46	19	30	46	87	62	10	19	12	28	2	36	9	74	85	12
2531	2531	RM0003	WG0442	3	773	260969.8674	0.137658	0.067149	0.459102	0.327113	0.424223	0.498889	-0.171889	0.105042017	2.645751311	0.504984431	242035.418	-659415.33	452209.646	-504715.409	1	12	18	39	46	19	30	46	87	62	1	11	19	30	34	53	16	23	88	36
2532	2532	RM0003	WG0443	3	774	258198.0964	0.084597	0.036305	0.36556	0.168366	0.338381	0.368281	-0.125016	0.105042017	2.828427125	0.551117466	242035.418	-659415.33	454440.223	-512614.595	1	12	18	39	46	19	30	46	87	62	1	11	19	30	34	53	16	23	88	36
2533	2533	RM0003	WG0444	3	775	329332.3144	0.146021	0.056912	0.381225	0.210055	0.268136	0.304605	-0.10158	0.100840336	2.915475947	0.551682831	242035.418	-659415.33	487706.301	-440085.463	1	12	18	39	46	19	30	46	87	62	5	1	15	30	25	40	39	35	52	73
2534	2534	RM0003	WG0445	3	776	393203.5628	0.034324	0.007563	0.241059	0.027911	0.098702	0.121653	0.015603	0.092436975	3.31662479	0.635818038	242035.418	-659415.33	628296.469	-585852.824	1	12	18	39	46	19	30	46	87	62	10	19	12	5	20	57	21	41	90	63
2535	2535	RM0003	WG0446	3	777	391265.309	-0.183914	-0.079892	-0.285707	-0.218878	-0.367964	-0.347864	0.296841	0.054621849	4.123105626	0.839158635	242035.418	-659415.33	383180.849	-294495.463	1	12	18	39	46	19	30	46	87	62	5	17	10	33	35	52	2	76	20	40
2536	2536	RM0003	WG0447	3	778	265900.247	0.165249	0.068637	0.485672	0.319659	0.452925	0.438797	-0.195326	0.113445378	2.549509757	0.491567096	242035.418	-659415.33	456903.531	-502779.972	1	12	18	39	46	19	30	46	87	62	1	11	19	30	34	53	16	23	88	36
2537	2537	RM0003	WG0448	3	779	467104.0808	-0.011471	-0.000314	0.092056	-0.001124	0.019973	0.058376	0.062476	0.084033613	3.464101615	0.673608904	242035.418	-659415.33	641910.812	-417990.618	1	12	18	39	46	19	30	46	87	62	10	13	1	31	21	33	27	55	46	3
2538	2538	RM0003	WG0449	3	780	383273.2322	-0.001539	0.017704	0.122834	0.070012	0.154329	0.184188	0.085912	0.088235294	3.535533906	0.650530419	242035.418	-659415.33	623517.426	-622403.871	1	12	18	39	46	19	30	46	87	62	10	19	12	28	5	57	21	41	22	78
2539	2539	RM0003	WG0450	3	781	448491.173	-0.013722	-0.00142	0.136651	-0.00516	0.025056	0.097278	0.062476	0.084033613	3.464101615	0.669555172	242035.418	-659415.33	660140.873	-497143.457	1	12	18	39	46	19	30	46	87	62	10	13	1	5	6	11	14	48	13	20
2540	2540	RM0003	WG0451	3	782	172160.7454	0.153898	0.058375	0.40779	0.242359	0.236368	0.257671	-0.10158	0.105042017	2.915475947	0.547661064	242035.418	-659415.33	354443.202	-529016.663	1	12	18	39	46	19	30	46	87	62	1	11	3	8	29	28	45	63	23	91
2541	2541	RM0003	WG0452	3	783	264259.8628	0.130874	0.057357	0.372135	0.234864	0.391694	0.422004	-0.078143	0.105042017	3	0.540718043	242035.418	-659415.33	503866.398	-695161.84	1	12	18	39	46	19	30	46	87	62	10	19	29	12	2	36	43	29	7	12
2542	2542	RM0003	WG0453	3	784	423055.4266	0.123588	0.05677	0.368617	0.250721	0.339452	0.407415	-0.125016	0.096638655	2.828427125	0.54228441	242035.418	-659415.33	320788.016	-243754.504	1	12	18	39	46	19	30	46	87	62	5	16	7	23	31	39	47	1	21	75
2543	2543	RM0003	WG0454	3	785	391203.8109	0.065833	0.04051	0.18989	0.137798	0.123044	0.204936	0.156222	0.084033613	3.741657387	0.645980231	242035.418	-659415.33	627182.106	-590840.915	1	12	18	39	46	19	30	46	87	62	10	19	12	5	20	57	21	41	22	63
2544	2544	RM0003	WG0455	3	786	383273.2322	0.091397	0.053773	0.302482	0.214146	0.35627	0.455264	-0.054707	0.096638655	3.082207001	0.561473737	242035.418	-659415.33	623517.426	-622403.871	1	12	18	39	46	19	30	46	87	62	10	19	12	28	5	57	21	41	22	78
2545	2545	RM0003	WG0456	3	787	390348.0711	0.023022	0.02581	0.182048	0.109899	0.15026	0.212961	0.039039	0.084033613	3.391164992	0.634977982	242035.418	-659415.33	629469.952	-611811.775	1	12	18	39	46	19	30	46	87	62	10	19	12	28	5	57	21	41	22	78
2546	2546	RM0003	WG0457	3	788	173889.1357	0.004279	0.011676	0.213731	0.05843	0.188917	0.248065	-0.078143	0.092436975	3	0.611246208	242035.418	-659415.33	358876.797	-530630.534	1	12	18	39	46	19	30	46	87	62	1	11	3	8	29	28	45	63	23	91
2547	2547	RM0003	WG0458	3	789	398664.711	0.051567	0.009499	0.180104	0.033356	0.009244	0.056347	-0.007834	0.084033613	3.240370349	0.647085229	242035.418	-659415.33	467916.069	-330916.497	1	12	18	39	46	19	30	46	87	62	5	17	14	11	30	45	12	21	25	22
2548	2548	RM0003	WG0459	3	790	314655.0762	-0.01532	0.002074	0.093117	0.008976	0.109294	0.148824	0.015603	0.084033613	3.31662479	0.656221955	242035.418	-659415.33	424897.413	-403350.284	1	12	18	39	46	19	30	46	87	62	5	1	15	24	11	59	32	8	16	35
2549	2549	RM0003	WG0460	3	791	338247.9904	0.103849	0.054105	0.334437	0.234003	0.337072	0.402549	-0.078143	0.096638655	3	0.556509893	242035.418	-659415.33	579277.363	-685483.962	1	12	18	39	46	19	30	46	87	62	10	19	12	28	2	36	9	57	85	12
2550	2550	RM0003	WG0461	3	792	464477.6391	-0.098879	-0.026548	-0.063008	-0.091165	-0.147541	-0.110978	0.203095	0.071428571	3.872983346	0.750603881	242035.418	-659415.33	636250.119	-413785.025	1	12	18	39	46	19	30	46	87	62	10	13	1	31	21	33	27	55	46	3
2551	2551	RM0003	WG0462	3	793	478235.1253	0.059542	0.022171	0.297345	0.102644	0.330832	0.373023	-0.078143	0.100840336	3	0.575893458	242035.418	-659415.33	669771.07	-445520.386	1	12	18	39	46	19	30	46	87	62	10	13	1	31	21	33	27	55	46	3
2552	2552	RM0003	WG0463	3	794	398664.711	0.166178	0.066168	0.48607	0.268098	0.345397	0.371686	-0.195326	0.109243697	2.549509757	0.507449425	242035.418	-659415.33	467916.069	-330916.497	1	12	18	39	46	19	30	46	87	62	5	17	14	11	30	45	12	21	25	22
2553	2553	RM0003	WG0464	3	795	418198.4399	0.087336	0.042097	0.340705	0.167359	0.337502	0.312771	-0.125016	0.105042017	2.828427125	0.554298661	242035.418	-659415.33	325939.849	-249720.344	1	12	18	39	46	19	30	46	87	62	5	16	7	23	31	39	47	1	21	75
2554	2554	RM0003	WG0465	3	796	450999.6447	0.152458	0.077609	0.494769	0.383035	0.50958	0.505001	-0.195326	0.117647059	2.549509757	0.477325257	242035.418	-659415.33	689620.759	-604025.421	1	12	18	39	46	19	30	46	87	62	10	19	12	5	13	27	63	30	84	29
2555	2555	RM0003	WG0466	3	797	239701.9637	0.080972	0.055868	0.330011	0.221488	0.259962	0.321248	-0.125016	0.096638655	2.828427125	0.55973766	242035.418	-659415.33	451170.155	-542284.236	1	12	18	39	46	19	30	46	87	62	1	11	19	32	34	53	16	23	88	21
2556	2556	RM0003	WG0467	3	798	430572.3896	0.086256	0.045729	0.282052	0.177125	0.291523	0.338814	-0.078143	0.100840336	3	0.568932827	242035.418	-659415.33	312226.224	-234602.626	1	12	18	39	46	19	30	46	87	62	5	16	7	23	31	39	48	1	21	87
2557	2557	RM0003	WG0468	3	799	401586.9611	0.095532	0.036693	0.270041	0.13191	0.348062	0.367185	-0.054707	0.096638655	3.082207001	0.575929167	242035.418	-659415.33	379035.261	-281919.462	1	12	18	39	46	19	30	46	87	62	5	3	10	33	35	52	2	76	20	40
2558	2558	RM0003	WG0469	3	800	253151.8233	0.048293	0.038081	0.203863	0.137457	0.211612	0.214971	-0.03127	0.092436975	3.16227766	0.606086447	242035.418	-659415.33	471256.17	-551973.753	1	12	18	39	46	19	30	46	87	62	1	11	19	32	34	53	42	23	69	21
2559	2559	RM0003	WG0470	3	801	446137.5947	-0.071998	-0.040832	-0.081116	-0.121961	-0.118081	-0.089662	0.226531	0.075630252	3.937003937	0.750641979	242035.418	-659415.33	599800.071	-392876.015	1	12	18	39	46	19	30	46	87	62	10	13	1	31	48	33	27	55	46	82
2560	2560	RM0003	WG0471	3	802	436934.2323	0.192085	0.067962	0.436879	0.238644	0.25858	0.27363	-0.148453	0.105042017	2.738612788	0.530387385	242035.418	-659415.33	462620.941	-282250.18	1	12	18	39	46	19	30	46	87	62	5	17	14	11	30	45	12	21	25	22
2561	2561	RM0003	WG0472	3	803	450999.6447	0.083003	0.035975	0.368654	0.166056	0.350244	0.36097	-0.148453	0.100840336	2.738612788	0.550079413	242035.418	-659415.33	689620.759	-604025.421	1	12	18	39	46	19	30	46	87	62	10	19	12	5	13	27	63	30	84	29
2562	2562	RM0003	WG0473	3	804	338247.9904	0.109423	0.040391	0.363258	0.167535	0.361206	0.392055	-0.10158	0.105042017	2.915475947	0.549737526	242035.418	-659415.33	579277.363	-685483.962	1	12	18	39	46	19	30	46	87	62	10	19	12	28	2	36	9	57	85	12
2563	2563	RM0003	WG0474	3	805	169914.2099	0.093913	0.032091	0.361289	0.146844	0.26709	0.265615	-0.125016	0.105042017	2.828427125	0.561269532	242035.418	-659415.33	351165.758	-529179.361	1	12	18	39	46	19	30	46	87	62	1	11	3	8	29	28	45	63	23	91
2564	2564	RM0003	WG0475	3	806	217542.3954	0.062286	0.027838	0.312137	0.122662	0.147557	0.191247	-0.054707	0.100840336	3.082207001	0.59508539	242035.418	-659415.33	356153.217	-474207.82	1	12	18	39	46	19	30	46	87	62	1	1	22	8	29	28	45	63	56	32
2565	2565	RM0003	WG0476	3	807	171597.3756	0.104705	0.046598	0.414317	0.233868	0.348408	0.384204	-0.148453	0.105042017	2.738612788	0.534574848	242035.418	-659415.33	355661.41	-530827.643	1	12	18	39	46	19	30	46	87	62	1	11	3	8	29	28	45	63	23	91
2566	2566	RM0003	WG0477	3	808	312179.711	0.14081	0.057913	0.498601	0.278522	0.473717	0.463058	-0.218762	0.109243697	2.449489743	0.494388045	242035.418	-659415.33	425132.755	-406568.465	1	12	18	39	46	19	30	46	87	62	5	1	15	24	11	59	32	8	16	35
2567	2567	RM0003	WG0478	3	809	237626.0366	0.175279	0.100609	0.511091	0.371344	0.528389	0.611027	-0.218762	0.109243697	2.449489743	0.466928066	242035.418	-659415.33	472301.425	-600732.289	1	12	18	39	46	19	30	46	87	62	1	11	23	32	8	50	42	23	69	21
2568	2568	RM0003	WG0479	3	810	313912.004	0.187193	0.057425	0.481046	0.208447	0.230277	0.247546	-0.171889	0.109243697	2.645751311	0.527355284	242035.418	-659415.33	509563.206	-495191.005	1	12	18	39	46	19	30	46	87	62	10	11	19	30	34	17	24	23	41	36
2569	2569	RM0003	WG0480	3	811	449362.329	0.140349	0.062021	0.385617	0.25963	0.398848	0.458513	-0.125016	0.100840336	2.828427125	0.529287744	242035.418	-659415.33	688182.578	-605757.019	1	12	18	39	46	19	30	46	87	62	10	19	12	5	13	27	63	30	84	29
2570	2570	RM0003	WG0481	3	812	401619.3892	0.189031	0.077021	0.539879	0.350263	0.499171	0.490836	-0.218762	0.117647059	2.449489743	0.469882807	242035.418	-659415.33	461863.498	-323299.652	1	12	18	39	46	19	30	46	87	62	5	17	14	11	30	45	12	21	25	22
2571	2571	RM0003	WG0482	3	813	432175.2082	0.012621	0.014827	0.15598	0.060137	0.172017	0.219854	-0.03127	0.084033613	3.16227766	0.629636829	242035.418	-659415.33	312133.065	-232962.835	1	12	18	39	46	19	30	46	87	62	5	16	7	23	31	39	48	1	21	87
2572	2572	RM0003	WG0483	3	814	420661.8044	0.01238	-0.000222	0.190122	-0.000956	0.127243	0.145047	-0.03127	0.092436975	3.16227766	0.633861414	242035.418	-659415.33	473640.172	-308252.132	1	12	18	39	46	19	30	46	87	62	5	17	14	11	30	45	12	21	25	22
2573	2573	RM0003	WG0484	3	815	446306.2667	-0.041219	-0.014549	-0.013669	-0.049932	-0.016982	0.040202	0.085912	0.071428571	3.535533906	0.704423099	242035.418	-659415.33	303351.115	-217341.05	1	12	18	39	46	19	30	46	87	62	5	16	7	23	31	39	48	1	21	87
2574	2574	RM0003	WG0485	3	816	557857.804	0.019859	-0.007429	0.122613	-0.021284	-0.054863	0.010999	0.039039	0.079831933	3.391164992	0.676502298	242035.418	-659415.33	-129617.212	-243386.903	1	12	18	39	46	19	30	46	87	62	8	8	28	13	36	4	4	47	86	88
2575	2575	RM0003	WG0486	3	817	563244.2826	-0.070359	-0.036454	-0.016884	-0.118921	-0.086188	-0.067055	0.132785	0.075630252	3.674234614	0.728914877	242035.418	-659415.33	-124203.953	-231498.463	1	12	18	39	46	19	30	46	87	62	8	8	28	13	36	4	4	47	86	88
2576	2576	RM0003	WG0487	3	818	540159.7762	-0.122344	-0.048223	-0.175417	-0.147875	-0.194082	-0.160101	0.156222	0.067226891	3.741657387	0.767529166	242035.418	-659415.33	-137227.068	-274795.322	1	12	18	39	46	19	30	46	87	62	8	8	28	13	36	4	4	47	86	25
2577	2577	RM0003	WG0488	3	819	522632.3081	-0.085379	-0.041724	-0.049158	-0.119848	-0.118093	-0.096813	0.156222	0.075630252	3.741657387	0.739978293	242035.418	-659415.33	-124636.312	-286995.712	1	12	18	39	46	19	30	46	87	62	8	8	28	13	36	4	4	47	86	25
2578	2578	RM0003	WG0489	3	820	484071.4741	0.061793	0.02119	0.276747	0.080414	0.139042	0.113398	-0.078143	0.096638655	3	0.604600509	242035.418	-659415.33	-119699.197	-337742.732	1	12	18	39	46	19	30	46	87	62	8	8	28	13	36	4	34	58	37	25
2579	2579	RM0003	WG0490	3	821	519690.4625	-0.084303	-0.041487	-0.063011	-0.137641	-0.153021	-0.096331	0.132785	0.071428571	3.674234614	0.743165969	242035.418	-659415.33	-114883.207	-281675.642	1	12	18	39	46	19	30	46	87	62	8	8	28	13	36	4	4	47	86	25
2580	2580	RM0003	WG0491	3	822	553978.5063	0.067636	0.009704	0.214171	0.028233	-0.0399	0.00071	0.062476	0.088235294	3.464101615	0.65727099	242035.418	-659415.33	-122176.099	-241992.096	1	12	18	39	46	19	30	46	87	62	8	8	28	13	36	4	4	47	86	88
2581	2581	RM0003	WG0492	3	823	543601.7193	0.04053	0.009872	0.110063	0.027686	-0.033917	-0.026365	0.109349	0.079831933	3.605551275	0.681012417	242035.418	-659415.33	-125558.332	-258943.528	1	12	18	39	46	19	30	46	87	62	8	8	28	13	36	4	4	47	86	88
2582	2582	RM0003	WG0493	3	824	523512.1562	0.039625	0.003986	0.197145	0.012907	0.118106	0.154122	-0.007834	0.088235294	3.240370349	0.635979977	242035.418	-659415.33	-128701.55	-289795.149	1	12	18	39	46	19	30	46	87	62	8	8	28	13	36	4	4	47	86	25
2583	2583	RM0003	WG0494	3	825	589316.386	0.034981	-0.001488	0.206432	-0.004794	0.178437	0.17723	-0.03127	0.092436975	3.16227766	0.626662521	242035.418	-659415.33	-139806.672	-210538.486	1	12	18	39	46	19	30	46	87	62	8	8	28	13	36	4	4	47	86	88
2584	2584	RM0003	WG0495	3	826	507670.2962	-0.036449	-0.013597	0.073302	-0.045149	0.019606	0.080619	0.062476	0.079831933	3.464101615	0.684501687	242035.418	-659415.33	-104967.053	-288850.336	1	12	18	39	46	19	30	46	87	62	8	8	28	13	36	4	4	47	86	25
2585	2585	RM0003	WG0496	3	827	529859.7942	0.022774	-0.001601	0.172915	-0.004644	0.076313	0.080601	-0.007834	0.092436975	3.240370349	0.643899401	242035.418	-659415.33	-127961.191	-280134.549	1	12	18	39	46	19	30	46	87	62	8	8	28	13	36	4	4	47	86	25
2586	2586	RM0003	WG0497	3	828	527571.4832	0.105138	0.04287	0.246899	0.133339	-0.023932	0.011551	0.062476	0.088235294	3.464101615	0.637787868	242035.418	-659415.33	-108206.568	-264874.811	1	12	18	39	46	19	30	46	87	62	8	8	28	13	36	4	4	47	86	25
2587	2587	RM0003	WG0498	3	829	538961.7629	0.017147	-0.001842	0.118795	-0.005434	-0.146689	-0.092487	0.085912	0.079831933	3.535533906	0.692510035	242035.418	-659415.33	-136662.895	-275921.693	1	12	18	39	46	19	30	46	87	62	8	8	28	13	36	4	4	47	86	25
2588	2588	RM0003	WG0499	3	830	480308.9959	-0.076748	-0.060618	-0.116985	-0.187672	-0.380865	-0.312466	0.203095	0.058823529	3.872983346	0.794536982	242035.418	-659415.33	-138249.156	-366020.759	1	12	18	39	46	19	30	46	87	62	8	8	6	21	36	4	34	58	37	93
2589	2589	RM0003	WG0501	3	831	480308.9959	0.143228	0.040563	0.328212	0.122058	0.057152	0.078364	-0.054707	0.092436975	3.082207001	0.600137676	242035.418	-659415.33	-138249.156	-366020.759	1	12	18	39	46	19	30	46	87	62	8	8	6	21	36	4	34	58	37	93
2590	2590	RM0003	WG0502	3	832	480308.9959	0.074559	0.027102	0.243471	0.097274	0.067011	0.124705	-0.03127	0.088235294	3.16227766	0.620472568	242035.418	-659415.33	-138249.156	-366020.759	1	12	18	39	46	19	30	46	87	62	8	8	6	21	36	4	34	58	37	93
2591	2591	RM0003	WG0503	3	833	543297.9074	0.10005	0.035004	0.309923	0.111176	0.100927	0.155235	-0.078143	0.092436975	3	0.597370086	242035.418	-659415.33	-120565.845	-254825.488	1	12	18	39	46	19	30	46	87	62	8	8	28	13	36	4	4	47	86	88
2592	2592	RM0003	WG0504	3	834	485206.0414	-0.049907	-0.03611	-0.025655	-0.101062	-0.174932	-0.164438	0.179658	0.075630252	3.807886553	0.742524717	242035.418	-659415.33	-156934.713	-383285.402	1	12	18	39	46	19	30	46	87	62	8	8	6	21	36	4	34	58	37	93
2593	2593	RM0003	WG0505	3	835	469198.0143	-0.03359	-0.028893	0.022794	-0.098131	-0.19816	-0.163856	0.085912	0.075630252	3.535533906	0.723332957	242035.418	-659415.33	-146213.001	-395957.664	1	12	18	39	46	19	30	46	87	62	8	8	6	21	36	4	34	58	37	93
2594	2594	RM0003	WG0506	3	836	543297.9074	-0.03726	-0.028983	0.035273	-0.100656	-0.197298	-0.146329	0.085912	0.075630252	3.535533906	0.722291161	242035.418	-659415.33	-120565.845	-254825.488	1	12	18	39	46	19	30	46	87	62	8	8	28	13	36	4	4	47	86	88
2595	2595	RM0003	WG0507	3	837	480364.3304	0.155729	0.049635	0.374934	0.179995	0.148832	0.15398	-0.10158	0.096638655	2.915475947	0.571010767	242035.418	-659415.33	-154327.094	-388036.169	1	12	18	39	46	19	30	46	87	62	8	8	6	21	36	4	34	58	37	93
2596	2596	RM0003	WG0508	3	838	532738.5271	0.006037	-0.014916	0.059292	-0.050239	-0.217301	-0.159315	0.109349	0.071428571	3.605551275	0.7191631	242035.418	-659415.33	-121861.454	-270327.416	1	12	18	39	46	19	30	46	87	62	8	8	28	13	36	4	4	47	86	25
2597	2597	RM0003	WG0509	3	839	478434.536	0.068981	0.013149	0.241146	0.045256	0.010662	0.031645	-0.007834	0.088235294	3.240370349	0.638350046	242035.418	-659415.33	-189161.823	-452126.776	1	12	18	39	46	19	30	46	87	62	8	8	6	21	36	4	46	72	45	93
2598	2598	RM0003	WG0510	3	840	507367.4456	-0.035747	-0.019917	-0.00677	-0.057546	-0.110783	-0.089277	0.132785	0.071428571	3.674234614	0.72341995	242035.418	-659415.33	-192392.683	-397320.023	1	12	18	39	46	19	30	46	87	62	8	8	6	21	36	4	34	58	37	93
2599	2599	RM0003	WG0511	3	841	472140.6976	0.030944	0.002306	0.204755	0.008077	0.085095	0.067143	-0.007834	0.096638655	3.240370349	0.636791892	242035.418	-659415.33	-187189.172	-462735.159	1	12	18	39	46	19	30	46	87	62	8	8	6	21	36	4	46	72	45	93
2600	2600	RM0003	WG0512	3	842	478375.694	0.035809	0.001798	0.123346	0.00508	0.011858	0.019337	0.062476	0.084033613	3.464101615	0.668278876	242035.418	-659415.33	-189143.398	-452224.275	1	12	18	39	46	19	30	46	87	62	8	8	6	21	36	4	46	72	45	93
2601	2601	RM0003	WG0513	3	843	458259.116	0.005433	0.011017	0.133686	0.039193	0.137617	0.191176	0.062476	0.088235294	3.464101615	0.649035504	242035.418	-659415.33	-196276.31	-525683.335	1	12	18	39	46	19	30	46	87	62	8	8	6	21	36	4	46	52	45	93
2602	2602	RM0003	WG0514	3	844	520625.9038	0.060521	0.015116	0.247537	0.047831	0.147435	0.19001	-0.03127	0.092436975	3.16227766	0.616380629	242035.418	-659415.33	-116142.938	-281579.92	1	12	18	39	46	19	30	46	87	62	8	8	28	13	36	4	4	47	86	25
2603	2603	RM0003	WG0515	3	845	532284.6239	-0.023707	-0.021159	0.066336	-0.060812	-0.0211	-0.01755	0.132785	0.084033613	3.674234614	0.700602607	242035.418	-659415.33	-127163.517	-275984.675	1	12	18	39	46	19	30	46	87	62	8	8	28	13	36	4	4	47	86	25
2604	2604	RM0003	WG0516	3	846	632931.6255	-0.049076	-0.023488	0.024648	-0.074392	-0.052238	-0.022035	0.039039	0.079831933	3.391164992	0.697203596	242035.418	-659415.33	-235828.424	-244386.908	1	12	18	39	46	19	30	46	87	62	8	8	28	13	36	4	44	47	58	88
2641	2641	RM0004	RM0005	4	5	31903.94105	0.33536	0.141294	0.801279	0.619579	0.763558	0.755402	-0.382818	0.138655462	1.58113883	0.332393597	223325.966	-640622.865	241262.819	-667007.155	1	12	18	39	46	15	30	46	66	47	1	12	18	39	46	19	30	46	87	62
2642	2642	RM0004	RM0006	4	6	166812.3043	-0.086753	-0.040146	-0.180779	-0.10599	-0.178218	-0.20827	0.296841	0.06302521	4.123105626	0.785768595	223325.966	-640622.865	331591.387	-767528.119	1	12	18	39	46	15	30	46	66	47	1	12	4	19	43	20	17	36	73	56
2643	2643	RM0004	RM0007	4	7	447161.8474	0.173269	0.060934	0.417921	0.232215	0.318486	0.323974	-0.148453	0.100840336	2.738612788	0.532596114	223325.966	-640622.865	648596.571	-778820.659	1	12	18	39	46	15	30	46	66	47	10	15	9	10	39	7	36	70	89	66
2644	2644	RM0004	RM0008	4	8	15361.48983	0.363273	0.203528	0.657416	0.584783	0.572579	0.626009	-0.242199	0.121848739	2.34520788	0.390930239	223325.966	-640622.865	234224.261	-651448.877	1	12	18	39	46	15	30	46	66	47	1	12	18	39	46	15	30	46	66	47
2645	2645	RM0004	RM0009	4	9	174710.0232	0.178064	0.081687	0.324669	0.249054	0.23726	0.32087	-0.03127	0.092436975	3.16227766	0.564173999	223325.966	-640622.865	347524.721	-763497.848	1	12	18	39	46	15	30	46	66	47	1	12	4	19	43	20	17	36	73	56
2646	2646	RM0004	RM0010	4	10	192259.0428	0.272073	0.179684	0.602758	0.582115	0.572812	0.598293	-0.265635	0.121848739	2.236067977	0.40441929	223325.966	-640622.865	352032.511	-783445.009	1	12	18	39	46	15	30	46	66	47	1	12	4	19	43	20	17	36	73	56
2647	2647	RM0004	RM0011	4	11	179955.256	-0.006929	0.000435	0.094523	0.001577	0.044282	0.111443	0.062476	0.084033613	3.464101615	0.66874614	223325.966	-640622.865	332730.722	-783502.162	1	12	18	39	46	15	30	46	66	47	1	12	4	19	43	20	17	36	73	56
2648	2648	RM0004	RM0012	4	12	26516.99938	-0.010036	-0.010352	0.026127	-0.02843	-0.117688	-0.08519	0.156222	0.075630252	3.741657387	0.715884914	223325.966	-640622.865	242040.27	-659409.192	1	12	18	39	46	15	30	46	66	47	1	12	18	39	46	19	30	46	87	62
2649	2649	RM0004	RM0013	4	13	31914.72308	0.375333	0.1592	0.749797	0.563124	0.689479	0.726631	-0.335945	0.134453782	1.870828693	0.351903227	223325.966	-640622.865	241313.39	-666985.758	1	12	18	39	46	15	30	46	66	47	1	12	18	39	46	19	30	46	87	62
2650	2650	RM0004	RM0014	4	14	384713.4092	0.102842	0.043447	0.263397	0.151703	0.224469	0.263922	-0.007834	0.088235294	3.240370349	0.598896146	223325.966	-640622.865	606979.668	-669157.829	1	12	18	39	46	15	30	46	66	47	10	19	12	28	2	36	9	57	85	12
2651	2651	RM0004	RM0015	4	15	179275.0076	0.260135	0.165494	0.508014	0.522312	0.40655	0.461944	-0.148453	0.113445378	2.738612788	0.461484782	223325.966	-640622.865	343849.732	-773338.916	1	12	18	39	46	15	30	46	66	47	1	12	4	19	43	20	17	36	73	56
2652	2652	RM0004	RM0016	4	16	377910.3093	0.091537	0.035514	0.305299	0.146344	0.255211	0.281891	-0.10158	0.096638655	2.915475947	0.574522597	223325.966	-640622.865	600330.742	-666768.625	1	12	18	39	46	15	30	46	66	47	10	19	12	28	2	36	9	57	85	12
2653	2653	RM0004	RM0018	4	17	192272.9057	0.150253	0.075519	0.285499	0.224329	0.262784	0.335728	-0.03127	0.092436975	3.16227766	0.570016501	223325.966	-640622.865	352051.605	-783446.463	1	12	18	39	46	15	30	46	66	47	1	12	4	19	43	20	17	36	73	56
2654	2654	RM0004	RM0019	4	18	182167.8844	0.225401	0.102826	0.523948	0.364056	0.515788	0.533512	-0.218762	0.113445378	2.449489743	0.462231125	223325.966	-640622.865	344332.444	-776793.972	1	12	18	39	46	15	30	46	66	47	1	12	4	19	43	20	17	36	73	56
2655	2655	RM0004	RM0020	4	19	17047.10828	-0.084743	-0.026217	-0.067828	-0.08144	0.054725	0.045544	0.156222	0.079831933	3.741657387	0.716830888	223325.966	-640622.865	239877.112	-636540.774	1	12	18	39	46	15	30	46	66	47	1	12	18	39	46	15	30	46	66	47
2656	2656	RM0004	RM0021	4	20	384623.8176	0.067293	0.007776	0.221774	0.021901	0.080294	0.133821	-0.078143	0.084033613	3	0.624645811	223325.966	-640622.865	606892.599	-669120.569	1	12	18	39	46	15	30	46	66	47	10	19	12	28	2	36	9	57	85	12
2657	2657	RM0004	RM0022	4	21	76733.99594	0.173391	0.130676	0.496846	0.484239	0.476142	0.455887	-0.218762	0.113445378	2.449489743	0.463039456	223325.966	-640622.865	271220.799	-700574.438	1	12	18	39	46	15	30	46	66	47	1	12	18	39	46	19	22	46	87	17
2658	2658	RM0004	RM0023	4	22	14948.33841	0.103866	0.035392	0.323721	0.125899	0.295861	0.28735	-0.125016	0.100840336	2.828427125	0.563889414	223325.966	-640622.865	238273.528	-640775.218	1	12	18	39	46	15	30	46	66	47	1	12	18	39	46	15	30	46	66	47
2659	2659	RM0004	RM0024	4	23	6462.171546	0.370049	0.211273	0.755256	0.745669	0.68041	0.72221	-0.335945	0.130252101	1.870828693	0.335782496	223325.966	-640622.865	227747.846	-645335.257	1	12	18	39	46	15	30	46	66	47	1	12	18	39	46	15	30	46	66	47
2660	2660	RM0004	RM0025	4	24	205359.5025	0.18462	0.15087	0.431593	0.465824	0.458837	0.490013	-0.171889	0.109243697	2.645751311	0.475005718	223325.966	-640622.865	354111.122	-798950.905	1	12	18	39	46	15	30	46	66	47	1	12	4	19	43	20	17	36	73	56
2661	2661	RM0004	RM0026	4	25	245036.6752	0.050931	0.023135	0.211836	0.085601	0.284465	0.282901	-0.054707	0.092436975	3.082207001	0.600025547	223325.966	-640622.865	455424.935	-562054.164	1	12	18	39	46	15	30	46	66	47	1	11	23	32	8	50	42	23	69	21
2662	2662	RM0004	RM0027	4	26	245036.6752	0.044053	0.015313	0.143753	0.053097	0.194353	0.229412	-0.007834	0.084033613	3.240370349	0.629554895	223325.966	-640622.865	455424.935	-562054.164	1	12	18	39	46	15	30	46	66	47	1	11	23	32	8	50	42	23	69	21
2663	2663	RM0004	RM0028	4	27	245036.6752	0.060884	0.025378	0.225233	0.08987	0.208175	0.258942	-0.078143	0.092436975	3	0.598637917	223325.966	-640622.865	455424.935	-562054.164	1	12	18	39	46	15	30	46	66	47	1	11	23	32	8	50	42	23	69	21
2664	2664	RM0004	RM0029	4	28	242078.3396	0.026097	0.01687	0.167353	0.065345	0.177778	0.213327	-0.054707	0.092436975	3.082207001	0.616550254	223325.966	-640622.865	460876.813	-594023.32	1	12	18	39	46	15	30	46	66	47	1	11	23	32	8	50	42	23	69	21
2665	2665	RM0004	RM0030	4	29	255948.5241	0.138625	0.03357	0.292351	0.108799	0.191642	0.234495	-0.054707	0.092436975	3.082207001	0.589852956	223325.966	-640622.865	456761.064	-535657.623	1	12	18	39	46	15	30	46	66	47	1	11	19	32	34	53	16	23	88	21
2666	2666	RM0004	RM0031	4	30	258190.9424	0.025611	0.012555	0.133922	0.028005	0.0832	0.113254	0.062476	0.084033613	3.464101615	0.657257752	223325.966	-640622.865	472637.541	-573493.875	1	12	18	39	46	15	30	46	66	47	1	11	23	32	8	50	42	23	69	21
2667	2667	RM0004	RM0032	4	31	266027.5171	-0.047192	-0.015762	0.01387	-0.043167	-0.067469	-0.022079	0.226531	0.075630252	3.937003937	0.727419928	223325.966	-640622.865	451508.936	-503863.324	1	12	18	39	46	15	30	46	66	47	1	11	19	30	34	53	16	23	88	36
2668	2668	RM0004	RM0033	4	32	258190.9424	0.070156	0.034587	0.263854	0.128239	0.238062	0.342092	-0.078143	0.088235294	3	0.588887497	223325.966	-640622.865	472637.541	-573493.875	1	12	18	39	46	15	30	46	66	47	1	11	23	32	8	50	42	23	69	21
2669	2669	RM0004	RM0034	4	33	258036.0545	-0.071386	-0.02434	0.018186	-0.048969	-0.082601	-0.00808	0.156222	0.075630252	3.741657387	0.720876941	223325.966	-640622.865	476509.12	-590814.272	1	12	18	39	46	15	30	46	66	47	1	11	23	32	8	50	42	23	69	21
2670	2670	RM0004	RM0035	4	34	199587.9829	0.059151	0.035157	0.267692	0.141899	0.280045	0.306625	-0.007834	0.096638655	3.240370349	0.59398896	223325.966	-640622.865	421268.24	-615045.158	1	12	18	39	46	15	30	46	66	47	1	11	23	32	8	50	43	80	82	83
2671	2671	RM0004	RM0036	4	35	199260.6096	0.073752	0.032844	0.303518	0.146965	0.317377	0.306012	-0.078143	0.100840336	3	0.573421581	223325.966	-640622.865	421477.33	-619626.973	1	12	18	39	46	15	30	46	66	47	1	11	23	32	8	50	43	80	82	83
2672	2672	RM0004	RM0037	4	36	195460.4542	0.128061	0.05368	0.349858	0.220088	0.326662	0.371591	-0.10158	0.096638655	2.915475947	0.552026969	223325.966	-640622.865	417291.242	-616492.783	1	12	18	39	46	15	30	46	66	47	1	11	23	32	8	50	43	80	82	83
2673	2673	RM0004	RM0038	4	37	254556.7031	0.096674	0.041722	0.282049	0.144932	0.257287	0.322662	-0.078143	0.092436975	3	0.579548889	223325.966	-640622.865	471343.723	-583296.542	1	12	18	39	46	15	30	46	66	47	1	11	23	32	8	50	42	23	69	21
2674	2674	RM0004	RM0039	4	38	194553.0521	-0.061528	-0.030669	0.013974	-0.085414	0.052083	0.081358	0.039039	0.079831933	3.391164992	0.690444157	223325.966	-640622.865	405222.649	-571597.603	1	12	18	39	46	15	30	46	66	47	1	11	3	32	8	50	41	80	27	6
2675	2675	RM0004	RM0040	4	39	437870.3971	-0.010672	-0.013279	0.037781	-0.040239	-0.011496	0.020491	0.085912	0.079831933	3.535533906	0.691627988	223325.966	-640622.865	375983.389	-230225.258	1	12	18	39	46	15	30	46	66	47	5	3	10	20	35	42	62	42	83	42
2676	2676	RM0004	RM0041	4	40	439457.6682	0.185941	0.068476	0.482404	0.24974	0.447981	0.461084	-0.195326	0.109243697	2.549509757	0.496663252	223325.966	-640622.865	388084.286	-233219.21	1	12	18	39	46	15	30	46	66	47	5	3	10	20	35	42	62	42	19	39
2677	2677	RM0004	RM0042	4	41	440205.8335	-0.045895	-0.024877	0.007434	-0.079602	-0.027291	0.006591	0.085912	0.079831933	3.535533906	0.703159736	223325.966	-640622.865	368191.582	-224936.53	1	12	18	39	46	15	30	46	66	47	5	3	10	20	35	42	56	42	83	10
2678	2678	RM0004	RM0043	4	42	427856.7536	0.13339	0.052612	0.293828	0.181293	0.26109	0.31962	-0.078143	0.092436975	3	0.570679774	223325.966	-640622.865	373679.128	-240054.109	1	12	18	39	46	15	30	46	66	47	5	3	10	20	35	42	62	42	19	89
2679	2679	RM0004	RM0044	4	43	427465.724	0.130063	0.04757	0.250186	0.147597	0.249203	0.295387	-0.03127	0.092436975	3.16227766	0.586375982	223325.966	-640622.865	380854.962	-243241.989	1	12	18	39	46	15	30	46	66	47	5	3	10	20	35	42	33	42	19	89
2680	2680	RM0004	RM0045	4	44	445103.5863	0.113407	0.03936	0.338045	0.151715	0.320415	0.367248	-0.125016	0.100840336	2.828427125	0.554359767	223325.966	-640622.865	380439.209	-224170.429	1	12	18	39	46	15	30	46	66	47	5	3	10	20	35	42	62	42	83	42
2681	2681	RM0004	RM0046	4	45	415245.4245	0.015357	0.003962	0.087163	0.01248	0.100091	0.111098	0.039039	0.088235294	3.391164992	0.655648802	223325.966	-640622.865	377869.192	-255207.305	1	12	18	39	46	15	30	46	66	47	5	3	10	20	35	42	33	42	20	89
2682	2682	RM0004	RM0047	4	46	443975.196	0.107952	0.030504	0.363939	0.112066	0.289814	0.312383	-0.148453	0.100840336	2.738612788	0.557677893	223325.966	-640622.865	392007.655	-229939.943	1	12	18	39	46	15	30	46	66	47	5	3	10	20	35	42	62	42	19	39
2683	2683	RM0004	RM0048	4	47	435325.6949	0.040013	0.003318	0.099918	0.010125	-0.052095	-0.011744	0.109349	0.079831933	3.605551275	0.684001814	223325.966	-640622.865	385527.129	-236643.604	1	12	18	39	46	15	30	46	66	47	5	3	10	20	35	42	62	42	19	39
2684	2684	RM0004	RM0049	4	48	437749.6472	0.092732	0.020214	0.216267	0.065356	0.067964	0.095127	-0.007834	0.088235294	3.240370349	0.628572638	223325.966	-640622.865	383660.928	-233293.203	1	12	18	39	46	15	30	46	66	47	5	3	10	20	35	42	62	42	19	39
2685	2685	RM0004	RM0050	4	49	434048.8404	0.075684	0.021219	0.265899	0.074351	0.197502	0.215058	-0.10158	0.096638655	2.915475947	0.591902299	223325.966	-640622.865	366190.056	-230759.171	1	12	18	39	46	15	30	46	66	47	5	3	10	20	35	42	56	42	83	10
2686	2686	RM0004	RM0051	4	50	405371.8513	0.061768	0.020117	0.284752	0.073511	0.33615	0.381314	-0.125016	0.100840336	2.828427125	0.569788012	223325.966	-640622.865	407522.936	-279516.49	1	12	18	39	46	15	30	46	66	47	5	17	10	33	35	52	2	76	72	14
2687	2687	RM0004	RM0052	4	51	413170.1413	0.023092	0.002604	0.163957	0.007305	0.148682	0.1115	-0.03127	0.088235294	3.16227766	0.636968494	223325.966	-640622.865	384857.54	-260337.293	1	12	18	39	46	15	30	46	66	47	5	3	10	33	35	42	33	76	20	89
2688	2688	RM0004	RM0053	4	52	401493.1854	0.084834	0.02807	0.290483	0.101932	0.270998	0.299785	-0.10158	0.096638655	2.915475947	0.578558176	223325.966	-640622.865	408117.498	-284183.715	1	12	18	39	46	15	30	46	66	47	5	17	10	33	35	52	2	76	72	14
2689	2689	RM0004	RM0054	4	53	445135.4346	-0.07075	-0.026993	-0.034109	-0.093783	0.018993	0.06508	0.062476	0.075630252	3.464101615	0.70368513	223325.966	-640622.865	386422.49	-226442.857	1	12	18	39	46	15	30	46	66	47	5	3	10	20	35	42	62	42	19	42
2690	2690	RM0004	RM0055	4	54	421711.9679	0.025636	0.014972	0.207775	0.05352	0.227433	0.265347	-0.03127	0.088235294	3.16227766	0.617401237	223325.966	-640622.865	391592.758	-253935.303	1	12	18	39	46	15	30	46	66	47	5	3	10	33	35	42	33	76	19	89
2691	2691	RM0004	RM0056	4	55	402877.9745	0.051539	0.01148	0.189895	0.037473	0.222004	0.263475	-0.054707	0.088235294	3.082207001	0.613594012	223325.966	-640622.865	400435.351	-278762.494	1	12	18	39	46	15	30	46	66	47	5	3	10	33	35	52	2	76	72	14
2692	2692	RM0004	RM0057	4	56	434696.689	-0.101892	-0.051289	-0.115278	-0.12939	-0.196061	-0.149482	0.296841	0.067226891	4.123105626	0.781734831	223325.966	-640622.865	389915.301	-239114.204	1	12	18	39	46	15	30	46	66	47	5	3	10	20	35	42	62	42	19	39
2693	2693	RM0004	RM0058	4	57	431607.4507	0.148536	0.049935	0.361041	0.16837	0.279119	0.333543	-0.10158	0.096638655	2.915475947	0.557623381	223325.966	-640622.865	384547.536	-240257.286	1	12	18	39	46	15	30	46	66	47	5	3	10	20	35	42	62	42	19	39
2694	2694	RM0004	RM0059	4	58	447452.9831	-0.059203	-0.015074	-0.003266	-0.060968	0.089312	0.162315	0.062476	0.075630252	3.464101615	0.688149197	223325.966	-640622.865	385611.34	-223636.499	1	12	18	39	46	15	30	46	66	47	5	3	10	20	35	42	62	42	83	42
2695	2695	RM0004	RM0060	4	59	436295.4113	0.122532	0.049821	0.236436	0.159431	0.195001	0.256318	0.015603	0.088235294	3.31662479	0.602514986	223325.966	-640622.865	390110.732	-237464.673	1	12	18	39	46	15	30	46	66	47	5	3	10	20	35	42	62	42	19	39
2696	2696	RM0004	RM0061	4	60	436312.5439	0.11874	0.03268	0.188097	0.092106	0.097977	0.15425	0.062476	0.079831933	3.464101615	0.636901848	223325.966	-640622.865	390096.062	-237440.064	1	12	18	39	46	15	30	46	66	47	5	3	10	20	35	42	62	42	19	39
2697	2697	RM0004	RM0062	4	61	452251.6971	0.016927	0.009828	0.118415	0.029314	0.052754	0.124645	0.109349	0.084033613	3.605551275	0.667785964	223325.966	-640622.865	388962.326	-219794.879	1	12	18	39	46	15	30	46	66	47	5	3	10	20	35	42	62	42	83	42
2698	2698	RM0004	RM0063	4	62	422398.4111	0.026688	0.019516	0.140932	0.066461	0.133525	0.177473	0.039039	0.088235294	3.391164992	0.64028462	223325.966	-640622.865	381865.835	-249105.908	1	12	18	39	46	15	30	46	66	47	5	3	10	20	35	42	33	42	19	89
2699	2699	RM0004	RM0064	4	63	442558.1135	0.125292	0.037015	0.214485	0.10902	0.114003	0.074427	0.039039	0.092436975	3.391164992	0.622769899	223325.966	-640622.865	390280.501	-230764.515	1	12	18	39	46	15	30	46	66	47	5	3	10	20	35	42	62	42	19	39
2700	2700	RM0004	RM0065	4	64	354315.6499	-0.007565	-0.01145	0.060542	-0.037097	0.075325	0.09856	0.015603	0.079831933	3.31662479	0.669842676	223325.966	-640622.865	401079.226	-334121.057	1	12	18	39	46	15	30	46	66	47	5	17	14	11	45	52	2	44	62	27
2701	2701	RM0004	RM0066	4	65	426067.9761	-0.081445	-0.044132	-0.139832	-0.125984	-0.239214	-0.23226	0.203095	0.06302521	3.872983346	0.775188514	223325.966	-640622.865	381715.207	-245089.341	1	12	18	39	46	15	30	46	66	47	5	3	10	20	35	42	33	42	19	89
2702	2702	RM0004	RM0067	4	66	438485.9475	0.005939	-0.008742	0.050766	-0.025714	-0.049194	0.015947	0.085912	0.075630252	3.535533906	0.692733467	223325.966	-640622.865	388179.721	-234306.282	1	12	18	39	46	15	30	46	66	47	5	3	10	20	35	42	62	42	19	39
2703	2703	RM0004	RM0068	4	67	431932.662	0.123021	0.039362	0.260813	0.102773	0.243303	0.245297	-0.054707	0.092436975	3.082207001	0.589750115	223325.966	-640622.865	389643.143	-241994.691	1	12	18	39	46	15	30	46	66	47	5	3	10	20	35	42	33	42	19	39
2704	2704	RM0004	RM0069	4	68	442398.5976	-0.075423	-0.021023	-0.040615	-0.064343	-0.038294	-0.0151	0.132785	0.075630252	3.674234614	0.719700453	223325.966	-640622.865	390620.003	-231075.28	1	12	18	39	46	15	30	46	66	47	5	3	10	20	35	42	62	42	19	39
2705	2705	RM0004	RM0070	4	69	328038.0771	0.129626	0.052382	0.36243	0.187755	0.310123	0.400527	-0.10158	0.096638655	2.915475947	0.552957013	223325.966	-640622.865	488806.121	-447933.303	1	12	18	39	46	15	30	46	66	47	5	1	15	30	25	40	39	35	52	73
2706	2706	RM0004	RM0071	4	70	303513.2673	0.106166	0.046338	0.279527	0.147647	0.230751	0.325945	-0.007834	0.088235294	3.240370349	0.594018558	223325.966	-640622.865	392908.633	-388904.724	1	12	18	39	46	15	30	46	66	47	5	1	15	24	11	59	32	32	4	72
2707	2707	RM0004	RM0072	4	71	322993.4626	0.10387	0.044268	0.35093	0.175088	0.419774	0.412868	-0.125016	0.105042017	2.828427125	0.541785437	223325.966	-640622.865	387473.96	-362449.874	1	12	18	39	46	15	30	46	66	47	5	1	14	24	45	59	32	73	4	100
2708	2708	RM0004	RM0074	4	72	313964.3322	0.086766	0.022593	0.226164	0.075721	0.124665	0.134855	-0.007834	0.088235294	3.240370349	0.62270712	223325.966	-640622.865	413836.422	-391064.519	1	12	18	39	46	15	30	46	66	47	5	1	15	24	11	59	32	32	16	24
2709	2709	RM0004	RM0077	4	73	303513.2673	0.18398	0.065492	0.451864	0.22631	0.397175	0.432874	-0.171889	0.100840336	2.645751311	0.515437835	223325.966	-640622.865	392908.633	-388904.724	1	12	18	39	46	15	30	46	66	47	5	1	15	24	11	59	32	32	4	72
2710	2710	RM0004	RM0079	4	74	313964.3322	0.038011	0.012823	0.225623	0.049663	0.2904	0.312089	-0.10158	0.092436975	2.915475947	0.59481736	223325.966	-640622.865	413836.422	-391064.519	1	12	18	39	46	15	30	46	66	47	5	1	15	24	11	59	32	32	16	24
2711	2711	RM0004	RM0080	4	75	350965.1495	0.013795	0.008074	0.129822	0.022438	0.289217	0.297734	-0.03127	0.092436975	3.16227766	0.618290424	223325.966	-640622.865	391139.098	-332377.364	1	12	18	39	46	15	30	46	66	47	5	17	14	11	45	52	2	44	62	27
2712	2712	RM0004	RM0081	4	76	303542.6192	0.057316	0.010012	0.24159	0.035306	0.265466	0.241082	-0.054707	0.096638655	3.082207001	0.602944193	223325.966	-640622.865	392971.872	-388911.943	1	12	18	39	46	15	30	46	66	47	5	1	15	24	11	59	32	32	4	72
2713	2713	RM0004	RM0082	4	77	326525.4616	0.102011	0.047498	0.35884	0.134587	0.415251	0.450979	-0.10158	0.105042017	2.915475947	0.546321077	223325.966	-640622.865	402450.582	-367615.083	1	12	18	39	46	15	30	46	66	47	5	1	14	24	45	59	32	73	4	97
2714	2714	RM0004	RM0084	4	78	325086.9229	0.122895	0.04096	0.33573	0.150516	0.315165	0.317915	-0.10158	0.096638655	2.915475947	0.563385544	223325.966	-640622.865	479761.149	-440816.698	1	12	18	39	46	15	30	46	66	47	5	1	15	30	25	40	39	35	52	73
2715	2715	RM0004	RM0085	4	79	316364.0286	0.018807	0.008504	0.202413	0.034404	0.187559	0.24446	-0.03127	0.092436975	3.16227766	0.620624191	223325.966	-640622.865	468494.443	-440676.331	1	12	18	39	46	15	30	46	66	47	5	1	15	30	25	40	39	35	52	73
2716	2716	RM0004	RM0086	4	80	318674.3747	0.138335	0.054475	0.319448	0.184846	0.224819	0.263675	-0.03127	0.092436975	3.16227766	0.580811164	223325.966	-640622.865	449922.108	-416552.462	1	12	18	39	46	15	30	46	66	47	5	1	15	24	25	40	39	8	24	16
2717	2717	RM0004	RM0087	4	81	303473.3448	-0.048513	-0.012256	0.077643	-0.046948	0.143838	0.178303	0.062476	0.088235294	3.464101615	0.66786127	223325.966	-640622.865	394278.96	-389881.674	1	12	18	39	46	15	30	46	66	47	5	1	15	24	11	59	32	32	4	72
2718	2718	RM0004	RM0088	4	82	333203.5394	0.214119	0.077261	0.521161	0.307086	0.423546	0.463783	-0.195326	0.109243697	2.549509757	0.487211064	223325.966	-640622.865	382914.467	-348123.106	1	12	18	39	46	15	30	46	66	47	5	17	14	24	45	59	32	44	62	27
2719	2719	RM0004	RM0089	4	83	341687.9427	0.006526	-0.005465	0.095064	-0.018735	0.030706	0.042724	0.039039	0.079831933	3.391164992	0.673100347	223325.966	-640622.865	396462.31	-346047.821	1	12	18	39	46	15	30	46	66	47	5	17	14	11	45	59	32	44	62	27
2720	2720	RM0004	RM0092	4	84	339588.2458	0.124097	0.05442	0.310102	0.200328	0.223565	0.220767	-0.078143	0.096638655	3	0.572927481	223325.966	-640622.865	477922.458	-415899.028	1	12	18	39	46	15	30	46	66	47	5	1	15	30	25	40	39	35	52	43
2721	2721	RM0004	RM0094	4	85	284937.5843	0.100251	0.036778	0.393823	0.142554	0.374989	0.381414	-0.159008	0.100840336	3	0.551963563	223325.966	-640622.865	403439.405	-419832.068	1	12	18	39	46	15	30	46	66	47	5	1	15	24	11	59	32	8	16	58
2722	2722	RM0004	RM0095	4	86	284305.1933	0.155382	0.042102	0.324983	0.137766	0.179195	0.204506	-0.10158	0.096638655	2.915475947	0.573792336	223325.966	-640622.865	401831.97	-419342.388	1	12	18	39	46	15	30	46	66	47	5	1	15	24	11	59	32	8	16	58
2723	2723	RM0004	RM0096	4	87	342579.3516	0.054838	0.006521	0.12237	0.016516	0.075196	0.079442	0.062476	0.084033613	3.464101615	0.658481932	223325.966	-640622.865	395983.559	-344734.427	1	12	18	39	46	15	30	46	66	47	5	17	14	11	45	59	32	44	62	27
2724	2724	RM0004	RM0097	4	88	339538.6502	0.186329	0.060498	0.465356	0.204471	0.430208	0.459995	-0.195326	0.105042017	2.549509757	0.50604154	223325.966	-640622.865	480893.296	-419386.418	1	12	18	39	46	15	30	46	66	47	5	1	15	30	25	40	39	35	52	43
2725	2725	RM0004	RM0098	4	89	275329.3363	0.047405	0.015379	0.223919	0.059302	0.209702	0.216011	-0.078143	0.096638655	3	0.602685837	223325.966	-640622.865	394732.32	-425155.686	1	12	18	39	46	15	30	46	66	47	5	1	15	24	11	59	32	8	16	58
2726	2726	RM0004	RM0099	4	90	317037.223	0.177208	0.058029	0.386792	0.163184	0.3088	0.369682	-0.10158	0.100840336	2.915475947	0.545653995	223325.966	-640622.865	387106.984	-369166.83	1	12	18	39	46	15	30	46	66	47	5	1	14	24	45	59	32	73	4	100
2727	2727	RM0004	RM0101	4	91	330246.6122	0.066731	0.028434	0.242339	0.104254	0.225319	0.268008	-0.007834	0.092436975	3.240370349	0.606111418	223325.966	-640622.865	399051.096	-361009.733	1	12	18	39	46	15	30	46	66	47	5	1	14	24	45	59	32	73	4	97
2728	2728	RM0004	RM0103	4	92	353206.3284	0.025926	0.012015	0.194003	0.051883	0.258545	0.236888	-0.078143	0.096638655	3	0.604204738	223325.966	-640622.865	393461.613	-331093.267	1	12	18	39	46	15	30	46	66	47	5	17	14	11	45	52	2	44	62	27
2729	2729	RM0004	RM0104	4	93	320830.6527	0.212435	0.077161	0.569244	0.311145	0.49073	0.493982	-0.242199	0.113445378	2.34520788	0.467219562	223325.966	-640622.865	384610.466	-363279.003	1	12	18	39	46	15	30	46	66	47	5	1	14	24	45	59	32	73	4	100
2730	2730	RM0004	RM0106	4	94	319389.6575	0.016682	0.000647	0.120846	0.001762	0.246832	0.260892	-0.007834	0.088235294	3.240370349	0.632113338	223325.966	-640622.865	439609.176	-405609.405	1	12	18	39	46	15	30	46	66	47	5	1	15	24	11	40	39	8	24	35
2731	2731	RM0004	RM0108	4	95	312944.6587	0.195751	0.096617	0.544502	0.425449	0.548809	0.547294	-0.242199	0.113445378	2.34520788	0.454021276	223325.966	-640622.865	436824.3	-411815.477	1	12	18	39	46	15	30	46	66	47	5	1	15	24	11	40	39	8	24	35
2732	2732	RM0004	RM0109	4	96	310755.7386	-0.007855	-0.00865	0.11503	-0.031433	0.033128	0.089626	0.039039	0.079831933	3.391164992	0.672408967	223325.966	-640622.865	423527.805	-402950.08	1	12	18	39	46	15	30	46	66	47	5	1	15	24	11	59	32	8	16	35
2733	2733	RM0004	RM0110	4	97	146044.0967	0.271637	0.16929	0.615481	0.609846	0.578983	0.607716	-0.265635	0.117647059	2.236067977	0.40573956	223325.966	-640622.865	362818.839	-597372.24	1	12	18	39	46	15	30	46	66	47	1	11	3	32	8	50	41	80	78	91
2734	2734	RM0004	RM0111	4	98	116362.7899	-0.014561	-0.01759	0.068281	-0.062309	0.106072	0.133184	0.015603	0.084033613	3.31662479	0.666313966	223325.966	-640622.865	326248.089	-586333.497	1	12	18	39	46	15	30	46	66	47	1	11	3	8	29	28	41	80	78	91
2735	2735	RM0004	RM0112	4	99	122948.4147	-0.187832	-0.079641	-0.231233	-0.20971	-0.273981	-0.280456	0.273404	0.06302521	4.062019202	0.81780683	223325.966	-640622.865	329855.242	-579240.245	1	12	18	39	46	15	30	46	66	47	1	11	3	8	29	28	41	80	78	91
2736	2736	RM0004	RM0115	4	100	198359.4792	0.000508	0.003763	0.153981	0.017412	0.242673	0.215359	-0.054707	0.092436975	3.082207001	0.621962307	223325.966	-640622.865	363870.445	-500645.251	1	12	18	39	46	15	30	46	66	47	1	11	22	8	29	28	45	63	56	32
2737	2737	RM0004	RM0116	4	101	173783.5195	0.02069	-0.004399	0.098899	-0.014662	0.052078	0.048092	-0.007834	0.084033613	3.240370349	0.658670927	223325.966	-640622.865	357641.514	-530350.27	1	12	18	39	46	15	30	46	66	47	1	11	3	8	29	28	45	63	23	91
2738	2738	RM0004	RM0119	4	102	152623.0477	0.172144	0.05442	0.433767	0.200705	0.32428	0.341425	-0.125016	0.105042017	2.828427125	0.534801087	223325.966	-640622.865	359069.895	-570856.251	1	12	18	39	46	15	30	46	66	47	1	11	3	8	29	28	41	80	78	91
2739	2739	RM0004	RM0120	4	103	178528.1274	-0.076475	-0.034147	-0.097736	-0.107187	-0.039237	-0.066503	0.156222	0.071428571	3.741657387	0.737392616	223325.966	-640622.865	365753.579	-532981.482	1	12	18	39	46	15	30	46	66	47	1	11	3	8	29	28	45	63	23	91
2740	2740	RM0004	RM0123	4	104	195451.4723	0.118349	0.10442	0.35014	0.346175	0.375685	0.370593	-0.125016	0.100840336	2.828427125	0.527154436	223325.966	-640622.865	402675.79	-562938.126	1	12	18	39	46	15	30	46	66	47	1	11	3	32	8	50	41	80	27	6
2741	2741	RM0004	RM0125	4	105	195451.4723	0.028033	0.029756	0.181544	0.117535	0.351016	0.35648	-0.03127	0.100840336	3.16227766	0.591529696	223325.966	-640622.865	402675.79	-562938.126	1	12	18	39	46	15	30	46	66	47	1	11	3	32	8	50	41	80	27	6
2742	2742	RM0004	RM0126	4	106	197491.9727	0.22134	0.072022	0.554952	0.257125	0.531988	0.502415	-0.242199	0.117647059	2.34520788	0.465825217	223325.966	-640622.865	403722.719	-560248.175	1	12	18	39	46	15	30	46	66	47	1	11	3	32	8	50	41	80	27	6
2743	2743	RM0004	RM0127	4	107	440104.7689	-0.11613	-0.048658	-0.112943	-0.154862	-0.176827	-0.151682	0.203095	0.067226891	3.872983346	0.769716436	223325.966	-640622.865	390580.628	-233538.002	1	12	18	39	46	15	30	46	66	47	5	3	10	20	35	42	62	42	19	39
2744	2744	RM0004	RM0128	4	108	441773.2854	0.115486	0.043008	0.283232	0.146771	0.221134	0.23486	-0.078143	0.092436975	3	0.583379016	223325.966	-640622.865	391403.192	-232072.156	1	12	18	39	46	15	30	46	66	47	5	3	10	20	35	42	62	42	19	39
2745	2745	RM0004	RM0129	4	109	453424.1441	0.103964	0.039275	0.222949	0.132493	0.116274	0.136281	-0.007834	0.092436975	3.240370349	0.611777392	223325.966	-640622.865	384731.842	-216899.373	1	12	18	39	46	15	30	46	66	47	5	3	10	20	35	42	62	42	83	42
2746	2746	RM0004	RM0130	4	110	400864.4526	0.081384	0.042684	0.246746	0.145327	0.209541	0.317057	-0.03127	0.084033613	3.16227766	0.60011718	223325.966	-640622.865	410541.775	-286161.936	1	12	18	39	46	15	30	46	66	47	5	17	10	33	35	52	2	76	72	14
2747	2747	RM0004	RM0131	4	111	444379.3908	-0.11865	-0.04538	-0.145806	-0.157988	-0.041974	-0.076391	0.132785	0.071428571	3.674234614	0.746942409	223325.966	-640622.865	347811.543	-214035.964	1	12	18	39	46	15	30	46	66	47	5	3	7	23	31	39	56	1	83	10
2748	2748	RM0004	RM0134	4	112	425137.9792	-0.104216	-0.030525	-0.068455	-0.102946	0.096098	0.103916	0.132785	0.079831933	3.674234614	0.712452432	223325.966	-640622.865	409065.105	-258205.196	1	12	18	39	46	15	30	46	66	47	5	3	10	33	35	42	33	76	72	76
2749	2749	RM0004	RM0135	4	113	445711.6456	-0.03567	-0.028005	0.024992	-0.08996	-0.009212	-0.002742	0.039039	0.084033613	3.391164992	0.691085322	223325.966	-640622.865	373443.863	-220952.175	1	12	18	39	46	15	30	46	66	47	5	3	10	20	35	42	56	42	83	42
2750	2750	RM0004	RM0136	4	114	451201.3416	0.113795	0.040052	0.255407	0.127791	0.162121	0.238012	-0.007834	0.092436975	3.240370349	0.601588646	223325.966	-640622.865	382573.389	-218458.313	1	12	18	39	46	15	30	46	66	47	5	3	10	20	35	42	62	42	83	42
2751	2751	RM0004	RM0137	4	115	431791.8512	0.072871	0.024135	0.180057	0.062678	0.123146	0.178624	0.015603	0.084033613	3.31662479	0.63242596	223325.966	-640622.865	367101.665	-233470.865	1	12	18	39	46	15	30	46	66	47	5	3	10	20	35	42	56	42	83	10
2752	2752	RM0004	RM0138	4	116	429473.7776	0.068447	0.042328	0.214724	0.143611	0.220775	0.262119	-0.007834	0.092436975	3.240370349	0.603248852	223325.966	-640622.865	387240.425	-243659.673	1	12	18	39	46	15	30	46	66	47	5	3	10	20	35	42	33	42	19	89
2753	2753	RM0004	RM0139	4	117	430898.0805	-0.031829	-0.017734	0.074501	-0.054379	0.040658	0.035119	0.062476	0.088235294	3.464101615	0.680017845	223325.966	-640622.865	394863.198	-245340.518	1	12	18	39	46	15	30	46	66	47	5	3	10	20	35	42	33	42	19	39
2781	2781	RM0004	RM0207	4	145	560831.5272	-0.007027	-0.010961	0.024649	-0.034767	0.032547	0.03975	0.085912	0.075630252	3.535533906	0.691222308	223325.966	-640622.865	325058.037	-89095.361	1	12	18	39	46	15	30	46	66	47	3	18	24	34	24	48	1	78	8	8
2790	2790	RM0004	RM0218	4	154	500677.1137	0.042931	0.026997	0.23085	0.094722	0.213531	0.246485	-0.054707	0.100840336	3.082207001	0.597711457	223325.966	-640622.865	312720.525	-147990.969	1	12	18	39	46	15	30	46	66	47	5	2	24	1	24	60	53	11	68	48
2792	2792	RM0004	RM0222	4	156	522108.8189	0.043543	0.056463	0.123716	0.168741	0.080177	0.149972	0.085912	0.079831933	3.535533906	0.644887972	223325.966	-640622.865	270081.477	-120611.768	1	12	18	39	46	15	30	46	66	47	3	18	24	34	24	48	20	78	8	8
2793	2793	RM0004	RM0223	4	157	522108.8189	0.148512	0.070533	0.367584	0.249502	0.330068	0.421419	-0.125016	0.096638655	2.828427125	0.537438554	223325.966	-640622.865	270081.477	-120611.768	1	12	18	39	46	15	30	46	66	47	3	18	24	34	24	48	20	78	8	8
2817	2817	RM0004	RM0290	4	181	545132.3608	0.037008	0.016159	0.226241	0.073077	0.181796	0.243002	-0.054707	0.092436975	3.082207001	0.609884676	223325.966	-640622.865	275188.625	-97963.16	1	12	18	39	46	15	30	46	66	47	3	18	24	34	24	48	20	78	8	8
2888	2888	RM0004	RM0391	4	252	650921.191	0.073993	-0.008353	0.153696	-0.021466	0.078683	0.027669	0.015603	0.088235294	3.31662479	0.65108887	223325.966	-640622.865	89540.774	-3598.596	1	12	18	39	46	15	30	46	66	47	3	10	16	7	47	5	15	6	26	4
2906	2906	RM0004	RM0420	4	270	634086.4202	0.163215	0.035429	0.256367	0.082828	0.171085	0.246443	0.015603	0.084033613	3.31662479	0.609231285	223325.966	-640622.865	96449.708	-19359.633	1	12	18	39	46	15	30	46	66	47	3	10	2	35	47	5	61	6	75	51
2924	2924	RM0004	RM0439	4	288	84404.90867	0.175638	0.063039	0.389849	0.197923	0.402071	0.390331	-0.148453	0.105042017	2.738612788	0.525184431	223325.966	-640622.865	138960.249	-638051.017	1	12	18	39	46	15	30	46	66	47	1	12	18	39	46	15	30	46	66	23
2925	2925	RM0004	RM0440	4	289	606769.9541	0.199959	0.070993	0.450133	0.25538	0.343535	0.355802	-0.148453	0.105042017	2.738612788	0.518679326	223325.966	-640622.865	283853.074	-36879.338	1	12	18	39	46	15	30	46	66	47	3	18	25	34	10	43	11	22	71	84
2926	2926	RM0004	RM0441	4	290	606769.9541	-0.018594	-0.006808	0.095291	-0.026682	0.148207	0.172224	0.015603	0.092436975	3.31662479	0.650682655	223325.966	-640622.865	283853.074	-36879.338	1	12	18	39	46	15	30	46	66	47	3	18	25	34	10	43	11	22	71	84
2927	2927	RM0004	RM0442	4	291	570743.6948	0.027789	-0.002098	0.106353	-0.006464	0.150797	0.142144	0.015603	0.084033613	3.31662479	0.650624889	223325.966	-640622.865	314474.998	-77204.531	1	12	18	39	46	15	30	46	66	47	3	18	24	34	24	48	1	78	8	8
2928	2928	RM0004	RM0443	4	292	624369.5942	0.108535	0.03109	0.177535	0.097884	0.038978	0.019981	0.039039	0.084033613	3.391164992	0.641301124	223325.966	-640622.865	259177.503	-17283.425	1	12	18	39	46	15	30	46	66	47	3	18	25	34	10	43	28	22	55	41
2929	2929	RM0004	RM0444	4	293	465714.5981	0.106822	0.027777	0.200413	0.079541	0.03988	0.079917	0.015603	0.088235294	3.31662479	0.631876097	223325.966	-640622.865	-207698.966	-464249.412	1	12	18	39	46	15	30	46	66	47	8	8	6	21	36	4	46	72	45	93
2930	2930	RM0004	RM0445	4	294	464108.0158	0.14205	0.052244	0.297756	0.161485	0.143744	0.197293	-0.007834	0.092436975	3.240370349	0.594962645	223325.966	-640622.865	-205391.244	-462865.153	1	12	18	39	46	15	30	46	66	47	8	8	6	21	36	4	46	72	45	93
2931	2931	RM0004	RM0446	4	295	464323.472	0.177522	0.061603	0.37362	0.189569	0.212623	0.271696	-0.078143	0.096638655	3	0.561127848	223325.966	-640622.865	-205966.749	-463693.355	1	12	18	39	46	15	30	46	66	47	8	8	6	21	36	4	46	72	45	93
2932	2932	RM0004	RM0450	4	296	79669.58012	0.037252	0.011837	0.073258	0.035594	0.040495	0.105703	0.085912	0.075630252	3.535533906	0.671637893	223325.966	-640622.865	279732.702	-696885.838	1	12	18	39	46	15	30	46	66	47	1	12	18	39	46	19	22	46	87	17
2933	2933	RM0004	RM0452	4	297	6608.589269	0.211306	0.147171	0.4551	0.470741	0.340688	0.415226	-0.148453	0.105042017	2.738612788	0.488214058	223325.966	-640622.865	227842.97	-645446.777	1	12	18	39	46	15	30	46	66	47	1	12	18	39	46	15	30	46	66	47
2934	2934	RM0004	RM0453	4	298	47401.14476	-0.013897	-0.003969	0.039785	-0.013737	0.17129	0.162951	0.015603	0.084033613	3.31662479	0.657659234	223325.966	-640622.865	246351.757	-682055.72	1	12	18	39	46	15	30	46	66	47	1	12	18	39	46	19	22	46	87	62
2935	2935	RM0004	RM0454	4	299	26995.24929	0.152545	0.061273	0.438128	0.254346	0.389015	0.410585	-0.148453	0.109243697	2.738612788	0.517795298	223325.966	-640622.865	242422.853	-659703.022	1	12	18	39	46	15	30	46	66	47	1	12	18	39	46	19	30	46	87	62
2936	2936	RM0004	RM0457	4	300	205607.636	0.191543	0.070441	0.478083	0.246747	0.4895	0.523611	-0.195326	0.109243697	2.549509757	0.490929182	223325.966	-640622.865	378430.597	-775593.43	1	12	18	39	46	15	30	46	66	47	1	12	4	19	43	20	17	36	73	56
2937	2937	RM0004	RM0458	4	301	7410.105459	0.156438	0.067365	0.485761	0.268645	0.518734	0.594981	-0.218762	0.109243697	2.449489743	0.483721206	223325.966	-640622.865	226513.926	-633933.577	1	12	18	39	46	15	30	46	66	47	1	12	18	39	46	15	30	46	66	47
2938	2938	RM0004	RM0461	4	302	240128.1456	0.201867	0.090768	0.542444	0.3411	0.567045	0.587835	-0.242199	0.113445378	2.34520788	0.457192848	223325.966	-640622.865	452978.4	-710774.742	1	12	18	39	46	15	30	46	66	47	1	12	29	12	43	20	43	29	18	83
2939	2939	RM0004	RM0463	4	303	257589.8405	0.162578	0.123997	0.433372	0.458724	0.387199	0.368494	-0.171889	0.105042017	2.645751311	0.494743598	223325.966	-640622.865	432281.39	-791255.387	1	12	18	39	46	15	30	46	66	47	1	12	29	19	43	20	17	20	18	56
2940	2940	RM0004	RM0464	4	304	179921.2304	0.027642	0.017761	0.25409	0.079847	0.259857	0.311146	-0.03127	0.100840336	3.16227766	0.598786558	223325.966	-640622.865	392870.874	-580405.149	1	12	18	39	46	15	30	46	66	47	1	11	3	32	8	50	41	80	27	6
2941	2941	RM0004	RM0473	4	305	186716.9397	-0.00436	0.000502	0.064326	0.0017	0.094195	0.111856	0.062476	0.084033613	3.464101615	0.667585062	223325.966	-640622.865	406760.68	-605767.144	1	12	18	39	46	15	30	46	66	47	1	11	23	32	8	50	41	80	82	83
2942	2942	RM0004	RM0474	4	306	206767.8008	0.237604	0.084523	0.5213	0.291047	0.440422	0.492524	-0.195326	0.105042017	2.549509757	0.485543905	223325.966	-640622.865	423791.385	-691283.888	1	12	18	39	46	15	30	46	66	47	1	12	29	12	43	20	43	29	18	83
2943	2943	RM0004	RM0475	4	307	243717.762	0.193549	0.069088	0.427583	0.232865	0.456148	0.492744	-0.148453	0.105042017	2.738612788	0.509830351	223325.966	-640622.865	437339.636	-757226.881	1	12	18	39	46	15	30	46	66	47	1	12	29	12	43	20	17	20	18	56
2944	2944	RM0004	RM0477	4	308	211997.0413	0.156487	0.058865	0.365171	0.172612	0.362796	0.457946	-0.10158	0.100840336	2.915475947	0.541163055	223325.966	-640622.865	415688.151	-729726.935	1	12	18	39	46	15	30	46	66	47	1	12	29	12	43	20	17	20	18	56
2945	2945	RM0004	RM0478	4	309	29555.62003	0.3267	0.190164	0.706844	0.703063	0.639676	0.673261	-0.312508	0.130252101	2	0.359120585	223325.966	-640622.865	227865.154	-669827.838	1	12	18	39	46	15	30	46	66	47	1	12	18	39	46	19	30	46	87	62
2946	2946	RM0004	RM0479	4	310	78794.08052	0.087892	0.042494	0.325795	0.1786	0.315325	0.357244	-0.078143	0.100840336	3	0.56450982	223325.966	-640622.865	280824.062	-694497.498	1	12	18	39	46	15	30	46	66	47	1	12	18	39	46	19	22	46	87	17
2947	2947	RM0004	RM0481	4	311	181199.4299	0.191323	0.075575	0.522406	0.30359	0.474579	0.495273	-0.218762	0.113445378	2.449489743	0.478287309	223325.966	-640622.865	336554.889	-499157.518	1	12	18	39	46	15	30	46	66	47	1	11	22	8	29	28	45	63	56	32
2948	2948	RM0004	RM0482	4	312	175738.1195	0.094546	0.104815	0.334737	0.401236	0.32281	0.338482	-0.125016	0.100840336	2.828427125	0.531085387	223325.966	-640622.865	334415.081	-504449.831	1	12	18	39	46	15	30	46	66	47	1	11	22	8	29	28	45	63	56	32
2949	2949	RM0004	RM0483	4	313	175896.7224	0.12075	0.056339	0.417633	0.276255	0.509588	0.540151	-0.171889	0.109243697	2.645751311	0.504669829	223325.966	-640622.865	336267.094	-505774.956	1	12	18	39	46	15	30	46	66	47	1	11	22	8	29	28	45	63	56	32
2950	2950	RM0004	RM0484	4	314	180475.9609	0.061475	0.032394	0.321062	0.155114	0.383685	0.409655	-0.125016	0.105042017	2.828427125	0.553266734	223325.966	-640622.865	337501.488	-500853.331	1	12	18	39	46	15	30	46	66	47	1	11	22	8	29	28	45	63	56	32
2951	2951	RM0004	RM0485	4	315	195840.4606	0.045741	0.019319	0.259998	0.083807	0.27372	0.291943	-0.10158	0.096638655	2.915475947	0.587384765	223325.966	-640622.865	361370.716	-501708.744	1	12	18	39	46	15	30	46	66	47	1	11	22	8	29	28	45	63	56	32
2952	2952	RM0004	RM0488	4	316	209726.0796	0.134718	0.068888	0.402724	0.272508	0.425716	0.480072	-0.125016	0.109243697	2.828427125	0.518205011	223325.966	-640622.865	368408.485	-489176.204	1	12	18	39	46	15	30	46	66	47	1	11	22	8	29	28	45	63	56	32
2953	2953	RM0004	RM0489	4	317	222498.6559	0.027789	-0.002436	0.195185	-0.008731	0.11014	0.126166	-0.03127	0.092436975	3.16227766	0.634565536	223325.966	-640622.865	404788.528	-511871.203	1	12	18	39	46	15	30	46	66	47	1	11	3	8	29	53	16	63	88	2
2954	2954	RM0004	RM0491	4	318	195840.4606	0.062135	0.088098	0.173118	0.259139	0.196014	0.236141	0.015603	0.084033613	3.31662479	0.60440496	223325.966	-640622.865	361370.716	-501708.744	1	12	18	39	46	15	30	46	66	47	1	11	22	8	29	28	45	63	56	32
3002	3002	RM0004	WG0001	4	366	661028.2707	0.046793	0.015432	0.079645	0.045681	-0.015644	-0.01034	0.085912	0.075630252	3.535533906	0.677736018	223325.966	-640622.865	72871.291	3055.444	1	12	18	39	46	15	30	46	66	47	3	10	16	7	47	21	15	6	26	79
3003	3003	RM0004	WG0002	4	367	688467.848	0.08821	0.026831	0.246074	0.094703	0.241591	0.260752	-0.078143	0.092436975	3	0.592106899	223325.966	-640622.865	110532.134	38542.453	1	12	18	39	46	15	30	46	66	47	3	10	16	7	47	5	35	38	26	5
3008	3008	RM0004	WG0007	4	372	672301.0899	-0.031707	-0.022724	0.112099	-0.071363	0.00876	0.038216	0.039039	0.084033613	3.391164992	0.680685029	223325.966	-640622.865	116823.373	23188.82	1	12	18	39	46	15	30	46	66	47	3	10	16	7	47	5	35	6	26	85
3009	3009	RM0004	WG0008	4	373	672301.0899	-0.02811	-0.020414	0.10257	-0.057582	0.047264	0.098977	0.015603	0.079831933	3.31662479	0.673877623	223325.966	-640622.865	116823.373	23188.82	1	12	18	39	46	15	30	46	66	47	3	10	16	7	47	5	35	6	26	85
3010	3010	RM0004	WG0009	4	374	669551.9361	-0.165717	-0.082212	-0.252517	-0.192393	-0.333482	-0.346652	0.273404	0.058823529	4.062019202	0.825312475	223325.966	-640622.865	103626.421	18142.506	1	12	18	39	46	15	30	46	66	47	3	10	16	7	47	5	35	6	26	4
3014	3014	RM0004	WG0013	4	378	673193.7401	-0.037064	-0.020648	-0.010293	-0.049956	0.011813	0.032313	0.156222	0.075630252	3.741657387	0.711372914	223325.966	-640622.865	88466.866	18924.582	1	12	18	39	46	15	30	46	66	47	3	10	16	7	47	21	15	6	26	4
3015	3015	RM0004	WG0014	4	379	673193.7401	-0.10422	-0.064618	-0.180945	-0.157288	-0.323241	-0.304859	0.203095	0.06302521	3.872983346	0.793136622	223325.966	-640622.865	88466.866	18924.582	1	12	18	39	46	15	30	46	66	47	3	10	16	7	47	21	15	6	26	4
3017	3017	RM0004	WG0016	4	381	670198.9258	-0.074224	-0.029839	0.017285	-0.109235	0.047488	0.063039	0.062476	0.079831933	3.464101615	0.698119909	223325.966	-640622.865	87492.631	15666.633	1	12	18	39	46	15	30	46	66	47	3	10	16	7	47	21	15	6	26	4
3021	3021	RM0004	WG0020	4	385	658619.2137	0.11852	0.034004	0.333143	0.107975	0.3126	0.30793	-0.10158	0.105042017	2.915475947	0.562236181	223325.966	-640622.865	120888.074	9981.275	1	12	18	39	46	15	30	46	66	47	3	10	2	35	47	5	35	6	26	85
3022	3022	RM0004	WG0021	4	386	658619.2137	-0.078138	-0.019057	-0.099215	-0.065745	-0.00801	0.028412	0.109349	0.071428571	3.605551275	0.71890643	223325.966	-640622.865	120888.074	9981.275	1	12	18	39	46	15	30	46	66	47	3	10	2	35	47	5	35	6	26	85
3023	3023	RM0004	WG0022	4	387	672301.0899	-0.185435	-0.060294	-0.282142	-0.177524	-0.301762	-0.284304	0.249968	0.058823529	4	0.816676467	223325.966	-640622.865	116823.373	23188.82	1	12	18	39	46	15	30	46	66	47	3	10	16	7	47	5	35	6	26	85
3025	3025	RM0004	WG0024	4	389	670355.2651	0.014798	-0.005555	0.119164	-0.016863	0.150935	0.163814	-0.007834	0.088235294	3.240370349	0.644413573	223325.966	-640622.865	79900.652	14209.45	1	12	18	39	46	15	30	46	66	47	3	10	16	7	47	21	15	6	26	4
3028	3028	RM0004	WG0027	4	392	658690.8695	0.192522	0.056609	0.382552	0.170304	0.306779	0.322587	-0.10158	0.100840336	2.915475947	0.546404009	223325.966	-640622.865	177911.746	16500.571	1	12	18	39	46	15	30	46	66	47	3	9	5	29	33	58	69	49	14	44
3030	3030	RM0004	WG0029	4	394	681560.2567	-0.124276	-0.041934	-0.172715	-0.098847	-0.232181	-0.191663	0.273404	0.06302521	4.062019202	0.787668741	223325.966	-640622.865	173524.116	39115.437	1	12	18	39	46	15	30	46	66	47	3	9	5	29	33	58	68	49	14	44
3031	3031	RM0004	WG0030	4	395	541938.0042	0.065703	0.014749	0.197555	0.051916	0.052053	0.101179	-0.03127	0.084033613	3.16227766	0.634135955	223325.966	-640622.865	310437.403	-105731.85	1	12	18	39	46	15	30	46	66	47	3	18	24	34	24	48	1	78	8	8
3032	3032	RM0004	WG0031	4	396	516264.4479	0.074412	0.038268	0.229415	0.142223	0.160099	0.18857	-0.054707	0.088235294	3.082207001	0.604604733	223325.966	-640622.865	250405.491	-125069.105	1	12	18	39	46	15	30	46	66	47	3	18	24	34	24	48	20	71	8	8
3033	3033	RM0004	WG0032	4	397	621719.0181	0.110104	0.046137	0.238742	0.147671	0.1504	0.192223	-0.03127	0.088235294	3.16227766	0.602875077	223325.966	-640622.865	229593.392	-18935.438	1	12	18	39	46	15	30	46	66	47	3	9	21	29	10	43	28	22	55	41
3034	3034	RM0004	WG0033	4	398	669107.0319	0.051053	-0.001805	0.142649	-0.004577	0.029163	0.069842	0.039039	0.079831933	3.391164992	0.662691374	223325.966	-640622.865	222359.571	28483.469	1	12	18	39	46	15	30	46	66	47	3	9	21	29	41	3	13	12	50	59
3038	3038	RM0004	WG0037	4	402	674722.0971	0.162065	0.061733	0.42059	0.214756	0.346139	0.31914	-0.171889	0.105042017	2.645751311	0.526137629	223325.966	-640622.865	182846.528	32883.871	1	12	18	39	46	15	30	46	66	47	3	9	5	29	33	58	68	49	14	44
3040	3040	RM0004	WG0039	4	404	688475.9918	-0.031535	-0.031543	-0.008232	-0.090733	-0.007352	0.058347	0.062476	0.071428571	3.464101615	0.703224299	223325.966	-640622.865	175910.772	46218.449	1	12	18	39	46	15	30	46	66	47	3	9	5	29	33	58	68	49	14	44
3042	3042	RM0004	WG0041	4	406	637293.152	-0.00443	0.002386	0.087879	0.007257	0.099565	0.106457	0.109349	0.084033613	3.605551275	0.673020089	223325.966	-640622.865	237173.684	-3480.179	1	12	18	39	46	15	30	46	66	47	3	9	21	29	10	43	28	22	55	41
3043	3043	RM0004	WG0042	4	407	637293.152	-0.015071	-0.015259	0.055424	-0.050304	0.129202	0.191808	0.062476	0.079831933	3.464101615	0.672539504	223325.966	-640622.865	237173.684	-3480.179	1	12	18	39	46	15	30	46	66	47	3	9	21	29	10	43	28	22	55	41
3048	3048	RM0004	WG0047	4	412	673735.3934	-0.121659	-0.03595	-0.152945	-0.08174	-0.177655	-0.100287	0.249968	0.06302521	4	0.773319301	223325.966	-640622.865	213622.657	33042.65	1	12	18	39	46	15	30	46	66	47	3	9	21	29	41	3	13	12	50	59
3050	3050	RM0004	WG0050	4	414	602680.5743	-0.037064	0.016385	0.047146	0.053326	0.080822	0.10438	0.109349	0.084033613	3.605551275	0.674735946	223325.966	-640622.865	276000.037	-40248.551	1	12	18	39	46	15	30	46	66	47	3	18	25	34	10	43	11	22	71	84
3051	3051	RM0004	WG0051	4	415	626359.8013	-0.028698	-0.025988	0.077119	-0.094156	-0.010822	0.017813	0.062476	0.079831933	3.464101615	0.69337266	223325.966	-640622.865	240392.271	-14495.608	1	12	18	39	46	15	30	46	66	47	3	9	21	29	10	43	28	22	55	41
3052	3052	RM0004	WG0052	4	416	621719.0181	-0.035404	-0.032684	-0.09178	-0.08973	-0.159699	-0.149823	0.132785	0.067226891	3.674234614	0.741021636	223325.966	-640622.865	229593.392	-18935.438	1	12	18	39	46	15	30	46	66	47	3	9	21	29	10	43	28	22	55	41
3055	3055	RM0004	WG0056	4	419	647908.9803	0.028617	-0.010414	0.067297	-0.02852	-0.10719	-0.044394	0.085912	0.071428571	3.535533906	0.698938453	223325.966	-640622.865	245853.967	6894.344	1	12	18	39	46	15	30	46	66	47	3	9	21	29	10	43	28	22	55	41
3056	3056	RM0004	WG0057	4	420	687638.1728	-0.094749	-0.032344	-0.114601	-0.091171	-0.183066	-0.080736	0.179658	0.06302521	3.807886553	0.757002059	223325.966	-640622.865	204308.393	46752.279	1	12	18	39	46	15	30	46	66	47	3	9	5	29	41	49	13	40	50	60
3060	3060	RM0004	WG0061	4	424	663954.2704	-0.028061	-0.028545	0.027624	-0.073567	-0.064833	-0.018093	0.062476	0.071428571	3.464101615	0.705987884	223325.966	-640622.865	228838.484	23308.521	1	12	18	39	46	15	30	46	66	47	3	9	21	29	41	3	13	12	50	59
3061	3061	RM0004	WG0062	4	425	687931.3503	-0.158256	-0.046975	-0.223616	-0.133013	-0.242639	-0.229779	0.273404	0.06302521	4.062019202	0.799860118	223325.966	-640622.865	194361.571	46698.462	1	12	18	39	46	15	30	46	66	47	3	9	5	29	41	49	68	40	14	44
3063	3063	RM0004	WG0064	4	427	674722.0971	0.061618	0.026061	0.145066	0.071068	0.218494	0.225448	-0.007834	0.084033613	3.240370349	0.623698816	223325.966	-640622.865	182846.528	32883.871	1	12	18	39	46	15	30	46	66	47	3	9	5	29	33	58	68	49	14	44
3065	3065	RM0004	WG0066	4	429	669107.0319	-0.076401	-0.015989	-0.02247	-0.054573	-0.017704	-0.023941	0.085912	0.079831933	3.535533906	0.706236145	223325.966	-640622.865	222359.571	28483.469	1	12	18	39	46	15	30	46	66	47	3	9	21	29	41	3	13	12	50	59
3067	3067	RM0004	WG0068	4	431	680090.3255	-0.1027	-0.05335	-0.161664	-0.135045	-0.124476	-0.078501	0.179658	0.067226891	3.807886553	0.760355859	223325.966	-640622.865	195532.475	38899.3	1	12	18	39	46	15	30	46	66	47	3	9	5	29	41	49	13	40	14	44
3068	3068	RM0004	WG0069	4	432	589928.1493	0.138307	0.053406	0.266808	0.159994	0.112943	0.13351	-0.03127	0.092436975	3.16227766	0.597953427	223325.966	-640622.865	283001.415	-53720.776	1	12	18	39	46	15	30	46	66	47	3	18	25	34	10	43	11	22	71	84
3069	3069	RM0004	WG0070	4	433	594142.0704	0.088577	0.04667	0.239206	0.165982	0.148645	0.253272	-0.054707	0.084033613	3.082207001	0.600111571	223325.966	-640622.865	275242.765	-48753.415	1	12	18	39	46	15	30	46	66	47	3	18	25	34	10	43	11	22	71	84
3070	3070	RM0004	WG0071	4	434	450149.082	-0.076744	-0.027662	-0.078971	-0.099999	-0.085845	-0.068166	0.109349	0.071428571	3.605551275	0.730099911	223325.966	-640622.865	355983.8	-210464.644	1	12	18	39	46	15	30	46	66	47	5	3	10	20	35	42	56	42	83	10
3071	3071	RM0004	WG0072	4	435	465093.9385	0.008459	-0.005472	0.119016	-0.017632	0.065006	0.062	0.015603	0.084033613	3.31662479	0.661738884	223325.966	-640622.865	331126.362	-188194.477	1	12	18	39	46	15	30	46	66	47	5	2	7	1	31	60	54	11	68	92
3072	3072	RM0004	WG0073	4	436	465093.9385	-0.101305	-0.03188	-0.08737	-0.119574	0.070917	0.003011	0.109349	0.084033613	3.605551275	0.714097027	223325.966	-640622.865	331126.362	-188194.477	1	12	18	39	46	15	30	46	66	47	5	2	7	1	31	60	54	11	68	92
3073	3073	RM0004	WG0075	4	437	513901.502	0.017563	0.014959	0.196618	0.062814	0.227525	0.306135	-0.054707	0.092436975	3.082207001	0.609062722	223325.966	-640622.865	312222.345	-134468.553	1	12	18	39	46	15	30	46	66	47	5	2	24	1	24	48	53	78	8	8
3074	3074	RM0004	WG0076	4	438	511708.3786	0.128375	0.03507	0.347263	0.119892	0.236885	0.248714	-0.125016	0.096638655	2.828427125	0.568473004	223325.966	-640622.865	282639.104	-132363.663	1	12	18	39	46	15	30	46	66	47	3	18	24	1	24	48	20	78	8	8
3075	3075	RM0004	WG0077	4	439	536447.7354	0.128798	0.061356	0.399466	0.244188	0.444889	0.515335	-0.125016	0.100840336	2.828427125	0.525729107	223325.966	-640622.865	309094.132	-111075.894	1	12	18	39	46	15	30	46	66	47	3	18	24	34	24	48	1	78	8	8
3076	3076	RM0004	WG0078	4	440	521124.2258	-0.056121	-0.021761	-0.02355	-0.077117	0.033029	0.056016	0.132785	0.075630252	3.674234614	0.710369969	223325.966	-640622.865	303258.122	-125665.285	1	12	18	39	46	15	30	46	66	47	3	18	24	1	24	48	53	78	8	8
3077	3077	RM0004	WG0079	4	441	579331.5033	0.088768	0.02136	0.255761	0.082401	0.141426	0.212417	-0.078143	0.088235294	3	0.603890948	223325.966	-640622.865	286191.425	-64712.347	1	12	18	39	46	15	30	46	66	47	3	18	25	34	10	48	11	78	71	84
3108	3108	RM0004	WG0110	4	472	484441.6789	-0.143553	-0.061265	-0.209805	-0.172442	-0.331432	-0.27909	0.273404	0.058823529	4.062019202	0.812491534	223325.966	-640622.865	174915.854	-158606.059	1	12	18	39	46	15	30	46	66	47	3	14	30	25	27	35	23	45	70	11
3109	3109	RM0004	WG0111	4	473	605691.9374	0.100588	0.034836	0.247077	0.107259	0.17291	0.199322	-0.054707	0.092436975	3.082207001	0.599260835	223325.966	-640622.865	180659.786	-36435.543	1	12	18	39	46	15	30	46	66	47	3	9	2	35	16	8	69	33	40	1
3112	3112	RM0004	WG0115	4	476	459966.9409	-0.044256	-0.016912	0.049571	-0.06339	0.083172	0.072819	0.039039	0.084033613	3.391164992	0.678653165	223325.966	-640622.865	147033.958	-187027.102	1	12	18	39	46	15	30	46	66	47	3	14	30	26	32	29	10	75	47	95
3113	3113	RM0004	WG0116	4	477	473821.2886	-0.107519	-0.047825	-0.098141	-0.18716	-0.029462	-0.026427	0.085912	0.075630252	3.535533906	0.731705598	223325.966	-640622.865	149079.105	-172654.899	1	12	18	39	46	15	30	46	66	47	3	14	30	26	32	29	10	75	47	11
3114	3114	RM0004	WG0117	4	478	474711.5848	0.075097	0.018313	0.304893	0.071664	0.236902	0.237593	-0.10158	0.100840336	2.915475947	0.584039604	223325.966	-640622.865	135623.336	-174083.116	1	12	18	39	46	15	30	46	66	47	3	14	30	26	32	29	10	75	47	95
3115	3115	RM0004	WG0119	4	479	515826.0936	-0.001494	0.067624	0.141638	0.231499	0.141367	0.160088	0.015603	0.088235294	3.31662479	0.621549333	223325.966	-640622.865	195858.81	-125528.588	1	12	18	39	46	15	30	46	66	47	3	14	30	25	27	8	23	71	70	34
3116	3116	RM0004	WG0120	4	480	515826.0936	0.092222	0.018638	0.19194	0.052267	0.029148	0.05621	0.015603	0.084033613	3.31662479	0.64213131	223325.966	-640622.865	195858.81	-125528.588	1	12	18	39	46	15	30	46	66	47	3	14	30	25	27	8	23	71	70	34
3117	3117	RM0004	WG0121	4	481	615793.1402	0.10871	0.032585	0.306596	0.100673	0.223037	0.178387	-0.10158	0.100840336	2.915475947	0.579843054	223325.966	-640622.865	107373.653	-35845.011	1	12	18	39	46	15	30	46	66	47	3	10	2	35	16	32	61	60	75	51
3121	3121	RM0004	WG0125	4	485	517829.7998	-0.100253	-0.052048	-0.181076	-0.149233	-0.120544	-0.079753	0.156222	0.06302521	3.741657387	0.761440754	223325.966	-640622.865	114217.863	-134418.239	1	12	18	39	46	15	30	46	66	47	3	14	30	25	32	29	49	13	47	98
[truncated: 112,847 more rows]
