# Supplementary material for: Genetic connectivity of wolverines in western North America
Source: Sci Rep. 2024 Nov 15;14:28248. doi: 10.1038/s41598-024-77956-9 (PMC11568290; doi:10.1038/s41598-024-77956-9)
Supplement: Supplementary file 4 — Supplementary Data 3 [file 41598_2024_77956_MOESM4_ESM.zip]

Archive with 1 entries (1 files):
- GuloResistanceLayers.lpkx
